# Supplementary material for: RNA processing errors triggered by cadmium and integrator complex disruption are signals for environmental stress
Source: BMC Biol. 2019 Jul 16;17:56. doi: 10.1186/s12915-019-0675-z (PMC6631800; doi:10.1186/s12915-019-0675-z)
Supplement: Supplementary file 2 — Table S1. Differential gene expression. (XLSX 3482 kb) [file 12915_2019_675_MOESM2_ESM.xlsx]

## Sheet: All conditions not filtered
Gene_id	Gene_name	EE_enrich	Stage_enrich	readcount_E_Cd	readcount_E	log2FoldChange	2fold	padj	significant	2fold&sign	readcount_N	readcount_E	log2FoldChange	2fold	padj	significant	2fold&sign	readcount_N_Cd	readcount_E_Cd	log2FoldChange	2fold	padj	significant	2fold&sign	readcount_S4	readcount_E	log2FoldChange	2fold	padj	significant	2fold&sign	readcount_S4_Cd	readcount_E_Cd	log2FoldChange	2fold	padj	significant	2fold&sign	#2fold&sign
Novel00001	#N/A	--	--	0.648844	0.35477	0.87099	NO	1	FALSE	FAIL	0.335167	0.358786	-0.098242	NO	1	FALSE	FAIL	1.23027	0.687944	0.83861	NO	1	FALSE	FAIL	12.6587	0.361057	5.1318	YES	0.0017993	TRUE	PASS	10.0641	0.64913	3.9546	YES	0.07843	FALSE	FAIL	1
Novel00011	#N/A	--	--	6.53248	1.94596	1.7471	YES	0.74081	FALSE	FAIL	11.0232	1.93316	2.5115	YES	0.092644	FALSE	FAIL	10.6854	6.90215	0.63053	NO	0.84463	FALSE	FAIL	35.2923	1.94869	4.1788	YES	0.0017259	TRUE	PASS	16.4884	6.50412	1.342	YES	0.39611	FALSE	FAIL	1
Novel00030	#N/A	--	--	71.2987	14.7383	2.2743	YES	0.00015458	TRUE	PASS	15.9931	14.6894	0.12268	NO	1	FALSE	FAIL	80.9831	75.3728	0.10358	NO	0.97315	FALSE	FAIL	46.7293	14.7851	1.6602	YES	0.0025844	TRUE	PASS	125.195	71.097	0.81631	NO	0.062316	FALSE	FAIL	2
Novel00031	#N/A	--	--	46.8402	41.0533	0.19025	NO	0.9946	FALSE	FAIL	9.99985	40.8878	-2.0317	YES	0.0011946	TRUE	PASS	32.3837	49.5533	-0.61371	NO	0.57417	FALSE	FAIL	46.0881	41.1571	0.16325	NO	0.9356	FALSE	FAIL	47.2952	46.7459	0.016852	NO	1	FALSE	FAIL	1
Novel00037	#N/A	--	--	6.89467	1.71644	2.0061	YES	0.62993	FALSE	FAIL	0.670334	1.72079	-1.3601	YES	0.94294	FALSE	FAIL	3.46978	7.27742	-1.0686	YES	0.72955	FALSE	FAIL	47.9746	1.73164	4.7921	YES	2.4097e-11	TRUE	PASS	37.6402	6.84732	2.4587	YES	0.0023465	TRUE	PASS	2
Novel00038	#N/A	--	--	18.4584	43.9175	-1.2505	YES	0.15323	FALSE	FAIL	43.2071	43.7024	-0.016443	NO	1	FALSE	FAIL	39.1106	19.5157	1.0029	YES	0.18071	FALSE	FAIL	57.9888	43.9904	0.39859	NO	0.59867	FALSE	FAIL	62.1786	18.443	1.7533	YES	0.0031463	TRUE	PASS	1
Novel00039	#N/A	--	--	27.63	9.36991	1.5601	YES	0.18477	FALSE	FAIL	5.46115	9.31481	-0.77032	NO	0.74042	FALSE	FAIL	15.5485	29.1878	-0.90859	NO	0.44481	FALSE	FAIL	102.633	9.36987	3.4533	YES	1.624e-09	TRUE	PASS	39.5261	27.5535	0.52057	NO	0.65393	FALSE	FAIL	1
Novel00041	#N/A	--	--	2.58833	3.70415	-0.51712	NO	1	FALSE	FAIL	3.59894	3.70276	-0.041029	NO	1	FALSE	FAIL	6.47986	2.74189	1.2408	YES	0.71338	FALSE	FAIL	40.2287	3.72833	3.4316	YES	4.6816e-07	TRUE	PASS	28.5322	2.59043	3.4613	YES	0.00075483	TRUE	PASS	2
Novel00047	#N/A	--	--	15.0144	6.75616	1.1521	YES	0.63115	FALSE	FAIL	0.952764	6.71288	-2.8167	YES	0.20335	FALSE	FAIL	9.9847	15.8592	-0.66753	NO	0.72888	FALSE	FAIL	149.311	6.74707	4.4679	YES	2.6136e-13	TRUE	PASS	82.8981	14.9498	2.4712	YES	0.0095548	TRUE	PASS	2
Novel00053	#N/A	--	--	1.62211	0.626039	1.3735	YES	1	FALSE	FAIL	0.635176	0.619959	0.034984	NO	1	FALSE	FAIL	3.4915	1.71986	1.0216	YES	0.91197	FALSE	FAIL	19.3734	0.626108	4.9515	YES	6.7494e-05	TRUE	PASS	13.0749	1.62283	3.0102	YES	0.082702	FALSE	FAIL	1
Novel00054	#N/A	--	--	46.9601	64.9161	-0.46714	NO	0.81238	FALSE	FAIL	160.408	64.5594	1.313	YES	3.8233e-05	TRUE	PASS	125.496	49.6841	1.3368	YES	0.00040552	TRUE	PASS	78.9518	65.0202	0.28008	NO	0.88777	FALSE	FAIL	56.7212	46.9413	0.27303	NO	0.94965	FALSE	FAIL	2
Novel00058	#N/A	--	--	37.5346	49.7868	-0.40754	NO	0.8288	FALSE	FAIL	76.2765	49.6307	0.62	NO	0.20183	FALSE	FAIL	98.5883	39.6934	1.3125	YES	0.012951	TRUE	PASS	72.6542	49.9653	0.54012	NO	0.30587	FALSE	FAIL	58.2741	37.5197	0.63521	NO	0.59297	FALSE	FAIL	1
Novel00060	#N/A	--	--	72.3056	16.1364	2.1638	YES	0.00032272	TRUE	PASS	18.2911	15.9959	0.19344	NO	0.98833	FALSE	FAIL	59.0523	76.4172	-0.3719	NO	0.59419	FALSE	FAIL	15.5689	16.0972	-0.048145	NO	1	FALSE	FAIL	77.8763	72.0773	0.11164	NO	1	FALSE	FAIL	1
Novel00061	#N/A	--	--	22.3516	2.02946	3.4612	YES	0.0078407	TRUE	PASS	1.92311	2.03077	-0.078591	NO	1	FALSE	FAIL	22.005	23.648	-0.10389	NO	1	FALSE	FAIL	6.47828	2.04469	1.6637	YES	0.47524	FALSE	FAIL	7.9819	22.3408	-1.4849	YES	0.2866	FALSE	FAIL	1
Novel00062	#N/A	--	--	6.21178	2.03467	1.6102	YES	0.77	FALSE	FAIL	6.72361	2.00675	1.7444	YES	0.63849	FALSE	FAIL	5.01991	6.56774	-0.38774	NO	1	FALSE	FAIL	13.7998	2.01249	2.7776	YES	0.025622	TRUE	PASS	7.0566	6.18558	0.19006	NO	1	FALSE	FAIL	1
Novel00065	#N/A	--	--	4.84871	2.50416	0.95328	NO	0.97882	FALSE	FAIL	11.5342	2.47984	2.2176	YES	0.33766	FALSE	FAIL	9.81308	5.13486	0.93438	NO	0.75073	FALSE	FAIL	38.9826	2.50443	3.9603	YES	1.2446e-07	TRUE	PASS	33.674	4.85324	2.7946	YES	0.0016956	TRUE	PASS	2
Novel00067	#N/A	--	--	5.45879	3.99108	0.4518	NO	1	FALSE	FAIL	0.647912	3.98826	-2.6219	YES	0.45386	FALSE	FAIL	2.1377	5.76843	-1.4321	YES	0.862	FALSE	FAIL	25.0847	4.01902	2.6419	YES	0.0017495	TRUE	PASS	26.0432	5.46886	2.2516	YES	0.029995	TRUE	PASS	2
Novel00069	#N/A	--	--	7.91609	0.626039	3.6605	YES	0.59932	FALSE	FAIL	0.317588	0.619959	-0.96502	NO	1	FALSE	FAIL	0.650022	8.35084	-3.6834	YES	0.42429	FALSE	FAIL	12.6982	0.626108	4.3421	YES	0.0048819	TRUE	PASS	4.64296	7.84582	-0.75688	NO	0.93972	FALSE	FAIL	1
Novel00070	#N/A	--	--	12.3748	2.92155	2.0826	YES	0.35859	FALSE	FAIL	3.22862	2.88773	0.16098	NO	1	FALSE	FAIL	30.4159	13.0801	1.2174	YES	0.15637	FALSE	FAIL	26.0119	2.90693	3.1616	YES	0.00025565	TRUE	PASS	27.3248	12.3374	1.1472	YES	0.2919	FALSE	FAIL	1
Novel00071	#N/A	--	--	3.2125	3.31807	-0.046646	NO	1	FALSE	FAIL	3.84137	3.29532	0.2212	NO	1	FALSE	FAIL	5.05629	3.39523	0.57457	NO	0.96367	FALSE	FAIL	27.4717	3.31599	3.0504	YES	0.00021392	TRUE	PASS	22.9007	3.21823	2.831	YES	0.36129	FALSE	FAIL	1
Novel00073	#N/A	--	--	14.6661	4.76324	1.6225	YES	0.41579	FALSE	FAIL	4.26927	4.75494	-0.15544	NO	1	FALSE	FAIL	19.6623	15.4991	0.34324	NO	0.8958	FALSE	FAIL	40.3471	4.78258	3.0766	YES	0.0027507	TRUE	PASS	36.7429	14.6158	1.3299	YES	0.11727	FALSE	FAIL	1
Novel00075	#N/A	--	--	0.320898	0.339112	-0.079648	NO	1	FALSE	FAIL	1.99342	0.334458	2.5754	YES	0.77282	FALSE	FAIL	0.322839	0.339029	-0.070594	NO	1	FALSE	FAIL	16.0517	0.335415	5.5806	YES	0.00046939	TRUE	PASS	17.7146	0.321518	5.7839	YES	0.00085879	TRUE	PASS	2
Novel00078	#N/A	--	--	4.49257	4.14753	0.11529	NO	1	FALSE	FAIL	1.61978	4.10317	-1.3409	YES	0.77624	FALSE	FAIL	3.19771	4.7464	-0.56979	NO	1	FALSE	FAIL	76.1331	4.13678	4.2019	YES	7.1857e-15	TRUE	PASS	49.1057	4.50126	3.4475	YES	5.0041e-06	TRUE	PASS	2
Novel00083	#N/A	--	--	14.9629	4.56492	1.7127	YES	0.39647	FALSE	FAIL	2.8965	4.51106	-0.63916	NO	0.90973	FALSE	FAIL	6.06987	15.8174	-1.3818	YES	0.29172	FALSE	FAIL	23.4753	4.53928	2.3706	YES	0.0066238	TRUE	PASS	21.7645	14.9249	0.54426	NO	0.79007	FALSE	FAIL	1
Novel00086	#N/A	--	--	232.708	21.051	3.4666	YES	1.4896e-20	TRUE	PASS	6.78271	20.9699	-1.6284	YES	0.08045	FALSE	FAIL	226.241	245.931	-0.12039	NO	0.8645	FALSE	FAIL	289.546	21.1073	3.778	YES	1.8471e-38	TRUE	PASS	479.088	231.911	1.0467	YES	1.4457e-05	TRUE	PASS	3
Novel00087	#N/A	--	--	14.6418	14.5609	0.0080002	NO	1	FALSE	FAIL	4.54507	14.4458	-1.6683	YES	0.15532	FALSE	FAIL	20.5754	15.4737	0.4111	NO	0.83783	FALSE	FAIL	20.6812	14.5353	0.50877	NO	0.73586	FALSE	FAIL	44.2661	14.6004	1.6002	YES	0.028567	TRUE	PASS	1
Novel00091	#N/A	--	--	35.0503	7.68999	2.1884	YES	0.01853	TRUE	PASS	11.3454	7.61864	0.5745	NO	0.79344	FALSE	FAIL	22.7989	37.0583	-0.70083	NO	0.40874	FALSE	FAIL	30.6265	7.65731	1.9999	YES	0.0083604	TRUE	PASS	55.4819	34.9939	0.66492	NO	0.39493	FALSE	FAIL	2
Novel00092	#N/A	--	--	57.2543	65.036	-0.18386	NO	1	FALSE	FAIL	160.052	64.6979	1.3068	YES	0.00018665	TRUE	PASS	145.194	60.5861	1.2609	YES	0.010944	TRUE	PASS	94.8939	65.18	0.54189	NO	0.48279	FALSE	FAIL	68.3551	57.2632	0.25544	NO	0.9524	FALSE	FAIL	2
Novel00095	#N/A	--	--	4.49257	5.70751	-0.34532	NO	1	FALSE	FAIL	2.88376	5.66085	-0.97307	NO	0.77799	FALSE	FAIL	4.81055	4.7464	0.019367	NO	1	FALSE	FAIL	37.1909	5.68954	2.7086	YES	5.8934e-05	TRUE	PASS	13.4416	4.50126	1.5783	YES	0.38425	FALSE	FAIL	1
Novel00097	#N/A	--	--	4.17872	2.77553	0.5903	NO	1	FALSE	FAIL	6.83213	2.77297	1.3009	YES	0.55536	FALSE	FAIL	10.0966	4.41726	1.1926	YES	0.56899	FALSE	FAIL	27.3448	2.78589	3.2951	YES	7.8109e-05	TRUE	PASS	22.9844	4.18583	2.4571	YES	0.029729	TRUE	PASS	2
Novel00098	#N/A	--	--	3.23365	0.991244	1.7059	YES	0.92073	FALSE	FAIL	2.29496	0.978895	1.2292	YES	0.91004	FALSE	FAIL	5.42555	3.42489	0.66371	NO	0.93658	FALSE	FAIL	32.1707	0.983884	5.0311	YES	5.063e-07	TRUE	PASS	23.6809	3.23651	2.8712	YES	0.010136	TRUE	PASS	2
Novel00102	#N/A	--	--	6.46729	4.45022	0.53929	NO	0.9946	FALSE	FAIL	4.20685	4.44496	-0.07943	NO	1	FALSE	FAIL	8.31074	6.84978	0.27892	NO	1	FALSE	FAIL	34.7716	4.46953	2.9597	YES	2.7364e-05	TRUE	PASS	26.06	6.47302	2.0093	YES	0.052384	FALSE	FAIL	1
Novel00106	#N/A	--	--	4.52429	3.31284	0.44962	NO	1	FALSE	FAIL	1.32309	3.27114	-1.3059	YES	0.78961	FALSE	FAIL	1.61854	4.79089	-1.5656	YES	0.68223	FALSE	FAIL	68.3174	3.28707	4.3774	YES	0.0011537	TRUE	PASS	67.1693	4.52868	3.8906	YES	1.858e-09	TRUE	PASS	2
Novel00112	#N/A	--	--	42.3801	47.3348	-0.15951	NO	1	FALSE	FAIL	43.2783	47.248	-0.12661	NO	0.97865	FALSE	FAIL	25.3832	44.7917	-0.81935	NO	0.24468	FALSE	FAIL	18.2982	47.5667	-1.3783	YES	0.013903	TRUE	PASS	13.9217	42.2335	-1.6011	YES	0.036023	TRUE	PASS	2
Novel00114	#N/A	--	--	5.83176	6.78748	-0.21894	NO	1	FALSE	FAIL	3.89411	6.76154	-0.79606	NO	0.8064	FALSE	FAIL	7.82501	6.16314	0.34443	NO	0.98922	FALSE	FAIL	52.8511	6.79835	2.9587	YES	1.3667e-07	TRUE	PASS	32.4054	5.82417	2.4761	YES	0.0053332	TRUE	PASS	2
Novel00116	#N/A	--	--	8.16809	14.6549	-0.84331	NO	0.81122	FALSE	FAIL	2.5407	14.6238	-2.525	YES	0.041628	TRUE	PASS	5.10868	8.62793	-0.75606	NO	0.80984	FALSE	FAIL	13.0475	14.7055	-0.17258	NO	1	FALSE	FAIL	10.7847	8.13021	0.40762	NO	0.9524	FALSE	FAIL	1
Novel00118	#N/A	--	--	7.52277	0.31302	4.5869	YES	0.20125	FALSE	FAIL	0.670334	0.309979	1.1127	YES	1	FALSE	FAIL	3.53223	7.94493	-1.1695	YES	0.64963	FALSE	FAIL	20.2528	0.313054	6.0156	YES	9.5411e-06	TRUE	PASS	15.4853	7.48413	1.049	YES	0.57126	FALSE	FAIL	1
Novel00121	#N/A	--	--	2.27095	1.04865	1.1148	YES	1	FALSE	FAIL	1.0055	1.05203	-0.065261	NO	1	FALSE	FAIL	2.16675	2.4078	-0.15218	NO	1	FALSE	FAIL	19.388	1.05753	4.1964	YES	0.0037336	TRUE	PASS	18.9124	2.27196	3.0573	YES	0.041531	TRUE	PASS	2
Novel00122	#N/A	--	--	11.7158	7.24651	0.69309	NO	0.91553	FALSE	FAIL	1.6231	7.18627	-2.1465	YES	0.27955	FALSE	FAIL	18.3926	12.3866	0.57035	NO	0.74272	FALSE	FAIL	58.9584	7.23245	3.0271	YES	2.3856e-08	TRUE	PASS	50.7434	11.6851	2.1185	YES	0.0016553	TRUE	PASS	2
Novel00123	#N/A	--	--	80.3739	51.9362	0.62999	NO	0.66886	FALSE	FAIL	12.4642	51.5427	-2.048	YES	0.046557	TRUE	PASS	30.3578	84.9981	-1.4854	YES	0.022143	TRUE	PASS	115.718	51.8194	1.159	YES	0.032698	TRUE	PASS	80.1726	80.2972	-0.002241	NO	1	FALSE	FAIL	3
Novel00125	#N/A	--	--	5.82491	0.626039	3.2179	YES	0.48667	FALSE	FAIL	3.53168	0.619959	2.5101	YES	0.5483	FALSE	FAIL	5.0286	6.15787	-0.29228	NO	1	FALSE	FAIL	38.3107	0.626108	5.9352	YES	1.7626e-10	TRUE	PASS	25.7203	5.82106	2.1436	YES	0.046038	TRUE	PASS	2
Novel00129	#N/A	--	--	9.02743	5.64489	0.67737	NO	0.95182	FALSE	FAIL	3.57652	5.61175	-0.64989	NO	0.8856	FALSE	FAIL	4.45269	9.55212	-1.1011	YES	0.6626	FALSE	FAIL	1494.83	5.6481	8.048	YES	9.9447e-181	TRUE	PASS	481.448	9.03908	5.7351	YES	8.2764e-13	TRUE	PASS	2
Novel00130	#N/A	--	--	67.5674	57.5966	0.23034	NO	0.95421	FALSE	FAIL	151.485	57.3559	1.4012	YES	1.5092e-05	TRUE	PASS	101.143	71.426	0.50188	NO	0.3153	FALSE	FAIL	107.266	57.766	0.8929	NO	0.018075	TRUE	FAIL	146.947	67.4282	1.1239	YES	0.0295	TRUE	PASS	2
Novel00147	#N/A	--	--	14.0652	33.5667	-1.2549	YES	0.23634	FALSE	FAIL	34.2486	33.3606	0.037896	NO	1	FALSE	FAIL	25.6681	14.8481	0.7897	NO	0.45972	FALSE	FAIL	31.1741	33.5722	-0.10692	NO	0.97844	FALSE	FAIL	42.2783	13.9885	1.5957	YES	0.033454	TRUE	PASS	1
Novel00148	#N/A	--	--	83.4666	37.3753	1.1591	YES	0.046245	TRUE	PASS	32.9354	37.2095	-0.17603	NO	0.92213	FALSE	FAIL	86.2207	88.2625	-0.033767	NO	1	FALSE	FAIL	128.635	37.4512	1.7802	YES	2.1949e-05	TRUE	PASS	195.316	83.3201	1.2291	YES	0.00023229	TRUE	PASS	3
Novel00157	#N/A	--	--	6.25621	1.03299	2.5985	YES	0.65731	FALSE	FAIL	0.952764	1.0277	-0.10923	NO	1	FALSE	FAIL	0.907433	6.59969	-2.8625	YES	0.49773	FALSE	FAIL	74.0105	1.03189	6.1644	YES	8.1736e-17	TRUE	PASS	20.923	6.20436	1.7537	YES	0.14605	FALSE	FAIL	1
Novel00160	#N/A	--	--	1.93596	0.626039	1.6287	YES	0.9946	FALSE	FAIL	1.59431	0.619959	1.3627	YES	0.96364	FALSE	FAIL	3.67914	2.049	0.84445	NO	0.92662	FALSE	FAIL	71.1964	0.626108	6.8292	YES	3.9724e-20	TRUE	PASS	67.6883	1.93825	5.1261	YES	1.4594e-12	TRUE	PASS	2
Novel00162	#N/A	--	--	37.0694	4.16329	3.1544	YES	0.00050747	TRUE	PASS	3.30683	4.15946	-0.33095	NO	1	FALSE	FAIL	45.2997	39.1936	0.20888	NO	0.91118	FALSE	FAIL	47.717	4.17883	3.5133	YES	2.0045e-08	TRUE	PASS	126.203	36.9844	1.7708	YES	1.1285e-05	TRUE	PASS	3
Novel00167	#N/A	--	--	23.3789	17.5034	0.41757	NO	0.92684	FALSE	FAIL	13.2269	17.4622	-0.40076	NO	0.85686	FALSE	FAIL	22.9632	24.7036	-0.1054	NO	1	FALSE	FAIL	14.6385	17.5743	-0.26369	NO	0.939	FALSE	FAIL	3.72406	23.3275	-2.6471	YES	0.017314	TRUE	PASS	1
Novel00174	#N/A	--	--	3.2266	2.37901	0.43965	NO	1	FALSE	FAIL	0.317588	2.36538	-2.8968	YES	0.66861	FALSE	FAIL	2.2482	3.415	-0.60312	NO	0.99163	FALSE	FAIL	22.1788	2.37683	3.2221	YES	0.0022268	TRUE	PASS	29.4446	3.23042	3.1882	YES	0.0012539	TRUE	PASS	2
Novel00175	#N/A	--	--	2.26391	1.69035	0.42149	NO	1	FALSE	FAIL	1.60068	1.69632	-0.083723	NO	1	FALSE	FAIL	3.78964	2.39792	0.66028	NO	0.9725	FALSE	FAIL	58.5298	1.70928	5.0977	YES	3.3046e-14	TRUE	PASS	44.3205	2.26586	4.2898	YES	3.366e-07	TRUE	PASS	2
Novel00182	#N/A	--	--	337.127	376	-0.15744	NO	1	FALSE	FAIL	823.725	374.245	1.1382	YES	0.0010763	TRUE	PASS	859.969	356.682	1.2696	YES	0.0016513	TRUE	PASS	485.21	377.092	0.36369	NO	0.79014	FALSE	FAIL	413.163	337.229	0.29298	NO	0.93181	FALSE	FAIL	2
Novel00188	#N/A	--	--	33.4698	37.6569	-0.17005	NO	1	FALSE	FAIL	18.7475	37.278	-0.99163	NO	0.60855	FALSE	FAIL	24.6561	35.3839	-0.52115	NO	0.61145	FALSE	FAIL	264.704	37.4684	2.8206	YES	1.7291e-24	TRUE	PASS	267.254	33.3987	3.0003	YES	5.7521e-19	TRUE	PASS	2
Novel00212	#N/A	--	--	36.5306	29.5028	0.30825	NO	0.94109	FALSE	FAIL	29.6489	29.3871	0.012796	NO	1	FALSE	FAIL	33.7595	38.5992	-0.19328	NO	0.94265	FALSE	FAIL	89.7403	29.5479	1.6027	YES	3.7917e-05	TRUE	PASS	47.1005	36.3911	0.37216	NO	0.75673	FALSE	FAIL	1
Novel00216	#N/A	--	--	41.3301	18.166	1.186	YES	0.20323	FALSE	FAIL	9.78953	18.0586	-0.88338	NO	0.4444	FALSE	FAIL	15.7157	43.6695	-1.4744	YES	0.02722	TRUE	PASS	23.1407	18.1583	0.3498	NO	0.81276	FALSE	FAIL	25.071	41.2047	-0.71679	NO	0.47008	FALSE	FAIL	1
Novel00222	#N/A	--	--	2.24628	5.15454	-1.1983	YES	0.92386	FALSE	FAIL	1.92311	5.13836	-1.4179	YES	0.66883	FALSE	FAIL	0.907433	2.3732	-1.387	YES	0.94236	FALSE	FAIL	22.5268	5.16272	2.1254	YES	0.01274	TRUE	PASS	9.43417	2.25063	2.0676	YES	0.37715	FALSE	FAIL	1
Novel00228	#N/A	--	--	5.49755	4.61712	0.2518	NO	1	FALSE	FAIL	2.55344	4.60822	-0.85177	NO	0.86518	FALSE	FAIL	4.08343	5.8228	-0.51193	NO	0.96349	FALSE	FAIL	44.1273	4.64513	3.2479	YES	4.4418e-07	TRUE	PASS	17.3039	5.50237	1.653	YES	0.24655	FALSE	FAIL	1
Novel00234	#N/A	--	--	39.692	6.18754	2.6814	YES	0.0016022	TRUE	PASS	3.17588	6.21426	-0.96843	NO	0.88081	FALSE	FAIL	16.7844	41.9618	-1.322	YES	0.046807	TRUE	PASS	2.61237	6.25573	-1.2598	YES	0.67363	FALSE	FAIL	12.7459	39.5904	-1.6351	YES	0.037042	TRUE	PASS	3
Novel00238	#N/A	--	--	1.29769	0.678224	0.93611	NO	1	FALSE	FAIL	0.970343	0.668916	0.53667	NO	1	FALSE	FAIL	1.89631	1.37589	0.46283	NO	1	FALSE	FAIL	45.6859	0.67083	6.0897	YES	1.2515e-12	TRUE	PASS	24.7653	1.29826	4.2537	YES	0.0026054	TRUE	PASS	2
Novel00247	#N/A	--	--	6.7741	3.07289	1.1404	YES	0.85709	FALSE	FAIL	2.26132	3.05863	-0.43572	NO	1	FALSE	FAIL	2.25987	7.16903	-1.6655	YES	0.53938	FALSE	FAIL	18.1741	3.0733	2.564	YES	0.011689	TRUE	PASS	9.69507	6.78235	0.51547	NO	0.93676	FALSE	FAIL	1
Novel00251	#N/A	--	--	3.644	0.626039	2.5412	YES	0.90363	FALSE	FAIL	0.9655	0.619959	0.6391	NO	1	FALSE	FAIL	3.85208	3.84166	0.0039078	NO	1	FALSE	FAIL	23.7473	0.626108	5.2452	YES	3.9136e-06	TRUE	PASS	21.9236	3.60451	2.6046	YES	0.024305	TRUE	PASS	2
Novel00256	#N/A	--	--	2.58813	0.693882	1.8991	YES	0.93924	FALSE	FAIL	0.317588	0.693243	-1.1262	YES	1	FALSE	FAIL	0.977205	2.73727	-1.486	YES	0.85678	FALSE	FAIL	9.00728	0.696472	3.693	YES	0.040551	TRUE	PASS	12.9218	2.58745	2.3202	YES	0.17839	FALSE	FAIL	1
Novel00263	#N/A	--	--	5.50813	3.77199	0.54623	NO	1	FALSE	FAIL	2.92861	3.77605	-0.36666	NO	1	FALSE	FAIL	7.25209	5.83763	0.31301	NO	1	FALSE	FAIL	44.8503	3.7987	3.5615	YES	4.306e-08	TRUE	PASS	21.749	5.51151	1.9804	YES	0.17549	FALSE	FAIL	1
Novel00269	#N/A	--	--	5.24184	6.5161	-0.31394	NO	1	FALSE	FAIL	7.79458	6.4684	0.26906	NO	1	FALSE	FAIL	7.18232	5.53615	0.37557	NO	0.97666	FALSE	FAIL	32.6933	6.51689	2.3267	YES	0.0011542	TRUE	PASS	28.652	5.21196	2.4587	YES	0.010757	TRUE	PASS	2
Novel00279	#N/A	--	--	2.89865	2.06599	0.48855	NO	1	FALSE	FAIL	1.6422	2.0554	-0.32379	NO	1	FALSE	FAIL	1.23462	3.06609	-1.3123	YES	0.87371	FALSE	FAIL	18.3485	2.06377	3.1523	YES	0.0029335	TRUE	PASS	19.8983	2.90281	2.7771	YES	0.02693	TRUE	PASS	2
Novel00280	#N/A	--	--	50.3305	2.34769	4.4221	YES	3.1104e-06	TRUE	PASS	1.62462	2.31673	-0.51198	NO	1	FALSE	FAIL	25.5503	53.1689	-1.0572	YES	0.10723	FALSE	FAIL	40.0918	2.32554	4.1077	YES	6.3633e-06	TRUE	PASS	27.8365	50.0949	-0.84769	NO	0.26969	FALSE	FAIL	2
Novel00282	#N/A	--	--	4.26524	0.678224	2.6528	YES	0.71126	FALSE	FAIL	0.323956	0.668916	-1.046	YES	1	FALSE	FAIL	0.302478	4.50391	-3.8963	YES	0.32827	FALSE	FAIL	10.9289	0.67083	4.0261	YES	0.047653	TRUE	PASS	1.35129	4.23819	-1.6491	YES	0.77742	FALSE	FAIL	1
Novel00288	#N/A	--	--	5.16961	0.678224	2.9302	YES	0.57001	FALSE	FAIL	7.18004	0.668916	3.4241	YES	0.112	FALSE	FAIL	4.47169	5.47389	-0.29175	NO	1	FALSE	FAIL	20.4662	0.67083	4.9312	YES	3.3684e-05	TRUE	PASS	27.1749	5.17476	2.3927	YES	0.016496	TRUE	PASS	2
Novel00293	#N/A	--	--	841.021	350.824	1.2614	YES	0.29668	FALSE	FAIL	388.926	349.2	0.15544	NO	0.8176	FALSE	FAIL	681.271	888.261	-0.38276	NO	0.80105	FALSE	FAIL	1562.93	351.347	2.1533	YES	0.00016786	TRUE	PASS	2716.07	836.459	1.6992	YES	5.8468e-05	TRUE	PASS	2
WBGene00000002	aat-1	--	--	664.774	913.224	-0.45811	NO	0.13322	FALSE	FAIL	414.311	909.801	-1.1348	YES	4.7476e-09	TRUE	PASS	536.515	702.508	-0.3889	NO	0.086482	FALSE	FAIL	440.962	915.353	-1.0537	YES	2.1487e-08	TRUE	PASS	468.289	662.508	-0.50054	NO	0.054855	FALSE	FAIL	2
WBGene00000005	aat-4	--	--	111.332	373.947	-1.748	YES	8.029e-10	TRUE	PASS	248.567	372.507	-0.58363	NO	0.020606	TRUE	FAIL	119.77	117.676	0.025446	NO	1	FALSE	FAIL	67.1012	374.824	-2.4818	YES	5.1011e-25	TRUE	PASS	57.1878	111.009	-0.9569	NO	0.036577	TRUE	FAIL	2
WBGene00000007	aat-6	--	--	657.303	962.091	-0.54962	NO	0.044747	TRUE	FAIL	752.328	957.829	-0.34841	NO	0.13368	FALSE	FAIL	617.108	694.695	-0.17086	NO	0.6038	FALSE	FAIL	252.048	963.736	-1.9349	YES	6.2898e-25	TRUE	PASS	290.541	655.34	-1.1735	YES	1.0956e-07	TRUE	PASS	2
WBGene00000008	aat-7	--	--	80.222	19.4337	2.0454	YES	0.00024708	TRUE	PASS	53.5479	19.3229	1.4705	YES	0.0051952	TRUE	PASS	72.5336	84.8136	-0.22565	NO	0.79876	FALSE	FAIL	6.61262	19.4362	-1.5555	YES	0.10144	FALSE	FAIL	29.2187	80.0684	-1.4543	YES	0.0049664	TRUE	PASS	3
WBGene00000009	aat-8	--	--	94.9156	166.79	-0.81332	NO	0.055944	FALSE	FAIL	117.487	165.952	-0.49827	NO	0.13476	FALSE	FAIL	36.5355	100.297	-1.4569	YES	0.00050753	TRUE	PASS	55.7031	167.032	-1.5843	YES	9.5567e-08	TRUE	PASS	33.6384	94.5573	-1.4911	YES	0.0015505	TRUE	PASS	3
WBGene00000015	abf-4	--	--	35.1254	7.28304	2.2699	YES	0.015207	TRUE	PASS	8.49039	7.2109	0.23565	NO	1	FALSE	FAIL	8.35581	37.1116	-2.151	YES	0.0035645	TRUE	PASS	11.6268	7.25153	0.6811	NO	0.752	FALSE	FAIL	16.056	35.0252	-1.1253	YES	0.21653	FALSE	FAIL	2
WBGene00000016	abf-5	--	--	220.121	103.664	1.0864	YES	0.0022618	TRUE	PASS	42.1344	103.002	-1.2896	YES	0.0013483	TRUE	PASS	74.0609	232.655	-1.6514	YES	9.9266e-09	TRUE	PASS	252.138	103.627	1.2828	YES	5.7766e-07	TRUE	PASS	290.62	219.572	0.40444	NO	0.3138	FALSE	FAIL	4
WBGene00000017	abf-6	--	--	302.053	172.597	0.80739	NO	0.015543	TRUE	FAIL	104.988	171.799	-0.7105	NO	0.023279	TRUE	FAIL	110.748	319.221	-1.5273	YES	1.9395e-09	TRUE	PASS	333.746	172.876	0.94901	NO	5.529e-05	TRUE	FAIL	500.243	301.048	0.73263	NO	0.0037365	TRUE	FAIL	1
WBGene00000021	abt-3	--	--	42.1726	71.9804	-0.7713	NO	0.31826	FALSE	FAIL	59.6111	71.5896	-0.26417	NO	0.78881	FALSE	FAIL	113.349	44.5874	1.3461	YES	0.00068091	TRUE	PASS	126.075	71.9948	0.80832	NO	0.020019	TRUE	FAIL	56.388	42.1102	0.42122	NO	0.67063	FALSE	FAIL	1
WBGene00000023	abt-5	--	L4	408.691	738.472	-0.85353	NO	0.068078	FALSE	FAIL	689.647	735.102	-0.092086	NO	0.97865	FALSE	FAIL	886.541	432.097	1.0368	YES	8.8914e-07	TRUE	PASS	915.972	739.298	0.30915	NO	0.38149	FALSE	FAIL	505.065	407.763	0.30874	NO	0.45322	FALSE	FAIL	1
WBGene00000024	abu-1	--	L4	493.471	713.865	-0.53269	NO	0.07805	FALSE	FAIL	2363.17	710.878	1.7331	YES	1.0197e-23	TRUE	PASS	1076.67	521.632	1.0455	YES	0.0055361	TRUE	PASS	162.804	715.754	-2.1363	YES	4.7703e-11	TRUE	PASS	102.562	492.082	-2.2624	YES	2.3719e-20	TRUE	PASS	4
WBGene00000025	abu-2	--	L4	2.60536	5.44667	-1.0639	YES	0.9373	FALSE	FAIL	28.5255	5.39983	2.4013	YES	0.0020987	TRUE	PASS	12.9717	2.75276	2.2364	YES	0.42417	FALSE	FAIL	3.22294	5.42121	-0.75024	NO	0.88777	FALSE	FAIL	1.7412	2.59673	-0.57662	NO	1	FALSE	FAIL	1
WBGene00000027	abu-4	--	L4	4.87279	10.4915	-1.1064	YES	0.75946	FALSE	FAIL	101.129	10.4323	3.2771	YES	8.2907e-14	TRUE	PASS	40.5562	5.15561	2.9757	YES	8.4663e-05	TRUE	PASS	5.13756	10.5103	-1.0326	YES	0.54845	FALSE	FAIL	8.14459	4.86564	0.74321	NO	0.876	FALSE	FAIL	2
WBGene00000029	abu-6	--	L4	53.1501	267.642	-2.3322	YES	7.4155e-08	TRUE	PASS	1121.3	266.222	2.0745	YES	2.2357e-25	TRUE	PASS	112.835	56.2083	1.0054	YES	0.011464	TRUE	PASS	74.434	268.033	-1.8484	YES	6.0042e-07	TRUE	PASS	8.32455	53.0997	-2.6733	YES	0.00061001	TRUE	PASS	5
WBGene00000030	abu-7	--	L4	130.182	431.849	-1.73	YES	1.3273e-05	TRUE	PASS	1779.72	429.621	2.0505	YES	2.137e-30	TRUE	PASS	223.914	137.579	0.70268	NO	0.017649	TRUE	FAIL	108.493	432.567	-1.9953	YES	3.1424e-07	TRUE	PASS	21.7196	129.802	-2.5792	YES	6.3461e-10	TRUE	PASS	4
WBGene00000031	abu-8	--	--	959.916	1071.78	-0.15902	NO	0.83774	FALSE	FAIL	3614.21	1066.41	1.7609	YES	1.4011e-25	TRUE	PASS	1530.43	1014.66	0.59294	NO	0.028476	TRUE	FAIL	356.805	1073.69	-1.5894	YES	1.9167e-06	TRUE	PASS	280.226	957.427	-1.7726	YES	4.1473e-18	TRUE	PASS	3
WBGene00000033	abu-10	--	L4	367.006	364.836	0.0085573	NO	1	FALSE	FAIL	1452.3	362.893	2.0007	YES	7.6916e-28	TRUE	PASS	549.92	387.961	0.50331	NO	0.089364	FALSE	FAIL	109.909	365.399	-1.7332	YES	5.8764e-05	TRUE	PASS	108.477	366.271	-1.7555	YES	5.3484e-08	TRUE	PASS	3
WBGene00000034	abu-11	--	L4	631.498	994.387	-0.65503	NO	0.08499	FALSE	FAIL	3156.46	989.064	1.6742	YES	7.2626e-23	TRUE	PASS	1089.76	667.554	0.70706	NO	0.00013493	TRUE	FAIL	246.989	995.806	-2.0114	YES	1.5951e-07	TRUE	PASS	171.927	629.844	-1.8732	YES	7.3919e-17	TRUE	PASS	3
WBGene00000039	acn-1	--	--	11721.7	11396	0.040664	NO	1	FALSE	FAIL	3714.37	11348.7	-1.6113	YES	1.9827e-17	TRUE	PASS	8402.73	12389.5	-0.56018	NO	0.00044141	TRUE	FAIL	9251.66	11417.5	-0.30346	NO	0.15256	FALSE	FAIL	5238.36	11686.4	-1.1576	YES	4.3391e-12	TRUE	PASS	2
WBGene00000040	aco-1	--	--	10437.5	15847.8	-0.60251	NO	0.022404	TRUE	FAIL	8011.45	15775.6	-0.97756	NO	7.4468e-09	TRUE	FAIL	4593.24	11029.2	-1.2637	YES	4.198e-06	TRUE	PASS	9587.77	15871.1	-0.72714	NO	1.2738e-05	TRUE	FAIL	7861.74	10398.2	-0.40342	NO	0.17949	FALSE	FAIL	1
WBGene00000042	acr-2	--	--	70.0705	66.0694	0.084825	NO	1	FALSE	FAIL	64.4053	65.8053	-0.031023	NO	1	FALSE	FAIL	52.517	74.0727	-0.49616	NO	0.40246	FALSE	FAIL	36.9339	66.2164	-0.84224	NO	0.078963	FALSE	FAIL	30.1299	69.8448	-1.213	YES	0.032747	TRUE	PASS	1
WBGene00000043	acr-3	--	--	34.913	30.6974	0.18565	NO	1	FALSE	FAIL	30.4141	30.4737	-0.0028233	NO	1	FALSE	FAIL	33.1371	36.9074	-0.15546	NO	0.98739	FALSE	FAIL	67.1125	30.6489	1.1307	YES	0.014898	TRUE	PASS	49.4856	34.7862	0.50849	NO	0.61326	FALSE	FAIL	1
WBGene00000057	acr-18	--	YA	92.8225	68.7564	0.43298	NO	0.62251	FALSE	FAIL	144.749	68.6168	1.0769	YES	0.0007454	TRUE	PASS	97.4419	98.1365	-0.010247	NO	1	FALSE	FAIL	88.9271	69.0324	0.36535	NO	0.48072	FALSE	FAIL	94.4028	92.5533	0.028544	NO	1	FALSE	FAIL	1
WBGene00000062	acr-23	--	--	72.3379	52.4369	0.46417	NO	0.69439	FALSE	FAIL	17.2184	52.1289	-1.5981	YES	0.0026292	TRUE	PASS	50.2134	76.4756	-0.60693	NO	0.25862	FALSE	FAIL	39.9296	52.4685	-0.39399	NO	0.58614	FALSE	FAIL	47.6899	72.1137	-0.59659	NO	0.38967	FALSE	FAIL	1
WBGene00000070	acy-3	--	--	1121.04	1101.96	0.024763	NO	1	FALSE	FAIL	497.928	1096.17	-1.1385	YES	0.016128	TRUE	PASS	840.204	1184.91	-0.49596	NO	0.019093	TRUE	FAIL	1057.12	1102.38	-0.060478	NO	0.99969	FALSE	FAIL	720.989	1117.58	-0.63234	NO	0.0038992	TRUE	FAIL	1
WBGene00000082	adt-1	--	--	1672.96	2347.64	-0.48881	NO	0.52998	FALSE	FAIL	1716.55	2338.87	-0.4463	NO	0.69693	FALSE	FAIL	2461.22	1768	0.47725	NO	0.30523	FALSE	FAIL	564.732	2352.03	-2.0583	YES	0.00012371	TRUE	PASS	268.728	1666.98	-2.633	YES	6.0018e-21	TRUE	PASS	2
WBGene00000083	adt-2	--	--	4215.25	3228.04	0.38496	NO	0.38726	FALSE	FAIL	1579.65	3211.09	-1.0235	YES	0.0010217	TRUE	PASS	2471.6	4454.43	-0.84979	NO	0.0001426	TRUE	FAIL	4357.18	3230.04	0.43184	NO	0.047276	TRUE	FAIL	3970.34	4199.97	-0.081119	NO	0.94965	FALSE	FAIL	1
WBGene00000084	aex-1	--	YA	168.749	172.545	-0.032093	NO	1	FALSE	FAIL	215.377	171.67	0.32723	NO	0.36056	FALSE	FAIL	157.062	178.401	-0.1838	NO	0.80058	FALSE	FAIL	70.2916	172.754	-1.2973	YES	8.5601e-06	TRUE	PASS	104.964	168.472	-0.68262	NO	0.16302	FALSE	FAIL	1
WBGene00000094	agt-2	EE	--	93.408	143.627	-0.62071	NO	0.25141	FALSE	FAIL	239.93	143.046	0.74613	NO	0.0072617	TRUE	FAIL	183.772	98.7764	0.89568	NO	0.046166	TRUE	FAIL	190.807	143.956	0.40649	NO	0.23634	FALSE	FAIL	225.275	93.29	1.2719	YES	4.7599e-05	TRUE	PASS	1
WBGene00000097	aip-1	--	--	1414.87	575.024	1.299	YES	1.1825e-09	TRUE	PASS	828.518	572.859	0.53235	NO	0.012923	TRUE	FAIL	1130.6	1495.64	-0.40368	NO	0.035307	TRUE	FAIL	494.742	576.604	-0.2209	NO	0.49013	FALSE	FAIL	801.655	1411.52	-0.8162	NO	4.0037e-05	TRUE	FAIL	1
WBGene00000100	ajm-1	--	--	8190.85	8931.71	-0.12492	NO	0.96622	FALSE	FAIL	6366.29	8893.11	-0.48224	NO	0.27106	FALSE	FAIL	8480.97	8655.91	-0.029456	NO	1	FALSE	FAIL	5008.7	8944.98	-0.83664	NO	0.0067245	TRUE	FAIL	3380.49	8161.47	-1.2716	YES	5.7496e-07	TRUE	PASS	1
WBGene00000111	alh-5	--	--	1334.89	1142.54	0.22449	NO	0.71106	FALSE	FAIL	612.622	1137.81	-0.89319	NO	2.5808e-06	TRUE	FAIL	444.553	1410.5	-1.6658	YES	4.1609e-07	TRUE	PASS	958.449	1144.91	-0.25646	NO	0.33208	FALSE	FAIL	1280.69	1329.73	-0.054208	NO	1	FALSE	FAIL	1
WBGene00000120	aly-1	--	--	1818.28	662.305	1.457	YES	1.7318e-12	TRUE	PASS	423.502	659.42	-0.63883	NO	0.00271	TRUE	FAIL	1491.98	1922.03	-0.36541	NO	0.052812	FALSE	FAIL	1763.88	663.675	1.4102	YES	2.986e-16	TRUE	PASS	3352.62	1813.51	0.88651	NO	9.4304e-07	TRUE	FAIL	2
WBGene00000136	amt-4	--	--	325.686	2116.25	-2.7	YES	5.9431e-39	TRUE	PASS	900.787	2105.62	-1.225	YES	1.5492e-12	TRUE	PASS	462.235	344.248	0.42518	NO	0.088416	FALSE	FAIL	327.158	2118.68	-2.6951	YES	3.5219e-53	TRUE	PASS	316.565	324.69	-0.036562	NO	1	FALSE	FAIL	3
WBGene00000139	amx-3	--	--	111.8	246.998	-1.1436	YES	0.00065224	TRUE	PASS	259.769	246.06	0.078219	NO	0.94884	FALSE	FAIL	160.257	118.185	0.43934	NO	0.26269	FALSE	FAIL	82.8151	247.646	-1.5803	YES	1.1598e-09	TRUE	PASS	100.141	111.551	-0.15566	NO	0.91253	FALSE	FAIL	2
WBGene00000168	apx-1	EE	--	885.093	1147.19	-0.37421	NO	0.245	FALSE	FAIL	2068.45	1143.01	0.85571	NO	1.443e-06	TRUE	FAIL	1899.79	935.367	1.0222	YES	7.4968e-10	TRUE	PASS	1350.61	1150.32	0.23157	NO	0.37694	FALSE	FAIL	1067.68	881.972	0.27567	NO	0.34223	FALSE	FAIL	1
WBGene00000172	aqp-4	--	--	517.083	815.166	-0.6567	NO	0.011878	TRUE	FAIL	1154.7	811.843	0.50824	NO	0.013622	TRUE	FAIL	431.317	546.612	-0.34177	NO	0.17538	FALSE	FAIL	303.622	817.149	-1.4283	YES	4.7395e-14	TRUE	PASS	443	515.578	-0.21888	NO	0.61182	FALSE	FAIL	1
WBGene00000188	arl-3	--	--	93.5289	75.9193	0.30094	NO	0.82704	FALSE	FAIL	31.8484	75.5771	-1.2467	YES	0.0048485	TRUE	PASS	52.1491	98.8531	-0.92264	NO	0.032074	TRUE	FAIL	83.5162	76.0302	0.13548	NO	0.88777	FALSE	FAIL	81.2819	93.2185	-0.19768	NO	0.87597	FALSE	FAIL	1
WBGene00000190	arf-1.1	--	--	3426.32	2605.72	0.39498	NO	0.44655	FALSE	FAIL	810.276	2593.83	-1.6786	YES	6.39e-23	TRUE	PASS	1917.63	3620.11	-0.91671	NO	0.012861	TRUE	FAIL	2048.94	2609.81	-0.34907	NO	0.091176	FALSE	FAIL	2787.07	3412.64	-0.29214	NO	0.53649	FALSE	FAIL	1
WBGene00000193	arl-6	--	--	19.1657	8.05	1.2515	YES	0.47942	FALSE	FAIL	15.998	8.04981	0.99086	NO	0.46695	FALSE	FAIL	16.8832	20.2554	-0.26272	NO	0.94265	FALSE	FAIL	25.5104	8.10841	1.6536	YES	0.037529	TRUE	PASS	27.4794	19.1231	0.52303	NO	0.75057	FALSE	FAIL	1
WBGene00000220	atf-2	--	--	432.549	421.85	0.036134	NO	1	FALSE	FAIL	97.9841	419.948	-2.0996	YES	1.2439e-19	TRUE	PASS	250.323	457.115	-0.86877	NO	0.00011733	TRUE	FAIL	262.302	422.544	-0.68787	NO	0.0026281	TRUE	FAIL	152.114	431.157	-1.5031	YES	1.0565e-09	TRUE	PASS	2
WBGene00000235	baf-1	--	--	6994.42	2523.57	1.4707	YES	1.0815e-14	TRUE	PASS	2946	2513.53	0.22904	NO	0.50337	FALSE	FAIL	6363	7393.92	-0.21663	NO	0.2796	FALSE	FAIL	7918.01	2530.78	1.6456	YES	5.6792e-25	TRUE	PASS	10596.5	6976.5	0.60301	NO	0.0011165	TRUE	FAIL	2
WBGene00000242	bbs-2	--	--	31.1678	50.8825	-0.70711	NO	0.51312	FALSE	FAIL	18.7872	50.6431	-1.4306	YES	0.0093467	TRUE	PASS	34.9907	32.9454	0.086894	NO	1	FALSE	FAIL	46.991	50.9328	-0.11621	NO	0.97844	FALSE	FAIL	45.6834	31.1082	0.55437	NO	0.59737	FALSE	FAIL	1
WBGene00000246	bcc-1	--	--	294.73	252.664	0.22217	NO	0.77786	FALSE	FAIL	78.4371	251.543	-1.6812	YES	2.6134e-10	TRUE	PASS	156.134	311.57	-0.99677	NO	7.5069e-05	TRUE	FAIL	488.267	253.076	0.9481	NO	7.7871e-06	TRUE	FAIL	431.096	294.094	0.55173	NO	0.052898	FALSE	FAIL	1
WBGene00000251	bli-1	--	--	22556.4	27714.6	-0.29711	NO	0.33218	FALSE	FAIL	6391.56	27592.2	-2.11	YES	8.2847e-40	TRUE	PASS	13928.4	23841.2	-0.77543	NO	3.1965e-07	TRUE	FAIL	20238.6	27764.2	-0.45612	NO	0.010555	TRUE	FAIL	8883.94	22485.1	-1.3397	YES	2.8326e-16	TRUE	PASS	2
WBGene00000252	bli-2	--	L4	16167.5	18472.7	-0.1923	NO	0.64473	FALSE	FAIL	5640.51	18390.6	-1.7051	YES	5.0346e-13	TRUE	PASS	10923.2	17090.5	-0.64581	NO	2.3461e-05	TRUE	FAIL	11139.1	18514.3	-0.73301	NO	0.0019022	TRUE	FAIL	6083.88	16127.1	-1.4064	YES	6.1159e-18	TRUE	PASS	2
WBGene00000255	bli-5	--	L4	147.002	180.511	-0.29625	NO	0.75226	FALSE	FAIL	248.854	179.655	0.47007	NO	0.17654	FALSE	FAIL	192.829	155.378	0.31154	NO	0.45936	FALSE	FAIL	65.9852	180.929	-1.4552	YES	0.0031021	TRUE	PASS	55.3111	146.625	-1.4065	YES	0.00016931	TRUE	PASS	2
WBGene00000256	bli-6	--	L4	46450	54738	-0.23686	NO	0.68847	FALSE	FAIL	63393	54559.1	0.2165	NO	0.67397	FALSE	FAIL	62817	49103.3	0.35533	NO	0.038739	TRUE	FAIL	17168.9	54935.8	-1.678	YES	2.7438e-06	TRUE	PASS	10496.1	46334.2	-2.1422	YES	6.017e-40	TRUE	PASS	2
WBGene00000262	bra-1	--	--	165.578	82.5918	1.0034	YES	0.015543	TRUE	PASS	68.5961	82.0802	-0.25891	NO	0.69117	FALSE	FAIL	78.8308	174.965	-1.1502	YES	0.00034809	TRUE	PASS	70.7559	82.5873	-0.22307	NO	0.77283	FALSE	FAIL	102.305	164.994	-0.68953	NO	0.083029	FALSE	FAIL	2
WBGene00000267	bre-2	--	--	97.8854	84.564	0.21105	NO	0.93597	FALSE	FAIL	115.992	84.1662	0.46271	NO	0.27623	FALSE	FAIL	145.709	103.517	0.49322	NO	0.20927	FALSE	FAIL	34.6336	84.697	-1.2901	YES	0.0015318	TRUE	PASS	33.5422	97.6723	-1.542	YES	0.00088124	TRUE	PASS	2
WBGene00000272	bro-1	--	--	35.275	12.7819	1.4645	YES	0.13792	FALSE	FAIL	6.59302	12.7561	-0.95218	NO	0.51921	FALSE	FAIL	13.1343	37.278	-1.505	YES	0.037316	TRUE	PASS	56.996	12.8397	2.1502	YES	2.4371e-05	TRUE	PASS	42.5513	35.1264	0.27665	NO	0.87559	FALSE	FAIL	2
WBGene00000287	cal-3	--	--	150.752	140.377	0.10287	NO	0.99572	FALSE	FAIL	34.988	139.824	-1.9987	YES	3.3866e-09	TRUE	PASS	77.4182	159.28	-1.0408	YES	0.0024959	TRUE	PASS	231.114	140.71	0.71587	NO	0.0092677	TRUE	FAIL	234.032	150.264	0.6392	NO	0.066938	FALSE	FAIL	2
WBGene00000296	cat-2	--	--	62.3513	41.9455	0.5719	NO	0.58121	FALSE	FAIL	32.2697	41.7767	-0.37252	NO	0.68291	FALSE	FAIL	41.056	65.9113	-0.68293	NO	0.35725	FALSE	FAIL	1093.92	42.0358	4.7017	YES	1.6638e-47	TRUE	PASS	738.56	62.1131	3.5717	YES	2.2328e-50	TRUE	PASS	2
WBGene00000298	cat-4	--	YA	3679.42	1190.31	1.6281	YES	5.1875e-17	TRUE	PASS	1355.06	1185.54	0.19281	NO	0.49418	FALSE	FAIL	2442.53	3888.7	-0.67091	NO	3.0694e-05	TRUE	FAIL	911.55	1193.25	-0.38851	NO	0.070987	FALSE	FAIL	2242.53	3668.43	-0.71004	NO	0.00012158	TRUE	FAIL	1
WBGene00000302	cav-2	--	--	371.954	88.148	2.0771	YES	7.0459e-13	TRUE	PASS	103.613	87.6184	0.2419	NO	0.72629	FALSE	FAIL	227.518	393.134	-0.78904	NO	0.0008948	TRUE	FAIL	95.5794	88.1716	0.11639	NO	0.9525	FALSE	FAIL	393.047	370.797	0.084072	NO	0.94965	FALSE	FAIL	1
WBGene00000373	cyp-14A5	--	--	300.012	214.397	0.48474	NO	0.24863	FALSE	FAIL	172.705	213.67	-0.30707	NO	0.40623	FALSE	FAIL	223.754	317.033	-0.50272	NO	0.068855	FALSE	FAIL	482.318	215.08	1.1651	YES	3.307e-08	TRUE	PASS	515.808	299.025	0.78657	NO	0.0013557	TRUE	FAIL	1
WBGene00000387	cdc-25.2	--	--	379.363	352.076	0.10769	NO	0.97225	FALSE	FAIL	340.095	350.343	-0.042833	NO	1	FALSE	FAIL	270.823	401.013	-0.5663	NO	0.022706	TRUE	FAIL	243.852	352.404	-0.53123	NO	0.09454	FALSE	FAIL	186.37	378.128	-1.0207	YES	9.7447e-05	TRUE	PASS	1
WBGene00000388	cdc-25.3	EE	--	2.89513	59.7777	-4.3679	YES	1.2094e-08	TRUE	PASS	101.661	59.5088	0.77259	NO	0.046812	TRUE	FAIL	45.7493	3.06114	3.9016	YES	5.0313e-07	TRUE	PASS	11.8264	59.8429	-2.3392	YES	3.8736e-05	TRUE	PASS	1.7412	2.89976	-0.73585	NO	0.99096	FALSE	FAIL	3
WBGene00000391	cdd-1	--	--	2312.03	883.513	1.3878	YES	4.8769e-12	TRUE	PASS	795.672	880.941	-0.14687	NO	0.70527	FALSE	FAIL	1763.94	2443.41	-0.47009	NO	0.031929	TRUE	FAIL	611.875	886.47	-0.53484	NO	0.010861	TRUE	FAIL	1984.83	2304.02	-0.21513	NO	0.48121	FALSE	FAIL	1
WBGene00000395	cdh-3	--	--	416.205	511.271	-0.29679	NO	0.92173	FALSE	FAIL	131.533	507.682	-1.9485	YES	0.023936	TRUE	PASS	236.188	439.794	-0.89689	NO	8.3216e-05	TRUE	FAIL	652.566	510.437	0.35439	NO	0.67373	FALSE	FAIL	402.479	414.739	-0.04329	NO	1	FALSE	FAIL	1
WBGene00000399	cdh-7	--	--	3830.97	3613.01	0.084508	NO	1	FALSE	FAIL	270.781	3590.44	-3.729	YES	5.7712e-07	TRUE	PASS	1266.78	4047.85	-1.676	YES	6.7943e-05	TRUE	PASS	5693.08	3610.5	0.65701	NO	0.07339	FALSE	FAIL	4206.22	3815.21	0.14076	NO	0.87559	FALSE	FAIL	2
WBGene00000401	cdh-9	--	--	286.806	222.17	0.36841	NO	0.47386	FALSE	FAIL	139.824	221.241	-0.662	NO	0.022243	TRUE	FAIL	292.609	303.118	-0.050906	NO	1	FALSE	FAIL	147.001	222.65	-0.59895	NO	0.036684	TRUE	FAIL	109.396	285.951	-1.3862	YES	1.0931e-06	TRUE	PASS	1
WBGene00000402	cdh-10	--	--	6085.61	5695.55	0.095568	NO	1	FALSE	FAIL	509.295	5663.35	-3.4751	YES	3.386e-07	TRUE	PASS	2141.16	6430.43	-1.5865	YES	1.5315e-05	TRUE	PASS	8533.07	5694.93	0.58339	NO	0.12024	FALSE	FAIL	4927.27	6061.7	-0.29893	NO	0.66585	FALSE	FAIL	2
WBGene00000412	cdr-1	--	--	16662.5	115.24	7.1758	YES	4.1799e-111	TRUE	PASS	154.419	114.592	0.43034	NO	0.2833	FALSE	FAIL	12477.1	17609.1	-0.49703	NO	0.0038613	TRUE	FAIL	103.129	115.364	-0.16175	NO	0.80083	FALSE	FAIL	14538.1	16604.4	-0.19173	NO	0.5175	FALSE	FAIL	1
WBGene00000430	ceh-5	--	--	0.983443	26.1795	-4.7344	YES	0.00023746	TRUE	PASS	66.8391	26.132	1.3549	YES	0.0037157	TRUE	PASS	0.625316	1.03751	-0.73047	NO	1	FALSE	FAIL	55.0058	26.3088	1.064	YES	0.037776	TRUE	PASS	18.7847	0.976883	4.2652	YES	0.0034285	TRUE	PASS	4
WBGene00000438	ceh-14	--	--	185.701	172.008	0.11051	NO	0.99363	FALSE	FAIL	176.11	171.267	0.040228	NO	0.99424	FALSE	FAIL	177.722	196.315	-0.14355	NO	0.84511	FALSE	FAIL	53.7046	172.302	-1.6818	YES	1.6085e-08	TRUE	PASS	50.3489	185.247	-1.8794	YES	4.214e-08	TRUE	PASS	2
WBGene00000463	ceh-43	--	--	155.497	76.8376	1.017	YES	0.022991	TRUE	PASS	60.577	76.4905	-0.33651	NO	0.60275	FALSE	FAIL	139.795	164.277	-0.23281	NO	0.66103	FALSE	FAIL	95.0846	76.9312	0.30564	NO	0.59348	FALSE	FAIL	93.8141	154.917	-0.72362	NO	0.086154	FALSE	FAIL	1
WBGene00000465	cpg-1	--	YA	2642.98	10653.9	-2.0112	YES	9.9041e-11	TRUE	PASS	23953.9	10625.3	1.1727	YES	1.4583e-13	TRUE	PASS	11357.2	2792.79	2.0238	YES	5.1767e-30	TRUE	PASS	5348.89	10690.6	-0.99903	NO	0.00040865	TRUE	FAIL	3758.34	2632.5	0.51366	NO	0.087959	FALSE	FAIL	3
WBGene00000473	cey-2	EE	YA	6523.52	9199.2	-0.49586	NO	0.11988	FALSE	FAIL	22892.7	9168.85	1.3201	YES	2.097e-16	TRUE	PASS	17125.9	6896.51	1.3122	YES	2.3732e-19	TRUE	PASS	9776.77	9231.57	0.082783	NO	0.918	FALSE	FAIL	8815.75	6507.58	0.43796	NO	0.031776	TRUE	FAIL	2
WBGene00000474	cey-3	EE	YA	3484.15	4126.51	-0.24412	NO	0.80645	FALSE	FAIL	9597.91	4111.58	1.223	YES	6.3414e-12	TRUE	PASS	7757.62	3683.91	1.0744	YES	2.293e-10	TRUE	PASS	4288.97	4140.36	0.050877	NO	1	FALSE	FAIL	3796.27	3477.41	0.12657	NO	0.93362	FALSE	FAIL	2
WBGene00000478	cfz-2	--	--	142.855	96.1095	0.5718	NO	0.30127	FALSE	FAIL	75.0136	95.6423	-0.3505	NO	0.52067	FALSE	FAIL	69.3375	151.005	-1.1229	YES	0.00098857	TRUE	PASS	107.234	96.2043	0.15659	NO	0.86192	FALSE	FAIL	69.745	142.467	-1.0305	YES	0.0086442	TRUE	PASS	2
WBGene00000482	chd-3	--	--	2626.18	2485.84	0.079237	NO	1	FALSE	FAIL	877.151	2471.96	-1.4948	YES	0.0043981	TRUE	PASS	1361.23	2774.28	-1.0272	YES	0.13415	FALSE	FAIL	2492.11	2485.89	0.003605	NO	1	FALSE	FAIL	1941.41	2613.71	-0.429	NO	0.70008	FALSE	FAIL	1
WBGene00000490	che-11	--	--	172.099	155.517	0.14617	NO	0.9946	FALSE	FAIL	72.399	154.704	-1.0955	YES	0.00057726	TRUE	PASS	115.267	181.798	-0.65735	NO	0.29354	FALSE	FAIL	147.946	155.628	-0.073024	NO	0.97844	FALSE	FAIL	132.922	171.337	-0.36626	NO	0.77889	FALSE	FAIL	1
WBGene00000493	che-14	--	--	558.314	523.151	0.09385	NO	0.96474	FALSE	FAIL	196.428	521.218	-1.4079	YES	1.0335e-08	TRUE	PASS	499.888	590.134	-0.23944	NO	0.42068	FALSE	FAIL	314.352	524.351	-0.73815	NO	0.00086692	TRUE	FAIL	197.97	556.691	-1.4916	YES	8.2033e-11	TRUE	PASS	2
WBGene00000496	chs-1	--	YA	612.728	2532.01	-2.047	YES	2.1481e-09	TRUE	PASS	4869.72	2523.16	0.94861	NO	4.7011e-08	TRUE	FAIL	2547.54	647.761	1.9756	YES	7.7155e-35	TRUE	PASS	1378.79	2538.08	-0.88034	NO	0.0036959	TRUE	FAIL	933.46	610.887	0.61168	NO	0.0061322	TRUE	FAIL	2
WBGene00000497	chs-2	--	--	1311.21	1632.32	-0.31602	NO	0.64452	FALSE	FAIL	943.155	1625.76	-0.78555	NO	0.044089	TRUE	FAIL	1549.92	1385.64	0.16164	NO	0.75824	FALSE	FAIL	789.976	1635.16	-1.0496	YES	0.0029924	TRUE	PASS	374.473	1306.78	-1.8031	YES	1.5991e-17	TRUE	PASS	2
WBGene00000503	cht-1	--	--	247.411	280.049	-0.17877	NO	0.88301	FALSE	FAIL	107.705	278.537	-1.3708	YES	6.9077e-08	TRUE	PASS	236.022	261.543	-0.14813	NO	0.80818	FALSE	FAIL	177.021	280.222	-0.66265	NO	0.010168	TRUE	FAIL	111.505	246.714	-1.1457	YES	0.00016085	TRUE	PASS	2
WBGene00000512	ckb-2	EE	--	4209.7	1177.81	1.8376	YES	1.3119e-11	TRUE	PASS	1019.34	1173.08	-0.20267	NO	0.46883	FALSE	FAIL	2298.36	4448.41	-0.95268	NO	5.3313e-05	TRUE	FAIL	994.288	1180.46	-0.24761	NO	0.3481	FALSE	FAIL	2358.93	4194.23	-0.83027	NO	0.00028907	TRUE	FAIL	1
WBGene00000518	ckk-1	--	--	228.152	181.383	0.33096	NO	0.60512	FALSE	FAIL	121.705	180.462	-0.56831	NO	0.078098	FALSE	FAIL	171.162	241.173	-0.4947	NO	0.10845	FALSE	FAIL	1347.81	181.591	2.8919	YES	3.6373e-46	TRUE	PASS	1021.73	227.636	2.1662	YES	2.7032e-26	TRUE	PASS	2
WBGene00000521	cky-1	--	--	82.8273	94.8416	-0.19541	NO	0.95269	FALSE	FAIL	17.5342	94.2659	-2.4266	YES	1.267e-07	TRUE	PASS	43.322	87.5663	-1.0153	YES	0.026627	TRUE	PASS	65.865	94.8325	-0.52587	NO	0.22761	FALSE	FAIL	32.3961	82.6652	-1.3515	YES	0.0077908	TRUE	PASS	3
WBGene00000523	clc-2	--	--	117.167	97.8308	0.26021	NO	0.86758	FALSE	FAIL	68.1143	97.2112	-0.51316	NO	0.22622	FALSE	FAIL	56.333	123.898	-1.1371	YES	0.011727	TRUE	PASS	117.363	97.8381	0.2625	NO	0.6763	FALSE	FAIL	128.559	116.988	0.13608	NO	0.94662	FALSE	FAIL	1
WBGene00000526	clc-5	--	--	164.75	113.597	0.53635	NO	0.31854	FALSE	FAIL	60.7137	113.145	-0.89807	NO	0.015396	TRUE	FAIL	69.6035	174.067	-1.3224	YES	0.00046504	TRUE	PASS	148.686	113.859	0.38503	NO	0.31757	FALSE	FAIL	128.857	164.1	-0.3488	NO	0.52708	FALSE	FAIL	1
WBGene00000535	cpi-1	--	--	1542.52	1292.82	0.25477	NO	0.54486	FALSE	FAIL	1386.62	1287.77	0.10669	NO	0.84311	FALSE	FAIL	1690.04	1630.59	0.05166	NO	0.9725	FALSE	FAIL	3439.18	1296.46	1.4075	YES	1.0815e-17	TRUE	PASS	4770.31	1538.92	1.6322	YES	2.0091e-13	TRUE	PASS	2
WBGene00000539	cln-3.1	--	YA	302.958	998.491	-1.7206	YES	1.5875e-14	TRUE	PASS	594.314	994.726	-0.74307	NO	0.00017168	TRUE	FAIL	251.519	320.241	-0.34849	NO	0.24577	FALSE	FAIL	434.39	1001	-1.2044	YES	7.0065e-11	TRUE	PASS	229.666	302.133	-0.39565	NO	0.29511	FALSE	FAIL	2
WBGene00000544	clp-3	--	--	273.335	341.887	-0.32285	NO	0.53644	FALSE	FAIL	429.978	340.479	0.3367	NO	0.21853	FALSE	FAIL	596.103	288.98	1.0446	YES	4.647e-07	TRUE	PASS	588.761	342.633	0.78102	NO	0.00018355	TRUE	FAIL	420.945	272.628	0.6267	NO	0.022161	TRUE	FAIL	1
WBGene00000546	clp-6	--	--	507.436	723.815	-0.5124	NO	0.085279	FALSE	FAIL	952.049	721.525	0.39999	NO	0.070532	FALSE	FAIL	1164.34	536.392	1.1182	YES	4.0482e-10	TRUE	PASS	939.887	726.331	0.37186	NO	0.10389	FALSE	FAIL	780.183	506.017	0.62463	NO	0.0072794	TRUE	FAIL	1
WBGene00000550	clu-1	--	--	3916.58	8758.63	-1.1611	YES	0.0065039	TRUE	PASS	7385.03	8719	-0.23956	NO	0.73219	FALSE	FAIL	4999.21	4138.8	0.27249	NO	0.37257	FALSE	FAIL	4533.64	8769.02	-0.95174	NO	0.01038	TRUE	FAIL	3014.96	3902.5	-0.37226	NO	0.35865	FALSE	FAIL	1
WBGene00000557	cnc-3	--	--	898.276	800.595	0.16609	NO	0.83479	FALSE	FAIL	259.63	797.093	-1.6183	YES	1.0949e-16	TRUE	PASS	599.206	949.574	-0.66423	NO	0.00045732	TRUE	FAIL	1017.39	802.352	0.34257	NO	0.1536	FALSE	FAIL	1089.97	896.047	0.28264	NO	0.34824	FALSE	FAIL	1
WBGene00000558	cnc-4	--	--	367.913	86.4263	2.0898	YES	5.9258e-13	TRUE	PASS	71.2302	86.0662	-0.27296	NO	0.64639	FALSE	FAIL	249.73	388.954	-0.63923	NO	0.0080931	TRUE	FAIL	81.7061	86.6556	-0.084849	NO	0.98817	FALSE	FAIL	170.002	367.107	-1.1107	YES	2.0702e-05	TRUE	PASS	2
WBGene00000562	cng-1	--	--	19.1976	13.9036	0.46547	NO	0.92329	FALSE	FAIL	21.7189	13.9056	0.64328	NO	0.54252	FALSE	FAIL	22.0821	20.3045	0.12108	NO	1	FALSE	FAIL	8041.51	13.9965	9.1663	YES	0	TRUE	PASS	6760.85	19.1535	8.4635	YES	1.3254e-269	TRUE	PASS	2
WBGene00000584	cog-1	--	--	199.744	169.608	0.23595	NO	0.82896	FALSE	FAIL	129.427	168.677	-0.38212	NO	0.29325	FALSE	FAIL	189.091	211.134	-0.15908	NO	0.78909	FALSE	FAIL	134.668	169.744	-0.33396	NO	0.41161	FALSE	FAIL	95.4266	199.102	-1.061	YES	0.001402	TRUE	PASS	1
WBGene00000593	col-2	--	--	70.9242	2.11296	5.0689	YES	0.04485	TRUE	PASS	26.8448	2.12839	3.6568	YES	0.23001	FALSE	FAIL	1.92536	74.9422	-5.2826	YES	0.02199	TRUE	PASS	26.9429	2.1407	3.6538	YES	0.2668	FALSE	FAIL	11.6819	70.4867	-2.5931	YES	0.23761	FALSE	FAIL	2
WBGene00000596	col-7	--	--	842.712	1618.25	-0.94132	NO	0.0012068	TRUE	FAIL	9995.71	1611.84	2.6326	YES	2.6707e-57	TRUE	PASS	3774.3	891.277	2.0823	YES	3.9679e-32	TRUE	PASS	183.986	1622.57	-3.1406	YES	5.5503e-47	TRUE	PASS	87.2291	841.583	-3.2702	YES	3.2108e-07	TRUE	PASS	4
WBGene00000597	col-8	--	YA	336.823	834.317	-1.3086	YES	0.0066967	TRUE	PASS	6478.65	830.731	2.9632	YES	6.8811e-68	TRUE	PASS	2639.13	356.116	2.8896	YES	9.1747e-67	TRUE	PASS	141.676	836.489	-2.5618	YES	5.8338e-10	TRUE	PASS	152.46	336.528	-1.1423	YES	0.26193	FALSE	FAIL	4
WBGene00000599	col-10	--	L4	37886.3	28857.8	0.39271	NO	0.13335	FALSE	FAIL	21967.2	28741.7	-0.3878	NO	0.037732	TRUE	FAIL	17974.4	40035.7	-1.1553	YES	3.9209e-08	TRUE	PASS	29851.3	28929.5	0.045253	NO	0.97844	FALSE	FAIL	29967	37752.7	-0.33321	NO	0.1332	FALSE	FAIL	1
WBGene00000601	col-12	--	L4	7064.94	11952.4	-0.75855	NO	0.013482	TRUE	FAIL	28935.8	11913.3	1.2803	YES	5.0066e-07	TRUE	PASS	16083.2	7468.23	1.1067	YES	7.2658e-14	TRUE	PASS	2695.39	11995.2	-2.1539	YES	5.2036e-10	TRUE	PASS	2290.58	7047.4	-1.6214	YES	1.9745e-22	TRUE	PASS	4
WBGene00000602	col-13	--	L4	4988.03	8778.84	-0.81556	NO	0.0019406	TRUE	FAIL	24008.9	8746.22	1.4568	YES	4.5307e-12	TRUE	PASS	11535.5	5271.82	1.1297	YES	2.4356e-14	TRUE	PASS	2419.65	8806.02	-1.8637	YES	2.9191e-10	TRUE	PASS	1916.48	4972.87	-1.3756	YES	5.1813e-16	TRUE	PASS	4
WBGene00000603	col-14	--	L4	35648.8	40563	-0.18631	NO	0.84732	FALSE	FAIL	44723.4	40436.5	0.14537	NO	0.81354	FALSE	FAIL	50138.2	37687.6	0.41182	NO	0.013274	TRUE	FAIL	11607.4	40716.1	-1.8106	YES	1.6782e-06	TRUE	PASS	7033.66	35570.6	-2.3383	YES	2.2694e-26	TRUE	PASS	2
WBGene00000606	col-17	--	--	33763.7	33090.9	0.029037	NO	1	FALSE	FAIL	20078.1	32972.5	-0.71564	NO	2.1407e-05	TRUE	FAIL	28705.4	35688.4	-0.31413	NO	0.069346	FALSE	FAIL	13061.3	33189.8	-1.3454	YES	5.5222e-18	TRUE	PASS	9794.65	33672	-1.7815	YES	3.6155e-28	TRUE	PASS	2
WBGene00000608	col-19	--	--	4314.8	10222.9	-1.2444	YES	0.010906	TRUE	PASS	53881.4	10183.8	2.4035	YES	2.2453e-50	TRUE	PASS	24018.9	4562.9	2.3961	YES	2.8754e-60	TRUE	PASS	1157.55	10255.5	-3.1473	YES	7.7364e-10	TRUE	PASS	707.677	4309.12	-2.6062	YES	5.6989e-06	TRUE	PASS	5
WBGene00000609	col-20	--	--	3851.08	7854.49	-1.0283	YES	0.10542	FALSE	FAIL	51896.8	7821.07	2.7302	YES	7.5491e-63	TRUE	PASS	23784.3	4072.74	2.5459	YES	9.1747e-67	TRUE	PASS	1290.79	7876.62	-2.6093	YES	1.5089e-06	TRUE	PASS	1122.52	3847.61	-1.7772	YES	0.015584	TRUE	PASS	4
WBGene00000610	col-33	--	--	425.548	419.773	0.01971	NO	1	FALSE	FAIL	573.593	418.857	0.45357	NO	0.25357	FALSE	FAIL	633.007	449.708	0.49323	NO	0.025612	TRUE	FAIL	83.1821	421.779	-2.3421	YES	1.0688e-05	TRUE	PASS	83.6822	424.115	-2.3415	YES	8.2991e-20	TRUE	PASS	2
WBGene00000611	col-34	--	--	2033.23	1495.35	0.44329	NO	0.42844	FALSE	FAIL	2158.99	1489.81	0.53523	NO	0.2084	FALSE	FAIL	2717.26	2149.44	0.33819	NO	0.17042	FALSE	FAIL	746.06	1500.49	-1.0081	YES	0.050619	FALSE	FAIL	798.479	2028.74	-1.3453	YES	1.0812e-11	TRUE	PASS	1
WBGene00000615	col-38	--	L4	65314.6	72598.9	-0.15254	NO	0.88755	FALSE	FAIL	61521.8	72339.5	-0.23369	NO	0.56281	FALSE	FAIL	78798.5	69049.4	0.19054	NO	0.44746	FALSE	FAIL	24223.1	72838.9	-1.5883	YES	3.0228e-06	TRUE	PASS	14462.7	65168.1	-2.1718	YES	3.667e-27	TRUE	PASS	2
WBGene00000616	col-39	--	L4	11507.3	9394.36	0.29268	NO	0.40874	FALSE	FAIL	29146.1	9352.84	1.6398	YES	1.3017e-24	TRUE	PASS	16973.2	12163.5	0.4807	NO	0.0029846	TRUE	FAIL	7916.3	9416.88	-0.25042	NO	0.46037	FALSE	FAIL	8282.37	11478.1	-0.47077	NO	0.015657	TRUE	FAIL	1
WBGene00000618	col-41	--	--	4676.17	1784.74	1.3896	YES	1.2581e-08	TRUE	PASS	605.664	1776.34	-1.5523	YES	4.2228e-15	TRUE	PASS	992.265	4941.08	-2.316	YES	6.701e-18	TRUE	PASS	2342.34	1787.87	0.38971	NO	0.16294	FALSE	FAIL	2824.19	4660.5	-0.72265	NO	0.0013683	TRUE	FAIL	3
WBGene00000622	col-45	--	--	36.0801	10.262	1.8139	YES	0.11678	FALSE	FAIL	11.8038	10.22	0.20787	NO	0.99982	FALSE	FAIL	22.3989	38.1739	-0.76916	NO	0.46208	FALSE	FAIL	31.6392	10.2932	1.62	YES	0.023076	TRUE	PASS	30.3916	36.0193	-0.2451	NO	0.93208	FALSE	FAIL	1
WBGene00000623	col-46	--	--	783.909	720.847	0.12099	NO	0.93557	FALSE	FAIL	123.344	717.183	-2.5397	YES	3.3726e-34	TRUE	PASS	431.857	828.421	-0.93981	NO	9.6822e-07	TRUE	FAIL	625.015	721.619	-0.20735	NO	0.4874	FALSE	FAIL	525.14	781.411	-0.57338	NO	0.014872	TRUE	FAIL	1
WBGene00000624	col-47	--	--	277.953	279.751	-0.0093038	NO	1	FALSE	FAIL	44.6036	278.605	-2.643	YES	1.5116e-21	TRUE	PASS	153.652	293.799	-0.93517	NO	0.00029277	TRUE	FAIL	233.976	280.48	-0.26154	NO	0.44691	FALSE	FAIL	179.615	277.171	-0.62587	NO	0.048493	TRUE	FAIL	1
WBGene00000625	col-48	--	L4	22078	24637.2	-0.15823	NO	0.76527	FALSE	FAIL	18117.6	24543.2	-0.43794	NO	0.028848	TRUE	FAIL	23541.1	23337.6	0.012531	NO	1	FALSE	FAIL	8757.07	24707.1	-1.4964	YES	8.0072e-15	TRUE	PASS	5102.99	22018.8	-2.1093	YES	3.2196e-38	TRUE	PASS	2
WBGene00000626	col-49	--	L4	32733.9	39011.1	-0.2531	NO	0.45093	FALSE	FAIL	35628.5	38882.7	-0.1261	NO	0.8104	FALSE	FAIL	42462.3	34600.4	0.29539	NO	0.10446	FALSE	FAIL	9770.37	39145.7	-2.0024	YES	1.853e-12	TRUE	PASS	6465.26	32644.3	-2.336	YES	1.5477e-46	TRUE	PASS	2
WBGene00000631	col-54	--	--	578.139	268.764	1.1051	YES	1.7209e-05	TRUE	PASS	179.394	267.627	-0.57709	NO	0.042818	TRUE	FAIL	360.425	611.068	-0.76163	NO	0.0002272	TRUE	FAIL	279.292	269.394	0.052054	NO	0.97844	FALSE	FAIL	365.162	576.689	-0.65926	NO	0.0068956	TRUE	FAIL	1
WBGene00000633	col-56	--	--	22.1754	20.2996	0.12751	NO	1	FALSE	FAIL	6.45392	20.1716	-1.6441	YES	0.10719	FALSE	FAIL	22.5051	23.4381	-0.058607	NO	1	FALSE	FAIL	7.74659	20.3208	-1.3913	YES	0.17468	FALSE	FAIL	4.4013	22.0966	-2.3278	YES	0.042818	TRUE	PASS	1
WBGene00000634	col-58	--	L4	1009.34	1199.11	-0.24856	NO	0.5658	FALSE	FAIL	1649.07	1195.72	0.46377	NO	0.052192	FALSE	FAIL	1903.34	1066.82	0.83522	NO	8.7906e-07	TRUE	FAIL	317.947	1203.74	-1.9207	YES	5.9335e-11	TRUE	PASS	226.322	1006.44	-2.1528	YES	5.6128e-26	TRUE	PASS	2
WBGene00000636	col-60	--	L4	6290.1	11457.3	-0.86511	NO	0.11505	FALSE	FAIL	25426.8	11422	1.1545	YES	8.6623e-05	TRUE	PASS	15583.1	6650.18	1.2285	YES	5.9479e-17	TRUE	PASS	1472.22	11503.2	-2.966	YES	2.6746e-07	TRUE	PASS	1049.44	6277.65	-2.5806	YES	7.4647e-17	TRUE	PASS	4
WBGene00000637	col-61	--	--	163.28	192.464	-0.23724	NO	0.83749	FALSE	FAIL	306.216	192.052	0.67306	NO	0.078539	FALSE	FAIL	288.27	172.627	0.73976	NO	0.0062484	TRUE	FAIL	57.3789	193.324	-1.7524	YES	1.6363e-06	TRUE	PASS	54.767	163	-1.5735	YES	9.163e-05	TRUE	PASS	2
WBGene00000638	col-62	--	--	880.734	1752.15	-0.99235	NO	0.040078	TRUE	FAIL	9907.41	1744.56	2.5056	YES	3.0106e-52	TRUE	PASS	3896.46	931.591	2.0644	YES	7.7245e-23	TRUE	PASS	198.33	1756.57	-3.1468	YES	1.5775e-15	TRUE	PASS	128.25	879.947	-2.7785	YES	0.00055418	TRUE	PASS	4
WBGene00000641	col-65	--	--	6452.07	6138.25	0.071936	NO	1	FALSE	FAIL	12816.9	6115.7	1.0675	YES	0.0024517	TRUE	PASS	13712.7	6819.82	1.0077	YES	1.4584e-11	TRUE	PASS	1344.21	6159.6	-2.1961	YES	0.00010447	TRUE	PASS	1442.86	6434.94	-2.157	YES	1.5515e-37	TRUE	PASS	4
WBGene00000644	col-68	--	--	175.669	349.035	-0.99051	NO	0.0079973	TRUE	FAIL	574.198	348.137	0.72189	NO	0.00084849	TRUE	FAIL	287.49	185.805	0.62972	NO	0.058531	FALSE	FAIL	56.764	350.449	-2.6262	YES	2.1501e-15	TRUE	PASS	43.9562	175.4	-1.9965	YES	0.00080637	TRUE	PASS	2
WBGene00000645	col-69	--	--	187.597	135.123	0.47336	NO	0.37174	FALSE	FAIL	179.885	134.74	0.41689	NO	0.2323	FALSE	FAIL	210.426	198.263	0.085897	NO	0.96056	FALSE	FAIL	61.3999	135.626	-1.1433	YES	0.00039352	TRUE	PASS	89.921	187.122	-1.0573	YES	0.0020989	TRUE	PASS	2
WBGene00000646	H17B01.2	--	L4	1192.51	1400.09	-0.23152	NO	0.75154	FALSE	FAIL	2163.77	1396.37	0.63187	NO	0.00056112	TRUE	FAIL	1508.51	1260.85	0.25873	NO	0.37831	FALSE	FAIL	224.367	1405.61	-2.6473	YES	6.3769e-18	TRUE	PASS	69.7834	1190.32	-4.0923	YES	3.5351e-23	TRUE	PASS	2
WBGene00000647	col-71	--	L4	58178.7	71876.2	-0.30502	NO	0.47922	FALSE	FAIL	68760.2	71616.6	-0.058719	NO	0.97865	FALSE	FAIL	75983	61500.1	0.30509	NO	0.18315	FALSE	FAIL	25527.7	72110.4	-1.4981	YES	1.4916e-05	TRUE	PASS	16109.5	58031	-1.8489	YES	1.4014e-30	TRUE	PASS	2
WBGene00000649	col-73	--	L4	111115	118461	-0.092354	NO	0.99452	FALSE	FAIL	112642	118063	-0.067813	NO	0.95006	FALSE	FAIL	131628	117474	0.16413	NO	0.49198	FALSE	FAIL	35889.1	118878	-1.7279	YES	1.2084e-06	TRUE	PASS	21377.4	110879	-2.3748	YES	1.6412e-22	TRUE	PASS	2
WBGene00000653	col-77	--	L4	38505.1	51306	-0.41408	NO	0.42071	FALSE	FAIL	81272.1	51144.4	0.66818	NO	0.028898	TRUE	FAIL	66097.1	40702.9	0.69945	NO	4.2909e-06	TRUE	FAIL	9285.03	51501.4	-2.4716	YES	3.9416e-08	TRUE	PASS	5910.39	38412.5	-2.7002	YES	7.6681e-57	TRUE	PASS	2
WBGene00000655	col-79	--	L4	4130.05	4732.47	-0.19643	NO	0.64831	FALSE	FAIL	1671.2	4711.33	-1.4952	YES	1.2764e-14	TRUE	PASS	3008.89	4365.58	-0.53694	NO	0.001026	TRUE	FAIL	1923.75	4742.69	-1.3018	YES	8.3682e-11	TRUE	PASS	1250.82	4118.55	-1.7193	YES	8.183e-24	TRUE	PASS	3
WBGene00000656	col-80	--	YA	6690.48	5108.54	0.3892	NO	0.15397	FALSE	FAIL	20201.2	5085.81	1.9899	YES	2.5283e-35	TRUE	PASS	15048.6	7072.16	1.0894	YES	1.8002e-13	TRUE	PASS	14043.4	5119.7	1.4558	YES	2.5097e-20	TRUE	PASS	19659.6	6674.35	1.5585	YES	1.3612e-21	TRUE	PASS	4
WBGene00000657	col-81	--	--	8340.44	14107	-0.75821	NO	0.11809	FALSE	FAIL	77899.1	14052.8	2.4707	YES	3.8663e-53	TRUE	PASS	43231.3	8820.97	2.2931	YES	1.572e-56	TRUE	PASS	1966.55	14149.9	-2.8471	YES	3.6892e-13	TRUE	PASS	1262.08	8329.66	-2.7225	YES	9.421e-06	TRUE	PASS	4
WBGene00000660	col-85	--	--	44.0078	5.66577	2.9574	YES	0.75946	FALSE	FAIL	18.1456	5.66025	1.6807	YES	0.74541	FALSE	FAIL	2.46054	46.4073	-4.2373	YES	0.48701	FALSE	FAIL	27.0641	5.70266	2.2467	YES	0.014114	TRUE	PASS	16.4475	43.5569	-1.405	YES	0.85846	FALSE	FAIL	1
WBGene00000662	col-87	--	--	17.2717	17.4773	-0.017077	NO	1	FALSE	FAIL	17.0959	17.4378	-0.028561	NO	1	FALSE	FAIL	24.352	18.2565	0.41563	NO	0.80092	FALSE	FAIL	34.5313	17.5519	0.97628	NO	0.16805	FALSE	FAIL	50.8658	17.2155	1.563	YES	0.020294	TRUE	PASS	1
WBGene00000663	col-88	--	L4	6651.44	13199.1	-0.9887	NO	0.22761	FALSE	FAIL	41221.9	13155.3	1.6478	YES	1.6406e-06	TRUE	PASS	21397.2	7031.46	1.6055	YES	1.2206e-28	TRUE	PASS	1543.91	13252.7	-3.1016	YES	0.00017294	TRUE	PASS	957.327	6635.43	-2.7931	YES	3.2652e-58	TRUE	PASS	4
WBGene00000664	col-89	--	--	645.056	673.736	-0.062758	NO	1	FALSE	FAIL	1046.06	671.57	0.63935	NO	0.046756	TRUE	FAIL	1046.54	682.021	0.61775	NO	0.0029989	TRUE	FAIL	229.73	676.22	-1.5576	YES	5.0864e-05	TRUE	PASS	189.593	643.839	-1.7638	YES	2.8852e-07	TRUE	PASS	2
WBGene00000665	col-90	--	--	3484.05	2007.98	0.79502	NO	0.00018048	TRUE	FAIL	1896.22	2000.09	-0.076941	NO	0.88081	FALSE	FAIL	2844.03	3682.21	-0.37264	NO	0.034492	TRUE	FAIL	1521.06	2013.61	-0.40471	NO	0.060861	FALSE	FAIL	1690.67	3474.58	-1.0392	YES	3.3825e-09	TRUE	PASS	1
WBGene00000666	col-91	--	L4	4311.82	6377.93	-0.56479	NO	0.51156	FALSE	FAIL	21284.6	6353.03	1.7443	YES	1.9318e-09	TRUE	PASS	12422.1	4558.39	1.4463	YES	5.4873e-23	TRUE	PASS	2058.86	6399.5	-1.6361	YES	0.010827	TRUE	PASS	1910.3	4301.11	-1.1709	YES	9.7429e-12	TRUE	PASS	4
WBGene00000667	col-92	--	--	13527.9	16531.6	-0.28929	NO	0.47666	FALSE	FAIL	41326.6	16460.8	1.328	YES	1.1384e-13	TRUE	PASS	22839.8	14296.1	0.67592	NO	1.0069e-05	TRUE	FAIL	14675.2	16573.2	-0.17547	NO	0.62388	FALSE	FAIL	17800.5	13483.6	0.40071	NO	0.052963	FALSE	FAIL	1
WBGene00000668	col-93	--	--	24541.1	32868.4	-0.4215	NO	0.3613	FALSE	FAIL	95834.8	32728	1.55	YES	2.9892e-22	TRUE	PASS	43829.9	25938.3	0.75683	NO	5.0862e-07	TRUE	FAIL	28948.1	32956.3	-0.18709	NO	0.71904	FALSE	FAIL	33649.7	24468.9	0.45964	NO	0.018897	TRUE	FAIL	1
WBGene00000669	col-94	--	--	6589.62	6961.99	-0.079303	NO	0.98636	FALSE	FAIL	14637.1	6935.89	1.0775	YES	3.317e-05	TRUE	PASS	8882.31	6964.48	0.35092	NO	0.046034	TRUE	FAIL	6305.8	6983.81	-0.14734	NO	0.77283	FALSE	FAIL	9550.04	6569.01	0.53983	NO	0.0046354	TRUE	FAIL	1
WBGene00000670	col-95	--	--	25.0454	12.7715	0.97162	NO	0.53724	FALSE	FAIL	86.7946	12.7559	2.7664	YES	7.413e-10	TRUE	PASS	214.014	26.4554	3.0161	YES	8.5198e-20	TRUE	PASS	7.37961	12.843	-0.79936	NO	0.65414	FALSE	FAIL	13.89	24.9691	-0.8461	NO	0.54732	FALSE	FAIL	2
WBGene00000671	col-96	--	--	259.461	344.187	-0.40768	NO	0.3856	FALSE	FAIL	1694.76	342.596	2.3065	YES	5.5379e-37	TRUE	PASS	854.243	274.311	1.6388	YES	9.8053e-18	TRUE	PASS	249.946	344.962	-0.46483	NO	0.18106	FALSE	FAIL	570.081	258.864	1.139	YES	6.4802e-07	TRUE	PASS	3
WBGene00000672	col-97	--	L4	42149.5	47573.2	-0.17463	NO	0.83479	FALSE	FAIL	57502.8	47419.5	0.27815	NO	0.37917	FALSE	FAIL	57774.7	44558.2	0.37475	NO	0.040114	TRUE	FAIL	12371	47745.6	-1.9484	YES	3.0834e-08	TRUE	PASS	7003.13	42052.5	-2.5861	YES	4.2448e-42	TRUE	PASS	2
WBGene00000673	col-98	--	YA	22013.7	9132.17	1.2694	YES	2.6618e-11	TRUE	PASS	2193.28	9083.28	-2.0501	YES	6.741e-24	TRUE	PASS	5638.5	23263	-2.0447	YES	9.7511e-26	TRUE	PASS	43578.6	9141.3	2.2531	YES	1.4109e-46	TRUE	PASS	64146	21939.5	1.5478	YES	1.0533e-21	TRUE	PASS	5
WBGene00000674	col-99	--	--	1459.06	1292.65	0.17471	NO	0.77499	FALSE	FAIL	595.744	1286.11	-1.1103	YES	1.2007e-07	TRUE	PASS	914.537	1542.16	-0.75384	NO	1.8589e-05	TRUE	FAIL	1144.04	1293.95	-0.17764	NO	0.5579	FALSE	FAIL	832.981	1454.69	-0.80435	NO	5.6638e-05	TRUE	FAIL	1
WBGene00000675	col-101	--	YA	694.67	549.594	0.33796	NO	0.4112	FALSE	FAIL	1511.8	546.836	1.4671	YES	4.3228e-16	TRUE	PASS	788.005	734.079	0.10227	NO	0.8357	FALSE	FAIL	3853.67	550.473	2.8075	YES	8.3187e-62	TRUE	PASS	8334.12	692.55	3.589	YES	6.4832e-92	TRUE	PASS	3
WBGene00000677	col-103	--	YA	34258.4	15237.8	1.1688	YES	6.1119e-10	TRUE	PASS	5298.1	15157.5	-1.5165	YES	6.2888e-17	TRUE	PASS	9134.98	36204.9	-1.9867	YES	4.0249e-43	TRUE	PASS	63454.4	15255.2	2.0564	YES	1.67e-39	TRUE	PASS	88554.6	34147.1	1.3748	YES	2.1562e-17	TRUE	PASS	5
WBGene00000678	col-104	--	L4	37586.1	42645.1	-0.18218	NO	0.84773	FALSE	FAIL	46132.5	42497.3	0.11841	NO	0.89553	FALSE	FAIL	50065	39733.2	0.33346	NO	0.056736	FALSE	FAIL	11968.2	42793.9	-1.8382	YES	7.1765e-06	TRUE	PASS	7623.1	37493.8	-2.2982	YES	3.1832e-45	TRUE	PASS	2
WBGene00000679	col-105	--	--	40.2749	38.9352	0.048806	NO	1	FALSE	FAIL	28.7176	38.7352	-0.43171	NO	0.60657	FALSE	FAIL	46.3353	42.5789	0.12197	NO	0.98845	FALSE	FAIL	17.7489	38.9875	-1.1353	YES	0.064032	FALSE	FAIL	12.5752	40.1965	-1.6765	YES	0.032649	TRUE	PASS	1
WBGene00000680	col-106	--	--	6946.37	12380.7	-0.83376	NO	0.038353	TRUE	FAIL	44905.3	12340.9	1.8634	YES	4.4645e-18	TRUE	PASS	29891.8	7343.75	2.0252	YES	7.6244e-45	TRUE	PASS	1843.04	12427	-2.7533	YES	1.7171e-09	TRUE	PASS	1435.56	6930.67	-2.2714	YES	3.9875e-26	TRUE	PASS	4
WBGene00000681	col-107	--	L4	40460	37064.3	0.12646	NO	0.95605	FALSE	FAIL	52756.4	36942.6	0.51406	NO	0.14229	FALSE	FAIL	50258.6	42768.6	0.23282	NO	0.28288	FALSE	FAIL	14022.1	37202	-1.4077	YES	0.0006535	TRUE	PASS	15939.8	40357.7	-1.3402	YES	1.3145e-16	TRUE	PASS	2
WBGene00000682	col-108	--	--	2.57071	2.03467	0.33737	NO	1	FALSE	FAIL	3.58136	2.00675	0.83565	NO	0.90178	FALSE	FAIL	3.19201	2.71717	0.23236	NO	1	FALSE	FAIL	36.1993	2.01249	4.1689	YES	6.0811e-06	TRUE	PASS	22.8934	2.57519	3.1522	YES	0.0070288	TRUE	PASS	2
WBGene00000683	col-109	--	L4	23220.2	27208.6	-0.22868	NO	0.54271	FALSE	FAIL	20274.3	27114.9	-0.41944	NO	0.023914	TRUE	FAIL	23340.6	24544	-0.072528	NO	0.85104	FALSE	FAIL	9054.94	27292.5	-1.5917	YES	1.2037e-24	TRUE	PASS	4835.36	23155.9	-2.2597	YES	2.767e-43	TRUE	PASS	2
WBGene00000684	col-110	--	L4	3769.34	4525.15	-0.26366	NO	0.4291	FALSE	FAIL	1508.54	4503.52	-1.5779	YES	1.0565e-14	TRUE	PASS	2508.48	3984.09	-0.66744	NO	3.1254e-05	TRUE	FAIL	2165.81	4533.28	-1.0657	YES	2.2003e-07	TRUE	PASS	1359.52	3758.86	-1.4672	YES	1.2961e-17	TRUE	PASS	3
WBGene00000685	col-111	--	L4	4768.29	2829.83	0.75276	NO	0.00035077	TRUE	FAIL	2393.55	2819.96	-0.23652	NO	0.52106	FALSE	FAIL	6874.49	5040.26	0.44775	NO	0.05199	FALSE	FAIL	1092.62	2839.15	-1.3777	YES	1.707e-06	TRUE	PASS	1029.77	4756.66	-2.2076	YES	5.2001e-38	TRUE	PASS	2
WBGene00000687	col-113	--	L4	1928.09	2378.86	-0.3031	NO	0.67082	FALSE	FAIL	4370.21	2370.76	0.88236	NO	0.0018552	TRUE	FAIL	3982.33	2038.31	0.96624	NO	7.9098e-10	TRUE	FAIL	671.551	2387.38	-1.8299	YES	1.5932e-05	TRUE	PASS	492.761	1923.79	-1.965	YES	1.9007e-22	TRUE	PASS	2
WBGene00000689	col-115	--	--	1248.37	1343.17	-0.1056	NO	0.95121	FALSE	FAIL	1781.4	1338.07	0.41286	NO	0.044281	TRUE	FAIL	2299.9	1319.78	0.80127	NO	1.5687e-06	TRUE	FAIL	313.975	1346.76	-2.1008	YES	9.5299e-32	TRUE	PASS	255.844	1245.76	-2.2837	YES	2.8053e-19	TRUE	PASS	2
WBGene00000693	col-119	--	YA	1548.61	2780.25	-0.84425	NO	0.43299	FALSE	FAIL	24318.6	2768.64	3.1348	YES	6.5546e-79	TRUE	PASS	11325.7	1637.71	2.7898	YES	1.5096e-60	TRUE	PASS	344.001	2788.48	-3.019	YES	1.0409e-06	TRUE	PASS	254.257	1548.6	-2.6066	YES	0.066318	FALSE	FAIL	3
WBGene00000694	col-120	--	L4	7602.64	13940.3	-0.87469	NO	0.12586	FALSE	FAIL	30563	13893.9	1.1373	YES	0.00012636	TRUE	PASS	18434.5	8037.53	1.1976	YES	1.1276e-10	TRUE	PASS	1928.71	13993.3	-2.859	YES	1.5572e-06	TRUE	PASS	1186.54	7586.74	-2.6767	YES	9.6302e-23	TRUE	PASS	4
WBGene00000696	col-122	--	--	11239.3	21095.6	-0.90839	NO	0.049825	TRUE	FAIL	83632.1	21022.7	1.9921	YES	3.1217e-29	TRUE	PASS	50391.3	11884.8	2.0841	YES	9.5828e-48	TRUE	PASS	3816.63	21169.8	-2.4716	YES	3.5533e-08	TRUE	PASS	3149.89	11221.2	-1.8329	YES	1.5103e-05	TRUE	PASS	4
WBGene00000697	col-123	--	--	1.60449	3.39113	-1.0797	YES	0.99428	FALSE	FAIL	18.1536	3.39278	2.4197	YES	0.018568	TRUE	PASS	3.0655	1.69514	0.85471	NO	0.94604	FALSE	FAIL	2.27826	3.41528	-0.58407	NO	0.97844	FALSE	FAIL	3.98576	1.60759	1.31	YES	0.86611	FALSE	FAIL	1
WBGene00000698	col-124	--	--	9430.08	16028.9	-0.76533	NO	0.40314	FALSE	FAIL	86833.2	15967.5	2.4431	YES	7.4626e-52	TRUE	PASS	47228.6	9972.9	2.2436	YES	2.0113e-54	TRUE	PASS	2572.24	16083.9	-2.6445	YES	0.00013987	TRUE	PASS	2057.1	9419.96	-2.1951	YES	0.00094215	TRUE	PASS	4
WBGene00000699	col-125	--	L4	63385.5	69014.1	-0.12274	NO	0.93304	FALSE	FAIL	103660	68761.1	0.5922	NO	0.025226	TRUE	FAIL	86655.6	67002.3	0.37108	NO	0.02934	TRUE	FAIL	37916.1	69237.7	-0.86875	NO	0.0059077	TRUE	FAIL	28549.4	63228.6	-1.1471	YES	2.0602e-12	TRUE	PASS	1
WBGene00000700	col-126	--	--	11.0773	25.475	-1.2015	YES	0.37546	FALSE	FAIL	287.738	25.3584	3.5042	YES	0.0037248	TRUE	PASS	57.1333	11.7089	2.2867	YES	0.11163	FALSE	FAIL	31.3124	25.5381	0.29408	NO	0.84908	FALSE	FAIL	20.7053	11.0422	0.90698	NO	0.54814	FALSE	FAIL	1
WBGene00000701	col-127	--	L4	12.6335	26.4767	-1.0675	YES	0.44698	FALSE	FAIL	164.76	26.3375	2.6452	YES	3.2565e-15	TRUE	PASS	40.1108	13.3579	1.5863	YES	0.065051	FALSE	FAIL	39.9268	26.5187	0.59035	NO	0.46243	FALSE	FAIL	25.0915	12.622	0.99126	NO	0.42612	FALSE	FAIL	1
WBGene00000702	col-128	--	--	513.922	459.997	0.15992	NO	0.88127	FALSE	FAIL	56.4987	457.813	-3.0185	YES	4.3563e-36	TRUE	PASS	304.151	543.317	-0.83701	NO	9.3066e-05	TRUE	FAIL	472.351	460.738	0.035914	NO	1	FALSE	FAIL	289.91	512.654	-0.82238	NO	0.00073502	TRUE	FAIL	1
WBGene00000703	col-129	--	--	10419.1	14781.6	-0.50458	NO	0.62251	FALSE	FAIL	79792.5	14726.9	2.4378	YES	9.9243e-52	TRUE	PASS	51349.9	11018.9	2.2204	YES	1.5855e-53	TRUE	PASS	2098.4	14832.9	-2.8214	YES	5.9376e-06	TRUE	PASS	1562.22	10406	-2.7357	YES	8.6413e-06	TRUE	PASS	4
WBGene00000704	col-130	--	L4	14245.6	16370.7	-0.2006	NO	0.6357	FALSE	FAIL	21478.8	16317.8	0.39647	NO	0.13714	FALSE	FAIL	20390.4	15058.8	0.43728	NO	0.0083667	TRUE	FAIL	3783.85	16428.1	-2.1182	YES	1.5893e-13	TRUE	PASS	2483.55	14208.7	-2.5163	YES	7.5136e-52	TRUE	PASS	2
WBGene00000705	col-131	--	--	482.375	362.593	0.4118	NO	0.29416	FALSE	FAIL	314.593	361.171	-0.1992	NO	0.57428	FALSE	FAIL	513.155	509.871	0.0092635	NO	1	FALSE	FAIL	127.311	363.6	-1.514	YES	1.8564e-09	TRUE	PASS	115.415	481.006	-2.0592	YES	1.8838e-17	TRUE	PASS	2
WBGene00000707	col-133	--	L4	15385	34245.9	-1.1544	YES	0.0029415	TRUE	PASS	86936.3	34120.2	1.3493	YES	4.2205e-09	TRUE	PASS	42693.1	16263.7	1.3923	YES	4.6788e-22	TRUE	PASS	10287.4	34358.8	-1.7398	YES	1.1834e-05	TRUE	PASS	8054.87	15348.1	-0.93013	NO	3.2909e-08	TRUE	FAIL	4
WBGene00000708	col-135	--	YA	22.9858	23.1325	-0.0091825	NO	1	FALSE	FAIL	82.3549	23.0177	1.8391	YES	2.1929e-05	TRUE	PASS	175.457	24.3023	2.852	YES	3.1328e-12	TRUE	PASS	2.68145	23.1803	-3.1118	YES	0.00048478	TRUE	PASS	1.65466	22.9688	-3.7951	YES	0.0026546	TRUE	PASS	4
WBGene00000710	col-137	--	L4	150.543	1276.92	-3.0844	YES	2.9917e-05	TRUE	PASS	5283.58	1271.65	2.0548	YES	7.6522e-10	TRUE	PASS	818.475	159.241	2.3617	YES	4.5234e-19	TRUE	PASS	253.067	1280.89	-2.3396	YES	0.00037128	TRUE	PASS	121.917	150.364	-0.30256	NO	0.77586	FALSE	FAIL	4
WBGene00000711	col-138	--	L4	56099.6	62068.2	-0.14586	NO	0.95182	FALSE	FAIL	70958.3	61867	0.1978	NO	0.74445	FALSE	FAIL	79290.1	59310.4	0.41886	NO	0.025948	TRUE	FAIL	18592.7	62300.5	-1.7445	YES	6.4204e-05	TRUE	PASS	11566.5	55982.9	-2.275	YES	4.6763e-18	TRUE	PASS	2
WBGene00000712	col-139	--	--	10957	15760.3	-0.52444	NO	0.60552	FALSE	FAIL	84849.5	15695.5	2.4346	YES	1.5624e-51	TRUE	PASS	53969.2	11588	2.2195	YES	1.7793e-50	TRUE	PASS	2410.52	15808.5	-2.7133	YES	1.4897e-05	TRUE	PASS	1986.88	10943.6	-2.4615	YES	6.819e-05	TRUE	PASS	4
WBGene00000713	col-140	--	--	8992.47	18363.9	-1.0301	YES	0.084432	FALSE	FAIL	90033.7	18294.8	2.299	YES	2.6325e-31	TRUE	PASS	42413.4	9509.5	2.1571	YES	3.7923e-30	TRUE	PASS	2206.2	18425.5	-3.0621	YES	2.2604e-07	TRUE	PASS	1863.58	8979.85	-2.2686	YES	1.6036e-05	TRUE	PASS	4
WBGene00000714	col-141	--	--	416.957	282.192	0.56322	NO	0.1057	FALSE	FAIL	233.038	280.956	-0.26978	NO	0.41331	FALSE	FAIL	197.001	440.699	-1.1616	YES	2.8013e-07	TRUE	PASS	1594.42	282.866	2.4948	YES	8.9787e-44	TRUE	PASS	1607.35	415.64	1.9513	YES	4.0442e-25	TRUE	PASS	3
WBGene00000715	col-142	--	--	8160.67	3578.24	1.1894	YES	6.2342e-10	TRUE	PASS	5210.44	3562.31	0.54859	NO	0.0028343	TRUE	FAIL	4632.34	8624.22	-0.89665	NO	3.0998e-09	TRUE	FAIL	16098.5	3585.9	2.1665	YES	9.2423e-43	TRUE	PASS	21973.7	8134.73	1.4336	YES	1.6891e-18	TRUE	PASS	3
WBGene00000716	col-143	--	YA	181.82	513.988	-1.4992	YES	0.00043877	TRUE	PASS	3174.41	511.476	2.6337	YES	5.6049e-52	TRUE	PASS	1042.57	192.191	2.4395	YES	3.536e-35	TRUE	PASS	352.332	514.876	-0.54729	NO	0.021648	TRUE	FAIL	583.672	181.702	1.6836	YES	0.0013656	TRUE	PASS	4
WBGene00000718	col-145	--	L4	5977.08	15987	-1.4194	YES	1.5604e-07	TRUE	PASS	30648	15930.5	0.94401	NO	4.5585e-07	TRUE	FAIL	13187.9	6318.03	1.0617	YES	9.5995e-13	TRUE	PASS	6920.89	16039.2	-1.2126	YES	3.947e-06	TRUE	PASS	3714.27	5961.28	-0.68254	NO	0.00016534	TRUE	FAIL	3
WBGene00000719	col-146	--	L4	3687.9	4148.65	-0.16984	NO	0.79398	FALSE	FAIL	14059.9	4131.04	1.767	YES	5.9928e-28	TRUE	PASS	6013.9	3898.87	0.62524	NO	9.3406e-05	TRUE	FAIL	4291.12	4159.15	0.045064	NO	0.98283	FALSE	FAIL	3324.09	3679.63	-0.1466	NO	0.69368	FALSE	FAIL	1
WBGene00000720	col-147	--	--	21429.3	14145.9	0.5992	NO	0.0060494	TRUE	FAIL	19692.4	14080	0.48399	NO	0.0084993	TRUE	FAIL	11417.1	22645.4	-0.98803	NO	5.6894e-07	TRUE	FAIL	31726	14171.5	1.1627	YES	1.7344e-13	TRUE	PASS	44946.5	21353.7	1.0737	YES	7.3594e-11	TRUE	PASS	2
WBGene00000721	col-148	--	--	7.42999	8.46218	-0.18767	NO	1	FALSE	FAIL	34.8922	8.48173	2.0405	YES	0.0026273	TRUE	PASS	3.51485	7.86686	-1.1623	YES	0.6948	FALSE	FAIL	7.36151	8.54312	-0.21476	NO	1	FALSE	FAIL	0.696478	7.43758	-3.4167	YES	0.25217	FALSE	FAIL	1
WBGene00000722	col-149	--	--	5188.97	10834.7	-1.0621	YES	2.5742e-08	TRUE	PASS	7744.6	10780.9	-0.47721	NO	0.0076395	TRUE	FAIL	3675.87	5485.69	-0.57759	NO	0.0026177	TRUE	FAIL	11014.8	10851.1	0.021597	NO	1	FALSE	FAIL	8468.38	5178.09	0.70967	NO	7.7649e-05	TRUE	FAIL	1
WBGene00000723	col-150	--	--	552.405	963.462	-0.8025	NO	0.033378	TRUE	FAIL	2607.09	960.11	1.4412	YES	4.3409e-08	TRUE	PASS	1411.74	583.98	1.2735	YES	1.902e-13	TRUE	PASS	629.71	966.776	-0.61849	NO	0.071405	FALSE	FAIL	820.425	551.224	0.57373	NO	0.01584	TRUE	FAIL	2
WBGene00000725	col-152	--	L4	153.105	310.323	-1.0192	YES	0.15955	FALSE	FAIL	864.221	309.175	1.483	YES	6.3189e-05	TRUE	PASS	617.786	161.88	1.9322	YES	3.2094e-20	TRUE	PASS	41.5124	311.437	-2.9073	YES	0.00010012	TRUE	PASS	45.4846	152.773	-1.7479	YES	2.1371e-06	TRUE	PASS	4
WBGene00000728	col-155	--	L4	4798.14	9796.67	-1.0298	YES	0.017928	TRUE	PASS	21731.7	9763.09	1.1544	YES	2.1924e-06	TRUE	PASS	7647.7	5071.67	0.59257	NO	0.00020264	TRUE	FAIL	6426.58	9831.91	-0.61342	NO	0.14134	FALSE	FAIL	4405.97	4785.67	-0.11926	NO	0.77878	FALSE	FAIL	2
WBGene00000729	col-156	--	L4	1514.89	4613.31	-1.6066	YES	0.0013106	TRUE	PASS	10385.7	4596.85	1.1759	YES	5.7723e-06	TRUE	PASS	3375	1601.39	1.0756	YES	1.0102e-11	TRUE	PASS	1184.77	4629.5	-1.9663	YES	6.6854e-05	TRUE	PASS	772.402	1511.71	-0.96875	NO	4.1314e-05	TRUE	FAIL	4
WBGene00000730	col-157	--	L4	4886.12	9627.88	-0.97853	NO	0.0098816	TRUE	FAIL	15295.8	9602.09	0.67171	NO	0.0092465	TRUE	FAIL	8479.14	5165.03	0.71514	NO	4.3845e-06	TRUE	FAIL	3040.53	9668.38	-1.6689	YES	2.6061e-05	TRUE	PASS	1575.55	4874.53	-1.6294	YES	5.1016e-22	TRUE	PASS	2
WBGene00000731	col-158	--	--	68.6325	8.27951	3.0513	YES	0.35811	FALSE	FAIL	4.23233	8.21397	-0.95663	NO	0.65793	FALSE	FAIL	8.89968	72.6692	-3.0295	YES	0.24109	FALSE	FAIL	59.2095	8.26433	2.8409	YES	9.5882e-08	TRUE	PASS	110.988	68.5346	0.69551	NO	0.71208	FALSE	FAIL	1
WBGene00000732	col-159	--	--	17789.6	34155.5	-0.94108	NO	9.33e-07	TRUE	FAIL	77278.4	34020.1	1.1837	YES	1.5602e-13	TRUE	PASS	31707.9	18798.8	0.7542	NO	0.01306	TRUE	FAIL	10736.7	34239	-1.6731	YES	5.7884e-27	TRUE	PASS	11327.6	17726.8	-0.6461	NO	0.0018384	TRUE	FAIL	2
WBGene00000733	col-160	--	--	33318.9	27447.8	0.27965	NO	0.58911	FALSE	FAIL	61693.2	27325.4	1.1749	YES	2.7262e-13	TRUE	PASS	30095.6	35205.1	-0.22623	NO	0.61275	FALSE	FAIL	47557.7	27501.1	0.79019	NO	1.1322e-06	TRUE	FAIL	72464.9	33190.4	1.1265	YES	5.2078e-12	TRUE	PASS	2
WBGene00000734	col-161	--	L4	19472.4	42037.4	-1.1102	YES	0.025505	TRUE	PASS	98332.9	41889.5	1.2311	YES	5.4698e-05	TRUE	PASS	48538.7	20584.4	1.2376	YES	1.2831e-17	TRUE	PASS	9336.22	42187.8	-2.1759	YES	2.8392e-05	TRUE	PASS	5152.68	19424.6	-1.9145	YES	6.0232e-32	TRUE	PASS	5
WBGene00000735	col-162	--	L4	14166.8	29729.5	-1.0694	YES	0.011409	TRUE	PASS	61141.7	29633.4	1.0449	YES	9.2215e-05	TRUE	PASS	33579.5	14975.1	1.165	YES	1.3849e-15	TRUE	PASS	5878.26	29841.6	-2.3439	YES	5.6323e-07	TRUE	PASS	3402.4	14130.6	-2.0542	YES	5.6143e-36	TRUE	PASS	5
WBGene00000739	col-166	--	--	56740.4	40443.2	0.48848	NO	0.23299	FALSE	FAIL	18624.7	40251	-1.1118	YES	3.4038e-12	TRUE	PASS	20704.4	59950.3	-1.5338	YES	1.1047e-05	TRUE	PASS	79116	40507.7	0.96577	NO	1.2731e-09	TRUE	FAIL	97613.8	56519.7	0.78833	NO	3.7038e-06	TRUE	FAIL	2
WBGene00000742	col-169	--	--	16692	12457	0.42219	NO	0.097432	FALSE	FAIL	6363.3	12399.6	-0.96245	NO	3.6541e-09	TRUE	FAIL	6611.45	17639.1	-1.4157	YES	5.0852e-12	TRUE	PASS	17656	12479.5	0.5006	NO	0.0047455	TRUE	FAIL	17641	16634.3	0.084771	NO	0.88276	FALSE	FAIL	1
WBGene00000745	col-172	--	--	387.688	337.134	0.20157	NO	0.8348	FALSE	FAIL	301.45	335.677	-0.15515	NO	0.74458	FALSE	FAIL	427.979	409.847	0.062452	NO	0.98683	FALSE	FAIL	110.041	337.932	-1.6187	YES	3.632e-10	TRUE	PASS	83.9735	386.964	-2.2042	YES	2.6462e-09	TRUE	PASS	2
WBGene00000746	col-173	--	L4	2358.74	1937.25	0.284	NO	0.43132	FALSE	FAIL	1465.76	1930.23	-0.39713	NO	0.12981	FALSE	FAIL	2808.66	2493.38	0.17178	NO	0.50929	FALSE	FAIL	595.365	1943.32	-1.7067	YES	4.4676e-11	TRUE	PASS	431.358	2353.24	-2.4477	YES	9.0281e-37	TRUE	PASS	2
WBGene00000747	col-174	--	--	419.274	497.529	-0.24689	NO	0.86783	FALSE	FAIL	737.159	496.23	0.57097	NO	0.015937	TRUE	FAIL	696.613	443.279	0.65214	NO	0.0031826	TRUE	FAIL	133.443	499.668	-1.9047	YES	1.3466e-05	TRUE	PASS	87.7	418.601	-2.2549	YES	9.7661e-07	TRUE	PASS	2
WBGene00000748	col-175	--	L4	30821.6	36940.6	-0.26127	NO	0.55539	FALSE	FAIL	33681.2	36811.1	-0.1282	NO	0.80971	FALSE	FAIL	42425.1	32583.6	0.38077	NO	0.061745	FALSE	FAIL	11894.3	37061.9	-1.6397	YES	2.986e-08	TRUE	PASS	7392.3	30752.6	-2.0566	YES	4.5081e-23	TRUE	PASS	2
WBGene00000749	col-176	--	--	30368.9	16180.2	0.90836	NO	4.8293e-06	TRUE	FAIL	1648.46	16094.1	-3.2873	YES	7.095e-21	TRUE	PASS	9869.66	32093.3	-1.7012	YES	1.7965e-26	TRUE	PASS	71377.4	16201.5	2.1393	YES	1.5398e-30	TRUE	PASS	96329.9	30271.8	1.67	YES	4.5634e-25	TRUE	PASS	4
WBGene00000751	col-178	--	--	2773.3	8777.06	-1.6621	YES	0.0063901	TRUE	PASS	45604.9	8744.51	2.3827	YES	1.8702e-49	TRUE	PASS	15479.2	2932.92	2.3999	YES	5.5702e-59	TRUE	PASS	1215.55	8807.26	-2.8571	YES	2.3813e-06	TRUE	PASS	1038	2770.78	-1.4165	YES	0.049675	TRUE	PASS	5
WBGene00000752	col-179	--	--	803.475	1299.16	-0.69325	NO	0.13871	FALSE	FAIL	6947.48	1294.09	2.4245	YES	1.7661e-48	TRUE	PASS	4183.5	849.653	2.2998	YES	1.4968e-49	TRUE	PASS	280.297	1302.99	-2.2168	YES	5.2666e-11	TRUE	PASS	498.465	802.424	-0.68687	NO	0.20431	FALSE	FAIL	3
WBGene00000753	col-180	--	L4	5611.52	14645.4	-1.384	YES	7.607e-14	TRUE	PASS	23325.6	14582.4	0.67769	NO	0.0024327	TRUE	FAIL	7275.92	5929.72	0.29517	NO	0.17158	FALSE	FAIL	13273.7	14679.2	-0.1452	NO	0.62257	FALSE	FAIL	9956.33	5591.36	0.83242	NO	1.4204e-06	TRUE	FAIL	1
WBGene00000754	col-181	--	--	5517.37	7587.27	-0.4596	NO	0.76628	FALSE	FAIL	44852.2	7554.85	2.5697	YES	2.5045e-56	TRUE	PASS	29744.1	5834.77	2.3499	YES	1.4565e-58	TRUE	PASS	1369.28	7610.01	-2.4745	YES	0.00046359	TRUE	PASS	1193.71	5512.4	-2.2072	YES	0.0034378	TRUE	PASS	4
WBGene00000755	col-182	--	L4	570.903	446.583	0.35432	NO	0.59608	FALSE	FAIL	423.067	444.253	-0.070495	NO	0.90025	FALSE	FAIL	626.949	603.577	0.054812	NO	1	FALSE	FAIL	166.175	447.161	-1.4281	YES	3.0311e-10	TRUE	PASS	97.6679	569.949	-2.5449	YES	3.4915e-08	TRUE	PASS	2
WBGene00000757	col-184	--	--	4948.23	8496.56	-0.77997	NO	0.17336	FALSE	FAIL	36978.9	8469.49	2.1264	YES	3.3476e-33	TRUE	PASS	23013.2	5231.82	2.1371	YES	3.1646e-49	TRUE	PASS	1631.06	8529.77	-2.3867	YES	1.2407e-05	TRUE	PASS	1382.58	4938.72	-1.8368	YES	1.0079e-08	TRUE	PASS	4
WBGene00000759	col-186	--	--	299.815	245.177	0.29025	NO	0.66709	FALSE	FAIL	410.791	244.226	0.75019	NO	0.0016923	TRUE	FAIL	416.462	316.843	0.39442	NO	0.13444	FALSE	FAIL	131.989	245.927	-0.89781	NO	0.0092688	TRUE	FAIL	118.639	298.911	-1.3331	YES	1.659e-06	TRUE	PASS	1
WBGene00000767	coq-8	--	YA	2337.36	4838.3	-1.0496	YES	0.00018257	TRUE	PASS	3640.01	4815.79	-0.40383	NO	0.092266	FALSE	FAIL	2205.71	2470	-0.16327	NO	0.60892	FALSE	FAIL	2484.11	4844.4	-0.96359	NO	4.0644e-05	TRUE	FAIL	2350.37	2328.95	0.013209	NO	1	FALSE	FAIL	1
WBGene00000778	cpn-2	--	--	922.52	911.374	0.017537	NO	1	FALSE	FAIL	482.618	907.255	-0.91063	NO	2.4472e-06	TRUE	FAIL	782.812	975.121	-0.31691	NO	0.146	FALSE	FAIL	523.741	913.222	-0.80211	NO	2.1859e-05	TRUE	FAIL	358.537	919.999	-1.3595	YES	2.3887e-11	TRUE	PASS	1
WBGene00000781	cpr-1	--	--	31900.2	27855.7	0.1956	NO	0.71056	FALSE	FAIL	11272.9	27755.7	-1.2999	YES	6.9029e-13	TRUE	PASS	36826.2	33725.8	0.12688	NO	0.69722	FALSE	FAIL	26110	27940.8	-0.097769	NO	0.84801	FALSE	FAIL	37152	31835.2	0.22282	NO	0.66107	FALSE	FAIL	1
WBGene00000783	cpr-3	--	--	4212.59	1041.55	2.016	YES	1.4608e-25	TRUE	PASS	620.983	1036.59	-0.73922	NO	0.00015143	TRUE	FAIL	4913.96	4451.7	0.14253	NO	0.59192	FALSE	FAIL	4551.32	1043.07	2.1255	YES	1.0662e-38	TRUE	PASS	6835.13	4198.44	0.70312	NO	9.2825e-05	TRUE	FAIL	2
WBGene00000784	cpr-4	--	--	39909.8	31939.8	0.32139	NO	0.27227	FALSE	FAIL	10701.8	31803.7	-1.5713	YES	3.1978e-23	TRUE	PASS	46715.1	42190.5	0.14697	NO	0.57438	FALSE	FAIL	45498.9	32009.2	0.50734	NO	0.0041433	TRUE	FAIL	45293.7	39814.3	0.18602	NO	0.67831	FALSE	FAIL	1
WBGene00000785	cpr-5	--	--	71990.7	79759.2	-0.14784	NO	0.80982	FALSE	FAIL	34508.9	79454.4	-1.2032	YES	4.9187e-14	TRUE	PASS	57565.4	76096.7	-0.40263	NO	0.013412	TRUE	FAIL	45102	79964.3	-0.82617	NO	2.881e-07	TRUE	FAIL	44150.4	71793.8	-0.70143	NO	5.2305e-05	TRUE	FAIL	1
WBGene00000786	cpr-6	--	L4	6803.89	22499.9	-1.7255	YES	5.6183e-18	TRUE	PASS	21379.3	22420.5	-0.068605	NO	0.88676	FALSE	FAIL	11144.7	7191.7	0.63195	NO	5.302e-05	TRUE	FAIL	9582.06	22570.6	-1.236	YES	6.3372e-10	TRUE	PASS	6450.89	6785.31	-0.072918	NO	0.91193	FALSE	FAIL	2
WBGene00000788	cpz-1	--	L4	12718.8	21699.1	-0.77068	NO	0.00014284	TRUE	FAIL	17188.9	21623.1	-0.33109	NO	0.16757	FALSE	FAIL	13836.2	13442.8	0.041617	NO	0.98425	FALSE	FAIL	5867.52	21768.8	-1.8914	YES	8.2954e-15	TRUE	PASS	7029.87	12681.5	-0.85116	NO	6.5723e-07	TRUE	FAIL	1
WBGene00000792	crb-1	--	--	652.453	578.285	0.17409	NO	0.88301	FALSE	FAIL	331.497	575.453	-0.7957	NO	0.0016604	TRUE	FAIL	624.658	689.461	-0.1424	NO	0.92073	FALSE	FAIL	334.106	578.906	-0.79302	NO	0.0015922	TRUE	FAIL	261.425	649.959	-1.314	YES	2.7559e-05	TRUE	PASS	1
WBGene00000797	crn-4	EE	--	99.9506	66.0957	0.59666	NO	0.36549	FALSE	FAIL	171.889	65.9419	1.3822	YES	3.598e-06	TRUE	PASS	98.1802	105.643	-0.1057	NO	0.95207	FALSE	FAIL	128.339	66.3327	0.95216	NO	0.0037678	TRUE	FAIL	119.458	99.6549	0.26149	NO	0.74728	FALSE	FAIL	1
WBGene00000799	crn-6	--	--	862.112	718.365	0.26316	NO	0.52118	FALSE	FAIL	561.544	716.179	-0.35092	NO	0.16775	FALSE	FAIL	778.257	911.272	-0.22764	NO	0.38398	FALSE	FAIL	449.145	720.593	-0.682	NO	0.0011251	TRUE	FAIL	427.99	860.065	-1.0069	YES	1.6434e-06	TRUE	PASS	1
WBGene00000829	ctb-1	--	--	103444	232987	-1.1714	YES	0.040448	TRUE	PASS	134954	232145	-0.78256	NO	2.8542e-06	TRUE	FAIL	106996	109481	-0.033123	NO	1	FALSE	FAIL	121123	233597	-0.94755	NO	0.15866	FALSE	FAIL	171940	103505	0.7322	NO	0.62106	FALSE	FAIL	1
WBGene00000830	ctl-1	--	--	549.277	614.168	-0.1611	NO	0.8613	FALSE	FAIL	377.209	611.034	-0.69589	NO	0.0092744	TRUE	FAIL	545.14	580.612	-0.090949	NO	0.88649	FALSE	FAIL	303.384	614.691	-1.0187	YES	2.5925e-05	TRUE	PASS	420.695	547.788	-0.38084	NO	0.22109	FALSE	FAIL	1
WBGene00000835	cuc-1	--	--	1251.99	2480.88	-0.98663	NO	0.00041084	TRUE	FAIL	2458.44	2471.84	-0.0078419	NO	1	FALSE	FAIL	1201.91	1323.83	-0.13938	NO	0.80168	FALSE	FAIL	1043.33	2488.57	-1.2541	YES	1.6293e-07	TRUE	PASS	941.383	1249.84	-0.4089	NO	0.37597	FALSE	FAIL	1
WBGene00000841	cul-6	--	--	523.633	192.668	1.4424	YES	1.8643e-08	TRUE	PASS	223.96	191.806	0.2236	NO	0.58311	FALSE	FAIL	431.594	553.607	-0.35919	NO	0.14528	FALSE	FAIL	1148.24	192.968	2.573	YES	1.408e-42	TRUE	PASS	859.217	522.373	0.71794	NO	0.001179	TRUE	FAIL	2
WBGene00000851	cut-1	--	--	38.8019	0.70954	5.7731	YES	0.064365	FALSE	FAIL	1.67583	0.717571	1.2237	YES	0.96174	FALSE	FAIL	0.654366	40.9753	-5.9685	YES	0.03242	TRUE	PASS	3.58992	0.722114	2.3137	YES	0.55573	FALSE	FAIL	0.674844	38.5267	-5.8352	YES	0.048916	TRUE	PASS	2
WBGene00000853	cut-6	--	--	192.063	177.168	0.11646	NO	0.98735	FALSE	FAIL	49.5413	176.574	-1.8336	YES	2.0658e-09	TRUE	PASS	124.922	202.93	-0.69995	NO	0.038883	TRUE	FAIL	140.005	177.677	-0.34378	NO	0.38942	FALSE	FAIL	78.1597	191.341	-1.2917	YES	0.00038073	TRUE	PASS	2
WBGene00000858	cwn-2	--	--	330.896	404.815	-0.29089	NO	0.56905	FALSE	FAIL	170.499	402.735	-1.2401	YES	5.0128e-08	TRUE	PASS	311.613	349.744	-0.16654	NO	0.6972	FALSE	FAIL	180.375	405.274	-1.1679	YES	1.0498e-07	TRUE	PASS	190.805	329.878	-0.78984	NO	0.0056087	TRUE	FAIL	2
WBGene00000864	cya-2	--	--	13.6833	16.6738	-0.28517	NO	0.99772	FALSE	FAIL	11.6166	16.5742	-0.51275	NO	0.76266	FALSE	FAIL	11.1219	14.4755	-0.38021	NO	0.95999	FALSE	FAIL	51.4161	16.676	1.6244	YES	0.0019312	TRUE	PASS	36.2672	13.6478	1.41	YES	0.094508	FALSE	FAIL	1
WBGene00000866	cyb-2.1	EE	YA	240.136	724.969	-1.5941	YES	2.1564e-11	TRUE	PASS	1722.74	722.867	1.2529	YES	1.0797e-12	TRUE	PASS	1063.7	253.811	2.0673	YES	4.3883e-29	TRUE	PASS	493.074	727.576	-0.56129	NO	0.0079844	TRUE	FAIL	378.918	239.357	0.66272	NO	0.018189	TRUE	FAIL	3
WBGene00000867	cyb-2.2	EE	--	393.666	1247.71	-1.6642	YES	1.496e-14	TRUE	PASS	2905.41	1244.3	1.2234	YES	4.2118e-13	TRUE	PASS	1561.32	416.173	1.9075	YES	8.4328e-29	TRUE	PASS	826.646	1252.33	-0.59928	NO	0.0022356	TRUE	FAIL	538.715	392.655	0.45626	NO	0.10601	FALSE	FAIL	3
WBGene00000868	cyb-3	EE	--	1524.84	3109.61	-1.0281	YES	4.5118e-07	TRUE	PASS	6482.46	3100.56	1.064	YES	7.9666e-11	TRUE	PASS	3444.4	1611.56	1.0958	YES	2.5985e-12	TRUE	PASS	1972.73	3120.11	-0.66141	NO	0.00020969	TRUE	FAIL	1495.64	1519.72	-0.023038	NO	1	FALSE	FAIL	3
WBGene00000870	cyd-1	--	--	99.4361	152.986	-0.62156	NO	0.22961	FALSE	FAIL	61.5943	152.168	-1.3048	YES	4.3988e-05	TRUE	PASS	81.4355	105.115	-0.36824	NO	0.50617	FALSE	FAIL	148.496	153.085	-0.043903	NO	1	FALSE	FAIL	79.5907	99.2193	-0.31802	NO	0.68419	FALSE	FAIL	1
WBGene00000878	cyn-2	--	L4	1090.4	1265.3	-0.21462	NO	0.9946	FALSE	FAIL	2761.84	1260.22	1.1319	YES	0.0042753	TRUE	PASS	2684.98	1153.21	1.2193	YES	5.5879e-05	TRUE	PASS	1660.01	1269.83	0.38656	NO	0.74561	FALSE	FAIL	1413.59	1089.46	0.37575	NO	0.75206	FALSE	FAIL	2
WBGene00000882	cyn-6	--	--	5663.58	8217.8	-0.53704	NO	0.016714	TRUE	FAIL	2174.63	8181.77	-1.9116	YES	2.9424e-32	TRUE	PASS	2868.84	5985.65	-1.061	YES	2.4966e-12	TRUE	PASS	11195.9	8234.58	0.44321	NO	0.017099	TRUE	FAIL	6473.04	5646.3	0.19714	NO	0.52223	FALSE	FAIL	2
WBGene00000893	cyn-17	--	--	787.786	1086.48	-0.46379	NO	0.11233	FALSE	FAIL	620.541	1083.21	-0.80371	NO	3.6927e-05	TRUE	FAIL	782.082	832.579	-0.090267	NO	0.8645	FALSE	FAIL	439.061	1090.17	-1.3121	YES	5.5898e-13	TRUE	PASS	159.152	785.558	-2.3033	YES	2.4468e-26	TRUE	PASS	2
WBGene00000902	daf-6	--	--	697.161	627.424	0.15205	NO	0.88178	FALSE	FAIL	174.518	624.094	-1.8384	YES	1.0769e-08	TRUE	PASS	519.268	737.058	-0.5053	NO	0.016329	TRUE	FAIL	764.26	627.807	0.28374	NO	0.27812	FALSE	FAIL	420.123	695.646	-0.72754	NO	0.0015649	TRUE	FAIL	1
WBGene00000905	daf-9	--	--	232.094	152.094	0.60975	NO	0.14413	FALSE	FAIL	105.689	151.279	-0.51739	NO	0.14799	FALSE	FAIL	120.97	245.319	-1.02	YES	0.00025519	TRUE	PASS	214.376	152.206	0.49412	NO	0.11771	FALSE	FAIL	259.077	231.426	0.16283	NO	0.81237	FALSE	FAIL	1
WBGene00000906	daf-10	--	--	55.1681	70.452	-0.35281	NO	0.83774	FALSE	FAIL	54.941	70.1927	-0.35344	NO	0.68054	FALSE	FAIL	87.9037	58.3159	0.59203	NO	0.22953	FALSE	FAIL	658.079	70.5872	3.2208	YES	1.8428e-28	TRUE	PASS	303.015	55.0724	2.46	YES	2.2039e-17	TRUE	PASS	2
WBGene00000913	daf-18	--	YA	1762.17	3361.1	-0.93158	NO	0.00049834	TRUE	FAIL	5126.47	3348.29	0.61454	NO	0.00040792	TRUE	FAIL	3815.65	1862.41	1.0348	YES	2.6673e-11	TRUE	PASS	3163.65	3368.25	-0.090409	NO	0.88777	FALSE	FAIL	2342.02	1756.12	0.41536	NO	0.15765	FALSE	FAIL	1
WBGene00000928	dao-2	--	--	15954.7	18605.1	-0.22172	NO	0.5513	FALSE	FAIL	3639.06	18526.6	-2.348	YES	1.2643e-38	TRUE	PASS	8156.48	16865.1	-1.048	YES	9.8617e-13	TRUE	PASS	20532.1	18649.7	0.13873	NO	0.69068	FALSE	FAIL	14849.9	15913.2	-0.099768	NO	0.82051	FALSE	FAIL	2
WBGene00000930	dao-4	--	L4	2902.46	3832.15	-0.40088	NO	0.1339	FALSE	FAIL	2466.88	3817.59	-0.62998	NO	0.0003925	TRUE	FAIL	2834.21	3068.66	-0.11466	NO	0.75583	FALSE	FAIL	1008.33	3843.06	-1.9303	YES	3.4898e-19	TRUE	PASS	545.464	2896.66	-2.4088	YES	3.1358e-16	TRUE	PASS	2
WBGene00000932	dao-6	--	--	40.1712	25.6003	0.65	NO	0.65775	FALSE	FAIL	66.1981	25.5049	1.376	YES	0.0038219	TRUE	PASS	98.6123	42.4405	1.2163	YES	0.00361	TRUE	PASS	14.6933	25.6821	-0.8056	NO	0.36835	FALSE	FAIL	16.6659	39.9955	-1.2629	YES	0.12094	FALSE	FAIL	2
WBGene00000940	dcs-1	EE	--	1066.51	1218.3	-0.19198	NO	0.74567	FALSE	FAIL	1180.93	1213.7	-0.039488	NO	0.98556	FALSE	FAIL	1170.75	1127.34	0.054506	NO	0.95142	FALSE	FAIL	2041.99	1221.31	0.74155	NO	2.704e-05	TRUE	FAIL	2170.79	1063.32	1.0296	YES	1.8416e-08	TRUE	PASS	1
WBGene00000961	dgn-1	--	--	2725.51	2755.91	-0.016	NO	1	FALSE	FAIL	1943.99	2745	-0.49779	NO	0.010323	TRUE	FAIL	2232.58	2881.08	-0.3679	NO	0.046586	TRUE	FAIL	1661.21	2761.95	-0.73345	NO	2.948e-05	TRUE	FAIL	1277.64	2718.08	-1.0891	YES	1.2961e-09	TRUE	PASS	1
WBGene00000964	dhp-2	--	--	1087.65	1316.95	-0.27599	NO	0.47216	FALSE	FAIL	602.009	1310.85	-1.1226	YES	7.0378e-10	TRUE	PASS	872.723	1149.5	-0.39741	NO	0.049898	TRUE	FAIL	1451.64	1319.09	0.13814	NO	0.71007	FALSE	FAIL	1376.94	1084.17	0.34487	NO	0.17424	FALSE	FAIL	1
WBGene00000966	dhs-2	--	--	186.358	358.441	-0.94366	NO	0.0015931	TRUE	FAIL	357.212	357.108	0.00042006	NO	1	FALSE	FAIL	153.013	196.981	-0.36441	NO	0.33611	FALSE	FAIL	75.3714	359.467	-2.2538	YES	2.5985e-21	TRUE	PASS	119.789	185.766	-0.63299	NO	0.10119	FALSE	FAIL	1
WBGene00000967	dhs-3	--	L4	2748.67	4235.32	-0.62374	NO	0.0050158	TRUE	FAIL	4281.54	4219.59	0.021025	NO	1	FALSE	FAIL	2265.95	2904.73	-0.35828	NO	0.050645	FALSE	FAIL	2057.11	4245.92	-1.0455	YES	2.0836e-10	TRUE	PASS	2379.17	2739.23	-0.20331	NO	0.51854	FALSE	FAIL	1
WBGene00000968	dhs-4	--	--	233.007	205.992	0.17779	NO	0.89622	FALSE	FAIL	39.763	204.956	-2.3658	YES	1.9465e-15	TRUE	PASS	113.016	246.336	-1.1241	YES	4.9326e-05	TRUE	PASS	194.031	206.199	-0.087754	NO	0.93545	FALSE	FAIL	245.643	232.392	0.080003	NO	0.97984	FALSE	FAIL	2
WBGene00000969	dhs-5	--	--	1093.73	841.898	0.37754	NO	0.25211	FALSE	FAIL	329.401	837.711	-1.3466	YES	2.721e-12	TRUE	PASS	525.41	1156.06	-1.1377	YES	1.9377e-10	TRUE	PASS	688.118	843.035	-0.29294	NO	0.23138	FALSE	FAIL	704.284	1090.7	-0.63102	NO	0.0034887	TRUE	FAIL	2
WBGene00000971	dhs-7	--	--	136.202	275.077	-1.0141	YES	0.001901	TRUE	PASS	246.456	274.036	-0.15303	NO	0.76176	FALSE	FAIL	163.903	143.958	0.18719	NO	0.76781	FALSE	FAIL	96.6455	275.782	-1.5128	YES	1.189e-09	TRUE	PASS	153.49	135.758	0.17711	NO	0.86611	FALSE	FAIL	2
WBGene00000973	dhs-9	--	--	7985.26	2032.63	1.974	YES	8.244e-10	TRUE	PASS	1201.37	2023.21	-0.75196	NO	3.4151e-05	TRUE	FAIL	5265.81	8438.14	-0.68027	NO	0.010767	TRUE	FAIL	2281.93	2035.59	0.16481	NO	0.59505	FALSE	FAIL	5823.1	7954.97	-0.45007	NO	0.107	FALSE	FAIL	1
WBGene00000977	dhs-14	--	L4	213.222	674.702	-1.6619	YES	5.895e-12	TRUE	PASS	721.036	672.153	0.10128	NO	0.82836	FALSE	FAIL	270.762	225.227	0.26565	NO	0.7116	FALSE	FAIL	379.652	676.372	-0.83314	NO	3.3268e-05	TRUE	FAIL	431.224	212.279	1.0225	YES	0.00015975	TRUE	PASS	2
WBGene00000978	dhs-15	--	--	98.3085	81.7885	0.26542	NO	0.86886	FALSE	FAIL	40.5182	81.377	-1.0061	YES	0.018092	TRUE	PASS	56.8665	103.921	-0.86984	NO	0.036972	TRUE	FAIL	79.6862	81.8664	-0.038942	NO	1	FALSE	FAIL	150.154	98.0317	0.61512	NO	0.34804	FALSE	FAIL	1
WBGene00000979	dhs-16	--	--	239.364	160.895	0.57308	NO	0.17174	FALSE	FAIL	40.581	160.24	-1.9814	YES	6.0625e-10	TRUE	PASS	143.951	253.041	-0.8138	NO	0.0033721	TRUE	FAIL	171.877	161.268	0.091914	NO	0.93301	FALSE	FAIL	211.694	238.892	-0.17438	NO	0.79538	FALSE	FAIL	1
WBGene00000981	dhs-18	--	--	1422.43	1142.52	0.31613	NO	0.37294	FALSE	FAIL	913.775	1137.57	-0.31605	NO	0.16775	FALSE	FAIL	678.403	1503.14	-1.1478	YES	2.4795e-09	TRUE	PASS	556.123	1144.83	-1.0417	YES	9.9858e-09	TRUE	PASS	927.328	1417.44	-0.61214	NO	0.0036699	TRUE	FAIL	2
WBGene00000983	dhs-20	--	YA	84.6147	219.165	-1.373	YES	7.8715e-05	TRUE	PASS	277.459	218.433	0.34509	NO	0.27029	FALSE	FAIL	125.279	89.472	0.48564	NO	0.26663	FALSE	FAIL	70.691	219.847	-1.6369	YES	1.3875e-09	TRUE	PASS	105.947	84.5171	0.32603	NO	0.69077	FALSE	FAIL	2
WBGene00000988	dhs-25	--	YA	1009.75	2830.86	-1.4872	YES	5.3918e-14	TRUE	PASS	2924.71	2819.71	0.052749	NO	0.95558	FALSE	FAIL	557.816	1067.29	-0.93609	NO	2.9597e-07	TRUE	FAIL	1432.12	2837.9	-0.98667	NO	4.3716e-09	TRUE	FAIL	1011.46	1006.96	0.0064238	NO	1	FALSE	FAIL	1
WBGene00000989	dhs-26	--	L4	33.977	25.7672	0.39902	NO	0.92676	FALSE	FAIL	25.3833	25.6681	-0.016099	NO	1	FALSE	FAIL	67.5647	35.9338	0.91093	NO	0.093314	FALSE	FAIL	24.8597	25.8577	-0.056787	NO	1	FALSE	FAIL	152.729	33.9646	2.1689	YES	9.6007e-09	TRUE	PASS	1
WBGene00000990	dhs-27	--	--	694.386	598.928	0.21336	NO	0.72823	FALSE	FAIL	194.488	595.936	-1.6155	YES	6.4066e-15	TRUE	PASS	336.979	733.95	-1.123	YES	1.0973e-08	TRUE	PASS	829.217	599.676	0.46757	NO	0.0338	TRUE	FAIL	730.016	692.479	0.076157	NO	0.94965	FALSE	FAIL	2
WBGene00000992	dhs-29	--	--	1355.59	1174.15	0.2073	NO	0.69845	FALSE	FAIL	437.349	1168.66	-1.418	YES	1.3543e-14	TRUE	PASS	724.468	1432.87	-0.98392	NO	1.56e-08	TRUE	FAIL	1560.97	1176.09	0.40845	NO	0.05059	FALSE	FAIL	1656.68	1351.66	0.29356	NO	0.27425	FALSE	FAIL	1
WBGene00000995	die-1	--	--	1427.32	1202.15	0.24769	NO	0.5455	FALSE	FAIL	732.746	1196.95	-0.70797	NO	0.0033256	TRUE	FAIL	1195.08	1508.78	-0.33628	NO	0.10006	FALSE	FAIL	857.591	1204.29	-0.48982	NO	0.015742	TRUE	FAIL	639.393	1423.43	-1.1546	YES	1.7962e-09	TRUE	PASS	1
WBGene00001006	dlg-1	--	--	3944.14	3574.64	0.14191	NO	0.87992	FALSE	FAIL	1774.96	3557.89	-1.0032	YES	0.005135	TRUE	PASS	3534.83	4168.8	-0.23799	NO	0.44855	FALSE	FAIL	2513.92	3578.64	-0.50947	NO	0.11443	FALSE	FAIL	1849.76	3931.74	-1.0878	YES	3.1133e-07	TRUE	PASS	2
WBGene00001044	dnj-26	EE	YA	169.999	191.567	-0.17233	NO	0.92885	FALSE	FAIL	372.363	190.881	0.96404	NO	3.6536e-05	TRUE	FAIL	385.94	179.732	1.1025	YES	3.1502e-06	TRUE	PASS	252.158	192.066	0.39273	NO	0.19719	FALSE	FAIL	212.206	169.511	0.32408	NO	0.50541	FALSE	FAIL	1
WBGene00001045	dnj-27	--	--	3097.06	2953.93	0.068265	NO	0.9946	FALSE	FAIL	1048.82	2941.28	-1.4877	YES	1.6838e-18	TRUE	PASS	1792.31	3273	-0.86879	NO	4.9603e-05	TRUE	FAIL	3780.88	2959.23	0.3535	NO	0.079995	FALSE	FAIL	3030.93	3085.9	-0.025931	NO	1	FALSE	FAIL	1
WBGene00001059	dpf-6	--	--	1496.24	1846.38	-0.30336	NO	0.41709	FALSE	FAIL	473.929	1837.94	-1.9553	YES	1.3696e-11	TRUE	PASS	1086.98	1581.39	-0.54086	NO	0.0030274	TRUE	FAIL	1370.69	1848.82	-0.4317	NO	0.080785	FALSE	FAIL	739.874	1491.92	-1.0118	YES	1.3939e-07	TRUE	PASS	2
WBGene00001063	dpy-1	--	--	453.113	235.693	0.94296	NO	0.059678	FALSE	FAIL	71.243	234.586	-1.7193	YES	0.0005265	TRUE	PASS	204.28	478.697	-1.2286	YES	0.004381	TRUE	PASS	320.064	235.918	0.44008	NO	0.24566	FALSE	FAIL	252.011	451.311	-0.84063	NO	0.078722	FALSE	FAIL	2
WBGene00001064	dpy-2	--	--	4902.71	5455.24	-0.15406	NO	0.78914	FALSE	FAIL	785.591	5427.88	-2.7885	YES	2.6345e-61	TRUE	PASS	2580.25	5182.04	-1.006	YES	4.7712e-11	TRUE	PASS	4815.66	5462.38	-0.1818	NO	0.46969	FALSE	FAIL	3272.21	4889.57	-0.57944	NO	0.0022434	TRUE	FAIL	2
WBGene00001065	dpy-3	--	--	6556.66	6058.54	0.11399	NO	0.93055	FALSE	FAIL	974.076	6028.12	-2.6296	YES	1.5613e-23	TRUE	PASS	3391.57	6930.07	-1.0309	YES	7.9137e-12	TRUE	PASS	6284.3	6068.19	0.050487	NO	1	FALSE	FAIL	4409.18	6538.42	-0.56843	NO	0.002389	TRUE	FAIL	2
WBGene00001066	dpy-4	--	L4	92579.5	92542.5	0.00057635	NO	1	FALSE	FAIL	85595.9	92238.2	-0.10782	NO	0.86592	FALSE	FAIL	97714.6	97869.6	-0.002287	NO	1	FALSE	FAIL	33744.5	92871.9	-1.4606	YES	8.6676e-06	TRUE	PASS	21034.1	92366.4	-2.1346	YES	1.7297e-31	TRUE	PASS	2
WBGene00001067	dpy-5	--	L4	89855.7	93151.2	-0.051964	NO	0.99828	FALSE	FAIL	71614	92837.3	-0.37446	NO	0.20993	FALSE	FAIL	93075.6	94977.5	-0.029183	NO	0.9971	FALSE	FAIL	31545.5	93468.4	-1.567	YES	2.2996e-08	TRUE	PASS	22731	89598.9	-1.9788	YES	1.2941e-34	TRUE	PASS	2
WBGene00001068	dpy-6	--	--	4240.36	2557.88	0.72924	NO	0.27349	FALSE	FAIL	185.769	2544.62	-3.7759	YES	3.2453e-08	TRUE	PASS	1055.22	4480.05	-2.086	YES	1.7124e-05	TRUE	PASS	4780.48	2558.76	0.90171	NO	0.0018075	TRUE	FAIL	3567.25	4222.55	-0.2433	NO	0.81083	FALSE	FAIL	2
WBGene00001069	dpy-7	--	--	7889.5	6988.8	0.17489	NO	0.76493	FALSE	FAIL	1127.08	6954.85	-2.6254	YES	4.6561e-21	TRUE	PASS	4126.31	8340.03	-1.0152	YES	1.2672e-11	TRUE	PASS	7941.49	7001.48	0.18175	NO	0.60075	FALSE	FAIL	5996.16	7870.09	-0.39234	NO	0.059556	FALSE	FAIL	2
WBGene00001070	dpy-8	--	--	8329.52	6582.71	0.33955	NO	0.2898	FALSE	FAIL	1265.52	6549.25	-2.3716	YES	5.2818e-15	TRUE	PASS	4785.02	8805.07	-0.87981	NO	6.0471e-09	TRUE	FAIL	6857.8	6593.24	0.05676	NO	0.99732	FALSE	FAIL	4279.8	8309.77	-0.95726	NO	1.7355e-08	TRUE	FAIL	1
WBGene00001071	dpy-9	--	--	5149.5	4679.35	0.13813	NO	0.86188	FALSE	FAIL	711.144	4658.05	-2.7115	YES	1.0195e-57	TRUE	PASS	2626.19	5442.54	-1.0513	YES	4.8413e-12	TRUE	PASS	5366.74	4688.34	0.19497	NO	0.49577	FALSE	FAIL	4285.74	5134.14	-0.26058	NO	0.30043	FALSE	FAIL	2
WBGene00001072	dpy-10	--	--	6645.07	7095.59	-0.094636	NO	0.9454	FALSE	FAIL	922.916	7059.52	-2.9353	YES	3.4957e-63	TRUE	PASS	3403.32	7023.34	-1.0452	YES	4.3478e-12	TRUE	PASS	7079.93	7103.87	-0.004871	NO	1	FALSE	FAIL	4963.89	6625.93	-0.41665	NO	0.044917	TRUE	FAIL	2
WBGene00001073	dpy-11	--	--	20948.8	25803.7	-0.30071	NO	0.32592	FALSE	FAIL	11887.3	25698.2	-1.1123	YES	5.9386e-12	TRUE	PASS	14145.6	22145.1	-0.64663	NO	2.6265e-05	TRUE	FAIL	21566.5	25861.2	-0.262	NO	0.23545	FALSE	FAIL	15309	20894.7	-0.44876	NO	0.02369	TRUE	FAIL	1
WBGene00001074	dpy-13	--	L4	70678.3	64217.4	0.1383	NO	0.95421	FALSE	FAIL	65856.4	64000.4	0.041244	NO	1	FALSE	FAIL	78917.8	74719.4	0.078869	NO	0.92154	FALSE	FAIL	23393	64446.9	-1.462	YES	0.00020077	TRUE	PASS	15482.8	70527.3	-2.1875	YES	1.2575e-19	TRUE	PASS	2
WBGene00001075	dpy-14	--	--	4.84166	10.3038	-1.0896	YES	0.78322	FALSE	FAIL	7.19914	10.2688	-0.51237	NO	0.84299	FALSE	FAIL	12.3795	5.12498	1.2723	YES	0.45418	FALSE	FAIL	58.2858	10.3412	2.4947	YES	1.5997e-06	TRUE	PASS	66.9281	4.84715	3.7874	YES	3.5789e-09	TRUE	PASS	2
WBGene00001078	dpy-19	--	--	505.546	550.253	-0.12225	NO	0.9474	FALSE	FAIL	210.357	547.84	-1.3809	YES	6.2086e-11	TRUE	PASS	270.423	534.339	-0.98254	NO	4.8208e-06	TRUE	FAIL	560.21	551.213	0.023356	NO	1	FALSE	FAIL	529.306	504.074	0.070466	NO	0.95251	FALSE	FAIL	1
WBGene00001079	dpy-20	--	--	467.225	354.591	0.39796	NO	0.29795	FALSE	FAIL	101.903	353.096	-1.7929	YES	9.5754e-14	TRUE	PASS	293.93	493.828	-0.74854	NO	0.00079854	TRUE	FAIL	263.814	355.227	-0.42922	NO	0.11959	FALSE	FAIL	208.439	466.059	-1.1609	YES	1.6927e-06	TRUE	PASS	2
WBGene00001086	dpy-27	--	--	1736.95	1746.92	-0.008262	NO	1	FALSE	FAIL	847.351	1738.24	-1.0366	YES	0.00099211	TRUE	PASS	1216.72	1835.55	-0.59322	NO	0.056071	FALSE	FAIL	1547.82	1748.45	-0.17584	NO	0.71373	FALSE	FAIL	1300.98	1730.43	-0.41153	NO	0.29183	FALSE	FAIL	1
WBGene00001089	dre-1	--	--	4711.48	4068.08	0.21184	NO	0.60732	FALSE	FAIL	1668.24	4049.38	-1.2794	YES	7.8117e-07	TRUE	PASS	3438.2	4979.48	-0.53434	NO	0.001314	TRUE	FAIL	3103.66	4073.44	-0.39228	NO	0.11787	FALSE	FAIL	2333.98	4696.23	-1.0087	YES	7.584e-09	TRUE	PASS	2
WBGene00001108	dsl-6	--	--	0.324422	0.678224	-1.0639	YES	1	FALSE	FAIL	0.987922	0.668916	0.56257	NO	1	FALSE	FAIL	1.89631	0.343972	2.4628	YES	0.85191	FALSE	FAIL	9.53385	0.67083	3.829	YES	0.032358	TRUE	PASS	14.3541	0.324565	5.4668	YES	0.0049516	TRUE	PASS	2
WBGene00001123	dyf-7	--	--	197.555	267.705	-0.43839	NO	0.51323	FALSE	FAIL	246.405	267.04	-0.11602	NO	0.87563	FALSE	FAIL	290.953	208.902	0.47796	NO	0.13571	FALSE	FAIL	128.812	268.834	-1.0614	YES	0.0022557	TRUE	PASS	90.2933	197.288	-1.1276	YES	0.021501	TRUE	PASS	2
WBGene00001131	dys-1	--	--	4984.61	6829.46	-0.45429	NO	0.76609	FALSE	FAIL	2749.88	6791.36	-1.3043	YES	0.039573	TRUE	PASS	3938.46	5266.08	-0.4191	NO	0.64707	FALSE	FAIL	5303.67	6828.61	-0.3646	NO	0.69154	FALSE	FAIL	3279.69	4962	-0.59736	NO	0.45754	FALSE	FAIL	1
WBGene00001133	eat-2	--	--	138.984	41.2255	1.7533	YES	0.010194	TRUE	PASS	35.1119	41.0108	-0.22404	NO	0.87977	FALSE	FAIL	73.1885	146.797	-1.0041	YES	0.08841	FALSE	FAIL	39.7123	41.2558	-0.055013	NO	1	FALSE	FAIL	138.936	138.403	0.0055459	NO	1	FALSE	FAIL	1
WBGene00001148	eat-20	--	--	2533	2388.81	0.084551	NO	0.95801	FALSE	FAIL	1169.93	2378.95	-1.0239	YES	1.9113e-06	TRUE	PASS	2249.87	2677.14	-0.25085	NO	0.33767	FALSE	FAIL	1475.11	2393.35	-0.69821	NO	8.5021e-05	TRUE	FAIL	865.179	2525.18	-1.5453	YES	4.6759e-18	TRUE	PASS	2
WBGene00001156	ech-7	--	--	1979.28	5061.86	-1.3547	YES	1.6693e-12	TRUE	PASS	2997.08	5040.65	-0.75005	NO	1.3168e-05	TRUE	FAIL	2322.19	2091.61	0.15087	NO	0.66333	FALSE	FAIL	3618.69	5072.41	-0.4872	NO	0.0067214	TRUE	FAIL	2760.1	1972.2	0.48492	NO	0.019868	TRUE	FAIL	1
WBGene00001157	ech-8	--	--	487.336	528.873	-0.118	NO	0.94898	FALSE	FAIL	368.373	526.039	-0.514	NO	0.02485	TRUE	FAIL	336.152	515.13	-0.61582	NO	0.013091	TRUE	FAIL	225.72	529.331	-1.2296	YES	2.0777e-09	TRUE	PASS	371.998	486.283	-0.3865	NO	0.20919	FALSE	FAIL	1
WBGene00001158	ech-9	--	--	91.9001	254.756	-1.471	YES	4.961e-06	TRUE	PASS	68.915	253.238	-1.8776	YES	3.6541e-09	TRUE	PASS	118.337	97.1326	0.28487	NO	0.60682	FALSE	FAIL	89.1241	254.819	-1.5156	YES	4.1053e-07	TRUE	PASS	81.9671	91.5956	-0.16023	NO	0.93374	FALSE	FAIL	3
WBGene00001159	eff-1	--	--	587.197	489.166	0.26352	NO	0.60072	FALSE	FAIL	146.146	486.825	-1.736	YES	1.9675e-15	TRUE	PASS	359.959	620.733	-0.78614	NO	0.00015695	TRUE	FAIL	715.404	489.873	0.54635	NO	0.01056	TRUE	FAIL	613.198	585.8	0.065945	NO	0.95783	FALSE	FAIL	1
WBGene00001164	efn-3	--	--	50.3456	79.6079	-0.66104	NO	0.40529	FALSE	FAIL	174.189	79.2393	1.1364	YES	0.00014614	TRUE	PASS	80.029	53.2526	0.58767	NO	0.26518	FALSE	FAIL	1.0028	79.6882	-6.3123	YES	1.7785e-15	TRUE	PASS	1.32805	50.2643	-5.2421	YES	1.3427e-08	TRUE	PASS	3
WBGene00001165	efn-4	--	--	156.436	138.446	0.17625	NO	0.93557	FALSE	FAIL	90.9042	137.787	-0.60002	NO	0.091445	FALSE	FAIL	149.058	165.337	-0.14954	NO	0.82708	FALSE	FAIL	88.7897	138.649	-0.64297	NO	0.070706	FALSE	FAIL	65.7264	156.026	-1.2472	YES	0.00068835	TRUE	PASS	1
WBGene00001169	eef-1A.2	--	--	47548.4	73244.7	-0.62333	NO	0.021879	TRUE	FAIL	39963.7	72935.8	-0.86794	NO	1.6089e-07	TRUE	FAIL	21652.4	50241.3	-1.2143	YES	0.00033381	TRUE	PASS	57480.4	73380.2	-0.35232	NO	0.073642	FALSE	FAIL	48449.9	47359.9	0.032828	NO	1	FALSE	FAIL	1
WBGene00001170	egl-1	--	--	19.2591	12.9593	0.57155	NO	0.86956	FALSE	FAIL	10.6878	12.9033	-0.27178	NO	0.97865	FALSE	FAIL	12.3985	20.3473	-0.71467	NO	0.60451	FALSE	FAIL	33.2087	12.9673	1.3567	YES	0.045055	TRUE	PASS	28.8027	19.1786	0.58671	NO	0.68822	FALSE	FAIL	1
WBGene00001172	egl-3	--	--	16604.9	12895.5	0.36474	NO	0.68526	FALSE	FAIL	5664.1	12845.1	-1.1813	YES	0.00011922	TRUE	PASS	9821.71	17543.8	-0.83691	NO	0.060639	FALSE	FAIL	13908.8	12920.4	0.10634	NO	0.87723	FALSE	FAIL	14468.1	16534.4	-0.19259	NO	0.87559	FALSE	FAIL	1
WBGene00001184	egl-15	--	--	1734.52	1435.62	0.27286	NO	0.45528	FALSE	FAIL	466.855	1428.63	-1.6136	YES	2.9557e-07	TRUE	PASS	1156.66	1833.16	-0.66437	NO	0.00014094	TRUE	FAIL	1256.02	1437.05	-0.19425	NO	0.67925	FALSE	FAIL	1086.82	1728.99	-0.66981	NO	0.0030217	TRUE	FAIL	1
WBGene00001190	egl-23	--	--	301.652	270.064	0.15959	NO	0.97335	FALSE	FAIL	223.265	268.794	-0.26774	NO	0.66093	FALSE	FAIL	254.165	318.719	-0.32652	NO	0.50708	FALSE	FAIL	707.123	270.321	1.3873	YES	4.8956e-09	TRUE	PASS	526.372	300.393	0.80923	NO	0.0013447	TRUE	FAIL	1
WBGene00001207	egl-43	--	--	246.033	148.985	0.72368	NO	0.052558	FALSE	FAIL	62.408	148.436	-1.25	YES	0.00013025	TRUE	PASS	160.832	259.995	-0.69293	NO	0.037018	TRUE	FAIL	158.988	149.346	0.090257	NO	0.93809	FALSE	FAIL	146.34	245.076	-0.74391	NO	0.067805	FALSE	FAIL	1
WBGene00001210	egl-46	--	--	57.951	20.931	1.4692	YES	0.03657	TRUE	PASS	16.001	20.7995	-0.37838	NO	0.79884	FALSE	FAIL	33.621	61.27	-0.86582	NO	0.13456	FALSE	FAIL	48.8435	20.9311	1.2225	YES	0.026989	TRUE	PASS	48.5447	57.7918	-0.25155	NO	0.87559	FALSE	FAIL	2
WBGene00001243	elo-5	--	YA	2041.17	6388.14	-1.646	YES	2.9011e-18	TRUE	PASS	6763.3	6364.54	0.087671	NO	0.83739	FALSE	FAIL	2419.26	2157.68	0.16508	NO	0.53273	FALSE	FAIL	5426.63	6405.57	-0.23927	NO	0.30644	FALSE	FAIL	3186.24	2035.82	0.64624	NO	0.00069269	TRUE	FAIL	1
WBGene00001244	elo-6	--	YA	3263.72	14546.2	-2.1561	YES	2.3462e-31	TRUE	PASS	11434.7	14485.5	-0.34119	NO	0.084011	FALSE	FAIL	2963.31	3450.43	-0.21957	NO	0.29416	FALSE	FAIL	4628.4	14576.7	-1.6551	YES	5.4198e-26	TRUE	PASS	2420.99	3256.27	-0.42762	NO	0.044467	TRUE	FAIL	2
WBGene00001246	elo-8	--	L4	176.211	174.892	0.010835	NO	1	FALSE	FAIL	393.239	174.132	1.1752	YES	0.00016116	TRUE	PASS	374.536	186.267	1.0077	YES	2.5839e-05	TRUE	PASS	281.083	175.409	0.68027	NO	0.10453	FALSE	FAIL	228.969	175.791	0.38128	NO	0.54213	FALSE	FAIL	2
WBGene00001247	elo-9	--	--	558.474	686.049	-0.29682	NO	0.51506	FALSE	FAIL	842.637	683.804	0.30133	NO	0.22956	FALSE	FAIL	482.72	590.372	-0.29044	NO	0.25341	FALSE	FAIL	213.116	688.434	-1.6917	YES	3.632e-10	TRUE	PASS	267.776	557.302	-1.0574	YES	8.8775e-06	TRUE	PASS	2
WBGene00001250	elt-2	--	--	408.068	699.769	-0.77807	NO	0.0024901	TRUE	FAIL	671.609	696.479	-0.052459	NO	0.95847	FALSE	FAIL	550.417	431.284	0.35189	NO	0.15701	FALSE	FAIL	286.386	701.002	-1.2915	YES	2.9808e-11	TRUE	PASS	387.117	406.915	-0.071959	NO	0.9667	FALSE	FAIL	1
WBGene00001252	elt-4	--	--	34.9258	19.637	0.83071	NO	0.72091	FALSE	FAIL	26.7846	19.527	0.45593	NO	0.73746	FALSE	FAIL	39.5423	36.9357	0.098382	NO	1	FALSE	FAIL	66.7155	19.6756	1.7616	YES	0.00016706	TRUE	PASS	70.2359	34.9199	1.0082	YES	0.089635	FALSE	FAIL	1
WBGene00001253	elt-6	--	--	203.093	111.312	0.86753	NO	0.025574	TRUE	FAIL	51.2641	110.797	-1.1119	YES	0.0024637	TRUE	PASS	99.524	214.62	-1.1087	YES	0.00016358	TRUE	PASS	108.603	111.497	-0.037937	NO	1	FALSE	FAIL	182.682	202.373	-0.14769	NO	0.87559	FALSE	FAIL	2
WBGene00001262	emb-8	--	YA	3805.93	6113	-0.68363	NO	0.0014079	TRUE	FAIL	5243.44	6088.39	-0.21555	NO	0.39438	FALSE	FAIL	3859.2	4022.38	-0.059747	NO	0.93663	FALSE	FAIL	2896.3	6125.18	-1.0805	YES	2.1321e-09	TRUE	PASS	2847.13	3793.78	-0.41413	NO	0.057856	FALSE	FAIL	1
WBGene00001345	fos-1	--	--	1380.44	590.294	1.2256	YES	1.0942e-08	TRUE	PASS	547.844	587.394	-0.10057	NO	0.90973	FALSE	FAIL	1084.24	1459.09	-0.42839	NO	0.026272	TRUE	FAIL	954.671	590.921	0.69204	NO	0.00031599	TRUE	FAIL	1161.18	1376.49	-0.24539	NO	0.50255	FALSE	FAIL	1
WBGene00001387	far-3	--	--	22374.6	10276	1.1226	YES	3.6358e-09	TRUE	PASS	6062.07	10238.6	-0.75613	NO	0.0040893	TRUE	FAIL	9335.29	23651.9	-1.3412	YES	3.6554e-15	TRUE	PASS	17766.7	10308.3	0.78537	NO	1.8286e-06	TRUE	FAIL	24165.3	22322.9	0.11442	NO	0.845	FALSE	FAIL	2
WBGene00001388	far-4	--	YA	27.1339	5.90572	2.1999	YES	0.053954	FALSE	FAIL	5.24267	5.87277	-0.16374	NO	1	FALSE	FAIL	7.85705	28.6619	-1.8671	YES	0.031749	TRUE	PASS	30.8625	5.91643	2.3831	YES	0.0011544	TRUE	PASS	41.1178	27.0027	0.60666	NO	0.5614	FALSE	FAIL	2
WBGene00001389	far-5	--	--	528.832	571.872	-0.11288	NO	0.95182	FALSE	FAIL	217.661	569.245	-1.387	YES	2.6056e-11	TRUE	PASS	327.306	558.991	-0.77219	NO	0.00027673	TRUE	FAIL	744.35	572.925	0.37763	NO	0.11813	FALSE	FAIL	885.025	527.489	0.74658	NO	0.00069249	TRUE	FAIL	1
WBGene00001391	far-7	--	--	734.112	429.653	0.77283	NO	0.0034132	TRUE	FAIL	119.486	427.169	-1.838	YES	4.2669e-08	TRUE	PASS	356.991	775.842	-1.1199	YES	7.211e-09	TRUE	PASS	749.457	429.997	0.80152	NO	7.6442e-05	TRUE	FAIL	1631.54	731.791	1.1567	YES	7.587e-10	TRUE	PASS	3
WBGene00001395	fat-3	--	--	14904.2	7980.15	0.90123	NO	4.275e-06	TRUE	FAIL	3609.49	7943.5	-1.138	YES	3.848e-12	TRUE	PASS	9696.61	15751.5	-0.69994	NO	4.7823e-06	TRUE	FAIL	9771.1	7992.71	0.28984	NO	0.17223	FALSE	FAIL	12977.2	14855.1	-0.19498	NO	0.50976	FALSE	FAIL	1
WBGene00001397	fat-5	--	--	4675.27	2606.75	0.8428	NO	3.9021e-05	TRUE	FAIL	1023.57	2596.11	-1.3427	YES	3.6458e-15	TRUE	PASS	1589.15	4940.5	-1.6364	YES	1.8314e-17	TRUE	PASS	2023.32	2612.52	-0.36872	NO	0.071235	FALSE	FAIL	2618.68	4659.35	-0.83129	NO	3.0297e-06	TRUE	FAIL	2
WBGene00001399	fat-7	--	--	6647.39	10163.7	-0.61257	NO	0.0045957	TRUE	FAIL	6585.3	10123.1	-0.62033	NO	0.00038947	TRUE	FAIL	3080.93	7023.5	-1.1888	YES	0.00040117	TRUE	PASS	6175.27	10186.4	-0.72207	NO	1.4576e-05	TRUE	FAIL	4307.16	6621.18	-0.62035	NO	0.063501	FALSE	FAIL	1
WBGene00001400	fax-1	--	--	39.6212	23.8265	0.73371	NO	0.8288	FALSE	FAIL	13.6146	23.7429	-0.80234	NO	0.4148	FALSE	FAIL	17.5653	41.8175	-1.2514	YES	0.46538	FALSE	FAIL	394.933	23.8932	4.0469	YES	4.9344e-51	TRUE	PASS	210.874	39.3842	2.4207	YES	3.026e-13	TRUE	PASS	2
WBGene00001413	fem-3	EE	YA	137.439	373.477	-1.4422	YES	3.7991e-07	TRUE	PASS	777.373	372.211	1.0625	YES	8.2689e-08	TRUE	PASS	467.114	145.332	1.6844	YES	8.4962e-14	TRUE	PASS	382.819	374.678	0.03101	NO	1	FALSE	FAIL	311.122	137.174	1.1815	YES	1.9144e-05	TRUE	PASS	4
WBGene00001424	fis-1	--	L4	178.264	196.037	-0.13712	NO	0.9946	FALSE	FAIL	427.382	195.36	1.1294	YES	0.00047994	TRUE	PASS	458.385	188.461	1.2823	YES	1.3147e-08	TRUE	PASS	270.65	196.764	0.45996	NO	0.42259	FALSE	FAIL	277.618	177.934	0.64176	NO	0.21249	FALSE	FAIL	2
WBGene00001430	fkb-5	--	--	6642.41	10840.2	-0.70661	NO	0.00058483	TRUE	FAIL	2669.9	10791.6	-2.0151	YES	6.1144e-36	TRUE	PASS	3359.39	7019.63	-1.0632	YES	2.728e-11	TRUE	PASS	7944.83	10860.5	-0.451	NO	0.011621	TRUE	FAIL	5697.27	6620.29	-0.21662	NO	0.43572	FALSE	FAIL	2
WBGene00001432	fkb-7	--	--	618.631	528.565	0.227	NO	0.71199	FALSE	FAIL	91.853	525.994	-2.5176	YES	1.317e-29	TRUE	PASS	310.107	653.766	-1.076	YES	1.9167e-07	TRUE	PASS	837.88	529.352	0.66252	NO	0.0010528	TRUE	FAIL	927.307	616.49	0.58897	NO	0.0098961	TRUE	FAIL	2
WBGene00001438	fkh-6	--	--	339.664	271.873	0.32117	NO	0.55042	FALSE	FAIL	223.906	270.533	-0.27291	NO	0.42765	FALSE	FAIL	244.383	358.954	-0.55466	NO	0.032615	TRUE	FAIL	92.1587	272.214	-1.5625	YES	4.1557e-10	TRUE	PASS	108.448	338.475	-1.6421	YES	1.0955e-09	TRUE	PASS	2
WBGene00001439	fkh-7	--	--	1140.65	594.181	0.94088	NO	3.3167e-05	TRUE	FAIL	295.314	591.075	-1.0011	YES	0.013643	TRUE	PASS	763.825	1205.75	-0.65861	NO	0.00037772	TRUE	FAIL	897.407	594.488	0.59412	NO	0.0070232	TRUE	FAIL	807.328	1137.53	-0.49468	NO	0.035959	TRUE	FAIL	1
WBGene00001440	fkh-8	--	--	65.9797	36.8223	0.84144	NO	0.27263	FALSE	FAIL	24.7975	36.6388	-0.56318	NO	0.47741	FALSE	FAIL	34.2273	69.7371	-1.0268	YES	0.044751	TRUE	PASS	55.2202	36.8632	0.58301	NO	0.34597	FALSE	FAIL	55.3212	65.8239	-0.25078	NO	0.85911	FALSE	FAIL	1
WBGene00001442	fkh-10	--	--	51.5444	35.5179	0.53727	NO	0.70095	FALSE	FAIL	16.5244	35.3662	-1.0978	YES	0.10431	FALSE	FAIL	23.2977	54.4446	-1.2246	YES	0.04171	TRUE	PASS	27.5708	35.611	-0.36918	NO	0.71732	FALSE	FAIL	25.6268	51.3319	-1.0022	YES	0.16871	FALSE	FAIL	1
WBGene00001459	flp-16	--	--	1694.44	1253.11	0.4353	NO	0.2843	FALSE	FAIL	618.337	1248.58	-1.0138	YES	5.0074e-08	TRUE	PASS	1089.15	1790.48	-0.71714	NO	0.022035	TRUE	FAIL	1260.49	1256.45	0.0046378	NO	1	FALSE	FAIL	1851.84	1687.79	0.13382	NO	0.80707	FALSE	FAIL	1
WBGene00001477	fmo-2	--	--	78.6525	113.18	-0.52505	NO	0.44002	FALSE	FAIL	41.9361	112.432	-1.4228	YES	0.00074288	TRUE	PASS	86.2542	83.1223	0.053358	NO	1	FALSE	FAIL	113.673	113.118	0.0070672	NO	1	FALSE	FAIL	97.6725	78.346	0.31809	NO	0.68749	FALSE	FAIL	1
WBGene00001478	fmo-3	--	--	2735.55	1622.74	0.7534	NO	0.00051108	TRUE	FAIL	688.388	1615.31	-1.2305	YES	4.117e-12	TRUE	PASS	1183.67	2891.1	-1.2883	YES	3.4004e-16	TRUE	PASS	2013.53	1625.46	0.30888	NO	0.16287	FALSE	FAIL	2554.51	2726.91	-0.094221	NO	0.87559	FALSE	FAIL	2
WBGene00001479	fmo-4	--	--	4090.81	4068.06	0.0080442	NO	1	FALSE	FAIL	2307.33	4050.6	-0.81191	NO	2.5897e-06	TRUE	FAIL	4159.82	4324.61	-0.05605	NO	0.93254	FALSE	FAIL	2850.24	4076.29	-0.51617	NO	0.0039551	TRUE	FAIL	1912.24	4080.86	-1.0936	YES	3.4207e-10	TRUE	PASS	1
WBGene00001481	fog-1	EE	--	1301.91	891.04	0.54707	NO	0.033757	TRUE	FAIL	445.754	886.976	-0.99265	NO	3.5173e-07	TRUE	FAIL	647.901	1375.94	-1.0866	YES	4.3814e-10	TRUE	PASS	1287.33	892.366	0.52867	NO	0.0066586	TRUE	FAIL	1207.4	1297.77	-0.10413	NO	0.87559	FALSE	FAIL	1
WBGene00001495	frm-9	--	--	125.543	185.369	-0.56221	NO	0.24741	FALSE	FAIL	231.252	184.635	0.32479	NO	0.34271	FALSE	FAIL	181.745	132.699	0.45376	NO	0.28229	FALSE	FAIL	57.2754	185.797	-1.6977	YES	3.4838e-09	TRUE	PASS	33.2012	125.105	-1.9138	YES	3.1621e-06	TRUE	PASS	2
WBGene00001500	ftn-1	--	--	23.5067	79.5865	-1.7595	YES	0.019035	TRUE	PASS	34.8236	78.9827	-1.1815	YES	0.078932	FALSE	FAIL	8.84728	24.8265	-1.4886	YES	0.11895	FALSE	FAIL	34.888	79.4904	-1.1881	YES	0.054251	FALSE	FAIL	17.8497	23.4016	-0.3907	NO	0.88251	FALSE	FAIL	1
WBGene00001505	fut-1	--	--	377.553	525.695	-0.47755	NO	0.14547	FALSE	FAIL	508.435	522.851	-0.040334	NO	0.97865	FALSE	FAIL	414.037	399.082	0.053074	NO	0.97296	FALSE	FAIL	246.52	526.224	-1.094	YES	6.977e-07	TRUE	PASS	257.035	376.376	-0.55021	NO	0.068457	FALSE	FAIL	1
WBGene00001506	fut-2	--	--	165.287	204.438	-0.30669	NO	0.69483	FALSE	FAIL	116.735	203.582	-0.80238	NO	0.0061881	TRUE	FAIL	247.206	174.78	0.50017	NO	0.12884	FALSE	FAIL	78.5076	204.831	-1.3835	YES	4.9694e-07	TRUE	PASS	98.1153	165.002	-0.74993	NO	0.053878	FALSE	FAIL	1
WBGene00001507	fut-4	--	YA	17.8375	17.2113	0.051561	NO	1	FALSE	FAIL	62.735	17.1526	1.8708	YES	0.0001405	TRUE	PASS	44.2948	18.8627	1.2316	YES	0.063967	FALSE	FAIL	5.80625	17.2547	-1.5713	YES	0.14455	FALSE	FAIL	2.9883	17.8153	-2.5757	YES	0.058707	FALSE	FAIL	1
WBGene00001517	gar-1	--	--	167.588	148.755	0.17198	NO	0.92049	FALSE	FAIL	136.209	148.272	-0.12242	NO	0.90281	FALSE	FAIL	159.389	177.164	-0.15253	NO	0.84511	FALSE	FAIL	100.793	149.19	-0.56576	NO	0.11915	FALSE	FAIL	67.8003	167.141	-1.3017	YES	0.00026301	TRUE	PASS	1
WBGene00001523	gbh-2	--	--	474.902	217.204	1.1286	YES	2.7252e-05	TRUE	PASS	139.219	216.395	-0.63631	NO	0.031535	TRUE	FAIL	393.522	502.064	-0.35143	NO	0.16504	FALSE	FAIL	174.907	217.795	-0.31638	NO	0.40427	FALSE	FAIL	278.263	473.725	-0.7676	NO	0.0025151	TRUE	FAIL	1
WBGene00001527	gcs-1	--	--	6497.03	2841.16	1.1933	YES	4.9926e-10	TRUE	PASS	2368.39	2828.28	-0.25602	NO	0.27378	FALSE	FAIL	4813.71	6867.36	-0.51261	NO	0.0017468	TRUE	FAIL	2595.9	2845.68	-0.13254	NO	0.70309	FALSE	FAIL	3633.13	6478.96	-0.83455	NO	2.1152e-06	TRUE	FAIL	1
WBGene00001530	gcy-3	--	--	38.1772	11.5402	1.726	YES	0.059812	FALSE	FAIL	8.36249	11.4844	-0.45767	NO	0.86518	FALSE	FAIL	14.1289	40.349	-1.5139	YES	0.031338	TRUE	PASS	23.1558	11.5678	1.0013	YES	0.30512	FALSE	FAIL	13.5919	38.0323	-1.4845	YES	0.073094	FALSE	FAIL	1
WBGene00001534	gcy-7	--	--	12.9549	9.2812	0.48112	NO	0.96806	FALSE	FAIL	4.8405	9.24122	-0.93293	NO	0.6442	FALSE	FAIL	17.782	13.7107	0.37511	NO	0.89375	FALSE	FAIL	85.1442	9.30606	3.1937	YES	2.88e-12	TRUE	PASS	102.251	12.9524	2.9808	YES	5.5741e-10	TRUE	PASS	2
WBGene00001535	gcy-8	--	--	57.9644	42.1489	0.45967	NO	0.79665	FALSE	FAIL	27.5834	41.9164	-0.60371	NO	0.50713	FALSE	FAIL	46.4097	61.3122	-0.40175	NO	0.78187	FALSE	FAIL	108.547	42.1693	1.364	YES	0.00013539	TRUE	PASS	94.1079	57.9344	0.69989	NO	0.20152	FALSE	FAIL	1
WBGene00001537	gcy-11	--	--	477.624	450.581	0.084089	NO	1	FALSE	FAIL	183.963	448.23	-1.2848	YES	0.0074267	TRUE	PASS	316.752	504.542	-0.67162	NO	0.34397	FALSE	FAIL	438.778	450.754	-0.038849	NO	1	FALSE	FAIL	567.482	475.328	0.25565	NO	0.76691	FALSE	FAIL	1
WBGene00001541	gcy-15	--	--	94.0963	58.9062	0.67572	NO	0.32351	FALSE	FAIL	35.0025	58.6045	-0.74355	NO	0.1534	FALSE	FAIL	82.9416	99.4181	-0.26141	NO	0.71338	FALSE	FAIL	129.322	58.986	1.1325	YES	0.00078725	TRUE	PASS	127.784	93.7916	0.44618	NO	0.40575	FALSE	FAIL	1
WBGene00001547	gcy-22	--	--	236.424	220.376	0.10141	NO	0.9946	FALSE	FAIL	92.2966	219.221	-1.248	YES	0.025075	TRUE	PASS	184.556	249.853	-0.43702	NO	0.25395	FALSE	FAIL	354.004	220.445	0.68335	NO	0.041867	TRUE	FAIL	191.169	235.68	-0.30198	NO	0.8272	FALSE	FAIL	1
WBGene00001548	gcy-23	--	--	45.2618	48.4461	-0.098086	NO	1	FALSE	FAIL	29.2234	48.1564	-0.7206	NO	0.40699	FALSE	FAIL	35.3229	47.8469	-0.43782	NO	0.6303	FALSE	FAIL	120.484	48.4212	1.3151	YES	0.00070417	TRUE	PASS	101.382	45.13	1.1676	YES	0.013934	TRUE	PASS	2
WBGene00001552	gcy-32	--	--	43.7362	32.826	0.41399	NO	0.84168	FALSE	FAIL	12.0254	32.771	-1.4463	YES	0.039543	TRUE	PASS	31.5256	46.2147	-0.55183	NO	0.48815	FALSE	FAIL	38.975	32.9986	0.24014	NO	0.86528	FALSE	FAIL	53.0734	43.5597	0.28499	NO	0.84344	FALSE	FAIL	1
WBGene00001554	gcy-34	--	--	13.9519	6.72475	1.0529	YES	0.74455	FALSE	FAIL	3.57168	6.68046	-0.90335	NO	0.80726	FALSE	FAIL	11.7121	14.7542	-0.33312	NO	0.94039	FALSE	FAIL	230.248	6.7405	5.0942	YES	1.7849e-44	TRUE	PASS	169.704	13.9326	3.6065	YES	3.1186e-19	TRUE	PASS	2
WBGene00001555	gcy-35	--	--	71.5471	37.8813	0.91741	NO	0.20418	FALSE	FAIL	15.6771	37.7554	-1.268	YES	0.046335	TRUE	PASS	39.5045	75.6041	-0.93645	NO	0.093967	FALSE	FAIL	47.4149	38.0233	0.31846	NO	0.76785	FALSE	FAIL	53.4141	71.236	-0.41539	NO	0.64464	FALSE	FAIL	1
WBGene00001560	gei-3	--	L4	3247.98	3930.79	-0.27528	NO	0.76527	FALSE	FAIL	3782.1	3914.78	-0.049744	NO	1	FALSE	FAIL	3631.01	3433.17	0.080829	NO	0.94272	FALSE	FAIL	2239.41	3937.08	-0.814	NO	0.055899	FALSE	FAIL	1567.93	3238.36	-1.0464	YES	0.00012358	TRUE	PASS	1
WBGene00001564	icl-1	--	--	40071.9	31054	0.36781	NO	0.27787	FALSE	FAIL	14755.9	30916.1	-1.0671	YES	4.9665e-11	TRUE	PASS	27582.9	42344.7	-0.61841	NO	0.012271	TRUE	FAIL	16443.5	31105.4	-0.91965	NO	9.3218e-09	TRUE	FAIL	21942.1	39923.9	-0.86355	NO	0.0006783	TRUE	FAIL	1
WBGene00001569	meg-3	EE	--	47.5043	211.298	-2.1531	YES	1.352e-09	TRUE	PASS	537.832	210.457	1.3536	YES	1.2073e-10	TRUE	PASS	173.302	50.2105	1.7872	YES	6.6763e-08	TRUE	PASS	78.726	211.7	-1.4271	YES	3.241e-05	TRUE	PASS	63.6722	47.3746	0.42655	NO	0.64135	FALSE	FAIL	4
WBGene00001570	gei-13	--	--	2275.87	2001.81	0.18511	NO	0.71642	FALSE	FAIL	620.332	1992.82	-1.6837	YES	3.9648e-14	TRUE	PASS	1445.66	2405.5	-0.73461	NO	1.1877e-05	TRUE	FAIL	1511.8	2004.82	-0.4072	NO	0.045755	TRUE	FAIL	897.7	2269.1	-1.3378	YES	1.1163e-13	TRUE	PASS	2
WBGene00001577	gem-4	--	--	299.981	73.8794	2.0216	YES	6.0659e-11	TRUE	PASS	79.8548	73.6106	0.11747	NO	0.94711	FALSE	FAIL	413.636	317.089	0.38347	NO	0.14382	FALSE	FAIL	723.787	74.0946	3.2881	YES	5.7448e-51	TRUE	PASS	680.695	299.063	1.1866	YES	5.1326e-08	TRUE	PASS	3
WBGene00001581	gfi-1	--	--	5398.05	16551.7	-1.6165	YES	0.00029557	TRUE	PASS	11763.5	16482.6	-0.48663	NO	0.44758	FALSE	FAIL	4742.1	5704.27	-0.26652	NO	0.71899	FALSE	FAIL	4030.21	16577	-2.0403	YES	2.2051e-06	TRUE	PASS	1968.31	5377.79	-1.4501	YES	6.7341e-05	TRUE	PASS	3
WBGene00001583	gfi-3	--	--	239.054	248.955	-0.058544	NO	1	FALSE	FAIL	216.769	247.64	-0.19209	NO	0.64657	FALSE	FAIL	182.745	252.618	-0.46712	NO	0.14421	FALSE	FAIL	1941.57	249.192	2.9619	YES	1.054e-60	TRUE	PASS	1521.65	238.168	2.6756	YES	1.0142e-42	TRUE	PASS	2
WBGene00001591	glc-1	--	--	951.262	470.588	1.0154	YES	0.0019023	TRUE	PASS	351.059	468.624	-0.41671	NO	0.0996	FALSE	FAIL	1037.12	1005.11	0.045217	NO	1	FALSE	FAIL	1028.17	471.574	1.1245	YES	8.2999e-10	TRUE	PASS	1794.33	947.563	0.92115	NO	1.0279e-06	TRUE	FAIL	2
WBGene00001595	gld-1	EE	YA	4505.37	7164.84	-0.66929	NO	0.0017267	TRUE	FAIL	16064.1	7142.14	1.1694	YES	1.3536e-05	TRUE	PASS	11623.4	4763.13	1.287	YES	4.7206e-10	TRUE	PASS	7006.83	7188.16	-0.03686	NO	0.99969	FALSE	FAIL	4612.52	4494.26	0.037472	NO	1	FALSE	FAIL	2
WBGene00001603	gln-2	--	--	1016.2	1283.88	-0.33732	NO	0.73097	FALSE	FAIL	2671.46	1278.76	1.0629	YES	1.4595e-06	TRUE	PASS	2558.16	1074.5	1.2514	YES	1.252e-09	TRUE	PASS	1681.63	1287.82	0.38494	NO	0.49769	FALSE	FAIL	1405.07	1014.48	0.4699	NO	0.28243	FALSE	FAIL	2
WBGene00001604	gln-3	--	--	26886.7	21941.3	0.29324	NO	0.47196	FALSE	FAIL	12296.2	21845	-0.82909	NO	6.5505e-07	TRUE	FAIL	14166.5	28410.4	-1.0039	YES	9.3869e-05	TRUE	PASS	14336	21979.4	-0.61651	NO	0.00027477	TRUE	FAIL	17934.9	26786.4	-0.57873	NO	0.025754	TRUE	FAIL	1
WBGene00001606	gln-5	--	YA	240.545	977.457	-2.0227	YES	1.6684e-18	TRUE	PASS	2384.36	974.711	1.2906	YES	3.9139e-14	TRUE	PASS	1100.57	254.205	2.1142	YES	1.4677e-30	TRUE	PASS	473.076	980.827	-1.0519	YES	1.1373e-06	TRUE	PASS	375.842	239.71	0.64883	NO	0.021392	TRUE	FAIL	4
WBGene00001607	gln-6	EE	--	1327.03	2927.85	-1.1416	YES	1.5256e-08	TRUE	PASS	6520.41	2919.1	1.1594	YES	1.3194e-12	TRUE	PASS	3678.09	1402.56	1.3909	YES	2.2573e-19	TRUE	PASS	1786.2	2937.61	-0.71774	NO	0.00013354	TRUE	FAIL	1721.11	1322.84	0.3797	NO	0.1094	FALSE	FAIL	3
WBGene00001613	glr-2	--	--	118.354	112.752	0.069958	NO	1	FALSE	FAIL	111.724	112.312	-0.0075801	NO	1	FALSE	FAIL	172.709	125.121	0.46502	NO	0.20901	FALSE	FAIL	3753.77	113.012	5.0538	YES	7.5864e-153	TRUE	PASS	2928.69	118.076	4.6325	YES	7.9607e-117	TRUE	PASS	2
WBGene00001618	glr-7	--	--	12.0056	7.22564	0.7325	NO	0.89857	FALSE	FAIL	5.54905	7.18597	-0.37294	NO	0.95148	FALSE	FAIL	4.46735	12.695	-1.5068	YES	0.32623	FALSE	FAIL	94.3057	7.23901	3.7035	YES	1.3996e-10	TRUE	PASS	43.5423	11.9881	1.8608	YES	0.010943	TRUE	PASS	2
WBGene00001619	glr-8	--	--	40.4643	15.0566	1.4263	YES	0.11416	FALSE	FAIL	9.40952	15.0236	-0.67503	NO	0.66542	FALSE	FAIL	18.7285	42.7492	-1.1907	YES	0.079616	FALSE	FAIL	61.4512	15.1271	2.0223	YES	2.9939e-05	TRUE	PASS	45.346	40.2986	0.17024	NO	0.95817	FALSE	FAIL	1
WBGene00001627	gly-2	--	--	257.444	271.524	-0.076826	NO	1	FALSE	FAIL	446.308	270.664	0.72154	NO	0.001457	TRUE	FAIL	470.14	272.144	0.78872	NO	0.0004315	TRUE	FAIL	152.772	272.375	-0.83421	NO	0.0012032	TRUE	FAIL	115.593	256.852	-1.1519	YES	0.00010284	TRUE	PASS	1
WBGene00001631	gly-6	--	--	2796.41	2508.57	0.15671	NO	0.79947	FALSE	FAIL	1033.12	2496.51	-1.2729	YES	2.3982e-12	TRUE	PASS	1820.13	2955.88	-0.69954	NO	2.1486e-05	TRUE	FAIL	2664.83	2511.75	0.085346	NO	0.85145	FALSE	FAIL	2300.49	2789.05	-0.27783	NO	0.29429	FALSE	FAIL	1
WBGene00001633	gly-8	--	L4	14448.1	18425.2	-0.3508	NO	0.20404	FALSE	FAIL	8332.86	18354.3	-1.1392	YES	1.8011e-12	TRUE	PASS	9586.98	15269.4	-0.67149	NO	1.1534e-05	TRUE	FAIL	15482.8	18470.7	-0.25457	NO	0.24794	FALSE	FAIL	14794.9	14399.7	0.039056	NO	1	FALSE	FAIL	1
WBGene00001636	gly-11	--	--	1002.12	988.907	0.019148	NO	1	FALSE	FAIL	327.697	983.73	-1.5859	YES	2.7088e-11	TRUE	PASS	588.25	1059.19	-0.84846	NO	3.75e-06	TRUE	FAIL	980.722	989.685	-0.013125	NO	1	FALSE	FAIL	793.031	999.031	-0.33315	NO	0.22848	FALSE	FAIL	1
WBGene00001637	gly-12	--	--	489.168	532.562	-0.12262	NO	0.94321	FALSE	FAIL	254.661	529.78	-1.0568	YES	9.2244e-07	TRUE	PASS	347.599	517.028	-0.57282	NO	0.011448	TRUE	FAIL	453.155	532.993	-0.23411	NO	0.45344	FALSE	FAIL	372.316	487.78	-0.3897	NO	0.21263	FALSE	FAIL	1
WBGene00001644	gly-19	--	--	148.491	364.034	-1.2937	YES	7.9457e-06	TRUE	PASS	289.213	362.733	-0.32678	NO	0.27899	FALSE	FAIL	174.569	156.961	0.15339	NO	0.82981	FALSE	FAIL	141.626	364.957	-1.3656	YES	2.2482e-09	TRUE	PASS	133.414	148.049	-0.15016	NO	0.88949	FALSE	FAIL	2
WBGene00001646	gna-1	--	--	316.926	319.37	-0.011081	NO	1	FALSE	FAIL	200.44	317.873	-0.66528	NO	0.0079883	TRUE	FAIL	164.505	335.029	-1.0262	YES	3.3529e-05	TRUE	PASS	290.099	319.939	-0.14125	NO	0.77101	FALSE	FAIL	314.581	315.971	-0.0063636	NO	1	FALSE	FAIL	1
WBGene00001647	gna-2	EE	--	293.367	644.501	-1.1355	YES	0.00010227	TRUE	PASS	1552.08	642.995	1.2713	YES	7.7445e-13	TRUE	PASS	775.678	309.991	1.3232	YES	1.0487e-11	TRUE	PASS	428.488	647.204	-0.59497	NO	0.031202	TRUE	FAIL	352.886	292.435	0.27109	NO	0.52635	FALSE	FAIL	3
WBGene00001650	gon-1	--	--	3011.83	4062.89	-0.43187	NO	0.68073	FALSE	FAIL	2300.69	4042.74	-0.81327	NO	0.26739	FALSE	FAIL	2734.75	3182.81	-0.21889	NO	0.47057	FALSE	FAIL	2219.12	4065.01	-0.87327	NO	0.13572	FALSE	FAIL	1314.1	3001.42	-1.1916	YES	5.8468e-05	TRUE	PASS	1
WBGene00001663	gpa-1	--	--	54.697	96.5581	-0.81993	NO	0.16632	FALSE	FAIL	74.6801	96.2277	-0.36573	NO	0.46706	FALSE	FAIL	72.5352	57.8339	0.32677	NO	0.67588	FALSE	FAIL	1125.99	96.8698	3.539	YES	2.0616e-35	TRUE	PASS	668.538	54.5489	3.6154	YES	1.4693e-48	TRUE	PASS	2
WBGene00001671	gpa-9	--	--	66.9221	31.5636	1.0842	YES	0.48811	FALSE	FAIL	26.6936	31.5147	-0.23953	NO	0.90748	FALSE	FAIL	73.9862	70.7839	0.063835	NO	1	FALSE	FAIL	90.607	31.705	1.5149	YES	0.00037793	TRUE	PASS	128.364	66.9244	0.93964	NO	0.22666	FALSE	FAIL	1
WBGene00001683	gpd-1	EE	--	1024.39	1428.4	-0.47964	NO	0.23963	FALSE	FAIL	3395.9	1422.87	1.255	YES	1.3558e-13	TRUE	PASS	2346.65	1083.03	1.1155	YES	7.4511e-12	TRUE	PASS	1497.81	1432.72	0.064106	NO	0.97844	FALSE	FAIL	1312.64	1022.08	0.36097	NO	0.16359	FALSE	FAIL	2
WBGene00001684	gpd-2	--	--	11577.6	14927	-0.36659	NO	0.17271	FALSE	FAIL	8099.33	14864.7	-0.87602	NO	1.3725e-07	TRUE	FAIL	4679.4	12233.3	-1.3864	YES	2.9203e-06	TRUE	PASS	12327.1	14957.3	-0.27901	NO	0.19748	FALSE	FAIL	13598.4	11533.6	0.2376	NO	0.38618	FALSE	FAIL	1
WBGene00001685	gpd-3	--	--	34428.7	34546.3	-0.0049197	NO	1	FALSE	FAIL	19247.7	34393.7	-0.83746	NO	4.4222e-07	TRUE	FAIL	18075	36374.5	-1.0089	YES	0.01543	TRUE	PASS	34146.1	34604.1	-0.019223	NO	1	FALSE	FAIL	42086.4	34284.2	0.29581	NO	0.46835	FALSE	FAIL	1
WBGene00001686	gpd-4	EE	--	808.274	891.393	-0.14122	NO	0.87026	FALSE	FAIL	1812.62	888.028	1.0294	YES	8.566e-09	TRUE	PASS	1445.69	854.346	0.75887	NO	1.7016e-05	TRUE	FAIL	1179.29	893.993	0.39959	NO	0.066981	FALSE	FAIL	1068.85	805.95	0.40729	NO	0.10497	FALSE	FAIL	1
WBGene00001687	gpn-1	--	--	110.763	153.503	-0.47079	NO	0.43958	FALSE	FAIL	67.0306	152.698	-1.1878	YES	0.00018959	TRUE	PASS	103.705	117.074	-0.17493	NO	0.84102	FALSE	FAIL	111.713	153.609	-0.45946	NO	0.21682	FALSE	FAIL	130.422	110.412	0.24029	NO	0.7527	FALSE	FAIL	1
WBGene00001690	grd-1	--	--	3849	4595.73	-0.25581	NO	0.56496	FALSE	FAIL	1067.11	4574.7	-2.1	YES	3.9063e-13	TRUE	PASS	2552.19	4067.87	-0.67254	NO	0.00025599	TRUE	FAIL	3942.49	4601.83	-0.2231	NO	0.50907	FALSE	FAIL	2037.58	3836.43	-0.91291	NO	3.4521e-07	TRUE	FAIL	1
WBGene00001691	grd-2	--	L4	2563.03	2090.32	0.29413	NO	0.37598	FALSE	FAIL	766.692	2081.84	-1.4411	YES	1.2699e-16	TRUE	PASS	2065.98	2708.98	-0.39092	NO	0.03194	TRUE	FAIL	1101.4	2094.65	-0.92738	NO	7.618e-08	TRUE	FAIL	589.243	2555.15	-2.1165	YES	4.7561e-32	TRUE	PASS	2
WBGene00001692	grd-3	--	--	1881.08	1314.67	0.51686	NO	0.084771	FALSE	FAIL	612.929	1307.94	-1.0935	YES	1.7696e-09	TRUE	PASS	546.544	1987.68	-1.8627	YES	5.1855e-12	TRUE	PASS	3083.96	1316.41	1.2282	YES	1.5829e-13	TRUE	PASS	4315.93	1874.27	1.2033	YES	2.6693e-12	TRUE	PASS	4
WBGene00001694	grd-5	--	L4	4753.75	5728.14	-0.269	NO	0.6062	FALSE	FAIL	9667.94	5706.02	0.76072	NO	0.00021728	TRUE	FAIL	7394.05	5025.34	0.55714	NO	0.00056196	TRUE	FAIL	2295.23	5745.23	-1.3237	YES	5.8277e-06	TRUE	PASS	1995.22	4743.22	-1.2493	YES	1.3734e-11	TRUE	PASS	2
WBGene00001695	grd-6	--	L4	1505.39	1946.93	-0.37107	NO	0.30289	FALSE	FAIL	6096.57	1940.05	1.6519	YES	6.369e-24	TRUE	PASS	4742.31	1591.06	1.5756	YES	6.7977e-25	TRUE	PASS	371.276	1953.39	-2.3954	YES	7.6294e-12	TRUE	PASS	248.944	1500.91	-2.5919	YES	2.8528e-40	TRUE	PASS	4
WBGene00001699	grd-10	--	--	1207.29	808.816	0.57789	NO	0.10125	FALSE	FAIL	271.711	804.19	-1.5655	YES	3.1742e-10	TRUE	PASS	263.391	1275.67	-2.276	YES	9.5521e-14	TRUE	PASS	1581.24	809.315	0.96628	NO	6.2773e-08	TRUE	FAIL	1892.27	1202.87	0.65364	NO	0.00111	TRUE	FAIL	2
WBGene00001700	grd-11	--	--	147.926	190.466	-0.36466	NO	0.59485	FALSE	FAIL	107.911	189.716	-0.814	NO	0.0071643	TRUE	FAIL	163.634	156.34	0.065782	NO	0.99456	FALSE	FAIL	40.8972	190.858	-2.2224	YES	5.5106e-14	TRUE	PASS	15.3042	147.556	-3.2693	YES	3.74e-15	TRUE	PASS	2
WBGene00001701	grd-12	--	--	136.374	113.159	0.26921	NO	0.91553	FALSE	FAIL	57.1123	112.753	-0.98129	NO	0.0068381	TRUE	FAIL	130.875	144.208	-0.13996	NO	0.95339	FALSE	FAIL	47.0928	113.508	-1.2692	YES	0.00026924	TRUE	PASS	39.3942	136.26	-1.7903	YES	0.023568	TRUE	PASS	2
WBGene00001702	grd-13	--	--	815.427	546.11	0.57836	NO	0.48379	FALSE	FAIL	102.222	543.457	-2.4105	YES	6.2715e-28	TRUE	PASS	116.911	861.391	-2.8813	YES	2.8872e-05	TRUE	PASS	857.75	546.913	0.64925	NO	0.001159	TRUE	FAIL	933.408	811.709	0.20154	NO	0.81988	FALSE	FAIL	2
WBGene00001703	grd-14	--	L4	2758.62	4087.84	-0.56739	NO	0.46188	FALSE	FAIL	11936.6	4073.94	1.5509	YES	7.3765e-09	TRUE	PASS	5957.71	2915.95	1.0308	YES	1.7418e-11	TRUE	PASS	712.313	4103.46	-2.5263	YES	9.2368e-05	TRUE	PASS	564.234	2752.09	-2.2862	YES	3.3399e-29	TRUE	PASS	4
WBGene00001704	grd-15	--	--	37.8666	21.1709	0.83884	NO	0.50848	FALSE	FAIL	67.2904	21.1084	1.6726	YES	0.0004262	TRUE	PASS	61.6187	40.0202	0.62264	NO	0.31036	FALSE	FAIL	9.134	21.2671	-1.2193	YES	0.19907	FALSE	FAIL	8.38466	37.7169	-2.1694	YES	0.0070898	TRUE	PASS	2
WBGene00001705	grd-16	--	--	63.9822	42.295	0.59718	NO	0.55539	FALSE	FAIL	22.6956	42.1276	-0.89235	NO	0.15658	FALSE	FAIL	33.4523	67.6044	-1.015	YES	0.051485	FALSE	FAIL	44.6901	42.4126	0.07546	NO	1	FALSE	FAIL	21.9453	63.7183	-1.5378	YES	0.0091667	TRUE	PASS	1
WBGene00001706	grd-17	--	--	25.3714	1.33036	4.2533	YES	0.00081398	TRUE	PASS	4.21959	1.31335	1.6838	YES	0.64297	FALSE	FAIL	3.53657	26.8363	-2.9238	YES	0.0020101	TRUE	PASS	3.83685	1.3193	1.5402	YES	0.71704	FALSE	FAIL	12.9955	25.3175	-0.96212	NO	0.43964	FALSE	FAIL	2
WBGene00001707	grh-1	--	--	1488.45	1309.26	0.18505	NO	0.73925	FALSE	FAIL	376.636	1302.68	-1.7902	YES	1.4071e-09	TRUE	PASS	1116.2	1573.41	-0.4953	NO	0.016329	TRUE	FAIL	968.615	1310.43	-0.43604	NO	0.099786	FALSE	FAIL	585.877	1484.08	-1.3409	YES	1.6331e-12	TRUE	PASS	2
WBGene00001710	grl-1	--	--	61.3896	44.1419	0.47585	NO	0.71126	FALSE	FAIL	68.1849	44.019	0.63133	NO	0.22101	FALSE	FAIL	89.6454	64.8391	0.46736	NO	0.45603	FALSE	FAIL	17.3791	44.3172	-1.3505	YES	0.017021	TRUE	PASS	8.51127	61.1129	-2.844	YES	0.00061963	TRUE	PASS	2
WBGene00001711	grl-2	--	--	88.2549	80.9274	0.12505	NO	1	FALSE	FAIL	35.0185	80.5373	-1.2015	YES	0.043443	TRUE	PASS	67.4621	93.2632	-0.46723	NO	0.37855	FALSE	FAIL	47.1836	81.1121	-0.78163	NO	0.27025	FALSE	FAIL	25.9503	87.9732	-1.7613	YES	0.00031526	TRUE	PASS	2
WBGene00001713	grl-4	--	--	1425.14	938.824	0.60218	NO	0.028057	TRUE	FAIL	2668.04	933.828	1.5145	YES	4.8553e-17	TRUE	PASS	1938.89	1506.33	0.3642	NO	0.059581	FALSE	FAIL	839.55	940.293	-0.16349	NO	0.79315	FALSE	FAIL	1085.82	1421.01	-0.38813	NO	0.107	FALSE	FAIL	1
WBGene00001714	grl-5	--	--	5257.87	4368.62	0.2673	NO	0.45648	FALSE	FAIL	2266.46	4351.04	-0.94092	NO	3.0901e-07	TRUE	FAIL	4310.97	5558.2	-0.36661	NO	0.035485	TRUE	FAIL	1762.52	4380.24	-1.3134	YES	5.5621e-11	TRUE	PASS	1020.01	5244.77	-2.3623	YES	2.767e-43	TRUE	PASS	2
WBGene00001716	grl-7	--	--	8044.19	6722.13	0.25903	NO	0.47626	FALSE	FAIL	2751.25	6691.51	-1.2822	YES	2.9115e-15	TRUE	PASS	5571.16	8503.57	-0.61009	NO	0.00010902	TRUE	FAIL	2789.71	6735.53	-1.2717	YES	1.1171e-15	TRUE	PASS	1736.91	8024.45	-2.2079	YES	1.169e-39	TRUE	PASS	3
WBGene00001719	grl-10	--	--	1082.52	841.36	0.36359	NO	0.28986	FALSE	FAIL	309.028	837.632	-1.4386	YES	4.8277e-11	TRUE	PASS	854.91	1144.47	-0.42083	NO	0.033126	TRUE	FAIL	735.029	843.258	-0.19817	NO	0.50438	FALSE	FAIL	620.237	1080.21	-0.80041	NO	0.00011175	TRUE	FAIL	1
WBGene00001723	grl-14	--	--	156.379	111.161	0.4924	NO	0.39292	FALSE	FAIL	33.9295	110.69	-1.7059	YES	4.0997e-06	TRUE	PASS	82.8677	165.286	-0.99608	NO	0.0025642	TRUE	FAIL	193.384	111.364	0.79619	NO	0.0057391	TRUE	FAIL	142.527	155.88	-0.1292	NO	0.93705	FALSE	FAIL	1
WBGene00001724	grl-15	--	--	2166.13	1742.73	0.31377	NO	0.63271	FALSE	FAIL	738.198	1734.67	-1.2326	YES	1.1436e-05	TRUE	PASS	1478.49	2290.39	-0.63147	NO	0.027813	TRUE	FAIL	960.936	1746.49	-0.86194	NO	0.0020188	TRUE	FAIL	599.421	2162.12	-1.8508	YES	1.5152e-08	TRUE	PASS	2
WBGene00001725	grl-16	--	L4	28957	34181.7	-0.23931	NO	0.61317	FALSE	FAIL	58008.2	34069.5	0.76778	NO	4.9336e-06	TRUE	FAIL	50520.9	30608.1	0.72297	NO	1.657e-06	TRUE	FAIL	6796.22	34302.9	-2.3355	YES	1.7181e-11	TRUE	PASS	4469.2	28881.4	-2.692	YES	1.5388e-59	TRUE	PASS	2
WBGene00001729	grl-20	--	--	86.037	0.980809	6.4548	YES	0.13948	FALSE	FAIL	1.65341	0.978744	0.75644	NO	1	FALSE	FAIL	2.14205	90.8161	-5.4059	YES	0.13081	FALSE	FAIL	10.0353	0.987165	3.3457	YES	0.042864	TRUE	PASS	13.7594	85.3259	-2.6326	YES	0.47974	FALSE	FAIL	1
WBGene00001730	grl-21	--	--	486.04	306.839	0.6636	NO	0.050901	FALSE	FAIL	735.047	305.104	1.2685	YES	4.4581e-09	TRUE	PASS	583.447	513.87	0.1832	NO	0.62343	FALSE	FAIL	205.079	306.903	-0.5816	NO	0.2052	FALSE	FAIL	186.277	485.059	-1.3807	YES	1.8555e-08	TRUE	PASS	2
WBGene00001736	grl-27	--	L4	33.7477	169.899	-2.3318	YES	0.16818	FALSE	FAIL	760.575	169.31	2.1674	YES	4.7586e-10	TRUE	PASS	46.9806	35.6451	0.39836	NO	0.80881	FALSE	FAIL	26.0408	170.666	-2.7123	YES	0.063991	FALSE	FAIL	11.0888	33.6717	-1.6024	YES	0.28662	FALSE	FAIL	1
WBGene00001749	gst-1	--	--	37687.6	3549.24	3.4085	YES	2.4681e-72	TRUE	PASS	4616.03	3535.7	0.38466	NO	0.049739	TRUE	FAIL	25525.3	39829.9	-0.64192	NO	2.6186e-05	TRUE	FAIL	3375.9	3558.32	-0.075926	NO	0.88777	FALSE	FAIL	21371.1	37567.2	-0.81381	NO	1.7436e-06	TRUE	FAIL	1
WBGene00001751	gst-3	--	--	209.81	68.0101	1.6253	YES	3.4606e-06	TRUE	PASS	49.0653	67.6661	-0.46373	NO	0.40735	FALSE	FAIL	154.957	221.811	-0.51747	NO	0.10155	FALSE	FAIL	97.7042	68.075	0.5213	NO	0.24124	FALSE	FAIL	218.06	209.288	0.059236	NO	1	FALSE	FAIL	1
WBGene00001752	gst-4	--	--	1956.43	547.539	1.8372	YES	2.8123e-19	TRUE	PASS	685.32	545.182	0.33004	NO	0.19741	FALSE	FAIL	1340.37	2068.19	-0.62574	NO	0.00024184	TRUE	FAIL	312.041	548.794	-0.81453	NO	9.8103e-05	TRUE	FAIL	989.732	1951.76	-0.97967	NO	1.1892e-07	TRUE	FAIL	1
WBGene00001753	gst-5	--	--	7875.66	1473.12	2.4185	YES	9.2849e-30	TRUE	PASS	1230.25	1466.42	-0.25335	NO	0.44784	FALSE	FAIL	7919.36	8322.77	-0.07168	NO	0.87209	FALSE	FAIL	2255.75	1475.56	0.61235	NO	0.00072467	TRUE	FAIL	7998.59	7848.51	0.027327	NO	1	FALSE	FAIL	1
WBGene00001754	gst-6	--	--	3435.29	839.567	2.0327	YES	7.0284e-23	TRUE	PASS	749.833	836.381	-0.15759	NO	0.64639	FALSE	FAIL	3252.89	3630.49	-0.15844	NO	0.53102	FALSE	FAIL	416.661	841.739	-1.0145	YES	9.9763e-08	TRUE	PASS	2259.27	3423.38	-0.59956	NO	0.0019165	TRUE	FAIL	2
WBGene00001755	gst-7	EE	--	8999.28	1150.65	2.9674	YES	2.7745e-54	TRUE	PASS	1751.58	1146.02	0.61202	NO	0.0013888	TRUE	FAIL	12944.5	9511.39	0.44461	NO	0.0070165	TRUE	FAIL	1509.96	1153.52	0.38847	NO	0.068063	FALSE	FAIL	7983.1	8971.51	-0.1684	NO	0.59688	FALSE	FAIL	1
WBGene00001756	gst-8	--	--	42.9558	9.27087	2.2121	YES	0.005547	TRUE	PASS	7.80884	9.27304	-0.24793	NO	1	FALSE	FAIL	32.5582	45.3943	-0.47949	NO	0.5888	FALSE	FAIL	31.7338	9.32575	1.7667	YES	0.013234	TRUE	PASS	31.4055	42.8305	-0.44762	NO	0.72548	FALSE	FAIL	2
WBGene00001757	gst-9	--	L4	243.762	65.6832	1.8919	YES	1.1815e-08	TRUE	PASS	76.2153	65.4141	0.22048	NO	0.79441	FALSE	FAIL	136.21	257.71	-0.91991	NO	0.00074303	TRUE	FAIL	80.4903	65.8488	0.28966	NO	0.68956	FALSE	FAIL	233.925	243.231	-0.056284	NO	1	FALSE	FAIL	1
WBGene00001760	gst-12	--	--	52.4836	30.9061	0.76397	NO	0.42705	FALSE	FAIL	38.6221	30.6695	0.33262	NO	0.85666	FALSE	FAIL	23.51	55.4548	-1.238	YES	0.031831	TRUE	PASS	26.2834	30.8278	-0.23008	NO	0.94012	FALSE	FAIL	61.018	52.293	0.22262	NO	0.89551	FALSE	FAIL	1
WBGene00001762	gst-14	--	--	5.18018	6.28136	-0.27808	NO	1	FALSE	FAIL	8.47281	6.23186	0.44318	NO	0.92593	FALSE	FAIL	1.93839	5.48872	-1.5016	YES	0.76493	FALSE	FAIL	27.0755	6.27092	2.1102	YES	0.007639	TRUE	PASS	22.0847	5.1839	2.0909	YES	0.072494	FALSE	FAIL	1
WBGene00001763	gst-15	--	--	218.502	44.293	2.3025	YES	8.7096e-11	TRUE	PASS	61.557	44.0777	0.48187	NO	0.45151	FALSE	FAIL	165.186	230.954	-0.48351	NO	0.12353	FALSE	FAIL	185.124	44.3896	2.0602	YES	4.9339e-12	TRUE	PASS	332.184	217.845	0.60868	NO	0.046545	TRUE	FAIL	2
WBGene00001764	gst-16	--	--	215.321	33.2068	2.6969	YES	1.3058e-13	TRUE	PASS	48.2549	33.0741	0.54497	NO	0.4342	FALSE	FAIL	239.977	227.644	0.076116	NO	0.96771	FALSE	FAIL	40.1442	33.3045	0.26947	NO	0.83478	FALSE	FAIL	116.93	214.797	-0.87733	NO	0.0084217	TRUE	FAIL	1
WBGene00001765	gst-17	--	--	4.18224	12.1037	-1.5331	YES	0.55539	FALSE	FAIL	1.0055	12.0872	-3.5875	YES	0.01509	TRUE	PASS	4.55753	4.4222	0.043486	NO	1	FALSE	FAIL	0.67584	12.1689	-4.1704	YES	0.0059242	TRUE	PASS	0.326605	4.18888	-3.6809	YES	0.47936	FALSE	FAIL	2
WBGene00001766	gst-18	--	--	14.3558	11.3106	0.34395	NO	0.9946	FALSE	FAIL	4.21475	11.2238	-1.413	YES	0.33436	FALSE	FAIL	6.85079	15.1749	-1.1473	YES	0.44642	FALSE	FAIL	0.944683	11.2896	-3.579	YES	0.018961	TRUE	PASS	4.29232	14.3034	-1.7365	YES	0.30175	FALSE	FAIL	1
WBGene00001767	gst-19	--	--	169.783	38.0953	2.156	YES	3.5861e-05	TRUE	PASS	10.155	37.911	-1.9004	YES	0.0033734	TRUE	PASS	172.808	179.427	-0.054229	NO	1	FALSE	FAIL	8.30222	38.1253	-2.1992	YES	0.00046825	TRUE	PASS	298.987	169.091	0.82228	NO	0.012103	TRUE	FAIL	3
WBGene00001768	gst-20	--	--	1422.07	438.314	1.698	YES	1.3781e-15	TRUE	PASS	193.187	436.199	-1.175	YES	1.1742e-07	TRUE	PASS	1336.63	1502.95	-0.1692	NO	0.52547	FALSE	FAIL	1205.24	438.975	1.4571	YES	5.848e-16	TRUE	PASS	2782.83	1417.22	0.97348	NO	6.8632e-08	TRUE	FAIL	3
WBGene00001770	gst-22	--	--	598.414	400.923	0.57782	NO	0.05556	FALSE	FAIL	392.881	399.126	-0.022751	NO	1	FALSE	FAIL	593.018	632.484	-0.092953	NO	0.85505	FALSE	FAIL	1039.87	401.727	1.3721	YES	8.7374e-14	TRUE	PASS	1268.19	596.747	1.0876	YES	2.6617e-08	TRUE	PASS	2
WBGene00001771	gst-23	--	--	35.9923	52.4214	-0.54247	NO	0.65704	FALSE	FAIL	53.3172	52.1365	0.032306	NO	1	FALSE	FAIL	16.5734	38.0187	-1.1978	YES	0.16439	FALSE	FAIL	19.1765	52.4593	-1.4519	YES	0.0047671	TRUE	PASS	30.1376	35.8067	-0.24867	NO	0.94965	FALSE	FAIL	1
WBGene00001772	gst-24	--	--	1825.99	283.607	2.6867	YES	3.2156e-37	TRUE	PASS	128.747	282.51	-1.1338	YES	7.6593e-06	TRUE	PASS	1072.25	1929.81	-0.84781	NO	6.4786e-07	TRUE	FAIL	3521.34	284.318	3.6305	YES	1.8158e-93	TRUE	PASS	6117.36	1819.83	1.7491	YES	2.5348e-25	TRUE	PASS	4
WBGene00001775	gst-27	--	L4	2204.27	4423.96	-1.005	YES	4.3777e-07	TRUE	PASS	3690.51	4408.57	-0.25649	NO	0.25759	FALSE	FAIL	1764.12	2329.07	-0.40081	NO	0.25582	FALSE	FAIL	2973.82	4436.71	-0.57717	NO	0.0011251	TRUE	FAIL	3523.27	2195.71	0.68223	NO	0.0002579	TRUE	FAIL	1
WBGene00001777	gst-29	--	--	71.148	66.111	0.10593	NO	1	FALSE	FAIL	34.1243	65.8383	-0.94813	NO	0.046344	TRUE	FAIL	68.8126	75.2569	-0.12915	NO	0.94265	FALSE	FAIL	62.8939	66.2927	-0.07593	NO	0.97844	FALSE	FAIL	146.277	71.0284	1.0422	YES	0.0073476	TRUE	PASS	1
WBGene00001778	gst-30	EE	--	308.792	8.65005	5.1578	YES	8.6447e-41	TRUE	PASS	34.4594	8.67725	1.9896	YES	0.0029069	TRUE	PASS	405.725	326.391	0.3139	NO	0.28015	FALSE	FAIL	21.3094	8.72857	1.2877	YES	0.14354	FALSE	FAIL	131.208	307.949	-1.2308	YES	7.8028e-06	TRUE	PASS	3
WBGene00001779	gst-31	--	--	27.372	25.089	0.12564	NO	1	FALSE	FAIL	5.8139	24.983	-2.1034	YES	0.012296	TRUE	PASS	15.496	28.9239	-0.90036	NO	0.33904	FALSE	FAIL	33.674	25.1421	0.42153	NO	0.68967	FALSE	FAIL	57.4584	27.2779	1.0748	YES	0.098589	FALSE	FAIL	1
WBGene00001781	gst-33	--	--	359.517	91.6696	1.9715	YES	1.0457e-11	TRUE	PASS	71.7253	91.0691	-0.34448	NO	0.71558	FALSE	FAIL	498.542	379.979	0.39179	NO	0.12082	FALSE	FAIL	139.546	91.5928	0.60743	NO	0.090993	FALSE	FAIL	526.356	358.414	0.55441	NO	0.038455	TRUE	FAIL	1
WBGene00001784	gst-36	--	--	4385.75	2106.55	1.0579	YES	1.6424e-05	TRUE	PASS	2126.26	2097.89	0.019383	NO	1	FALSE	FAIL	3339.67	4634.35	-0.47266	NO	0.044826	TRUE	FAIL	1641.2	2111.07	-0.36323	NO	0.083413	FALSE	FAIL	2833.85	4369.7	-0.62477	NO	0.005895	TRUE	FAIL	1
WBGene00001786	gst-38	--	--	19450.9	211.407	6.5237	YES	5.9134e-122	TRUE	PASS	119.268	210.371	-0.81873	NO	0.0040698	TRUE	FAIL	22977.8	20556.3	0.16066	NO	0.49877	FALSE	FAIL	555.588	211.675	1.3922	YES	1.1257e-11	TRUE	PASS	10790	19384.4	-0.8452	NO	7.0926e-07	TRUE	FAIL	2
WBGene00001789	gst-41	--	--	80.9552	40.9019	0.98496	NO	0.12449	FALSE	FAIL	39.9012	40.6367	-0.026353	NO	1	FALSE	FAIL	52.3161	85.5374	-0.7093	NO	0.14024	FALSE	FAIL	106.268	40.9132	1.3771	YES	0.00018359	TRUE	PASS	203.673	80.7372	1.335	YES	4.0959e-05	TRUE	PASS	2
WBGene00001790	gst-42	--	--	336.699	626.756	-0.89645	NO	0.00050835	TRUE	FAIL	514.709	624.31	-0.27851	NO	0.30056	FALSE	FAIL	277.184	355.84	-0.36038	NO	0.20146	FALSE	FAIL	637.215	628.351	0.02021	NO	1	FALSE	FAIL	798.338	335.659	1.25	YES	3.1874e-09	TRUE	PASS	1
WBGene00001795	gtl-1	--	--	1361.78	2200.06	-0.69205	NO	0.12667	FALSE	FAIL	1881.94	2189.16	-0.21816	NO	0.77644	FALSE	FAIL	1429.18	1439.12	-0.010003	NO	1	FALSE	FAIL	800.696	2201.76	-1.4593	YES	0.00014453	TRUE	PASS	594.59	1357.18	-1.1906	YES	7.5518e-10	TRUE	PASS	2
WBGene00001805	gur-4	--	L4	87.1142	97.1685	-0.15758	NO	0.98126	FALSE	FAIL	45.3423	96.7107	-1.0928	YES	0.0050663	TRUE	PASS	34.8425	92.0728	-1.4019	YES	0.0014251	TRUE	PASS	112.221	97.3033	0.20578	NO	0.7766	FALSE	FAIL	125.535	86.7882	0.53251	NO	0.2917	FALSE	FAIL	2
WBGene00001806	gur-5	--	--	14.2041	13.6009	0.062601	NO	1	FALSE	FAIL	24.0908	13.4674	0.83901	NO	0.38994	FALSE	FAIL	11.4911	15.0359	-0.3879	NO	0.92367	FALSE	FAIL	57.4608	13.5415	2.0852	YES	4.5866e-05	TRUE	PASS	71.4472	14.2199	2.329	YES	5.9194e-05	TRUE	PASS	2
WBGene00001814	haf-4	--	--	7410.7	11451.9	-0.62791	NO	0.28134	FALSE	FAIL	4810.31	11401.4	-1.245	YES	2.3902e-05	TRUE	PASS	4449.42	7828.99	-0.81521	NO	0.13972	FALSE	FAIL	6929.47	11468.3	-0.72683	NO	0.014819	TRUE	FAIL	6980.65	7376.93	-0.07966	NO	1	FALSE	FAIL	1
WBGene00001815	hmt-1	EE	--	3338.33	3077.17	0.11752	NO	0.901	FALSE	FAIL	2560.39	3064.64	-0.25935	NO	0.27035	FALSE	FAIL	2431.28	3527.8	-0.53705	NO	0.015364	TRUE	FAIL	1434.07	3083.28	-1.1044	YES	3.6116e-11	TRUE	PASS	2030	3326.2	-0.7124	NO	0.00075488	TRUE	FAIL	1
WBGene00001819	haf-9	--	--	6077.44	11968.8	-0.97774	NO	0.00074589	TRUE	FAIL	6267.58	11914.6	-0.92675	NO	2.8791e-07	TRUE	FAIL	3946.6	6421.2	-0.70223	NO	0.086275	FALSE	FAIL	4919.22	11986.4	-1.2849	YES	1.9856e-10	TRUE	PASS	3830.83	6051.9	-0.65973	NO	0.13675	FALSE	FAIL	1
WBGene00001820	ham-1	--	--	193.606	88.8003	1.1245	YES	0.0025383	TRUE	PASS	27.811	88.2785	-1.6664	YES	0.00033967	TRUE	PASS	56.1144	204.601	-1.8664	YES	1.4645e-09	TRUE	PASS	182.617	88.7918	1.0403	YES	0.00028281	TRUE	PASS	239.568	192.936	0.31232	NO	0.49443	FALSE	FAIL	4
WBGene00001821	ham-2	--	--	106.362	42.8794	1.3106	YES	0.025709	TRUE	PASS	54.7531	42.5698	0.36311	NO	0.78087	FALSE	FAIL	52.4155	112.391	-1.1005	YES	0.0059026	TRUE	PASS	91.9871	42.779	1.1045	YES	0.031583	TRUE	PASS	134.177	105.949	0.34077	NO	0.57132	FALSE	FAIL	3
WBGene00001839	hdl-1	--	L4	242.105	348.669	-0.52622	NO	0.16007	FALSE	FAIL	535.939	347.425	0.62537	NO	0.0052782	TRUE	FAIL	537.984	256.033	1.0712	YES	2.5002e-06	TRUE	PASS	446.896	349.692	0.35385	NO	0.19701	FALSE	FAIL	325.019	241.637	0.42768	NO	0.21761	FALSE	FAIL	1
WBGene00001844	hid-1	--	--	991.992	1003.3	-0.016356	NO	1	FALSE	FAIL	678.049	998.717	-0.55869	NO	0.030821	TRUE	FAIL	675.971	1048.46	-0.63323	NO	0.00086627	TRUE	FAIL	3000.39	1004.62	1.5785	YES	7.5686e-22	TRUE	PASS	2821.82	988.582	1.5132	YES	8.2169e-18	TRUE	PASS	2
WBGene00001854	hil-3	--	--	302.458	625.713	-1.0488	YES	3.2747e-05	TRUE	PASS	343.703	623.459	-0.85913	NO	3.7696e-05	TRUE	FAIL	171.133	319.783	-0.90197	NO	0.00033735	TRUE	FAIL	336.503	627.595	-0.89921	NO	8.0739e-06	TRUE	FAIL	263.164	301.858	-0.19791	NO	0.72728	FALSE	FAIL	1
WBGene00001862	him-3	EE	--	736.957	992.224	-0.42909	NO	0.15413	FALSE	FAIL	1908.43	988.65	0.94886	NO	1.1848e-07	TRUE	FAIL	1609.48	779.131	1.0467	YES	8.7161e-10	TRUE	PASS	944.608	995.327	-0.075455	NO	0.93809	FALSE	FAIL	787.75	735.304	0.099398	NO	0.89036	FALSE	FAIL	1
WBGene00001875	his-1	--	--	3.57842	16.1522	-2.1743	YES	0.20208	FALSE	FAIL	12.8109	16.1486	-0.33404	NO	0.8981	FALSE	FAIL	8.31508	3.78005	1.1373	YES	0.66333	FALSE	FAIL	44.5128	16.2616	1.4528	YES	0.010279	TRUE	PASS	60.4361	3.56745	4.0824	YES	4.5543e-09	TRUE	PASS	2
WBGene00001876	his-2	--	--	2.947	22.0265	-2.9019	YES	0.02249	TRUE	PASS	13.4652	21.8443	-0.69803	NO	0.52135	FALSE	FAIL	3.50752	3.11221	0.17251	NO	1	FALSE	FAIL	62.9882	21.988	1.5184	YES	0.0016346	TRUE	PASS	54.4899	2.93058	4.2167	YES	1.0258e-07	TRUE	PASS	3
WBGene00001877	his-3	--	--	32.4177	258.591	-2.9958	YES	3.649e-18	TRUE	PASS	152.267	257.866	-0.76002	NO	0.0047315	TRUE	FAIL	43.8891	34.289	0.35611	NO	0.75534	FALSE	FAIL	381.398	259.581	0.55511	NO	0.023149	TRUE	FAIL	131.313	32.3876	2.0195	YES	1.1982e-05	TRUE	PASS	2
WBGene00001878	his-4	--	--	0.320898	18.8754	-5.8783	YES	0.0021366	TRUE	PASS	10.179	18.8406	-0.88826	NO	0.49354	FALSE	FAIL	4.74648	0.339029	3.8074	YES	0.31352	FALSE	FAIL	33.0853	18.9863	0.80123	NO	0.30849	FALSE	FAIL	18.9377	0.321518	5.8802	YES	0.00043076	TRUE	PASS	2
WBGene00001879	his-5	--	--	14.5387	90.9184	-2.6447	YES	8.3145e-07	TRUE	PASS	78.3839	90.6884	-0.21036	NO	0.78171	FALSE	FAIL	37.8893	15.3855	1.3002	YES	0.078646	FALSE	FAIL	371.671	91.3117	2.0252	YES	3.3987e-18	TRUE	PASS	339.824	14.5477	4.5459	YES	3.7743e-15	TRUE	PASS	3
WBGene00001880	his-6	--	--	13.6623	54.9151	-2.007	YES	0.0036938	TRUE	PASS	47.1831	54.6162	-0.21106	NO	0.84275	FALSE	FAIL	21.5542	14.4504	0.57686	NO	0.69814	FALSE	FAIL	197.599	54.967	1.8459	YES	1.0615e-10	TRUE	PASS	125.793	13.6325	3.2059	YES	5.2503e-13	TRUE	PASS	3
WBGene00001891	his-17	--	--	2.27408	10.8934	-2.2601	YES	0.36053	FALSE	FAIL	11.7254	10.8961	0.10583	NO	1	FALSE	FAIL	3.78964	2.40351	0.65691	NO	0.97244	FALSE	FAIL	44.5313	10.9647	2.022	YES	0.0041401	TRUE	PASS	32.4162	2.26905	3.8366	YES	8.1085e-05	TRUE	PASS	2
WBGene00001892	his-18	--	--	3.55102	47.4444	-3.7399	YES	6.2592e-06	TRUE	PASS	19.903	47.2737	-1.2481	YES	0.028313	TRUE	PASS	15.9468	3.75897	2.0849	YES	0.10814	FALSE	FAIL	72.6175	47.5628	0.61048	NO	0.21719	FALSE	FAIL	64.3137	3.55498	4.1772	YES	7.8688e-10	TRUE	PASS	3
WBGene00001900	his-26	--	--	6.55988	3.6624	0.84088	NO	0.95421	FALSE	FAIL	1.98858	3.65395	-0.87772	NO	0.8856	FALSE	FAIL	5.47795	6.92323	-0.33781	NO	1	FALSE	FAIL	17.1275	3.68033	2.2184	YES	0.035044	TRUE	PASS	11.3529	6.51659	0.80087	NO	0.78151	FALSE	FAIL	1
WBGene00001906	his-32	--	--	27.4728	15.0097	0.87211	NO	0.56496	FALSE	FAIL	13.3018	15.0307	-0.17629	NO	1	FALSE	FAIL	11.7412	29.0349	-1.3062	YES	0.1325	FALSE	FAIL	48.4221	15.1277	1.6785	YES	0.0016622	TRUE	PASS	51.3467	27.3454	0.90897	NO	0.21613	FALSE	FAIL	1
WBGene00001910	C50F4.6	--	--	168.814	119.633	0.49682	NO	0.38377	FALSE	FAIL	162.799	119.044	0.45159	NO	0.22952	FALSE	FAIL	231.64	178.518	0.37581	NO	0.39328	FALSE	FAIL	259.643	119.838	1.1154	YES	0.012745	TRUE	PASS	294.651	168.544	0.80588	NO	0.14199	FALSE	FAIL	1
WBGene00001912	his-38	--	--	26.5089	67.6396	-1.3514	YES	0.031524	TRUE	PASS	132.316	67.2992	0.97533	NO	0.01115	TRUE	FAIL	31.8048	27.9901	0.18433	NO	0.95981	FALSE	FAIL	38.5103	67.733	-0.81462	NO	0.088513	FALSE	FAIL	68.6385	26.363	1.3805	YES	0.014004	TRUE	PASS	2
WBGene00001914	his-40	--	--	11.3499	41.2203	-1.8607	YES	0.02768	TRUE	PASS	57.4335	41.0348	0.48504	NO	0.44198	FALSE	FAIL	16.2666	12.0018	0.43867	NO	0.86524	FALSE	FAIL	45.3052	41.288	0.13395	NO	0.95104	FALSE	FAIL	68.2798	11.3359	2.5906	YES	7.1222e-06	TRUE	PASS	2
WBGene00001922	his-48	--	--	39.0122	126.692	-1.6993	YES	0.00011468	TRUE	PASS	133.729	126.355	0.081824	NO	0.97865	FALSE	FAIL	81.2312	41.2479	0.97772	NO	0.040804	TRUE	FAIL	126.368	127.195	-0.0094098	NO	1	FALSE	FAIL	71.154	38.9258	0.87022	NO	0.15169	FALSE	FAIL	1
WBGene00001929	his-55	--	--	2.24981	0.693882	1.697	YES	0.96857	FALSE	FAIL	3.62289	0.693243	2.3857	YES	0.53815	FALSE	FAIL	3.56562	2.37814	0.58432	NO	1	FALSE	FAIL	13.7669	0.696472	4.305	YES	0.0022881	TRUE	PASS	14.1965	2.25368	2.6552	YES	0.13152	FALSE	FAIL	1
WBGene00001933	his-59	--	--	68.3928	176.088	-1.3644	YES	0.00035657	TRUE	PASS	160.366	175.65	-0.13133	NO	0.87545	FALSE	FAIL	79.8424	72.2922	0.14331	NO	0.94265	FALSE	FAIL	212.603	176.768	0.2663	NO	0.49879	FALSE	FAIL	154.97	68.1851	1.1845	YES	0.0013637	TRUE	PASS	2
WBGene00001934	his-60	--	--	77.3093	216.895	-1.4883	YES	0.00021894	TRUE	PASS	204.294	215.74	-0.078647	NO	0.91589	FALSE	FAIL	125.304	81.6505	0.61789	NO	0.47353	FALSE	FAIL	439.404	217.14	1.0169	YES	3.9266e-06	TRUE	PASS	236.137	76.8718	1.6191	YES	0.005035	TRUE	PASS	3
WBGene00001935	his-61	--	--	72.7641	198.954	-1.4511	YES	6.0786e-05	TRUE	PASS	183.316	198.111	-0.11197	NO	0.88081	FALSE	FAIL	131.45	76.8755	0.77392	NO	0.23487	FALSE	FAIL	141.464	199.475	-0.49577	NO	0.11316	FALSE	FAIL	124.627	72.4701	0.78215	NO	0.077704	FALSE	FAIL	1
WBGene00001936	his-62	--	--	45.6786	102.694	-1.1688	YES	0.022119	TRUE	PASS	101.71	102.425	-0.0101	NO	1	FALSE	FAIL	62.8169	48.2597	0.38033	NO	0.62024	FALSE	FAIL	122.223	103.097	0.24551	NO	0.663	FALSE	FAIL	99.1929	45.4951	1.1245	YES	0.016374	TRUE	PASS	2
WBGene00001941	his-67	--	--	5.52828	26.9306	-2.2843	YES	0.039791	TRUE	PASS	47.2048	26.77	0.81832	NO	0.18149	FALSE	FAIL	27.5147	5.84421	2.2351	YES	0.013911	TRUE	PASS	65.5161	26.9403	1.2821	YES	0.0063953	TRUE	PASS	57.3017	5.51491	3.3772	YES	4.9734e-07	TRUE	PASS	4
WBGene00001953	hlh-8	--	--	101.18	72.5801	0.47927	NO	0.57157	FALSE	FAIL	38.73	72.1856	-0.89826	NO	0.046303	TRUE	FAIL	57.0655	106.966	-0.90647	NO	0.027186	TRUE	FAIL	40.5193	72.6715	-0.84278	NO	0.060172	FALSE	FAIL	24.6679	100.922	-2.0325	YES	8.7393e-06	TRUE	PASS	1
WBGene00001963	btb-1	--	--	7.46424	8.64472	-0.21182	NO	1	FALSE	FAIL	18.9472	8.62111	1.136	YES	0.28007	FALSE	FAIL	16.6592	7.89321	1.0776	YES	0.44595	FALSE	FAIL	95.403	8.68324	3.4577	YES	5.7735e-13	TRUE	PASS	136.964	7.45316	4.1998	YES	2.4222e-19	TRUE	PASS	2
WBGene00001976	hmg-11	--	--	1461.86	1276.01	0.19617	NO	0.73846	FALSE	FAIL	574.969	1270.41	-1.1437	YES	3.1434e-10	TRUE	PASS	793.32	1544.83	-0.96147	NO	5.1791e-07	TRUE	FAIL	1030.64	1278.73	-0.31116	NO	0.17008	FALSE	FAIL	1179.72	1456.76	-0.30431	NO	0.2771	FALSE	FAIL	1
WBGene00001984	hog-1	--	--	669.679	777.432	-0.21525	NO	0.83549	FALSE	FAIL	511.088	775.31	-0.6012	NO	0.020042	TRUE	FAIL	722.881	708.039	0.029928	NO	1	FALSE	FAIL	325.275	780.507	-1.2628	YES	4.4826e-06	TRUE	PASS	237.766	668.543	-1.4915	YES	4.6788e-05	TRUE	PASS	2
WBGene00002008	hsp-4	EE	--	31323.5	13735.1	1.1894	YES	4.1902e-05	TRUE	PASS	14094.7	13675.4	0.043573	NO	0.978	FALSE	FAIL	24295.5	33099.1	-0.44611	NO	0.098534	FALSE	FAIL	18075.2	13761.3	0.3934	NO	0.037079	TRUE	FAIL	21209.3	31204.6	-0.55706	NO	0.048493	TRUE	FAIL	1
WBGene00002012	hsp-12.3	--	--	279.791	343.771	-0.2971	NO	0.60542	FALSE	FAIL	218.637	342.941	-0.64942	NO	0.029836	TRUE	FAIL	104.951	295.701	-1.4944	YES	1.1065e-08	TRUE	PASS	784.637	345.201	1.1846	YES	4.5517e-10	TRUE	PASS	703.735	278.902	1.3353	YES	7.0899e-10	TRUE	PASS	3
WBGene00002013	hsp-12.6	--	--	6.79485	25.8611	-1.9283	YES	0.099184	FALSE	FAIL	20.4664	25.6695	-0.3268	NO	0.81279	FALSE	FAIL	5.32673	7.18946	-0.43263	NO	0.97103	FALSE	FAIL	89.1016	25.8282	1.7865	YES	9.0383e-06	TRUE	PASS	66.2829	6.79468	3.2862	YES	1.0671e-07	TRUE	PASS	2
WBGene00002015	hsp-16.1	--	--	64.293	8.18569	2.9735	YES	5.282e-06	TRUE	PASS	8.18401	8.19638	-0.0021783	NO	1	FALSE	FAIL	63.5975	67.9788	-0.096114	NO	0.98104	FALSE	FAIL	18.8867	8.24914	1.1951	YES	0.23596	FALSE	FAIL	62.8289	64.1789	-0.030671	NO	1	FALSE	FAIL	1
WBGene00002016	hsp-16.2	--	--	1496.57	127.527	3.5528	YES	4.9533e-26	TRUE	PASS	78.0541	127.043	-0.70277	NO	0.075358	FALSE	FAIL	1161.54	1582.27	-0.44596	NO	0.075099	FALSE	FAIL	228.336	127.934	0.83575	NO	0.002314	TRUE	FAIL	873.023	1493.63	-0.77473	NO	0.0018549	TRUE	FAIL	1
WBGene00002017	hsp-16.11	--	--	60.7532	4.00151	3.9243	YES	7.7332e-08	TRUE	PASS	9.77195	3.98841	1.2928	YES	0.44982	FALSE	FAIL	57.0945	64.2485	-0.17031	NO	0.90409	FALSE	FAIL	36.112	4.01574	3.1687	YES	7.7135e-06	TRUE	PASS	100.661	60.642	0.73112	NO	0.28955	FALSE	FAIL	2
WBGene00002018	hsp-16.41	--	--	3728.14	116.529	4.9997	YES	4.3773e-112	TRUE	PASS	75.9413	116.097	-0.61237	NO	0.10969	FALSE	FAIL	3264.64	3941.03	-0.27165	NO	0.15576	FALSE	FAIL	355.004	116.868	1.6029	YES	3.8238e-12	TRUE	PASS	2098.87	3718.28	-0.82502	NO	4.1877e-06	TRUE	FAIL	2
WBGene00002019	hsp-16.48	--	--	74.3362	6.04663	3.6199	YES	1.4249e-06	TRUE	PASS	1.61189	6.04351	-1.9066	YES	0.43345	FALSE	FAIL	62.2293	78.6267	-0.33743	NO	0.66936	FALSE	FAIL	35.0195	6.08608	2.5246	YES	0.0025494	TRUE	PASS	113.688	74.2312	0.61499	NO	0.27378	FALSE	FAIL	2
WBGene00002020	hsp-16.49	--	--	77.4759	8.33692	3.2162	YES	0.0001261	TRUE	PASS	3.92442	8.28711	-1.0784	YES	0.59842	FALSE	FAIL	66.9614	81.9458	-0.29134	NO	0.74976	FALSE	FAIL	41.6569	8.33798	2.3208	YES	0.00016112	TRUE	PASS	127.912	77.4033	0.72468	NO	0.11144	FALSE	FAIL	2
WBGene00002021	hsp-17	--	--	9822.03	1701.41	2.5293	YES	4.3301e-20	TRUE	PASS	1183.63	1694.58	-0.51771	NO	0.0079831	TRUE	FAIL	6087.32	10378.9	-0.76977	NO	0.00055126	TRUE	FAIL	2341.9	1705.3	0.45766	NO	0.016666	TRUE	FAIL	6162.44	9786.74	-0.66732	NO	0.0012261	TRUE	FAIL	1
WBGene00002024	hsp-43	--	--	749.086	617.695	0.27824	NO	0.51156	FALSE	FAIL	1035.9	615.601	0.75082	NO	9.5797e-05	TRUE	FAIL	938.359	791.725	0.24514	NO	0.31552	FALSE	FAIL	1523.38	619.429	1.2983	YES	7.2308e-14	TRUE	PASS	1553.99	746.873	1.057	YES	2.2534e-08	TRUE	PASS	2
WBGene00002026	hsp-70	--	--	824.696	223.396	1.8843	YES	8.6795e-16	TRUE	PASS	169.846	221.879	-0.38555	NO	0.37781	FALSE	FAIL	1049.87	871.839	0.26808	NO	0.24605	FALSE	FAIL	230.731	223.293	0.047276	NO	1	FALSE	FAIL	638.569	822.592	-0.36533	NO	0.18896	FALSE	FAIL	1
WBGene00002033	htp-2	EE	--	406.422	454.279	-0.1606	NO	0.88292	FALSE	FAIL	969.523	452.891	1.0981	YES	8.0272e-09	TRUE	PASS	705.277	429.703	0.71485	NO	0.0004609	TRUE	FAIL	456.19	455.94	0.00078972	NO	1	FALSE	FAIL	369.365	405.615	-0.13506	NO	0.83741	FALSE	FAIL	1
WBGene00002039	hum-6	--	--	2699.34	3818.89	-0.50054	NO	0.59445	FALSE	FAIL	1176.27	3799.47	-1.6916	YES	0.0033983	TRUE	PASS	1650.08	2852.21	-0.78955	NO	0.014692	TRUE	FAIL	3397.84	3820.56	-0.16917	NO	0.88777	FALSE	FAIL	1760.67	2688.93	-0.6109	NO	0.14537	FALSE	FAIL	1
WBGene00002052	ifa-4	--	--	2328.86	2792.94	-0.26216	NO	0.49178	FALSE	FAIL	4983.58	2784.19	0.83993	NO	6.6367e-07	TRUE	FAIL	4176.94	2461.57	0.76287	NO	1.4328e-06	TRUE	FAIL	1362.1	2801.93	-1.0406	YES	6.3338e-10	TRUE	PASS	1221.56	2322.23	-0.92679	NO	4.9343e-07	TRUE	FAIL	1
WBGene00002055	ifc-1	--	--	2915.24	3290.58	-0.17473	NO	0.90035	FALSE	FAIL	2586.02	3276.43	-0.34139	NO	0.09806	FALSE	FAIL	2237.33	3079.97	-0.46114	NO	0.36637	FALSE	FAIL	1362.13	3296.7	-1.2752	YES	8.4205e-15	TRUE	PASS	3102.77	2902.62	0.096201	NO	0.95207	FALSE	FAIL	1
WBGene00002057	ifd-1	--	--	1122.1	1672.61	-0.5759	NO	0.018311	TRUE	FAIL	1827.97	1666.02	0.13384	NO	0.68345	FALSE	FAIL	896.192	1185.7	-0.40386	NO	0.066682	FALSE	FAIL	329.918	1676.64	-2.3454	YES	3.9244e-40	TRUE	PASS	650.835	1118.05	-0.78063	NO	0.0014272	TRUE	FAIL	1
WBGene00002084	ins-1	--	--	208.07	204.532	0.024741	NO	1	FALSE	FAIL	93.7548	204.097	-1.1223	YES	0.0022442	TRUE	PASS	158.61	219.887	-0.47128	NO	0.15379	FALSE	FAIL	177.142	205.356	-0.21322	NO	0.72497	FALSE	FAIL	248.385	207.307	0.26081	NO	0.60662	FALSE	FAIL	1
WBGene00002087	ins-4	--	--	91.5432	41.4551	1.1429	YES	0.037404	TRUE	PASS	30.9341	41.3196	-0.41763	NO	0.62463	FALSE	FAIL	64.7032	96.7665	-0.58067	NO	0.21444	FALSE	FAIL	46.1916	41.5951	0.15122	NO	0.93688	FALSE	FAIL	71.759	91.374	-0.34862	NO	0.65747	FALSE	FAIL	1
WBGene00002088	ins-5	--	--	228.824	139.583	0.71311	NO	0.20413	FALSE	FAIL	70.3938	138.993	-0.98149	NO	0.0029233	TRUE	FAIL	94.2958	241.74	-1.3582	YES	0.0036357	TRUE	PASS	140.577	139.92	0.0067559	NO	1	FALSE	FAIL	149.078	227.859	-0.61208	NO	0.25575	FALSE	FAIL	1
WBGene00002090	ins-7	--	--	507.268	156.904	1.6929	YES	0.00015948	TRUE	PASS	138.499	156.236	-0.17385	NO	0.82765	FALSE	FAIL	783.654	536.333	0.54709	NO	0.028476	TRUE	FAIL	133.485	157.35	-0.23731	NO	0.77283	FALSE	FAIL	276.207	506.45	-0.87467	NO	0.09883	FALSE	FAIL	1
WBGene00002093	ins-10	--	--	47.6361	10.9559	2.1203	YES	0.0057351	TRUE	PASS	5.53784	10.865	-0.9723	NO	0.55536	FALSE	FAIL	29.9738	50.3476	-0.74822	NO	0.25699	FALSE	FAIL	10.8022	10.9286	-0.016785	NO	1	FALSE	FAIL	25.0826	47.4576	-0.91995	NO	0.23909	FALSE	FAIL	1
WBGene00002107	ins-24	--	--	136.074	84.4231	0.68868	NO	0.19069	FALSE	FAIL	43.4699	84.0274	-0.95084	NO	0.0237	TRUE	FAIL	67.4181	143.785	-1.0927	YES	0.0051086	TRUE	PASS	148.135	84.5438	0.80914	NO	0.012174	TRUE	FAIL	205.283	135.536	0.59894	NO	0.10503	FALSE	FAIL	1
WBGene00002109	ins-26	--	--	153.464	94.4556	0.70019	NO	0.15247	FALSE	FAIL	86.0733	94.0995	-0.12862	NO	0.8981	FALSE	FAIL	74.5828	162.214	-1.121	YES	0.00071944	TRUE	PASS	133.472	94.7258	0.49471	NO	0.21274	FALSE	FAIL	163.494	152.973	0.095958	NO	0.97379	FALSE	FAIL	1
WBGene00002113	ins-30	--	--	283.865	263.97	0.10483	NO	1	FALSE	FAIL	114.856	262.661	-1.1934	YES	0.031106	TRUE	PASS	123.977	299.87	-1.2743	YES	0.023933	TRUE	PASS	240.641	264.113	-0.13428	NO	0.94105	FALSE	FAIL	332.785	282.585	0.23591	NO	0.75365	FALSE	FAIL	2
WBGene00002116	ins-33	--	--	139.96	78.7311	0.83	NO	0.084169	FALSE	FAIL	65.0298	78.3752	-0.2693	NO	0.6795	FALSE	FAIL	66.5661	147.971	-1.1525	YES	0.00082375	TRUE	PASS	207.968	78.9082	1.3981	YES	3.5178e-07	TRUE	PASS	271.716	139.7	0.95977	NO	0.0015486	TRUE	FAIL	2
WBGene00002118	ins-35	--	--	192.668	259.582	-0.43007	NO	0.3754	FALSE	FAIL	55.9886	258.812	-2.2087	YES	4.3228e-16	TRUE	PASS	95.7908	203.614	-1.0879	YES	0.00027783	TRUE	PASS	358.3	260.475	0.46002	NO	0.079248	FALSE	FAIL	235.409	191.989	0.29415	NO	0.54681	FALSE	FAIL	2
WBGene00002119	ins-36	--	--	10.3463	4.82576	1.1003	YES	0.88621	FALSE	FAIL	5.13567	4.77208	0.10593	NO	1	FALSE	FAIL	9.56572	10.9577	-0.196	NO	1	FALSE	FAIL	68.9512	4.80761	3.8422	YES	2.1306e-12	TRUE	PASS	72.6347	10.3556	2.8102	YES	7.027e-07	TRUE	PASS	2
WBGene00002120	ins-37	--	L4	316.184	264.71	0.25636	NO	0.89719	FALSE	FAIL	484.269	263.784	0.87645	NO	0.017903	TRUE	FAIL	659.572	334.262	0.98055	NO	0.0004077	TRUE	FAIL	3673.8	265.724	3.7893	YES	4.5623e-97	TRUE	PASS	3276.46	315.507	3.3764	YES	2.7593e-22	TRUE	PASS	2
WBGene00002131	inx-9	--	YA	332.97	435.028	-0.38571	NO	0.35541	FALSE	FAIL	488.873	433.61	0.17306	NO	0.6304	FALSE	FAIL	411.288	351.93	0.22486	NO	0.51487	FALSE	FAIL	108.884	436.449	-2.003	YES	2.258e-19	TRUE	PASS	105.742	332.13	-1.6512	YES	7.9186e-10	TRUE	PASS	2
WBGene00002133	inx-11	--	--	261.389	172.164	0.60241	NO	0.13059	FALSE	FAIL	239.536	171.415	0.48275	NO	0.10923	FALSE	FAIL	234.312	276.246	-0.23752	NO	0.54963	FALSE	FAIL	1540.38	172.509	3.1585	YES	5.4512e-64	TRUE	PASS	1045.33	260.496	2.0046	YES	3.0498e-23	TRUE	PASS	2
WBGene00002139	inx-17	--	--	458.295	1381.46	-1.5918	YES	7.6746e-14	TRUE	PASS	1364.33	1375.62	-0.01189	NO	1	FALSE	FAIL	384.742	484.588	-0.33287	NO	0.22474	FALSE	FAIL	395.374	1384.3	-1.8079	YES	2.204e-24	TRUE	PASS	268.407	457.334	-0.76883	NO	0.0026859	TRUE	FAIL	2
WBGene00002140	inx-18	--	--	97.6383	127.365	-0.38345	NO	0.65279	FALSE	FAIL	132.97	127.08	0.06536	NO	0.97865	FALSE	FAIL	139.425	103.199	0.43406	NO	0.30702	FALSE	FAIL	48.8545	127.914	-1.3886	YES	3.4462e-05	TRUE	PASS	53.3059	97.3613	-0.86905	NO	0.087959	FALSE	FAIL	1
WBGene00002144	inx-22	EE	YA	404.233	615.524	-0.60663	NO	0.059678	FALSE	FAIL	1319.2	613.513	1.1045	YES	1.4022e-09	TRUE	PASS	881.048	427.108	1.0446	YES	3.0234e-07	TRUE	PASS	608.215	617.528	-0.021924	NO	1	FALSE	FAIL	487.936	402.524	0.27762	NO	0.59294	FALSE	FAIL	2
WBGene00002150	irk-2	--	--	63.2477	71.4534	-0.17599	NO	0.98838	FALSE	FAIL	54.2142	71.124	-0.39167	NO	0.51246	FALSE	FAIL	69.0236	66.8892	0.045317	NO	1	FALSE	FAIL	33.9979	71.5797	-1.0741	YES	0.013988	TRUE	PASS	31.9336	63.171	-0.98419	NO	0.11592	FALSE	FAIL	1
WBGene00002203	kin-20	--	--	2706.41	2475.76	0.12851	NO	0.86325	FALSE	FAIL	2490.63	2465.19	0.014809	NO	1	FALSE	FAIL	2826.47	2860.8	-0.017415	NO	1	FALSE	FAIL	1762.32	2479.91	-0.49282	NO	0.025078	TRUE	FAIL	1272	2698.82	-1.0852	YES	1.6708e-09	TRUE	PASS	1
WBGene00002207	sid-3	--	--	1443.19	1447.65	-0.0044538	NO	1	FALSE	FAIL	1263.47	1440.67	-0.18935	NO	0.77982	FALSE	FAIL	1499.61	1525.25	-0.02446	NO	1	FALSE	FAIL	911.679	1449.1	-0.66856	NO	0.027194	TRUE	FAIL	696.059	1438.28	-1.0471	YES	1.4894e-06	TRUE	PASS	1
WBGene00002221	klp-10	--	YA	459.937	769.691	-0.74284	NO	0.0042182	TRUE	FAIL	1289.78	767.608	0.74869	NO	5.9426e-05	TRUE	FAIL	1129.35	486.151	1.216	YES	1.0026e-11	TRUE	PASS	633.861	772.496	-0.28536	NO	0.29329	FALSE	FAIL	454.83	458.391	-0.011253	NO	1	FALSE	FAIL	1
WBGene00002225	klp-15	EE	YA	726.044	1629.06	-1.1659	YES	7.7564e-07	TRUE	PASS	3234.8	1624.64	0.99355	NO	4.2095e-09	TRUE	FAIL	2212.76	767.345	1.5279	YES	3.4482e-21	TRUE	PASS	1284.59	1634.94	-0.34793	NO	0.16535	FALSE	FAIL	1017.92	723.394	0.49277	NO	0.034336	TRUE	FAIL	2
WBGene00002227	klp-17	--	L4	303.46	461.833	-0.60586	NO	0.21111	FALSE	FAIL	577.175	459.914	0.32764	NO	0.23648	FALSE	FAIL	665.447	320.909	1.0522	YES	1.6099e-06	TRUE	PASS	477.829	463.081	0.045229	NO	1	FALSE	FAIL	412.716	303.007	0.4458	NO	0.38955	FALSE	FAIL	1
WBGene00002248	lam-3	--	--	1177.61	1235.98	-0.069798	NO	1	FALSE	FAIL	268.809	1228.13	-2.1918	YES	0.0038005	TRUE	PASS	537.829	1244.51	-1.2104	YES	7.9137e-12	TRUE	PASS	1492.75	1234.83	0.27366	NO	0.74036	FALSE	FAIL	1115.27	1173.78	-0.073768	NO	1	FALSE	FAIL	2
WBGene00002257	lbp-5	--	--	1166.56	1562.39	-0.42149	NO	0.13424	FALSE	FAIL	2101.25	1557.14	0.43235	NO	0.069309	FALSE	FAIL	1195.73	1233.01	-0.044293	NO	0.96898	FALSE	FAIL	763.32	1567.59	-1.0382	YES	4.1241e-06	TRUE	PASS	1024.84	1163.22	-0.18272	NO	0.61818	FALSE	FAIL	1
WBGene00002259	lbp-7	--	--	2088.3	1505.07	0.47251	NO	0.071243	FALSE	FAIL	2208.75	1499.37	0.55888	NO	0.0038174	TRUE	FAIL	2779.3	2207.35	0.33241	NO	0.082897	FALSE	FAIL	714.383	1509.24	-1.079	YES	7.3888e-10	TRUE	PASS	1249.5	2082.63	-0.73706	NO	0.00011427	TRUE	FAIL	1
WBGene00002260	lbp-8	--	--	2.90218	24.3898	-3.0711	YES	0.010369	TRUE	PASS	11.8533	24.1854	-1.0288	YES	0.30785	FALSE	FAIL	0.927794	3.07103	-1.7268	YES	0.80211	FALSE	FAIL	14.0322	24.3392	-0.79454	NO	0.3786	FALSE	FAIL	4.94234	2.90585	0.76623	NO	0.94965	FALSE	FAIL	1
WBGene00002262	ldh-1	--	--	3894.29	4506.19	-0.21055	NO	0.62554	FALSE	FAIL	3188.54	4488.44	-0.49332	NO	0.0079303	TRUE	FAIL	1944.45	4115.19	-1.0816	YES	1.0834e-07	TRUE	PASS	4225.64	4516.94	-0.096175	NO	0.81403	FALSE	FAIL	4135.92	3880.64	0.091912	NO	0.87108	FALSE	FAIL	1
WBGene00002266	lec-3	--	--	2919.6	2659.73	0.13449	NO	0.88073	FALSE	FAIL	4559.36	2648.55	0.78363	NO	6.9344e-06	TRUE	FAIL	3645.46	3086.4	0.24017	NO	0.24331	FALSE	FAIL	1231.87	2666.19	-1.1139	YES	2.2697e-11	TRUE	PASS	1479.52	2913.08	-0.97742	NO	4.8561e-08	TRUE	FAIL	1
WBGene00002269	lec-6	--	L4	14789.3	11907.5	0.31269	NO	0.30819	FALSE	FAIL	11993.9	11859.6	0.016243	NO	1	FALSE	FAIL	14835.1	15629.3	-0.075238	NO	0.86252	FALSE	FAIL	28734.6	11936.8	1.2674	YES	7.3978e-16	TRUE	PASS	30890.2	14738.1	1.0676	YES	1.1097e-10	TRUE	PASS	2
WBGene00002270	lec-7	--	--	90.1709	27.4785	1.7144	YES	0.0010641	TRUE	PASS	40.2234	27.3485	0.55657	NO	0.4539	FALSE	FAIL	43.5519	95.3103	-1.1299	YES	0.0084232	TRUE	PASS	37.9985	27.5157	0.46569	NO	0.59159	FALSE	FAIL	103.98	89.911	0.20973	NO	0.86251	FALSE	FAIL	2
WBGene00002271	lec-8	--	YA	7001.42	3878.96	0.85198	NO	9.9214e-05	TRUE	FAIL	3694.19	3861.81	-0.064022	NO	0.90936	FALSE	FAIL	7570.95	7398.47	0.033247	NO	1	FALSE	FAIL	20068.2	3885.95	2.3686	YES	1.4018e-50	TRUE	PASS	21919.7	6976.36	1.6517	YES	3.3575e-24	TRUE	PASS	2
WBGene00002272	lec-9	--	--	11787.7	4985.98	1.2413	YES	4.8366e-11	TRUE	PASS	4491.4	4965.46	-0.14476	NO	0.62534	FALSE	FAIL	9112.21	12458	-0.45121	NO	0.0054775	TRUE	FAIL	11072.2	4996.86	1.1479	YES	5.3804e-13	TRUE	PASS	18953.8	11749.3	0.68991	NO	9.2901e-05	TRUE	FAIL	2
WBGene00002274	lec-11	--	--	2393.91	378.839	2.6597	YES	4.5953e-22	TRUE	PASS	423.745	376.775	0.16949	NO	0.68437	FALSE	FAIL	1828.38	2530	-0.46857	NO	0.04377	TRUE	FAIL	1860.11	379.115	2.2947	YES	3.2382e-39	TRUE	PASS	4153.04	2385.4	0.79994	NO	8.3502e-06	TRUE	FAIL	2
WBGene00002282	let-4	--	--	1926.99	1862.47	0.049134	NO	1	FALSE	FAIL	241.362	1853.14	-2.9407	YES	1.3514e-35	TRUE	PASS	952.183	2036.81	-1.097	YES	3.6457e-11	TRUE	PASS	1861.26	1864.43	-0.0024581	NO	1	FALSE	FAIL	1095.62	1921.36	-0.81037	NO	2.3702e-05	TRUE	FAIL	2
WBGene00002285	let-7	--	--	111.389	77.672	0.52014	NO	0.73604	FALSE	FAIL	19.8375	77.2748	-1.9618	YES	8.7798e-06	TRUE	PASS	79.7118	117.786	-0.5633	NO	0.52743	FALSE	FAIL	169.044	77.7928	1.1197	YES	0.0002139	TRUE	PASS	92.3515	111.31	-0.26938	NO	0.87559	FALSE	FAIL	2
WBGene00002299	let-23	--	--	661.067	654.695	0.013974	NO	1	FALSE	FAIL	473.214	651.744	-0.46181	NO	0.18159	FALSE	FAIL	686.414	698.682	-0.025555	NO	1	FALSE	FAIL	308.655	655.581	-1.0868	YES	0.00017868	TRUE	PASS	288.197	659.149	-1.1935	YES	6.8022e-08	TRUE	PASS	2
WBGene00002393	lpr-1	--	--	444.689	384.364	0.21032	NO	0.78113	FALSE	FAIL	64.3748	382.762	-2.5719	YES	7.3199e-26	TRUE	PASS	215.439	470.089	-1.1257	YES	3.2488e-07	TRUE	PASS	473.33	385.304	0.29685	NO	0.32448	FALSE	FAIL	411.091	443.552	-0.10964	NO	0.88845	FALSE	FAIL	2
WBGene00002497	let-268	--	--	3345.86	4216.39	-0.33363	NO	0.27227	FALSE	FAIL	2700.12	4198.85	-0.63697	NO	0.00039706	TRUE	FAIL	2906.83	3536.39	-0.28283	NO	0.15173	FALSE	FAIL	2176.91	4224.61	-0.95654	NO	8.1406e-09	TRUE	FAIL	1435.8	3335.15	-1.2159	YES	3.5405e-12	TRUE	PASS	1
WBGene00002827	let-653	--	--	2014.28	1673.74	0.2672	NO	0.50946	FALSE	FAIL	192.776	1665.65	-3.1111	YES	2.3387e-14	TRUE	PASS	698.507	2128.86	-1.6077	YES	5.4873e-23	TRUE	PASS	2148.89	1675.36	0.35912	NO	0.15451	FALSE	FAIL	1583.75	2008.01	-0.34242	NO	0.17298	FALSE	FAIL	2
WBGene00002980	lgg-1	--	--	8261.82	3943.55	1.067	YES	3.8881e-08	TRUE	PASS	5667.83	3927.69	0.52912	NO	0.0041024	TRUE	FAIL	10339.7	8732.77	0.24368	NO	0.21896	FALSE	FAIL	4238.32	3953.87	0.10023	NO	0.81377	FALSE	FAIL	6706.83	8240.73	-0.29714	NO	0.20342	FALSE	FAIL	1
WBGene00002981	lgg-2	--	--	2495.49	1096.77	1.1861	YES	6.4679e-09	TRUE	PASS	1626.24	1091.64	0.57505	NO	0.0035044	TRUE	FAIL	2812.82	2637.86	0.092649	NO	0.82084	FALSE	FAIL	1403.04	1099.02	0.35233	NO	0.1212	FALSE	FAIL	1640.43	2489.54	-0.60181	NO	0.0022391	TRUE	FAIL	1
WBGene00002983	lgx-1	--	--	2698.91	3041.37	-0.17234	NO	0.8278	FALSE	FAIL	1910.08	3027.7	-0.66459	NO	0.031893	TRUE	FAIL	3725.47	2852.54	0.38518	NO	0.24529	FALSE	FAIL	1258.88	3045.47	-1.2745	YES	1.142e-05	TRUE	PASS	606.252	2690.9	-2.1501	YES	3.826e-33	TRUE	PASS	2
WBGene00002989	lim-7	--	--	248.084	216.484	0.19657	NO	0.85684	FALSE	FAIL	180.025	215.484	-0.25939	NO	0.51105	FALSE	FAIL	212.243	262.288	-0.30544	NO	0.39145	FALSE	FAIL	86.0824	216.832	-1.3328	YES	7.9676e-07	TRUE	PASS	101.679	247.515	-1.2835	YES	2.0316e-05	TRUE	PASS	2
WBGene00002992	lin-3	EE	YA	293.314	317.758	-0.11548	NO	0.97157	FALSE	FAIL	650.447	316.618	1.0387	YES	2.278e-05	TRUE	PASS	501.411	309.949	0.69396	NO	0.0017918	TRUE	FAIL	384.613	318.595	0.27168	NO	0.36719	FALSE	FAIL	301.754	292.294	0.04595	NO	1	FALSE	FAIL	1
WBGene00003001	lin-12	--	--	557.762	422.992	0.39902	NO	0.65202	FALSE	FAIL	202.544	421.018	-1.0556	YES	0.00020556	TRUE	PASS	314.77	589.255	-0.90459	NO	0.067731	FALSE	FAIL	276.405	423.544	-0.61573	NO	0.011823	TRUE	FAIL	245.437	555.335	-1.178	YES	0.028924	TRUE	PASS	2
WBGene00003003	lin-14	--	--	1192.02	734.288	0.69899	NO	0.20403	FALSE	FAIL	557.254	731.086	-0.3917	NO	0.7053	FALSE	FAIL	796.085	1259.5	-0.66186	NO	0.19083	FALSE	FAIL	761.888	735.163	0.051515	NO	0.98634	FALSE	FAIL	485.843	1187.27	-1.2891	YES	0.00336	TRUE	PASS	1
WBGene00003008	lin-22	--	--	39.578	19.3763	1.0304	YES	0.32756	FALSE	FAIL	19.4624	19.2979	0.012242	NO	1	FALSE	FAIL	24.8609	41.8132	-0.75008	NO	0.47317	FALSE	FAIL	98.6634	19.4237	2.3447	YES	5.716e-09	TRUE	PASS	88.1906	39.3833	1.163	YES	0.1151	FALSE	FAIL	1
WBGene00003015	lin-29	--	--	746.47	614.789	0.27999	NO	0.52062	FALSE	FAIL	267.803	611.903	-1.1921	YES	5.608e-08	TRUE	PASS	523.514	788.765	-0.59137	NO	0.029479	TRUE	FAIL	619.322	615.61	0.0086723	NO	1	FALSE	FAIL	379.126	743.796	-0.97223	NO	0.00054099	TRUE	FAIL	1
WBGene00003048	lit-1	--	--	6117.24	5267.08	0.21588	NO	0.57778	FALSE	FAIL	3627.4	5246.92	-0.53254	NO	0.013491	TRUE	FAIL	5830.71	6466.33	-0.14927	NO	0.57926	FALSE	FAIL	3445.1	5278.83	-0.61567	NO	0.00045042	TRUE	FAIL	2413.16	6100.84	-1.3381	YES	2.678e-15	TRUE	PASS	1
WBGene00003057	lon-3	--	L4	11263.7	15664.6	-0.47582	NO	0.039973	TRUE	FAIL	5204.75	15601.6	-1.5838	YES	4.3641e-17	TRUE	PASS	8320.23	11906.7	-0.51708	NO	0.0011244	TRUE	FAIL	7521.03	15705.7	-1.0623	YES	3.4205e-08	TRUE	PASS	4062.22	11234.2	-1.4676	YES	3.872e-19	TRUE	PASS	3
WBGene00003058	lov-1	--	--	3.2542	3.49029	-0.10104	NO	1	FALSE	FAIL	2.90771	3.51472	-0.27353	NO	1	FALSE	FAIL	4.43097	3.4407	0.36492	NO	1	FALSE	FAIL	42.2746	3.53693	3.5792	YES	8.5116e-08	TRUE	PASS	66.893	3.24586	4.3652	YES	2.8475e-07	TRUE	PASS	2
WBGene00003071	lrp-1	--	--	11826.8	13405.6	-0.18078	NO	0.94547	FALSE	FAIL	3497.29	13336.7	-1.9311	YES	0.00038057	TRUE	PASS	8410.57	12500.2	-0.57167	NO	0.0003143	TRUE	FAIL	12473.1	13411.6	-0.10466	NO	0.9656	FALSE	FAIL	8109.08	11790.9	-0.54007	NO	0.023452	TRUE	FAIL	1
WBGene00003075	lrx-1	--	--	327.138	529.364	-0.69436	NO	0.015929	TRUE	FAIL	497.625	527.523	-0.084176	NO	0.8856	FALSE	FAIL	489.579	345.785	0.50167	NO	0.034506	TRUE	FAIL	183.76	530.954	-1.5308	YES	1.4568e-13	TRUE	PASS	103.763	326.202	-1.6525	YES	1.1161e-09	TRUE	PASS	2
WBGene00003079	lsm-5	EE	--	992.134	975.769	0.023995	NO	1	FALSE	FAIL	1202.84	972.08	0.3073	NO	0.37413	FALSE	FAIL	1257.47	1048.65	0.26199	NO	0.25725	FALSE	FAIL	1620.07	978.655	0.72718	NO	7.4763e-05	TRUE	FAIL	2260.19	989.513	1.1917	YES	8.4352e-09	TRUE	PASS	1
WBGene00003090	lys-1	--	--	32555.8	16706.8	0.96248	NO	4.6851e-07	TRUE	FAIL	14783.8	16645.9	-0.17115	NO	0.52739	FALSE	FAIL	38313.1	34412.1	0.15492	NO	0.52879	FALSE	FAIL	67962.5	16750.6	2.0205	YES	1.0625e-38	TRUE	PASS	64636.2	32466.6	0.99339	NO	2.4109e-09	TRUE	FAIL	1
WBGene00003091	lys-2	--	YA	15982.2	6915.8	1.2085	YES	1.1013e-10	TRUE	PASS	5203.97	6890.51	-0.405	NO	0.037297	TRUE	FAIL	20510.8	16892	0.28004	NO	0.12902	FALSE	FAIL	33500.6	6933.23	2.2726	YES	1.1806e-47	TRUE	PASS	32379	15932.5	1.0231	YES	7.6963e-10	TRUE	PASS	3
WBGene00003092	lys-3	--	--	114.388	69.7212	0.71427	NO	0.22638	FALSE	FAIL	56.2765	69.4433	-0.3033	NO	0.66861	FALSE	FAIL	217.625	120.872	0.84836	NO	0.004106	TRUE	FAIL	395.988	69.9283	2.5015	YES	6.2431e-26	TRUE	PASS	470.087	113.99	2.044	YES	6.0868e-17	TRUE	PASS	2
WBGene00003093	lys-4	--	L4	8361.55	27982.3	-1.7427	YES	5.5709e-12	TRUE	PASS	21612.1	27878.3	-0.3673	NO	0.10556	FALSE	FAIL	8874.95	8840.53	0.0056053	NO	1	FALSE	FAIL	17183.2	28066.9	-0.70787	NO	0.0028688	TRUE	FAIL	11138	8345.36	0.41644	NO	0.26734	FALSE	FAIL	1
WBGene00003094	lys-5	--	--	205.046	362.933	-0.82376	NO	0.0074313	TRUE	FAIL	313.411	361.57	-0.20622	NO	0.55693	FALSE	FAIL	224.666	216.757	0.051699	NO	1	FALSE	FAIL	149.292	363.968	-1.2857	YES	1.4129e-08	TRUE	PASS	114.97	204.6	-0.83154	NO	0.014731	TRUE	FAIL	1
WBGene00003095	lys-6	--	--	90.4754	512.422	-2.5017	YES	2.378e-05	TRUE	PASS	318.288	510.281	-0.68096	NO	0.19744	FALSE	FAIL	127.47	95.6523	0.41429	NO	0.36861	FALSE	FAIL	425.353	513.93	-0.27291	NO	0.70581	FALSE	FAIL	260.988	90.2352	1.5322	YES	0.0001057	TRUE	PASS	2
WBGene00003096	lys-7	--	--	4120.38	1663.58	1.3085	YES	2.1803e-11	TRUE	PASS	1844.15	1657.08	0.15431	NO	0.75406	FALSE	FAIL	7383.51	4355.66	0.76141	NO	9.9247e-07	TRUE	FAIL	3890.58	1668.34	1.2216	YES	1.0252e-08	TRUE	PASS	7138.7	4110.92	0.7962	NO	4.8169e-05	TRUE	FAIL	2
WBGene00003100	mab-3	--	--	359.294	308.237	0.22112	NO	0.76527	FALSE	FAIL	84.4877	306.956	-1.8612	YES	1.1333e-13	TRUE	PASS	215.08	379.765	-0.82023	NO	0.00069533	TRUE	FAIL	336.829	308.859	0.12507	NO	0.79497	FALSE	FAIL	295.516	358.169	-0.27741	NO	0.51178	FALSE	FAIL	1
WBGene00003104	mab-7	--	--	1232.97	1665.77	-0.43405	NO	0.12988	FALSE	FAIL	1227.07	1660.64	-0.43652	NO	0.034116	TRUE	FAIL	1677.25	1303.7	0.36348	NO	0.12682	FALSE	FAIL	638.111	1671.37	-1.3892	YES	1.6754e-15	TRUE	PASS	447.586	1230.69	-1.4592	YES	3.8267e-06	TRUE	PASS	2
WBGene00003107	mab-10	--	--	2190.26	1751.57	0.32245	NO	0.30753	FALSE	FAIL	451.341	1744.06	-1.9502	YES	3.4432e-16	TRUE	PASS	1224.74	2315.11	-0.91861	NO	1.4818e-06	TRUE	FAIL	1672.91	1754.54	-0.068729	NO	0.93064	FALSE	FAIL	978.628	2183.33	-1.1577	YES	2.4383e-10	TRUE	PASS	2
WBGene00003112	mab-21	--	--	280.303	141.19	0.98935	NO	0.0024532	TRUE	FAIL	56.3274	140.383	-1.3175	YES	6.5492e-05	TRUE	PASS	106.913	296.351	-1.4709	YES	5.1296e-06	TRUE	PASS	207.548	141.244	0.55525	NO	0.073078	FALSE	FAIL	248.832	279.765	-0.16904	NO	0.79811	FALSE	FAIL	2
WBGene00003163	mdl-1	--	--	4104.72	1501.78	1.4506	YES	7.4125e-14	TRUE	PASS	1172.83	1495.33	-0.35047	NO	0.10577	FALSE	FAIL	2649.17	4338.43	-0.71163	NO	7.9241e-06	TRUE	FAIL	1980.8	1504.96	0.39636	NO	0.051914	FALSE	FAIL	2390.95	4092.91	-0.77554	NO	1.8429e-05	TRUE	FAIL	1
WBGene00003184	mei-2	EE	--	518.604	1130.99	-1.1249	YES	3.4802e-06	TRUE	PASS	2282.34	1128.07	1.0166	YES	3.7953e-09	TRUE	PASS	1584.59	548.088	1.5316	YES	1.6922e-19	TRUE	PASS	804.109	1135.15	-0.49742	NO	0.04842	TRUE	FAIL	745.566	516.931	0.52836	NO	0.032009	TRUE	FAIL	3
WBGene00003219	mes-1	EE	--	23.0721	71.3279	-1.6283	YES	0.010348	TRUE	PASS	114.891	70.8173	0.6981	NO	0.28329	FALSE	FAIL	79.8822	24.3844	1.7119	YES	0.00050216	TRUE	PASS	25.9817	71.2807	-1.456	YES	0.011209	TRUE	PASS	30.8264	23.0182	0.42139	NO	0.80931	FALSE	FAIL	3
WBGene00003228	mex-1	EE	--	549.584	1474.24	-1.4236	YES	1.9528e-11	TRUE	PASS	3614.14	1470.13	1.2977	YES	1.3238e-13	TRUE	PASS	1992.73	581.05	1.778	YES	9.532e-19	TRUE	PASS	1081.68	1479.72	-0.45205	NO	0.026963	TRUE	FAIL	781.163	548.29	0.51068	NO	0.03707	TRUE	FAIL	3
WBGene00003229	mex-3	EE	--	1820.64	3487.19	-0.93762	NO	0.01235	TRUE	FAIL	6437.73	3477.67	0.88843	NO	1.8421e-05	TRUE	FAIL	4306.7	1924.01	1.1625	YES	2.9383e-11	TRUE	PASS	3144.09	3498.46	-0.15408	NO	0.82452	FALSE	FAIL	2520.73	1814.1	0.47459	NO	0.12495	FALSE	FAIL	1
WBGene00003230	mex-5	EE	--	2021.3	3600.49	-0.83291	NO	6.5463e-05	TRUE	FAIL	8845.47	3588.98	1.3014	YES	1.6089e-07	TRUE	PASS	5592.85	2136.95	1.388	YES	6.6811e-07	TRUE	PASS	3539.87	3612.24	-0.029199	NO	1	FALSE	FAIL	2381.85	2016.07	0.24053	NO	0.38608	FALSE	FAIL	2
WBGene00003231	mex-6	EE	--	722.239	1462.64	-1.018	YES	3.1712e-06	TRUE	PASS	4202.41	1457.55	1.5277	YES	7.7384e-11	TRUE	PASS	2379.72	763.544	1.64	YES	2.5074e-12	TRUE	PASS	1384.89	1466.97	-0.083073	NO	0.88464	FALSE	FAIL	973.686	720.518	0.43442	NO	0.077518	FALSE	FAIL	3
WBGene00003232	mgl-1	--	--	62.2356	50.2618	0.30828	NO	0.86593	FALSE	FAIL	38.3375	50.1275	-0.38685	NO	0.65766	FALSE	FAIL	51.9659	65.762	-0.33969	NO	0.69043	FALSE	FAIL	39.1204	50.4131	-0.36588	NO	0.69596	FALSE	FAIL	25.683	62.0215	-1.272	YES	0.037042	TRUE	PASS	1
WBGene00003247	mig-15	--	--	3256.68	2792.45	0.22187	NO	0.79665	FALSE	FAIL	1319.53	2778.6	-1.0743	YES	0.0032659	TRUE	PASS	2338.13	3441.72	-0.55777	NO	0.030295	TRUE	FAIL	3083.9	2794.69	0.14207	NO	0.81884	FALSE	FAIL	2370.29	3245.03	-0.45316	NO	0.16823	FALSE	FAIL	1
WBGene00003331	mir-238	--	--	10.3866	2.83816	1.8717	YES	0.45563	FALSE	FAIL	2.31738	2.87028	-0.3087	NO	1	FALSE	FAIL	3.44644	10.9708	-1.6705	YES	0.33556	FALSE	FAIL	2.845	2.88846	-0.021868	NO	1	FALSE	FAIL	0.326605	10.3624	-4.9877	YES	0.038298	TRUE	PASS	1
WBGene00003378	mml-1	--	--	1069.33	634.609	0.75277	NO	0.0016358	TRUE	FAIL	433.493	631.632	-0.54308	NO	0.054772	FALSE	FAIL	763.016	1130.22	-0.56682	NO	0.003318	TRUE	FAIL	584.226	635.386	-0.12111	NO	0.8603	FALSE	FAIL	520.518	1066.11	-1.0343	YES	3.3982e-07	TRUE	PASS	1
WBGene00003387	mod-5	--	--	152.119	96.8972	0.65068	NO	0.19475	FALSE	FAIL	41.6073	96.3531	-1.2115	YES	0.0019548	TRUE	PASS	116.75	160.824	-0.46205	NO	0.22651	FALSE	FAIL	107.616	96.916	0.15108	NO	0.87437	FALSE	FAIL	93.6615	151.668	-0.69539	NO	0.099284	FALSE	FAIL	1
WBGene00003388	moe-3	--	--	1596.96	1421.27	0.16815	NO	0.95421	FALSE	FAIL	1313.5	1415.72	-0.10812	NO	0.85232	FALSE	FAIL	1880.07	1688.61	0.15495	NO	0.81756	FALSE	FAIL	525.94	1425.52	-1.4385	YES	2.5753e-05	TRUE	PASS	359.761	1594.53	-2.148	YES	2.6331e-06	TRUE	PASS	2
WBGene00003395	mom-2	EE	--	459.295	921.17	-1.004	YES	3.7069e-05	TRUE	PASS	1727.19	917.848	0.9121	NO	4.432e-07	TRUE	FAIL	992.94	485.427	1.0325	YES	2.1409e-08	TRUE	PASS	663.127	923.348	-0.47759	NO	0.038298	TRUE	FAIL	586.179	457.834	0.35652	NO	0.23674	FALSE	FAIL	2
WBGene00003408	mrp-2	--	--	1958.65	1070.13	0.87208	NO	0.017892	TRUE	FAIL	529.728	1065.02	-1.0076	YES	0.00014592	TRUE	PASS	1388.41	2069.7	-0.57599	NO	0.072658	FALSE	FAIL	1655.64	1071.35	0.62796	NO	0.0052603	TRUE	FAIL	2219.28	1951.02	0.18586	NO	0.72314	FALSE	FAIL	1
WBGene00003410	mrp-4	--	YA	849.184	2116.3	-1.3174	YES	0.02605	TRUE	PASS	2044.89	2107.67	-0.043629	NO	1	FALSE	FAIL	1129.91	897.166	0.33276	NO	0.56573	FALSE	FAIL	814.301	2119.49	-1.3801	YES	0.0059224	TRUE	PASS	402.519	845.464	-1.0707	YES	0.082906	FALSE	FAIL	2
WBGene00003413	mrp-7	EE	--	9201.01	3335.15	1.464	YES	0.00022245	TRUE	PASS	3589.6	3320.66	0.11235	NO	0.87563	FALSE	FAIL	6760.74	9722.36	-0.52413	NO	0.19636	FALSE	FAIL	3250.94	3339.99	-0.038985	NO	1	FALSE	FAIL	4559.2	9164.28	-1.0072	YES	0.0098578	TRUE	PASS	2
WBGene00003414	mrp-8	--	--	415.487	358.577	0.21252	NO	0.76265	FALSE	FAIL	282.831	357.092	-0.33636	NO	0.2718	FALSE	FAIL	391.127	439.146	-0.16706	NO	0.68433	FALSE	FAIL	1946.18	359.234	2.4376	YES	6.863e-20	TRUE	PASS	1147.43	414.003	1.4707	YES	1.037e-07	TRUE	PASS	2
WBGene00003424	msp-3	--	--	1347.88	1972.62	-0.54942	NO	0.78902	FALSE	FAIL	4813.08	1965.43	1.2921	YES	0.0011661	TRUE	PASS	3771.87	1425.56	1.4038	YES	2.75e-06	TRUE	PASS	2303.55	1980.45	0.21803	NO	0.92854	FALSE	FAIL	1948.32	1346.68	0.53283	NO	0.62058	FALSE	FAIL	2
WBGene00003425	msp-10	--	--	291.861	396.738	-0.44291	NO	0.80649	FALSE	FAIL	1189.65	395.129	1.5901	YES	1.1711e-05	TRUE	PASS	1006.98	308.648	1.706	YES	3.0081e-20	TRUE	PASS	466.324	398.075	0.22829	NO	0.88291	FALSE	FAIL	415.518	291.515	0.51134	NO	0.5685	FALSE	FAIL	2
WBGene00003426	msp-19	--	--	2142.57	2363.85	-0.1418	NO	1	FALSE	FAIL	5777.3	2355.31	1.2945	YES	0.00013373	TRUE	PASS	5297.53	2265.96	1.2252	YES	5.8391e-06	TRUE	PASS	3022.12	2373.37	0.34862	NO	0.79147	FALSE	FAIL	2358.09	2140.6	0.13961	NO	0.99327	FALSE	FAIL	2
WBGene00003429	msp-31	--	--	3423.35	4403.64	-0.36328	NO	0.92469	FALSE	FAIL	11841.3	4386.9	1.4326	YES	0.00012619	TRUE	PASS	9070.65	3620.74	1.3249	YES	6.1236e-05	TRUE	PASS	5344.13	4420.7	0.27368	NO	0.88777	FALSE	FAIL	4331.13	3420.13	0.34069	NO	0.84943	FALSE	FAIL	2
WBGene00003431	msp-33	--	--	2344.31	2839.59	-0.27652	NO	0.97532	FALSE	FAIL	8430.59	2828.32	1.5757	YES	5.0501e-06	TRUE	PASS	7004.02	2479.51	1.4981	YES	1.1588e-07	TRUE	PASS	3609.53	2850.21	0.34074	NO	0.83266	FALSE	FAIL	3000.67	2342.45	0.35726	NO	0.85437	FALSE	FAIL	2
WBGene00003432	msp-36	--	--	4129.44	5353.33	-0.37449	NO	0.90343	FALSE	FAIL	13532.7	5333.32	1.3433	YES	0.00023216	TRUE	PASS	11535.5	4367.22	1.4013	YES	7.5245e-08	TRUE	PASS	6503.35	5374.25	0.27512	NO	0.88777	FALSE	FAIL	5325.48	4124.85	0.36857	NO	0.79811	FALSE	FAIL	2
WBGene00003434	msp-38	--	L4	815.809	905.642	-0.15071	NO	1	FALSE	FAIL	2888.44	902.163	1.6788	YES	4.9864e-06	TRUE	PASS	2464.33	862.825	1.5141	YES	2.2119e-10	TRUE	PASS	1449.5	909.25	0.67281	NO	0.50808	FALSE	FAIL	1154.5	814.938	0.5025	NO	0.66481	FALSE	FAIL	2
WBGene00003435	msp-40	--	L4	3041.24	3636.63	-0.25794	NO	0.9946	FALSE	FAIL	10889.3	3621.95	1.5881	YES	2.9375e-05	TRUE	PASS	9002.22	3216.49	1.4848	YES	4.8208e-06	TRUE	PASS	5153.13	3650.65	0.4973	NO	0.73383	FALSE	FAIL	4052.1	3039.1	0.41503	NO	0.80388	FALSE	FAIL	2
WBGene00003437	msp-42	--	L4	128.684	124.015	0.053322	NO	1	FALSE	FAIL	299.299	123.336	1.279	YES	0.0021221	TRUE	PASS	304.928	136.082	1.164	YES	6.3342e-06	TRUE	PASS	168.964	124.306	0.44282	NO	0.8143	FALSE	FAIL	180.048	128.434	0.48735	NO	0.64394	FALSE	FAIL	2
WBGene00003438	msp-45	--	--	2029	3205.12	-0.65961	NO	0.64673	FALSE	FAIL	8251.77	3193.7	1.3695	YES	4.9126e-05	TRUE	PASS	5668.92	2145.84	1.4015	YES	1.8965e-07	TRUE	PASS	3349.21	3217.8	0.057746	NO	1	FALSE	FAIL	2597.52	2026.6	0.35808	NO	0.78612	FALSE	FAIL	2
WBGene00003442	msp-49	--	--	1633.57	2386.33	-0.54677	NO	0.77491	FALSE	FAIL	6860.18	2378.46	1.5282	YES	3.9119e-06	TRUE	PASS	4900.09	1727.64	1.504	YES	2.766e-11	TRUE	PASS	2622.6	2396.57	0.13003	NO	0.98482	FALSE	FAIL	1996.99	1631.9	0.29128	NO	0.87559	FALSE	FAIL	2
WBGene00003443	msp-50	--	--	1867.86	2818.93	-0.59376	NO	0.6461	FALSE	FAIL	7195.86	2808.86	1.3572	YES	1.284e-05	TRUE	PASS	5287.11	1975.18	1.4205	YES	1.204e-09	TRUE	PASS	3400.56	2829.88	0.26503	NO	0.84801	FALSE	FAIL	2644.3	1864.89	0.5038	NO	0.56953	FALSE	FAIL	2
WBGene00003444	msp-51	--	--	1519.74	1740.07	-0.19532	NO	0.9946	FALSE	FAIL	4589.46	1734.53	1.4038	YES	1.7278e-05	TRUE	PASS	4254.56	1607.35	1.4043	YES	4.3044e-09	TRUE	PASS	2359.46	1747.71	0.43299	NO	0.70573	FALSE	FAIL	1978.32	1518.25	0.38186	NO	0.79627	FALSE	FAIL	2
WBGene00003445	msp-52	--	--	30.3468	26.5969	0.19029	NO	1	FALSE	FAIL	58.3284	26.5881	1.1334	YES	0.023516	TRUE	PASS	50.165	32.0664	0.64562	NO	0.4348	FALSE	FAIL	470.92	26.7724	4.1367	YES	4.5623e-58	TRUE	PASS	452.566	30.2269	3.9042	YES	3.8068e-43	TRUE	PASS	3
WBGene00003446	msp-53	--	L4	3459.25	3924.6	-0.18209	NO	0.98923	FALSE	FAIL	9121.14	3911.12	1.2216	YES	0.00015043	TRUE	PASS	8301.72	3657.99	1.1824	YES	9.2487e-12	TRUE	PASS	5316.62	3940.13	0.43227	NO	0.56948	FALSE	FAIL	4523.33	3453.94	0.38914	NO	0.57299	FALSE	FAIL	2
WBGene00003448	msp-55	--	L4	1007.97	1036.06	-0.039654	NO	1	FALSE	FAIL	3327.48	1031.61	1.6895	YES	1.0205e-08	TRUE	PASS	2932.04	1066.2	1.4594	YES	1.5062e-07	TRUE	PASS	1713.67	1039.65	0.72099	NO	0.41553	FALSE	FAIL	1430.2	1007.26	0.50578	NO	0.69009	FALSE	FAIL	2
WBGene00003449	msp-56	--	--	2149.89	2509.06	-0.22288	NO	0.99363	FALSE	FAIL	6002.22	2499.26	1.264	YES	0.00047972	TRUE	PASS	5330.08	2273.66	1.2291	YES	6.686e-07	TRUE	PASS	2812.33	2518.42	0.15925	NO	0.97844	FALSE	FAIL	2331.15	2147.46	0.11841	NO	1	FALSE	FAIL	2
WBGene00003450	msp-57	--	L4	4108.34	4911.02	-0.25747	NO	0.95421	FALSE	FAIL	11496.4	4892.24	1.2326	YES	0.00068602	TRUE	PASS	11340.7	4344.56	1.3842	YES	1.2014e-10	TRUE	PASS	7288.63	4929.09	0.56433	NO	0.4813	FALSE	FAIL	6402.82	4103.1	0.64199	NO	0.41039	FALSE	FAIL	2
WBGene00003451	msp-58	--	--	7.12279	9.58901	-0.42894	NO	0.9946	FALSE	FAIL	36.335	9.57523	1.924	YES	0.0043067	TRUE	PASS	17.0098	7.53837	1.174	YES	0.36966	FALSE	FAIL	49.5092	9.65132	2.3589	YES	0.00046522	TRUE	PASS	34.7436	7.12229	2.2863	YES	0.0098453	TRUE	PASS	3
WBGene00003452	msp-59	--	L4	1635.57	1796.98	-0.13579	NO	1	FALSE	FAIL	5675.99	1789.35	1.6654	YES	4.0793e-06	TRUE	PASS	4580.75	1729.89	1.4049	YES	1.39e-06	TRUE	PASS	2564.67	1803.21	0.5082	NO	0.65334	FALSE	FAIL	2122.85	1634.31	0.37732	NO	0.83323	FALSE	FAIL	2
WBGene00003456	msp-63	--	--	113.727	222.759	-0.96991	NO	0.51435	FALSE	FAIL	525.044	221.839	1.2429	YES	0.0053667	TRUE	PASS	408.411	120.279	1.7636	YES	1.1459e-13	TRUE	PASS	314.414	223.549	0.49207	NO	0.59494	FALSE	FAIL	244.673	113.634	1.1065	YES	0.23737	FALSE	FAIL	2
WBGene00003457	msp-64	--	--	1984.68	2947.43	-0.57055	NO	0.68073	FALSE	FAIL	6581.35	2936.82	1.1641	YES	0.00060992	TRUE	PASS	5228.45	2099	1.3167	YES	9.3382e-07	TRUE	PASS	3471.56	2958.7	0.23062	NO	0.88777	FALSE	FAIL	2839.78	1982.19	0.51869	NO	0.47182	FALSE	FAIL	2
WBGene00003458	msp-65	--	--	1332.94	1559.44	-0.22641	NO	0.9946	FALSE	FAIL	4809.3	1553.63	1.6302	YES	8.9254e-08	TRUE	PASS	4201.3	1409.88	1.5753	YES	1.548e-08	TRUE	PASS	2118.91	1565.52	0.43668	NO	0.70662	FALSE	FAIL	1744.65	1332.07	0.38927	NO	0.73658	FALSE	FAIL	2
WBGene00003460	msp-71	--	L4	156.669	160.367	-0.033658	NO	1	FALSE	FAIL	355.207	159.551	1.1546	YES	0.024175	TRUE	PASS	337.627	165.753	1.0264	YES	0.15804	FALSE	FAIL	197.207	160.811	0.29435	NO	0.92378	FALSE	FAIL	173.057	156.749	0.14279	NO	1	FALSE	FAIL	1
WBGene00003463	msp-76	--	--	3428.97	4025.56	-0.23142	NO	0.9946	FALSE	FAIL	11032.7	4010.2	1.46	YES	1.036e-05	TRUE	PASS	9811.48	3626.64	1.4358	YES	4.4607e-08	TRUE	PASS	5353.09	4041.23	0.40558	NO	0.77305	FALSE	FAIL	4299.59	3426.26	0.32756	NO	0.82987	FALSE	FAIL	2
WBGene00003464	msp-77	--	L4	2806.17	3689.53	-0.39483	NO	0.90121	FALSE	FAIL	8749.53	3676.84	1.2507	YES	0.00043653	TRUE	PASS	7455.87	2967.69	1.329	YES	3.1231e-06	TRUE	PASS	4516.15	3705.25	0.28553	NO	0.88777	FALSE	FAIL	3822.23	2803.35	0.44726	NO	0.7259	FALSE	FAIL	2
WBGene00003465	msp-78	--	--	1289.91	1554.81	-0.26946	NO	0.98425	FALSE	FAIL	4653.89	1548.67	1.5874	YES	1.9381e-05	TRUE	PASS	3699.05	1364.26	1.439	YES	8.265e-07	TRUE	PASS	1986.13	1560.63	0.34784	NO	0.83933	FALSE	FAIL	1594.89	1289.1	0.30709	NO	0.9062	FALSE	FAIL	2
WBGene00003466	msp-79	--	--	1181.84	1330.2	-0.1706	NO	1	FALSE	FAIL	3442.29	1325.71	1.3766	YES	0.00039438	TRUE	PASS	3138.33	1249.85	1.3282	YES	6.9044e-08	TRUE	PASS	1874.44	1336.14	0.48839	NO	0.74346	FALSE	FAIL	1731.64	1180.41	0.55285	NO	0.68687	FALSE	FAIL	2
WBGene00003467	msp-81	--	--	3355.32	4439.24	-0.40386	NO	0.89857	FALSE	FAIL	11105.9	4422.92	1.3283	YES	0.00057837	TRUE	PASS	9292.45	3548.48	1.3889	YES	9.779e-08	TRUE	PASS	5436.96	4457.11	0.28669	NO	0.8855	FALSE	FAIL	4490.4	3351.72	0.42194	NO	0.70303	FALSE	FAIL	2
WBGene00003468	msp-113	--	YA	1467.43	1729.72	-0.23725	NO	0.98853	FALSE	FAIL	4500.6	1722.83	1.3853	YES	0.00016238	TRUE	PASS	3998.05	1552.18	1.365	YES	2.7871e-05	TRUE	PASS	2202.64	1735.83	0.34361	NO	0.81059	FALSE	FAIL	1953.1	1466.48	0.41341	NO	0.80543	FALSE	FAIL	2
WBGene00003469	msp-142	--	L4	1721.27	2432.01	-0.49867	NO	0.71921	FALSE	FAIL	5146.7	2423.46	1.0866	YES	0.0056193	TRUE	PASS	4180.78	1820.15	1.1997	YES	2.3238e-07	TRUE	PASS	3142.14	2441.5	0.36398	NO	0.68169	FALSE	FAIL	2692.54	1718.48	0.64784	NO	0.28519	FALSE	FAIL	2
WBGene00003470	msp-152	--	--	2426.48	3030.54	-0.32071	NO	0.89643	FALSE	FAIL	8734.34	3018.72	1.5328	YES	6.9039e-07	TRUE	PASS	6560.25	2565.84	1.3543	YES	1.2998e-07	TRUE	PASS	3456.49	3040.88	0.18482	NO	0.89366	FALSE	FAIL	2970.15	2423.88	0.29322	NO	0.8859	FALSE	FAIL	2
WBGene00003473	mtl-1	--	--	6336.92	258.866	4.6135	YES	4.8181e-107	TRUE	PASS	247.592	257.414	-0.056128	NO	0.98214	FALSE	FAIL	4412.29	6697.9	-0.60218	NO	0.00013225	TRUE	FAIL	423.6	259.205	0.70861	NO	0.006011	TRUE	FAIL	8472.04	6318.69	0.42308	NO	0.04143	TRUE	FAIL	1
WBGene00003474	mtl-2	--	YA	29667.8	12938.2	1.1973	YES	2.2623e-10	TRUE	PASS	29398.5	12895	1.1889	YES	3.0082e-05	TRUE	PASS	25636.7	31360.5	-0.29074	NO	0.097673	FALSE	FAIL	11720.8	12986.2	-0.14792	NO	0.85947	FALSE	FAIL	42291.4	29587.4	0.51538	NO	0.22149	FALSE	FAIL	2
WBGene00003482	mua-3	--	--	25102.3	28298	-0.17288	NO	0.99455	FALSE	FAIL	6964.65	28146	-2.0148	YES	0.0015885	TRUE	PASS	14821.6	26524.2	-0.83961	NO	0.023487	TRUE	FAIL	26840.9	28300.8	-0.07641	NO	0.99669	FALSE	FAIL	17730.8	25001.2	-0.49574	NO	0.33172	FALSE	FAIL	1
WBGene00003485	mua-6	--	--	5378.53	6714.32	-0.32003	NO	0.28632	FALSE	FAIL	2967.81	6684.46	-1.1714	YES	1.0322e-12	TRUE	PASS	3137.33	5683.29	-0.85719	NO	0.00011236	TRUE	FAIL	8282.47	6725.99	0.30032	NO	0.15412	FALSE	FAIL	6975.35	5359.26	0.38023	NO	0.073799	FALSE	FAIL	1
WBGene00003497	mup-4	--	--	8587.58	12363.6	-0.52577	NO	0.19809	FALSE	FAIL	11201.6	12317.2	-0.13697	NO	0.92041	FALSE	FAIL	12560.3	9075.37	0.46884	NO	0.0070731	TRUE	FAIL	4398.71	12389.3	-1.4939	YES	7.8885e-06	TRUE	PASS	3664.18	8558.45	-1.2239	YES	6.3786e-09	TRUE	PASS	2
WBGene00003511	mxl-3	--	--	3954.14	2038.13	0.95612	NO	2.5082e-06	TRUE	FAIL	1557.59	2027.98	-0.38073	NO	0.059662	FALSE	FAIL	2015.81	4179.74	-1.0521	YES	1.0946e-11	TRUE	PASS	1874.4	2041.01	-0.12286	NO	0.72368	FALSE	FAIL	2203.46	3944.29	-0.84	NO	2.6023e-06	TRUE	FAIL	1
WBGene00003517	nac-1	--	--	892.318	753.98	0.24303	NO	0.61889	FALSE	FAIL	694.765	749.838	-0.11005	NO	0.79828	FALSE	FAIL	521.36	942.978	-0.85495	NO	5.7079e-06	TRUE	FAIL	1936.51	754.368	1.3601	YES	1.6801e-15	TRUE	PASS	1425.3	889.369	0.68041	NO	0.00087987	TRUE	FAIL	1
WBGene00003520	nas-1	--	--	40.5644	54.79	-0.4337	NO	0.77758	FALSE	FAIL	208.443	54.55	1.934	YES	2.0551e-11	TRUE	PASS	84.4224	42.8827	0.97723	NO	0.14303	FALSE	FAIL	26.6429	54.9005	-1.0431	YES	0.047939	TRUE	PASS	6.4026	40.4966	-2.6611	YES	0.00065578	TRUE	PASS	3
WBGene00003522	nas-3	--	--	32.9418	26.4769	0.31519	NO	0.98342	FALSE	FAIL	5.50268	26.4496	-2.265	YES	0.0062941	TRUE	PASS	13.111	34.8498	-1.4104	YES	0.33188	FALSE	FAIL	60.0535	26.6126	1.1741	YES	0.10039	FALSE	FAIL	66.2168	32.9598	1.0065	YES	0.27763	FALSE	FAIL	1
WBGene00003523	nas-4	--	--	365.112	526.082	-0.52695	NO	0.10226	FALSE	FAIL	287.304	523.273	-0.86499	NO	0.00038487	TRUE	FAIL	348.336	385.99	-0.14808	NO	0.74769	FALSE	FAIL	321.031	526.462	-0.71362	NO	0.00085433	TRUE	FAIL	132.13	364.266	-1.463	YES	1.6938e-08	TRUE	PASS	1
WBGene00003524	nas-5	--	--	82.687	60.9097	0.44099	NO	0.68847	FALSE	FAIL	99.64	60.6909	0.71524	NO	0.077578	FALSE	FAIL	138.405	87.4606	0.66219	NO	0.082571	FALSE	FAIL	166.758	61.0859	1.4488	YES	1.1595e-06	TRUE	PASS	195.85	82.6028	1.2455	YES	0.00018557	TRUE	PASS	2
WBGene00003525	nas-6	--	--	204.753	227.424	-0.1515	NO	0.95182	FALSE	FAIL	200.185	226.79	-0.18002	NO	0.73022	FALSE	FAIL	310.108	216.408	0.51902	NO	0.062091	FALSE	FAIL	87.0198	228.228	-1.3911	YES	1.8313e-07	TRUE	PASS	61.8977	204.154	-1.7217	YES	1.1215e-07	TRUE	PASS	2
WBGene00003526	nas-7	--	--	465.1	508.271	-0.12806	NO	0.93528	FALSE	FAIL	790.409	506.023	0.6434	NO	0.0020467	TRUE	FAIL	885.156	491.742	0.84803	NO	8.8696e-06	TRUE	FAIL	143.719	509.26	-1.8252	YES	5.2083e-18	TRUE	PASS	108.659	464.221	-2.095	YES	3.7332e-11	TRUE	PASS	2
WBGene00003527	nas-8	--	--	395.571	501.567	-0.3425	NO	0.42235	FALSE	FAIL	811.456	499.937	0.69877	NO	0.00065512	TRUE	FAIL	832.944	418.213	0.99398	NO	2.3499e-07	TRUE	FAIL	132.813	503.291	-1.922	YES	8.5634e-14	TRUE	PASS	117.698	394.821	-1.7461	YES	7.7009e-08	TRUE	PASS	2
WBGene00003528	nas-9	--	--	917.836	395.075	1.2161	YES	0.013679	TRUE	PASS	278.121	393.02	-0.49889	NO	0.04992	TRUE	FAIL	591.768	969.648	-0.71243	NO	0.10258	FALSE	FAIL	1049.04	395.399	1.4077	YES	1.3539e-14	TRUE	PASS	2027.06	913.993	1.1491	YES	2.9469e-10	TRUE	PASS	3
WBGene00003531	nas-12	--	--	73.3631	126.358	-0.78439	NO	0.37174	FALSE	FAIL	179.22	126.222	0.50577	NO	0.19031	FALSE	FAIL	151.99	77.5994	0.96986	NO	0.0052146	TRUE	FAIL	29.8557	127.088	-2.0898	YES	0.0012581	TRUE	PASS	22.9675	73.2605	-1.6734	YES	0.008174	TRUE	PASS	2
WBGene00003532	nas-13	--	--	41.2062	124.85	-1.5993	YES	0.00030436	TRUE	PASS	118.31	124.456	-0.07307	NO	0.97865	FALSE	FAIL	75.9615	43.5608	0.80224	NO	0.11767	FALSE	FAIL	34.9345	125.303	-1.8427	YES	5.3725e-08	TRUE	PASS	15.3756	41.1396	-1.4199	YES	0.068192	FALSE	FAIL	2
WBGene00003533	nas-14	--	--	581.201	669.141	-0.20327	NO	0.75916	FALSE	FAIL	452.178	666.751	-0.56026	NO	0.011879	TRUE	FAIL	794.865	614.398	0.37154	NO	0.091835	FALSE	FAIL	237.287	670.987	-1.4997	YES	2.9304e-14	TRUE	PASS	113.618	579.755	-2.3512	YES	1.93e-23	TRUE	PASS	2
WBGene00003534	nas-15	--	--	1120.24	1599.14	-0.51349	NO	0.049388	TRUE	FAIL	936.515	1592.24	-0.76568	NO	3.9377e-05	TRUE	FAIL	1370.85	1184.31	0.21101	NO	0.3904	FALSE	FAIL	710.757	1602.15	-1.1726	YES	1.6528e-11	TRUE	PASS	267.897	1117.82	-2.0609	YES	2.6226e-19	TRUE	PASS	2
WBGene00003539	nas-20	--	YA	158.291	230.126	-0.53985	NO	0.46321	FALSE	FAIL	1108.17	229.242	2.2732	YES	1.1001e-32	TRUE	PASS	701.162	167.456	2.066	YES	4.065e-24	TRUE	PASS	26.3496	230.8	-3.1308	YES	3.4807e-21	TRUE	PASS	20.7366	158.129	-2.9308	YES	0.0010233	TRUE	PASS	4
WBGene00003540	nas-21	--	YA	2.25686	6.44838	-1.5146	YES	0.79646	FALSE	FAIL	19.7527	6.47528	1.609	YES	0.086225	FALSE	FAIL	18.1192	2.38803	2.9236	YES	0.017905	TRUE	PASS	3.50989	6.52406	-0.89435	NO	0.82121	FALSE	FAIL	2.04776	2.25977	-0.14213	NO	1	FALSE	FAIL	1
WBGene00003541	nas-22	--	L4	142.816	200.07	-0.48635	NO	0.49543	FALSE	FAIL	522.27	199.284	1.39	YES	1.1089e-10	TRUE	PASS	418.816	151.056	1.4712	YES	2.4663e-10	TRUE	PASS	18.218	200.664	-3.4613	YES	6.3035e-15	TRUE	PASS	18.0781	142.617	-2.9798	YES	8.576e-06	TRUE	PASS	4
WBGene00003542	nas-23	--	--	339.035	601.615	-0.82741	NO	0.0018128	TRUE	FAIL	735.578	599.165	0.29592	NO	0.24555	FALSE	FAIL	619.11	358.424	0.78853	NO	0.00014529	TRUE	FAIL	87.862	602.997	-2.7788	YES	2.8339e-38	TRUE	PASS	58.4678	338.158	-2.532	YES	2.4274e-19	TRUE	PASS	2
WBGene00003543	nas-24	--	--	3.55807	7.45527	-1.0672	YES	0.88301	FALSE	FAIL	16.6217	7.4303	1.1616	YES	0.29697	FALSE	FAIL	9.92796	3.76886	1.3974	YES	0.56288	FALSE	FAIL	25.7788	7.47246	1.7865	YES	0.022543	TRUE	PASS	23.0332	3.56108	2.6933	YES	0.017328	TRUE	PASS	2
WBGene00003544	nas-25	--	--	55.2005	36.8899	0.58146	NO	0.65202	FALSE	FAIL	36.215	36.6	-0.015256	NO	1	FALSE	FAIL	22.2447	58.338	-1.391	YES	0.016571	TRUE	PASS	78.1578	36.8396	1.0851	YES	0.013437	TRUE	PASS	106.417	54.9694	0.95303	NO	0.037927	TRUE	FAIL	2
WBGene00003545	nas-27	--	L4	57.9706	567.917	-3.2923	YES	1.2119e-13	TRUE	PASS	1170.24	565.813	1.0484	YES	2.591e-08	TRUE	PASS	141.729	61.2627	1.2101	YES	0.00063542	TRUE	PASS	93.4245	569.744	-2.6084	YES	5.7593e-10	TRUE	PASS	24.1858	57.7863	-1.2566	YES	0.051601	FALSE	FAIL	4
WBGene00003547	nas-29	--	--	110.899	100.466	0.14254	NO	0.97713	FALSE	FAIL	74.8252	100.07	-0.41941	NO	0.39361	FALSE	FAIL	108.981	117.206	-0.10497	NO	0.95678	FALSE	FAIL	46.0165	100.659	-1.1292	YES	0.002449	TRUE	PASS	37.5993	110.608	-1.5567	YES	0.00032322	TRUE	PASS	2
WBGene00003548	nas-30	--	--	479.252	424.901	0.17366	NO	0.86023	FALSE	FAIL	947.687	423.361	1.1625	YES	1.3405e-09	TRUE	PASS	921.287	506.558	0.86292	NO	2.8442e-05	TRUE	FAIL	138.863	426.242	-1.618	YES	2.0583e-09	TRUE	PASS	118.4	477.838	-2.0128	YES	1.4139e-16	TRUE	PASS	3
WBGene00003552	nas-36	--	L4	575.585	936.361	-0.70204	NO	0.0054783	TRUE	FAIL	1158.15	933.246	0.31149	NO	0.17443	FALSE	FAIL	826.102	608.476	0.44112	NO	0.037316	TRUE	FAIL	283.154	939.315	-1.73	YES	2.4707e-20	TRUE	PASS	158.68	574.31	-1.8557	YES	6.4746e-16	TRUE	PASS	2
WBGene00003553	nas-37	--	--	3906.92	4789.23	-0.29376	NO	0.35791	FALSE	FAIL	1251.43	4766.96	-1.9295	YES	1.483e-31	TRUE	PASS	2568.41	4129.33	-0.68503	NO	2.1913e-05	TRUE	FAIL	3165.23	4797.07	-0.59984	NO	0.00051445	TRUE	FAIL	1463.6	3895.16	-1.4122	YES	2.3708e-16	TRUE	PASS	2
WBGene00003554	nas-38	--	--	1015.83	741.68	0.45379	NO	0.11598	FALSE	FAIL	774.307	739.208	0.066925	NO	0.89908	FALSE	FAIL	1186.51	1073.75	0.14408	NO	0.6426	FALSE	FAIL	376.453	743.848	-0.98254	NO	5.6323e-07	TRUE	FAIL	285.091	1013.08	-1.8293	YES	1.6283e-19	TRUE	PASS	1
WBGene00003571	ncx-6	--	YA	134.506	107.566	0.32245	NO	0.73347	FALSE	FAIL	127.244	106.981	0.25025	NO	0.63323	FALSE	FAIL	191.099	142.213	0.42627	NO	0.22358	FALSE	FAIL	17.2263	107.615	-2.6432	YES	1.1616e-10	TRUE	PASS	58.0302	134.122	-1.2087	YES	0.0023449	TRUE	PASS	2
WBGene00003572	ncx-7	--	YA	451.963	842.745	-0.89889	NO	0.00022589	TRUE	FAIL	787.921	839.103	-0.090797	NO	0.88081	FALSE	FAIL	427.918	477.867	-0.15927	NO	0.69283	FALSE	FAIL	1845.94	844.278	1.1286	YES	5.2111e-11	TRUE	PASS	1432.09	450.938	1.6671	YES	1.8854e-18	TRUE	PASS	2
WBGene00003573	ncx-8	--	--	127.098	103.262	0.29963	NO	0.77255	FALSE	FAIL	37.9478	102.634	-1.4354	YES	0.0052758	TRUE	PASS	39.4774	134.343	-1.7668	YES	1.8117e-06	TRUE	PASS	182.503	103.222	0.82217	NO	0.0054079	TRUE	FAIL	79.0337	126.797	-0.68198	NO	0.14347	FALSE	FAIL	2
WBGene00003577	ndg-4	--	YA	779.631	1967.58	-1.3356	YES	9.0062e-11	TRUE	PASS	2784.72	1960.07	0.50662	NO	0.0063481	TRUE	FAIL	1082.63	824.048	0.39373	NO	0.11062	FALSE	FAIL	532.524	1972.25	-1.8889	YES	3.4941e-28	TRUE	PASS	569.77	777.606	-0.44866	NO	0.082924	FALSE	FAIL	2
WBGene00003590	nex-3	--	YA	669.842	683.22	-0.028529	NO	1	FALSE	FAIL	1423.11	680.228	1.065	YES	6.1648e-09	TRUE	PASS	1117.65	708.144	0.65836	NO	0.0004463	TRUE	FAIL	570.549	684.743	-0.26321	NO	0.31915	FALSE	FAIL	659.184	668.372	-0.019969	NO	1	FALSE	FAIL	1
WBGene00003601	nhr-2	EE	--	4.18929	18.0251	-2.1052	YES	0.17711	FALSE	FAIL	45.9705	17.9361	1.3578	YES	0.017775	TRUE	PASS	19.2116	4.43209	2.1159	YES	0.061596	FALSE	FAIL	20.1369	18.0498	0.15786	NO	0.98478	FALSE	FAIL	12.2214	4.19497	1.5427	YES	0.42334	FALSE	FAIL	1
WBGene00003605	nhr-6	--	--	273.072	130.182	1.0687	YES	0.0010121	TRUE	PASS	66.6579	129.501	-0.95811	NO	0.0058914	TRUE	FAIL	160.142	288.61	-0.84977	NO	0.0012838	TRUE	FAIL	197.971	130.288	0.60359	NO	0.045243	TRUE	FAIL	228.332	272.284	-0.25398	NO	0.61872	FALSE	FAIL	1
WBGene00003607	nhr-8	--	--	739.561	641.427	0.20538	NO	0.73898	FALSE	FAIL	633.33	638.62	-0.012	NO	1	FALSE	FAIL	688.429	781.584	-0.18309	NO	0.55972	FALSE	FAIL	178.203	642.581	-1.8504	YES	4.6467e-20	TRUE	PASS	443.092	736.895	-0.73385	NO	0.0013557	TRUE	FAIL	1
WBGene00003610	nhr-11	--	--	1066	325.119	1.7132	YES	1.1546e-14	TRUE	PASS	218.67	323.373	-0.56445	NO	0.028814	TRUE	FAIL	455.084	1126.81	-1.308	YES	2.8749e-13	TRUE	PASS	365.037	325.388	0.16588	NO	0.7141	FALSE	FAIL	567.189	1063	-0.90623	NO	1.0107e-05	TRUE	FAIL	2
WBGene00003611	nhr-12	--	--	298.211	139.829	1.0927	YES	0.0005187	TRUE	PASS	222.178	139.31	0.67342	NO	0.019981	TRUE	FAIL	200.707	315.194	-0.65115	NO	0.012114	TRUE	FAIL	69.8403	140.241	-1.0058	YES	0.0017984	TRUE	PASS	127.703	297.448	-1.2199	YES	1.2404e-05	TRUE	PASS	3
WBGene00003612	nhr-13	EE	--	129.606	191.489	-0.56312	NO	0.25327	FALSE	FAIL	216.029	190.791	0.17923	NO	0.68754	FALSE	FAIL	111.592	137.003	-0.29597	NO	0.55213	FALSE	FAIL	78.9492	191.954	-1.2818	YES	5.0523e-06	TRUE	PASS	98.9316	129.338	-0.38665	NO	0.51072	FALSE	FAIL	1
WBGene00003621	nhr-22	--	--	207.227	231.92	-0.16242	NO	0.90035	FALSE	FAIL	257.671	230.699	0.15951	NO	0.78241	FALSE	FAIL	156.117	219.087	-0.48888	NO	0.12804	FALSE	FAIL	106.973	232.244	-1.1184	YES	5.8439e-05	TRUE	PASS	147.071	206.825	-0.4919	NO	0.21883	FALSE	FAIL	1
WBGene00003633	nhr-43	--	--	570.801	367.273	0.63613	NO	0.030148	TRUE	FAIL	250.773	365.298	-0.54269	NO	0.042034	TRUE	FAIL	378.886	603.156	-0.67077	NO	0.0016636	TRUE	FAIL	279.153	367.541	-0.39685	NO	0.15198	FALSE	FAIL	271.255	568.871	-1.0685	YES	3.5403e-06	TRUE	PASS	1
WBGene00003634	nhr-44	--	--	187.525	102.041	0.87793	NO	0.030171	TRUE	FAIL	49.4934	101.62	-1.0379	YES	0.0063219	TRUE	PASS	119.914	198.129	-0.72443	NO	0.039535	TRUE	FAIL	92.5857	102.294	-0.14385	NO	0.88702	FALSE	FAIL	174.081	186.806	-0.10178	NO	0.9546	FALSE	FAIL	1
WBGene00003644	nhr-54	--	--	89.7772	35.8623	1.3239	YES	0.015105	TRUE	PASS	25.0399	35.6766	-0.51075	NO	0.53734	FALSE	FAIL	94.6716	94.8951	-0.0034026	NO	1	FALSE	FAIL	143.547	35.9142	1.9989	YES	9.1168e-10	TRUE	PASS	79.0104	89.5434	-0.18054	NO	0.89036	FALSE	FAIL	2
WBGene00003663	nhr-73	--	--	235.095	130.307	0.85132	NO	0.54734	FALSE	FAIL	16.8914	129.278	-2.9361	YES	0.0047664	TRUE	PASS	58.8323	248.712	-2.0798	YES	0.017602	TRUE	PASS	168.071	129.987	0.3707	NO	0.71022	FALSE	FAIL	115.525	234.651	-1.0223	YES	0.26083	FALSE	FAIL	2
WBGene00003664	nhr-74	--	--	220.697	112.136	0.97682	NO	0.11506	FALSE	FAIL	42.9159	111.468	-1.377	YES	0.00099043	TRUE	PASS	88.0269	233.148	-1.4052	YES	0.0062055	TRUE	PASS	110.987	112.122	-0.014684	NO	1	FALSE	FAIL	75.1116	219.982	-1.5503	YES	0.0033491	TRUE	PASS	3
WBGene00003669	nhr-79	--	--	152.665	128.242	0.25151	NO	0.83013	FALSE	FAIL	90.3232	127.64	-0.49891	NO	0.20363	FALSE	FAIL	119.948	161.309	-0.42742	NO	0.28268	FALSE	FAIL	55.056	128.429	-1.222	YES	0.00025504	TRUE	PASS	88.9247	152.075	-0.77412	NO	0.054671	FALSE	FAIL	1
WBGene00003673	nhr-83	--	--	21.6266	16.8043	0.36398	NO	0.97371	FALSE	FAIL	13.0869	16.7448	-0.35559	NO	0.87925	FALSE	FAIL	24.0989	22.8836	0.074653	NO	1	FALSE	FAIL	215.906	16.8489	3.6797	YES	1.3528e-30	TRUE	PASS	100.032	21.6455	2.2083	YES	1.2783e-05	TRUE	PASS	2
WBGene00003674	nhr-84	--	--	343.458	149.59	1.1991	YES	5.2353e-05	TRUE	PASS	191.555	148.863	0.36377	NO	0.32851	FALSE	FAIL	212.656	363.021	-0.77153	NO	0.0015644	TRUE	FAIL	144.449	149.807	-0.052551	NO	0.98817	FALSE	FAIL	257.03	342.566	-0.41445	NO	0.2203	FALSE	FAIL	1
WBGene00003675	nhr-85	--	--	231.953	113.952	1.0254	YES	0.17051	FALSE	FAIL	61.2739	113.182	-0.8853	NO	0.40264	FALSE	FAIL	103.471	245.035	-1.2438	YES	0.0088181	TRUE	PASS	174.317	113.764	0.61567	NO	0.32876	FALSE	FAIL	181.694	231.016	-0.34648	NO	0.6976	FALSE	FAIL	1
WBGene00003681	nhr-91	--	--	659.675	520.087	0.343	NO	0.38485	FALSE	FAIL	188.735	516.957	-1.4537	YES	0.00010002	TRUE	PASS	377.541	697.302	-0.88515	NO	1.0705e-05	TRUE	FAIL	561.65	520.038	0.11106	NO	0.88777	FALSE	FAIL	399.313	657.736	-0.71999	NO	0.0022311	TRUE	FAIL	1
WBGene00003689	nhr-99	--	--	181.771	52.098	1.8028	YES	1.2427e-06	TRUE	PASS	50.3259	51.9066	-0.044616	NO	1	FALSE	FAIL	230.755	192.12	0.26436	NO	0.51344	FALSE	FAIL	26.7882	52.227	-0.9632	NO	0.082306	FALSE	FAIL	122.659	181.194	-0.56288	NO	0.17345	FALSE	FAIL	1
WBGene00003696	nhr-106	--	YA	171.192	175.075	-0.032357	NO	1	FALSE	FAIL	152.326	174.093	-0.1927	NO	0.71225	FALSE	FAIL	155.63	180.928	-0.2173	NO	0.67572	FALSE	FAIL	42.3465	175.13	-2.0481	YES	3.3078e-09	TRUE	PASS	77.0248	170.697	-1.148	YES	0.0012327	TRUE	PASS	2
WBGene00003703	nhr-113	--	--	270.176	220.328	0.29425	NO	0.92645	FALSE	FAIL	42.9684	218.717	-2.3477	YES	0.00018491	TRUE	PASS	104.443	285.417	-1.4503	YES	0.011188	TRUE	PASS	194.589	220.11	-0.17779	NO	0.86247	FALSE	FAIL	168.476	268.952	-0.6748	NO	0.31207	FALSE	FAIL	2
WBGene00003704	nhr-114	--	--	1963.3	3710.75	-0.91843	NO	6.3046e-06	TRUE	FAIL	2993.82	3693.22	-0.30289	NO	0.15312	FALSE	FAIL	1418.65	2075.02	-0.54861	NO	0.0017326	TRUE	FAIL	1778.75	3716.32	-1.063	YES	1.0542e-10	TRUE	PASS	1050	1957.51	-0.89863	NO	1.725e-06	TRUE	FAIL	1
WBGene00003705	nhr-115	--	--	163.963	119.451	0.45696	NO	0.44106	FALSE	FAIL	132.534	119.049	0.15481	NO	0.81731	FALSE	FAIL	98.602	173.264	-0.81329	NO	0.013971	TRUE	FAIL	38.6151	119.808	-1.6335	YES	2.1815e-06	TRUE	PASS	94.4753	163.383	-0.79025	NO	0.041103	TRUE	FAIL	1
WBGene00003707	nhr-117	--	--	195.256	82.3989	1.2447	YES	0.00066478	TRUE	PASS	75.6771	82.0208	-0.11613	NO	0.94821	FALSE	FAIL	128.5	206.383	-0.68355	NO	0.025829	TRUE	FAIL	124.8	82.528	0.59666	NO	0.10654	FALSE	FAIL	172.783	194.713	-0.17239	NO	0.82674	FALSE	FAIL	1
WBGene00003711	nhr-121	--	YA	282.637	312.948	-0.14697	NO	0.92938	FALSE	FAIL	269.122	311.63	-0.21158	NO	0.58867	FALSE	FAIL	248.258	298.729	-0.267	NO	0.43516	FALSE	FAIL	91.6263	313.581	-1.775	YES	2.0831e-13	TRUE	PASS	150.179	281.899	-0.90849	NO	0.0020151	TRUE	FAIL	1
WBGene00003723	nhr-133	--	--	558.282	225.89	1.3054	YES	4.119e-07	TRUE	PASS	184.679	224.936	-0.2845	NO	0.45328	FALSE	FAIL	523.988	589.957	-0.17108	NO	0.6459	FALSE	FAIL	187.041	226.315	-0.27498	NO	0.48755	FALSE	FAIL	409.986	556.231	-0.44011	NO	0.11988	FALSE	FAIL	1
WBGene00003727	nhr-137	--	--	205.308	160.352	0.35654	NO	0.7201	FALSE	FAIL	107.01	159.509	-0.57589	NO	0.078656	FALSE	FAIL	107.168	216.922	-1.0173	YES	0.0092553	TRUE	PASS	157.855	160.595	-0.024823	NO	1	FALSE	FAIL	167.749	204.463	-0.28554	NO	0.72435	FALSE	FAIL	1
WBGene00003729	nhx-1	--	--	83.8136	90.4752	-0.11034	NO	1	FALSE	FAIL	143.168	90.3037	0.66485	NO	0.047122	TRUE	FAIL	52.5197	88.554	-0.7537	NO	0.10527	FALSE	FAIL	189.802	90.875	1.0625	YES	0.0007323	TRUE	PASS	180.594	83.4938	1.113	YES	0.0013383	TRUE	PASS	2
WBGene00003730	nhx-2	--	--	2165.74	5017.44	-1.2121	YES	4.3998e-10	TRUE	PASS	3601.81	4994.8	-0.47171	NO	0.012233	TRUE	FAIL	1664.92	2289.24	-0.45941	NO	0.010416	TRUE	FAIL	1476.45	5025.25	-1.7671	YES	7.3166e-27	TRUE	PASS	1270.72	2159.54	-0.76507	NO	6.05e-05	TRUE	FAIL	2
WBGene00003731	nhx-3	--	--	597.736	262.723	1.186	YES	2.6037e-06	TRUE	PASS	396.591	261.479	0.60096	NO	0.01348	TRUE	FAIL	485.931	631.921	-0.37899	NO	0.10533	FALSE	FAIL	501.325	263.126	0.93	NO	1.2438e-05	TRUE	FAIL	532.222	596.296	-0.164	NO	0.74028	FALSE	FAIL	1
WBGene00003742	nlp-4	--	L4	98.6939	111.927	-0.18153	NO	1	FALSE	FAIL	230.394	111.546	1.0465	YES	0.014911	TRUE	PASS	216.409	104.376	1.052	YES	0.0070636	TRUE	PASS	141.653	112.411	0.33357	NO	0.8143	FALSE	FAIL	100.199	98.6571	0.022373	NO	1	FALSE	FAIL	2
WBGene00003743	nlp-5	--	--	108.56	102.584	0.081692	NO	1	FALSE	FAIL	47.5206	102.03	-1.1024	YES	0.0036379	TRUE	PASS	105.97	114.759	-0.11495	NO	0.94107	FALSE	FAIL	107.362	102.657	0.064652	NO	1	FALSE	FAIL	200.553	108.314	0.88876	NO	0.0089925	TRUE	FAIL	1
WBGene00003763	nlp-25	--	L4	94.3091	89.4156	0.07687	NO	1	FALSE	FAIL	233.487	89.0917	1.39	YES	1.4865e-06	TRUE	PASS	67.681	99.7098	-0.55898	NO	0.22942	FALSE	FAIL	73.0412	89.7387	-0.29702	NO	0.70872	FALSE	FAIL	69.9999	94.0871	-0.42664	NO	0.54732	FALSE	FAIL	1
WBGene00003765	nlp-27	--	--	430.973	279.542	0.62453	NO	0.052945	FALSE	FAIL	764.861	277.911	1.4606	YES	1.1664e-12	TRUE	PASS	453.701	455.591	-0.005998	NO	1	FALSE	FAIL	1440.05	279.645	2.3645	YES	8.1005e-39	TRUE	PASS	1908.66	430.007	2.1501	YES	2.5372e-10	TRUE	PASS	3
WBGene00003766	nlp-28	--	--	140.643	49.604	1.5035	YES	0.00039423	TRUE	PASS	112.358	49.1864	1.1918	YES	0.0013714	TRUE	PASS	293.874	148.694	0.98285	NO	0.00017397	TRUE	FAIL	110.283	49.4867	1.1561	YES	0.0014798	TRUE	PASS	395.657	140.371	1.495	YES	4.1831e-09	TRUE	PASS	4
WBGene00003767	nlp-29	--	--	355.331	149.809	1.246	YES	6.2074e-05	TRUE	PASS	116.706	149.124	-0.35364	NO	0.3808	FALSE	FAIL	284.279	375.597	-0.40188	NO	0.22611	FALSE	FAIL	235.604	150.089	0.65055	NO	0.020587	TRUE	FAIL	409.53	354.599	0.20778	NO	0.78703	FALSE	FAIL	1
WBGene00003768	nlp-30	--	L4	500.782	240.258	1.0596	YES	0.010373	TRUE	PASS	263.919	239.355	0.14094	NO	0.80386	FALSE	FAIL	573.198	529.522	0.11434	NO	0.92236	FALSE	FAIL	252.152	240.953	0.065542	NO	0.97844	FALSE	FAIL	309.089	500.003	-0.69391	NO	0.13543	FALSE	FAIL	1
WBGene00003769	nlp-31	--	--	849.667	302.555	1.4897	YES	8.5758e-08	TRUE	PASS	105.019	301.192	-1.52	YES	1.0451e-09	TRUE	PASS	551.221	898.239	-0.70447	NO	0.0076503	TRUE	FAIL	864.072	303.126	1.5112	YES	1.2933e-15	TRUE	PASS	1373.41	847.992	0.69564	NO	0.068413	FALSE	FAIL	3
WBGene00003776	nmy-1	--	--	18258.9	24921.3	-0.44879	NO	0.2486	FALSE	FAIL	23792.7	24809.7	-0.060386	NO	0.99922	FALSE	FAIL	26411.1	19296.8	0.45278	NO	0.0056509	TRUE	FAIL	11854.2	24955.5	-1.074	YES	8.1426e-05	TRUE	PASS	7501.92	18196.5	-1.2783	YES	1.499e-09	TRUE	PASS	2
WBGene00003783	nos-1	EE	YA	199.329	345.56	-0.79378	NO	0.079577	FALSE	FAIL	658.054	344.052	0.93558	NO	4.8711e-06	TRUE	FAIL	441.38	210.621	1.0674	YES	5.6947e-06	TRUE	PASS	305.352	346.087	-0.18066	NO	0.68967	FALSE	FAIL	314.183	198.44	0.6629	NO	0.043217	TRUE	FAIL	1
WBGene00003784	nos-2	EE	--	71.2379	316.022	-2.1493	YES	0.00069531	TRUE	PASS	704.647	315.12	1.161	YES	4.2229e-08	TRUE	PASS	313.248	75.2294	2.0579	YES	5.2788e-15	TRUE	PASS	85.8193	316.912	-1.8847	YES	0.00086309	TRUE	PASS	70.5576	70.8909	-0.0067995	NO	1	FALSE	FAIL	4
WBGene00003813	nrf-6	--	YA	3498.94	5569.01	-0.6705	NO	0.0019377	TRUE	FAIL	5834.43	5545.69	0.073227	NO	0.8664	FALSE	FAIL	4114.47	3698.75	0.15367	NO	0.53997	FALSE	FAIL	2431.7	5579.18	-1.1981	YES	7.0027e-12	TRUE	PASS	2981.7	3489.62	-0.22694	NO	0.43228	FALSE	FAIL	1
WBGene00003816	asns-1	--	--	647.803	642.032	0.01291	NO	1	FALSE	FAIL	1501.61	639.932	1.2305	YES	6.9527e-12	TRUE	PASS	1110.94	684.623	0.6984	NO	0.004547	TRUE	FAIL	286.409	644.26	-1.1696	YES	3.2454e-06	TRUE	PASS	223.759	645.985	-1.5296	YES	4.9648e-12	TRUE	PASS	3
WBGene00003836	nxt-1	--	--	1344.97	1044.51	0.36475	NO	0.25167	FALSE	FAIL	1242.11	1040.41	0.25564	NO	0.30689	FALSE	FAIL	1337.7	1421.7	-0.087861	NO	0.83179	FALSE	FAIL	2347.13	1047.09	1.1645	YES	5.0995e-12	TRUE	PASS	2834.58	1341.41	1.0794	YES	1.62e-09	TRUE	PASS	2
WBGene00003837	oat-1	--	--	470.11	450.726	0.060745	NO	1	FALSE	FAIL	417.23	448.876	-0.10547	NO	0.8615	FALSE	FAIL	237.802	496.839	-1.063	YES	1.1041e-06	TRUE	PASS	642.233	451.694	0.50775	NO	0.021276	TRUE	FAIL	746.558	468.579	0.67196	NO	0.0035752	TRUE	FAIL	1
WBGene00003840	ocr-3	--	--	10.3463	10.721	-0.051336	NO	1	FALSE	FAIL	4.22927	10.6447	-1.3317	YES	0.38571	FALSE	FAIL	10.3597	10.9577	-0.080962	NO	1	FALSE	FAIL	218.027	10.7273	4.3451	YES	1.0845e-36	TRUE	PASS	164.798	10.3556	3.9922	YES	4.258e-15	TRUE	PASS	2
WBGene00003841	ocr-4	--	--	67.77	70.2482	-0.051814	NO	1	FALSE	FAIL	17.6717	69.9251	-1.9844	YES	1.8799e-05	TRUE	PASS	41.8359	71.593	-0.77508	NO	0.14206	FALSE	FAIL	122.204	70.3881	0.79589	NO	0.026458	TRUE	FAIL	101.553	67.5276	0.58868	NO	0.28862	FALSE	FAIL	1
WBGene00003843	oct-2	--	--	886.611	1033.43	-0.22107	NO	0.6809	FALSE	FAIL	787.934	1029.14	-0.3853	NO	0.089036	FALSE	FAIL	945.284	937.19	0.012407	NO	1	FALSE	FAIL	419.769	1035.38	-1.3025	YES	1.406e-12	TRUE	PASS	494.528	884.014	-0.83801	NO	9.4206e-05	TRUE	FAIL	1
WBGene00003846	odd-2	--	--	305.758	153.211	0.99687	NO	0.0015589	TRUE	FAIL	148.369	152.533	-0.039923	NO	1	FALSE	FAIL	230.763	323.17	-0.48588	NO	0.078127	FALSE	FAIL	77.8943	153.472	-0.97839	NO	0.0017605	TRUE	FAIL	125.672	304.72	-1.2778	YES	3.9367e-06	TRUE	PASS	1
WBGene00003847	blmp-1	--	--	2222.96	1690.51	0.39503	NO	0.19176	FALSE	FAIL	632.315	1682.62	-1.412	YES	0.00059628	TRUE	PASS	1403.17	2349.62	-0.74374	NO	1.3015e-05	TRUE	FAIL	1693.83	1692.32	0.0012842	NO	1	FALSE	FAIL	1090.93	2216.55	-1.0228	YES	2.8513e-05	TRUE	PASS	2
WBGene00003856	odr-10	--	--	169.872	72.8932	1.2206	YES	0.0019843	TRUE	PASS	41.3891	72.4793	-0.80832	NO	0.078451	FALSE	FAIL	124.337	179.513	-0.52983	NO	0.12833	FALSE	FAIL	120.601	72.9399	0.72546	NO	0.04848	TRUE	FAIL	183.256	169.259	0.11463	NO	0.9355	FALSE	FAIL	1
WBGene00003864	oma-1	EE	--	782.51	1343.29	-0.77959	NO	0.00069464	TRUE	FAIL	3250.83	1338.62	1.2801	YES	2.8086e-14	TRUE	PASS	2231.2	827.045	1.4318	YES	8.67e-19	TRUE	PASS	1297.64	1347.43	-0.054321	NO	0.94977	FALSE	FAIL	1004.78	780.001	0.36534	NO	0.16144	FALSE	FAIL	2
WBGene00003865	oma-2	EE	--	400.857	1776.12	-2.1476	YES	5.4911e-10	TRUE	PASS	4250.63	1771.53	1.2627	YES	1.4835e-14	TRUE	PASS	1542.74	423.536	1.8649	YES	8.3015e-21	TRUE	PASS	819.029	1782.37	-1.1218	YES	0.00073932	TRUE	PASS	589.273	399.198	0.56183	NO	0.07956	FALSE	FAIL	4
WBGene00003876	pept-2	--	--	859.581	695.967	0.30461	NO	0.42705	FALSE	FAIL	946.693	693.679	0.44863	NO	0.031801	TRUE	FAIL	1183.73	908.396	0.38195	NO	0.056227	FALSE	FAIL	314.24	698.042	-1.1514	YES	5.2693e-09	TRUE	PASS	323.607	856.921	-1.4049	YES	1.324e-11	TRUE	PASS	2
WBGene00003879	ora-1	--	L4	487.98	689.991	-0.49976	NO	0.27157	FALSE	FAIL	930.694	687.127	0.43773	NO	0.26367	FALSE	FAIL	621.889	515.845	0.26972	NO	0.31758	FALSE	FAIL	219.184	691.89	-1.6584	YES	3.2743e-06	TRUE	PASS	140.843	486.95	-1.7897	YES	1.4732e-11	TRUE	PASS	2
WBGene00003886	osm-6	--	--	45.93	57.5449	-0.32525	NO	0.89484	FALSE	FAIL	17.9656	57.483	-1.6779	YES	0.0051617	TRUE	PASS	35.2235	48.5229	-0.46213	NO	0.5847	FALSE	FAIL	45.1666	57.848	-0.35701	NO	0.79014	FALSE	FAIL	54.2504	45.7706	0.24521	NO	0.88545	FALSE	FAIL	1
WBGene00003887	osm-7	--	--	3013.22	2751.35	0.13116	NO	0.86772	FALSE	FAIL	3083.3	2742.43	0.16902	NO	0.52469	FALSE	FAIL	3843.12	3184.63	0.27115	NO	0.16143	FALSE	FAIL	1291.39	2760.06	-1.0958	YES	5.45e-11	TRUE	PASS	1329.2	3003.92	-1.1763	YES	2.8604e-11	TRUE	PASS	2
WBGene00003888	osm-8	--	--	1015.48	878.778	0.20858	NO	0.72546	FALSE	FAIL	224.389	875.274	-1.9637	YES	5.6462e-24	TRUE	PASS	592.119	1073.74	-0.85869	NO	0.0015283	TRUE	FAIL	571.87	881.027	-0.6235	NO	0.0016777	TRUE	FAIL	318.54	1013.55	-1.6699	YES	8.2709e-08	TRUE	PASS	2
WBGene00003889	osm-9	--	--	151.848	110.55	0.45792	NO	0.4643	FALSE	FAIL	44.863	110.11	-1.2954	YES	0.0004262	TRUE	PASS	81.4076	160.481	-0.97916	NO	0.003797	TRUE	FAIL	1684.85	110.808	3.9265	YES	5.1539e-91	TRUE	PASS	886.641	151.342	2.5505	YES	1.1481e-32	TRUE	PASS	3
WBGene00003906	paf-1	--	--	72.4505	93.5947	-0.36943	NO	0.7328	FALSE	FAIL	192.314	93.2592	1.0441	YES	0.0003729	TRUE	PASS	177.421	76.5919	1.2119	YES	0.00015306	TRUE	PASS	117.609	93.8985	0.32482	NO	0.54385	FALSE	FAIL	81.6027	72.3	0.17462	NO	0.93463	FALSE	FAIL	2
WBGene00003912	pal-1	EE	--	206.992	515.262	-1.3157	YES	4.6689e-07	TRUE	PASS	1061.69	513.324	1.0484	YES	2.1873e-08	TRUE	PASS	659.324	218.826	1.5912	YES	5.2084e-15	TRUE	PASS	342.417	516.507	-0.59303	NO	0.0084211	TRUE	FAIL	276.931	206.55	0.42303	NO	0.2603	FALSE	FAIL	3
WBGene00003915	pan-1	--	--	4644.55	3064.7	0.59979	NO	0.0063779	TRUE	FAIL	1024.2	3051.82	-1.5752	YES	1.2482e-14	TRUE	PASS	2724.05	4909.53	-0.84983	NO	5.7006e-08	TRUE	FAIL	4084.11	3070.31	0.41164	NO	0.028894	TRUE	FAIL	3432.3	4631.94	-0.43244	NO	0.041461	TRUE	FAIL	1
WBGene00003933	pat-9	--	--	794.202	711.557	0.15853	NO	0.82316	FALSE	FAIL	542.199	709.288	-0.38755	NO	0.1535	FALSE	FAIL	845.099	839.484	0.0096187	NO	1	FALSE	FAIL	323.705	713.589	-1.1404	YES	1.3982e-06	TRUE	PASS	249.664	791.953	-1.6654	YES	3.538e-15	TRUE	PASS	2
WBGene00003957	pcp-2	--	--	5354.63	2897.94	0.88576	NO	8.9679e-06	TRUE	FAIL	1860.56	2885.39	-0.63303	NO	0.050655	FALSE	FAIL	3765.93	5659.79	-0.58774	NO	0.00029868	TRUE	FAIL	2014.85	2902.35	-0.52655	NO	0.054077	FALSE	FAIL	2482.25	5338.58	-1.1048	YES	1.4922e-10	TRUE	PASS	1
WBGene00003958	pcp-3	--	--	28181.3	10779.4	1.3865	YES	5.0534e-14	TRUE	PASS	8878.12	10732.1	-0.27361	NO	0.46044	FALSE	FAIL	22430	29785.1	-0.40916	NO	0.014695	TRUE	FAIL	14049.5	10795.2	0.38013	NO	0.084717	FALSE	FAIL	18596.8	28090	-0.595	NO	0.0012455	TRUE	FAIL	1
WBGene00003959	pcp-4	--	--	6805.34	3313.05	1.0385	YES	0.012993	TRUE	PASS	2110.38	3300.01	-0.64497	NO	0.0088449	TRUE	FAIL	4817.28	7190.51	-0.57787	NO	0.12864	FALSE	FAIL	2657.59	3319.65	-0.32091	NO	0.25473	FALSE	FAIL	4950.13	6777.65	-0.45332	NO	0.32225	FALSE	FAIL	1
WBGene00003963	pdi-2	--	--	146795	142946	0.038331	NO	1	FALSE	FAIL	61011.7	142355	-1.2223	YES	2.3183e-14	TRUE	PASS	83201.2	155122	-0.89873	NO	0.00039339	TRUE	FAIL	146904	143234	0.036501	NO	0.97844	FALSE	FAIL	117101	146248	-0.32066	NO	0.31613	FALSE	FAIL	1
WBGene00003968	peb-1	--	--	1078.28	720.378	0.5819	NO	0.024828	TRUE	FAIL	86.9031	716.853	-3.0442	YES	2.1845e-27	TRUE	PASS	526.783	1139.61	-1.1133	YES	7.0608e-10	TRUE	PASS	876.991	721.164	0.28223	NO	0.26767	FALSE	FAIL	642.007	1075.04	-0.74373	NO	0.00041841	TRUE	FAIL	2
WBGene00003979	pes-5	--	--	177.307	65.1772	1.4438	YES	0.00014024	TRUE	PASS	62.8365	64.8199	-0.044835	NO	1	FALSE	FAIL	88.1317	187.344	-1.088	YES	0.00047959	TRUE	PASS	82.4191	65.2155	0.33776	NO	0.59976	FALSE	FAIL	97.3438	176.673	-0.85992	NO	0.017981	TRUE	FAIL	2
WBGene00003981	pes-8	--	L4	3253.2	3668.77	-0.17344	NO	0.74931	FALSE	FAIL	3469.7	3655.34	-0.075194	NO	0.88081	FALSE	FAIL	4303.37	3439.45	0.32329	NO	0.09942	FALSE	FAIL	1077.72	3679.55	-1.7716	YES	3.0258e-23	TRUE	PASS	678.425	3246.25	-2.2585	YES	1.3885e-21	TRUE	PASS	2
WBGene00003986	mct-4	--	--	3655.34	6056.92	-0.72858	NO	0.00053735	TRUE	FAIL	6494.71	6032.86	0.10642	NO	0.73356	FALSE	FAIL	2881.96	3863.37	-0.42281	NO	0.016343	TRUE	FAIL	2227.74	6069.46	-1.446	YES	8.1613e-16	TRUE	PASS	2124.35	3643.44	-0.77828	NO	4.2604e-05	TRUE	FAIL	1
WBGene00003987	pes-23	--	YA	69.1836	109.309	-0.65991	NO	0.28459	FALSE	FAIL	413.557	108.887	1.9253	YES	7.071e-17	TRUE	PASS	310.86	73.1637	2.0871	YES	3.3485e-15	TRUE	PASS	34.1655	109.597	-1.6816	YES	3.0481e-06	TRUE	PASS	38.4585	69.0628	-0.84461	NO	0.17203	FALSE	FAIL	3
WBGene00003995	pgp-1	--	--	2384.06	762.256	1.6451	YES	2.5105e-12	TRUE	PASS	667.139	758.491	-0.18515	NO	0.75208	FALSE	FAIL	2350.9	2519.42	-0.099882	NO	0.85505	FALSE	FAIL	3509.8	762.878	2.2019	YES	1.1277e-36	TRUE	PASS	3787.8	2375.73	0.67299	NO	0.011562	TRUE	FAIL	2
WBGene00003996	pgp-2	--	--	1410.22	3638.72	-1.3675	YES	1.4616e-06	TRUE	PASS	2535.6	3622.73	-0.51475	NO	0.081703	FALSE	FAIL	1309.71	1490.52	-0.18656	NO	0.4974	FALSE	FAIL	1434.64	3644.13	-1.3449	YES	2.9463e-07	TRUE	PASS	1059.28	1405.86	-0.40836	NO	0.092718	FALSE	FAIL	2
WBGene00003999	pgp-5	--	YA	475.889	231.822	1.0376	YES	0.00011863	TRUE	PASS	223.455	230.721	-0.046162	NO	1	FALSE	FAIL	587.259	503.147	0.22302	NO	0.44723	FALSE	FAIL	334.952	232.087	0.52929	NO	0.12415	FALSE	FAIL	481.095	474.847	0.018858	NO	1	FALSE	FAIL	1
WBGene00004001	pgp-7	--	--	10.0077	4.24147	1.2385	YES	0.74931	FALSE	FAIL	3.58773	4.20093	-0.22764	NO	1	FALSE	FAIL	9.07565	10.5939	-0.22316	NO	1	FALSE	FAIL	19.4672	4.22951	2.2025	YES	0.025684	TRUE	PASS	13.9513	10.0189	0.47768	NO	0.89191	FALSE	FAIL	1
WBGene00004002	pgp-8	--	--	956.065	67.593	3.8222	YES	2.3177e-53	TRUE	PASS	17.8456	67.3059	-1.9152	YES	0.022818	TRUE	PASS	784.212	1010.48	-0.36572	NO	0.087682	FALSE	FAIL	5023.9	67.6606	6.2143	YES	4.0057e-207	TRUE	PASS	4448.8	953.144	2.2227	YES	5.3837e-18	TRUE	PASS	4
WBGene00004003	pgp-9	--	--	5834.74	1843.14	1.6625	YES	8.244e-10	TRUE	PASS	2242.42	1834.31	0.28983	NO	0.4139	FALSE	FAIL	3155.3	6165.87	-0.96653	NO	0.00010356	TRUE	FAIL	1360.25	1845.05	-0.43979	NO	0.22817	FALSE	FAIL	2965.73	5813.52	-0.97103	NO	4.9853e-05	TRUE	FAIL	1
WBGene00004004	pgp-10	--	--	424.751	413.033	0.040361	NO	1	FALSE	FAIL	221.76	410.818	-0.8895	NO	0.085883	FALSE	FAIL	265.311	448.946	-0.75886	NO	0.00096928	TRUE	FAIL	951.338	413.127	1.2034	YES	0.00058215	TRUE	PASS	700.403	423.308	0.72648	NO	0.052059	FALSE	FAIL	1
WBGene00004007	pgp-13	--	--	185.952	402.04	-1.1124	YES	0.0016216	TRUE	PASS	236.845	400.025	-0.75615	NO	0.0014417	TRUE	FAIL	128.653	196.432	-0.61054	NO	0.38571	FALSE	FAIL	174.793	402.448	-1.2032	YES	5.0057e-08	TRUE	PASS	211.075	185.081	0.1896	NO	0.87928	FALSE	FAIL	2
WBGene00004008	pgp-14	--	--	1180.08	1028.21	0.19875	NO	0.97124	FALSE	FAIL	2447.18	1022.04	1.2597	YES	0.00020798	TRUE	PASS	741.14	1246.68	-0.75027	NO	0.1431	FALSE	FAIL	1113.99	1027.85	0.11611	NO	0.94076	FALSE	FAIL	1221.84	1174.84	0.056589	NO	1	FALSE	FAIL	1
WBGene00004017	phg-1	--	--	1153.8	1150.77	0.0037941	NO	1	FALSE	FAIL	882.043	1147	-0.37894	NO	0.083377	FALSE	FAIL	1637.38	1219.81	0.42473	NO	0.025067	TRUE	FAIL	541.71	1154.62	-1.0918	YES	1.5588e-07	TRUE	PASS	415.998	1151.17	-1.4685	YES	6.0532e-14	TRUE	PASS	2
WBGene00004020	pho-1	--	--	3938.18	5937.63	-0.59236	NO	0.0075863	TRUE	FAIL	3871.21	5912.82	-0.61106	NO	0.00060756	TRUE	FAIL	2577.73	4162.27	-0.69127	NO	1.7277e-05	TRUE	FAIL	1516.35	5949.54	-1.9722	YES	1.3972e-34	TRUE	PASS	1907.17	3925.56	-1.0415	YES	2.8061e-09	TRUE	PASS	2
WBGene00004025	phy-2	--	--	4747.24	6817.21	-0.52209	NO	0.02319	TRUE	FAIL	2418.61	6785.79	-1.4883	YES	5.3814e-20	TRUE	PASS	2829.4	5017.28	-0.82641	NO	1.2504e-07	TRUE	FAIL	5217.43	6828.04	-0.38813	NO	0.042524	TRUE	FAIL	4269.34	4732.14	-0.14848	NO	0.69506	FALSE	FAIL	1
WBGene00004026	phy-3	--	--	68.0927	68.6047	-0.010807	NO	1	FALSE	FAIL	244.154	68.3662	1.8364	YES	1.662e-11	TRUE	PASS	181.485	72.0145	1.3335	YES	2.7854e-05	TRUE	PASS	85.2685	68.8615	0.30831	NO	0.6517	FALSE	FAIL	51.0372	68.0182	-0.41437	NO	0.66068	FALSE	FAIL	2
WBGene00004027	pie-1	EE	--	251.271	489.964	-0.96343	NO	0.00041101	TRUE	FAIL	958.335	488.082	0.97341	NO	4.2219e-07	TRUE	FAIL	723.942	265.64	1.4464	YES	2.8749e-13	TRUE	PASS	397.345	491.226	-0.30599	NO	0.27229	FALSE	FAIL	366.551	250.706	0.54802	NO	0.074253	FALSE	FAIL	1
WBGene00004030	pin-2	--	--	171.805	145.547	0.23928	NO	0.82584	FALSE	FAIL	147.08	145.211	0.018443	NO	1	FALSE	FAIL	182.733	181.571	0.0091994	NO	1	FALSE	FAIL	1846.27	146.16	3.659	YES	2.53e-84	TRUE	PASS	1963.66	171.203	3.5198	YES	2.2445e-66	TRUE	PASS	2
WBGene00004033	pkc-2	--	--	1907.77	2394.87	-0.32805	NO	0.30967	FALSE	FAIL	3203.62	2385.94	0.42515	NO	0.025203	TRUE	FAIL	2575.91	2016.62	0.35315	NO	0.053691	FALSE	FAIL	841.504	2400.85	-1.5125	YES	2.7362e-19	TRUE	PASS	850.519	1902.28	-1.1613	YES	4.0467e-10	TRUE	PASS	2
WBGene00004035	pkd-2	--	--	8.57179	11.2638	-0.39403	NO	1	FALSE	FAIL	5.20751	11.2792	-1.115	YES	0.50126	FALSE	FAIL	7.5619	9.04405	-0.25822	NO	1	FALSE	FAIL	41.6092	11.3514	1.874	YES	0.0013995	TRUE	PASS	25.5587	8.49806	1.5886	YES	0.13056	FALSE	FAIL	1
WBGene00004037	plc-2	--	--	977.824	1135.76	-0.21601	NO	0.80765	FALSE	FAIL	789.808	1130.49	-0.51737	NO	0.078367	FALSE	FAIL	776.882	1033.27	-0.41145	NO	0.090286	FALSE	FAIL	404.571	1137.13	-1.4909	YES	3.7328e-07	TRUE	PASS	436.89	974.262	-1.157	YES	2.7721e-05	TRUE	PASS	2
WBGene00004038	plc-3	--	--	1069.01	690.625	0.63031	NO	0.066838	FALSE	FAIL	666.147	687.14	-0.044764	NO	1	FALSE	FAIL	852.466	1129.76	-0.4063	NO	0.13304	FALSE	FAIL	428.97	691.093	-0.688	NO	0.079392	FALSE	FAIL	445.666	1065.24	-1.2571	YES	3.5098e-09	TRUE	PASS	1
WBGene00004044	plk-3	--	YA	1651.09	2922.73	-0.8239	NO	0.00011793	TRUE	FAIL	4883.68	2913.82	0.74506	NO	1.1286e-05	TRUE	FAIL	3689.47	1745.2	1.08	YES	4.0722e-12	TRUE	PASS	2709.62	2931.74	-0.11367	NO	0.79663	FALSE	FAIL	1969.24	1646.1	0.25859	NO	0.34297	FALSE	FAIL	1
WBGene00004048	plx-2	--	--	838.715	876.48	-0.06354	NO	1	FALSE	FAIL	360.693	872.255	-1.274	YES	0.0033032	TRUE	PASS	636.41	886.296	-0.47783	NO	0.30691	FALSE	FAIL	613.252	877.216	-0.51645	NO	0.27526	FALSE	FAIL	393.296	835.402	-1.0869	YES	0.0025726	TRUE	PASS	2
WBGene00004052	parg-2	--	--	19.7905	27.1184	-0.45446	NO	0.88634	FALSE	FAIL	24.3202	26.9336	-0.14725	NO	0.97746	FALSE	FAIL	28.6331	20.9226	0.45262	NO	0.74567	FALSE	FAIL	174.843	27.1093	2.6892	YES	4.0789e-17	TRUE	PASS	94.6914	19.7599	2.2607	YES	2.0881e-06	TRUE	PASS	2
WBGene00004058	pmp-1	--	--	1412.31	3135.87	-1.1508	YES	8.2574e-09	TRUE	PASS	2078.02	3121.35	-0.58696	NO	0.0013843	TRUE	FAIL	1380.89	1492.52	-0.11215	NO	0.76708	FALSE	FAIL	644.235	3140.4	-2.2853	YES	4.8905e-39	TRUE	PASS	773.139	1407.41	-0.86425	NO	1.1863e-05	TRUE	FAIL	2
WBGene00004062	pmp-5	--	--	11336.7	18419.4	-0.70022	NO	0.00065189	TRUE	FAIL	16997.2	18344.3	-0.11004	NO	0.75808	FALSE	FAIL	6712.89	11981.8	-0.83585	NO	3.495e-08	TRUE	FAIL	7748.36	18460.5	-1.2525	YES	1.6874e-15	TRUE	PASS	6812.26	11300.5	-0.73018	NO	3.7472e-05	TRUE	FAIL	1
WBGene00004078	pos-1	EE	--	632.88	2649.4	-2.0657	YES	4.04e-25	TRUE	PASS	6709.32	2641.26	1.3449	YES	1.1484e-16	TRUE	PASS	3426.01	668.903	2.3567	YES	2.6318e-50	TRUE	PASS	1445.87	2657.81	-0.8783	NO	4.1053e-07	TRUE	FAIL	992.767	630.889	0.65407	NO	0.0027427	TRUE	FAIL	3
WBGene00004083	pph-1	--	--	474.938	295.877	0.68274	NO	0.02373	TRUE	FAIL	590.269	294.376	1.0037	YES	2.0119e-06	TRUE	PASS	523.151	502.04	0.059426	NO	0.9715	FALSE	FAIL	372.58	296.247	0.33075	NO	0.27272	FALSE	FAIL	461.499	473.708	-0.03767	NO	1	FALSE	FAIL	1
WBGene00004086	pph-4.2	EE	--	386.007	846.815	-1.1334	YES	1.5636e-06	TRUE	PASS	1439.5	844.031	0.7702	NO	3.0866e-05	TRUE	FAIL	914.45	408.036	1.1642	YES	5.4647e-10	TRUE	PASS	604.807	849.318	-0.48983	NO	0.022271	TRUE	FAIL	532.676	384.937	0.46864	NO	0.092688	FALSE	FAIL	2
WBGene00004091	pps-1	--	--	4615.04	4341.63	0.088107	NO	0.95421	FALSE	FAIL	3455.63	4325.23	-0.32383	NO	0.12571	FALSE	FAIL	4608.64	4877.66	-0.081848	NO	0.85117	FALSE	FAIL	2340.4	4352.39	-0.89505	NO	7.2816e-08	TRUE	FAIL	2091.1	4600.99	-1.1377	YES	4.4766e-11	TRUE	PASS	1
WBGene00004096	pqm-1	--	--	1308.96	486.985	1.4265	YES	3.5312e-11	TRUE	PASS	465.988	484.753	-0.056957	NO	0.95395	FALSE	FAIL	1184.06	1383.59	-0.22467	NO	0.33767	FALSE	FAIL	789.046	487.874	0.6936	NO	0.00055228	TRUE	FAIL	1327.2	1305.54	0.023735	NO	1	FALSE	FAIL	1
WBGene00004098	pqn-2	--	L4	115.394	540.845	-2.2286	YES	2.031e-07	TRUE	PASS	1719.4	538.455	1.675	YES	5.0372e-21	TRUE	PASS	233.356	122.013	0.9355	NO	0.00097739	TRUE	FAIL	80.6026	542.202	-2.7499	YES	4.9482e-10	TRUE	PASS	19.744	115.148	-2.544	YES	7.4089e-09	TRUE	PASS	4
WBGene00004099	abu-15	--	L4	269.125	438.027	-0.70274	NO	0.15153	FALSE	FAIL	1901.26	435.979	2.1246	YES	8.1184e-33	TRUE	PASS	506.014	284.54	0.83054	NO	0.022738	TRUE	FAIL	155.557	439.01	-1.4968	YES	0.00013005	TRUE	PASS	63.2486	268.661	-2.0867	YES	1.0938e-07	TRUE	PASS	3
WBGene00004103	pqn-11	--	YA	42.3096	27.8332	0.60418	NO	0.92361	FALSE	FAIL	15.3065	27.6591	-0.85361	NO	0.31194	FALSE	FAIL	12.0683	44.6519	-1.8875	YES	0.33267	FALSE	FAIL	7.04502	27.8156	-1.9812	YES	0.0095997	TRUE	PASS	8.87038	42.0302	-2.2444	YES	0.32586	FALSE	FAIL	1
WBGene00004104	pqn-13	--	--	1348.89	1796.92	-0.41375	NO	0.15757	FALSE	FAIL	1115.69	1791.01	-0.68283	NO	0.0012639	TRUE	FAIL	1502.3	1425.91	0.07529	NO	0.8915	FALSE	FAIL	611.519	1802.1	-1.5592	YES	5.5723e-18	TRUE	PASS	277.797	1345.59	-2.2761	YES	3.2715e-31	TRUE	PASS	2
WBGene00004114	pqn-25	--	--	781.595	598.782	0.38439	NO	0.26528	FALSE	FAIL	297.404	595.885	-1.0026	YES	1.7896e-06	TRUE	PASS	524.358	825.895	-0.65541	NO	0.00091813	TRUE	FAIL	738.483	599.514	0.30077	NO	0.38373	FALSE	FAIL	950.43	778.949	0.28705	NO	0.34221	FALSE	FAIL	1
WBGene00004115	pqn-26	--	--	528.282	788.363	-0.57755	NO	0.043103	TRUE	FAIL	665.779	785.57	-0.2387	NO	0.53162	FALSE	FAIL	758.758	558.528	0.44201	NO	0.08353	FALSE	FAIL	270.308	790.387	-1.548	YES	9.2074e-16	TRUE	PASS	111.341	527.212	-2.2434	YES	2.4084e-13	TRUE	PASS	2
WBGene00004118	pqn-29	--	--	224.368	490.46	-1.1283	YES	2.3762e-05	TRUE	PASS	708.179	488.66	0.53528	NO	0.013764	TRUE	FAIL	397.724	237.184	0.74576	NO	0.0030864	TRUE	FAIL	124.362	491.818	-1.9836	YES	3.0086e-20	TRUE	PASS	52.6743	223.827	-2.0872	YES	4.736e-11	TRUE	PASS	3
WBGene00004119	pqn-31	--	--	1007.33	448.985	1.1658	YES	0.0019001	TRUE	PASS	641.228	446.969	0.52066	NO	0.048167	TRUE	FAIL	337.951	1064.34	-1.6551	YES	1.5396e-06	TRUE	PASS	1117.6	449.566	1.3138	YES	2.5949e-13	TRUE	PASS	1383.95	1003.41	0.46388	NO	0.073438	FALSE	FAIL	3
WBGene00004120	pqn-32	--	--	11976.2	9041.66	0.40551	NO	0.10854	FALSE	FAIL	4123.52	9007.54	-1.1273	YES	6.6333e-12	TRUE	PASS	9115.29	12660.4	-0.47397	NO	0.0036763	TRUE	FAIL	5115.69	9064.69	-0.82533	NO	4.887e-07	TRUE	FAIL	2716.23	11946.6	-2.1369	YES	4.0771e-38	TRUE	PASS	2
WBGene00004121	ptrn-1	--	--	2172.12	2249.7	-0.05063	NO	1	FALSE	FAIL	1050.42	2238.26	-1.0914	YES	0.001973	TRUE	PASS	1538.44	2295.44	-0.5773	NO	0.0094462	TRUE	FAIL	2003.5	2251.32	-0.16825	NO	0.75879	FALSE	FAIL	1527.29	2164.66	-0.50317	NO	0.026983	TRUE	FAIL	1
WBGene00004123	pqn-36	--	--	514.212	329.836	0.64062	NO	0.033234	TRUE	FAIL	837.712	328.36	1.3512	YES	0.00051954	TRUE	PASS	641.365	543.36	0.23924	NO	0.72335	FALSE	FAIL	210.658	330.432	-0.64945	NO	0.0095708	TRUE	FAIL	253.011	512.438	-1.0182	YES	0.00042987	TRUE	PASS	2
WBGene00004127	abu-12	--	--	3739.74	3332.54	0.16631	NO	0.74846	FALSE	FAIL	2174.44	3321.26	-0.61109	NO	0.0064654	TRUE	FAIL	4222.05	3953.42	0.094841	NO	0.80746	FALSE	FAIL	973.903	3341.74	-1.7787	YES	5.2246e-22	TRUE	PASS	541.611	3729.97	-2.7838	YES	6.9019e-55	TRUE	PASS	2
WBGene00004133	abu-13	--	--	4920.52	4238.54	0.21524	NO	0.74455	FALSE	FAIL	2360.8	4223.35	-0.83911	NO	1.0217e-06	TRUE	FAIL	5170.6	5202.5	-0.0088721	NO	1	FALSE	FAIL	1809.32	4251.39	-1.2325	YES	8.5497e-13	TRUE	PASS	1171.81	4911.55	-2.0674	YES	8.3072e-10	TRUE	PASS	2
WBGene00004134	myrf-1	--	--	5734.54	4169.94	0.45965	NO	0.077607	FALSE	FAIL	1033.97	4150.09	-2.005	YES	3.276e-07	TRUE	PASS	3098.76	6061.1	-0.96789	NO	1.0337e-09	TRUE	FAIL	3857.87	4174.18	-0.11369	NO	0.88777	FALSE	FAIL	2747.04	5717	-1.0574	YES	8.8743e-10	TRUE	PASS	2
WBGene00004139	pqn-54	--	L4	383.251	1046.91	-1.4498	YES	0.0054462	TRUE	PASS	3750.77	1042.78	1.8468	YES	4.6125e-28	TRUE	PASS	681.753	405.171	0.75072	NO	0.04167	TRUE	FAIL	336.283	1050.21	-1.6429	YES	0.00078011	TRUE	PASS	95.759	382.506	-1.998	YES	3.228e-10	TRUE	PASS	4
WBGene00004140	ebax-1	--	--	1478.98	1405.35	0.073668	NO	1	FALSE	FAIL	511.427	1397.47	-1.4502	YES	0.036813	TRUE	PASS	842.785	1562.9	-0.89099	NO	0.0030469	TRUE	FAIL	1246.99	1405.07	-0.17219	NO	0.90977	FALSE	FAIL	769.101	1473.62	-0.93812	NO	0.010806	TRUE	FAIL	1
WBGene00004144	pqn-60	--	--	271.581	112.079	1.2769	YES	6.4662e-05	TRUE	PASS	106.308	111.443	-0.068052	NO	0.97865	FALSE	FAIL	141.713	287.064	-1.0184	YES	9.9635e-05	TRUE	PASS	192.615	112.11	0.78081	NO	0.0073562	TRUE	FAIL	300.65	270.884	0.15041	NO	0.83741	FALSE	FAIL	2
WBGene00004146	pqn-63	--	L4	490.674	1090.35	-1.152	YES	8.8338e-05	TRUE	PASS	2063.27	1086.92	0.92469	NO	2.039e-07	TRUE	FAIL	939.815	518.654	0.8576	NO	0.002361	TRUE	FAIL	201.389	1094.36	-2.442	YES	5.0779e-12	TRUE	PASS	94.9486	489.347	-2.3656	YES	1.1808e-21	TRUE	PASS	3
WBGene00004149	trpl-5	--	--	5.15903	6.22918	-0.27194	NO	1	FALSE	FAIL	5.49631	6.1829	-0.16982	NO	1	FALSE	FAIL	11.9288	5.45906	1.1277	YES	0.5297	FALSE	FAIL	126.541	6.2262	4.3451	YES	2.0231e-15	TRUE	PASS	42.653	5.16562	3.0456	YES	8.9913e-05	TRUE	PASS	2
WBGene00004150	pqn-67	--	--	158.793	316.496	-0.99504	NO	0.0031937	TRUE	FAIL	216.241	315.779	-0.54627	NO	0.12177	FALSE	FAIL	171.216	167.887	0.02833	NO	1	FALSE	FAIL	85.8566	317.734	-1.8878	YES	1.8085e-07	TRUE	PASS	30.7006	158.386	-2.3671	YES	2.9092e-10	TRUE	PASS	2
WBGene00004153	pqn-71	--	--	92.4443	45.3313	1.0281	YES	0.068425	FALSE	FAIL	171.483	45.1134	1.9264	YES	6.7286e-10	TRUE	PASS	141.152	97.7362	0.53029	NO	0.28705	FALSE	FAIL	22.2293	45.4057	-1.0304	YES	0.079093	FALSE	FAIL	32.861	92.3105	-1.4901	YES	0.0056635	TRUE	PASS	2
WBGene00004154	pqn-72	--	--	541.708	410.596	0.3998	NO	0.29722	FALSE	FAIL	1314.72	408.975	1.6847	YES	2.3949e-20	TRUE	PASS	1156.66	572.407	1.0148	YES	0.00010569	TRUE	PASS	147.675	411.674	-1.4791	YES	2.0937e-11	TRUE	PASS	161.371	539.79	-1.742	YES	3.4747e-13	TRUE	PASS	4
WBGene00004155	pqn-73	--	--	211.363	116.237	0.86265	NO	0.022564	TRUE	FAIL	68.7419	115.707	-0.75121	NO	0.045094	TRUE	FAIL	219.851	223.387	-0.023019	NO	1	FALSE	FAIL	85.1766	116.398	-0.45054	NO	0.3033	FALSE	FAIL	59.7874	210.589	-1.8165	YES	1.7375e-08	TRUE	PASS	1
WBGene00004156	pqn-74	--	--	1539.26	2545.08	-0.72548	NO	0.015501	TRUE	FAIL	7019.24	2535.54	1.469	YES	2.5985e-19	TRUE	PASS	2687.46	1627.09	0.72395	NO	0.0087551	TRUE	FAIL	736.528	2552.98	-1.7934	YES	1.9398e-08	TRUE	PASS	375.378	1535.41	-2.0322	YES	1.1998e-26	TRUE	PASS	3
WBGene00004157	pqn-75	--	--	878.956	621.065	0.50105	NO	0.12904	FALSE	FAIL	320.244	618.399	-0.94937	NO	5.614e-06	TRUE	FAIL	461.357	928.742	-1.0094	YES	0.0012736	TRUE	PASS	836.088	622.219	0.42623	NO	0.053911	FALSE	FAIL	1231.97	875.631	0.49258	NO	0.029973	TRUE	FAIL	1
WBGene00004163	pqn-82	EE	--	200.484	270.267	-0.4309	NO	0.37817	FALSE	FAIL	458.677	269.351	0.76799	NO	0.00054513	TRUE	FAIL	434.038	211.936	1.0342	YES	5.0674e-06	TRUE	PASS	271.898	270.96	0.0049853	NO	1	FALSE	FAIL	250.795	199.821	0.3278	NO	0.44733	FALSE	FAIL	1
WBGene00004171	pqn-91	--	L4	2.57775	4.17362	-0.69519	NO	0.9946	FALSE	FAIL	25.4954	4.12765	2.6268	YES	0.0028549	TRUE	PASS	6.36366	2.72706	1.2225	YES	0.7172	FALSE	FAIL	1.66054	4.15915	-1.3246	YES	0.70757	FALSE	FAIL	0.326605	2.58129	-2.9825	YES	0.75791	FALSE	FAIL	1
WBGene00004173	pqn-94	--	--	936.642	429.294	1.1255	YES	0.0036302	TRUE	PASS	483.328	426.576	0.1802	NO	0.70677	FALSE	FAIL	276.321	989.689	-1.8406	YES	1.1851e-07	TRUE	PASS	999.026	429.171	1.219	YES	1.6044e-09	TRUE	PASS	1159.32	932.992	0.31334	NO	0.25943	FALSE	FAIL	3
WBGene00004174	abu-14	--	--	3328.33	5496.24	-0.72365	NO	0.0088232	TRUE	FAIL	10255.1	5476.1	0.90512	NO	6.3078e-08	TRUE	FAIL	4992.33	3518.19	0.50488	NO	0.0022435	TRUE	FAIL	1645.99	5513.49	-1.744	YES	7.8228e-10	TRUE	PASS	647.938	3320.41	-2.3574	YES	7.8377e-37	TRUE	PASS	2
WBGene00004183	prk-2	--	--	904.461	401.289	1.1724	YES	4.0237e-07	TRUE	PASS	550.93	399.275	0.46449	NO	0.050389	FALSE	FAIL	769.292	955.747	-0.3131	NO	0.16469	FALSE	FAIL	409.426	401.722	0.027406	NO	1	FALSE	FAIL	535.691	901.283	-0.75058	NO	0.0005885	TRUE	FAIL	1
WBGene00004196	prx-11	--	--	413.836	338.225	0.29108	NO	0.67771	FALSE	FAIL	405.817	337.129	0.26753	NO	0.35905	FALSE	FAIL	309.484	437.268	-0.49865	NO	0.16998	FALSE	FAIL	141.138	339.218	-1.2651	YES	6.778e-08	TRUE	PASS	210.935	412.163	-0.96641	NO	0.012358	TRUE	FAIL	1
WBGene00004206	pst-1	--	--	1528.34	1421.23	0.10483	NO	0.92885	FALSE	FAIL	1018	1415.89	-0.47598	NO	0.039926	TRUE	FAIL	1371.11	1615.67	-0.23679	NO	0.33279	FALSE	FAIL	920.447	1424.57	-0.63012	NO	0.00091848	TRUE	FAIL	675.328	1524.31	-1.1745	YES	6.3425e-10	TRUE	PASS	1
WBGene00004207	ptb-1	--	--	1077.25	1217.72	-0.17683	NO	0.78543	FALSE	FAIL	945.952	1213.25	-0.35904	NO	0.10956	FALSE	FAIL	1105.96	1138.91	-0.042353	NO	1	FALSE	FAIL	558.42	1221.03	-1.1287	YES	3.797e-10	TRUE	PASS	406.584	1074.86	-1.4025	YES	1.654e-12	TRUE	PASS	2
WBGene00004210	ptc-3	--	--	14541.2	14399.2	0.014159	NO	1	FALSE	FAIL	4648.1	14330.2	-1.6243	YES	2.6928e-05	TRUE	PASS	9876.55	15365.9	-0.63766	NO	0.039156	TRUE	FAIL	7871.21	14412.9	-0.8727	NO	0.013322	TRUE	FAIL	5314.93	14485.7	-1.4465	YES	2.7323e-06	TRUE	PASS	2
WBGene00004216	ptr-1	--	--	2657.18	2228.64	0.25373	NO	0.48047	FALSE	FAIL	1250.26	2219.84	-0.82822	NO	7.8956e-05	TRUE	FAIL	2467.79	2808.54	-0.1866	NO	0.44194	FALSE	FAIL	1183.21	2233.17	-0.91639	NO	1.6054e-05	TRUE	FAIL	935.981	2649.61	-1.5012	YES	2.5893e-17	TRUE	PASS	1
WBGene00004217	ptr-2	EE	--	2327.78	3092.76	-0.40994	NO	0.1802	FALSE	FAIL	3768.88	3081.47	0.29052	NO	0.17693	FALSE	FAIL	3471.39	2460.1	0.4968	NO	0.0030274	TRUE	FAIL	1664.93	3099.95	-0.89678	NO	0.00010722	TRUE	FAIL	1057.57	2319.94	-1.1333	YES	6.1153e-09	TRUE	PASS	1
WBGene00004218	ptr-3	--	--	326.735	307.944	0.085452	NO	1	FALSE	FAIL	671.297	306.905	1.1292	YES	4.8941e-08	TRUE	PASS	716.048	345.347	1.052	YES	0.0043294	TRUE	PASS	120.263	309.036	-1.3616	YES	0.00021014	TRUE	PASS	95.6711	325.704	-1.7674	YES	9.0762e-11	TRUE	PASS	4
WBGene00004219	ptr-4	--	--	9009.87	8304.34	0.11764	NO	0.88301	FALSE	FAIL	2021.14	8268.72	-2.0325	YES	2.0891e-12	TRUE	PASS	5196.39	9523.09	-0.87392	NO	1.0857e-08	TRUE	FAIL	6877.96	8317.7	-0.2742	NO	0.33616	FALSE	FAIL	4184.57	8981.99	-1.102	YES	7.2866e-11	TRUE	PASS	2
WBGene00004221	ptr-6	--	--	1235.9	1164.06	0.086398	NO	0.96373	FALSE	FAIL	500.375	1158.91	-1.2117	YES	7.5231e-09	TRUE	PASS	1273.01	1306.4	-0.037348	NO	1	FALSE	FAIL	517.995	1165.86	-1.1704	YES	2.3664e-08	TRUE	PASS	315.989	1232.53	-1.9637	YES	1.4977e-23	TRUE	PASS	3
WBGene00004222	ptr-8	--	--	1421.93	501.28	1.5042	YES	1.1343e-12	TRUE	PASS	708.75	498.703	0.5071	NO	0.089465	FALSE	FAIL	868.401	1503.05	-0.79146	NO	6.5845e-06	TRUE	FAIL	772.155	501.604	0.62234	NO	0.0031388	TRUE	FAIL	1094.52	1417.76	-0.37331	NO	0.13884	FALSE	FAIL	1
WBGene00004224	ptr-10	--	--	918.443	809.726	0.18176	NO	0.8297	FALSE	FAIL	89.3668	805.357	-3.1718	YES	1.1279e-12	TRUE	PASS	400.058	970.715	-1.2788	YES	4.7605e-12	TRUE	PASS	1068.82	810.059	0.39992	NO	0.10658	FALSE	FAIL	734.942	915.469	-0.31688	NO	0.28024	FALSE	FAIL	2
WBGene00004225	ptr-11	--	--	4012.18	3490.07	0.20113	NO	0.64082	FALSE	FAIL	1453.86	3476.15	-1.2576	YES	3.8978e-08	TRUE	PASS	2766.96	4240.45	-0.61591	NO	0.00016831	TRUE	FAIL	2872.95	3496.97	-0.28357	NO	0.25408	FALSE	FAIL	1949.16	3999.06	-1.0368	YES	3.939e-09	TRUE	PASS	2
WBGene00004227	ptr-13	--	--	972.712	448.63	1.1165	YES	2.6618e-05	TRUE	PASS	425.92	446.498	-0.068073	NO	0.99626	FALSE	FAIL	548.129	1027.87	-0.90706	NO	0.0017353	TRUE	FAIL	1918.67	449.111	2.095	YES	8.0903e-17	TRUE	PASS	1784.83	969.246	0.88085	NO	0.0093969	TRUE	FAIL	2
WBGene00004228	ptr-14	--	--	1868.16	2087.69	-0.16029	NO	0.82106	FALSE	FAIL	1269.99	2079.22	-0.71122	NO	0.00026355	TRUE	FAIL	1490.51	1974.8	-0.4059	NO	0.029656	TRUE	FAIL	1252.39	2091.84	-0.74009	NO	3.1401e-05	TRUE	FAIL	928.542	1863.01	-1.0046	YES	8.4752e-08	TRUE	PASS	1
WBGene00004229	ptr-15	--	--	426.859	420.133	0.022911	NO	1	FALSE	FAIL	118.712	418.388	-1.8174	YES	1.8748e-15	TRUE	PASS	290.808	451.203	-0.63371	NO	0.0060757	TRUE	FAIL	375.416	421.04	-0.16547	NO	0.68845	FALSE	FAIL	253.171	425.837	-0.75019	NO	0.0040979	TRUE	FAIL	1
WBGene00004230	ptr-16	--	--	2362.97	2562.6	-0.11701	NO	0.91582	FALSE	FAIL	1246.98	2551.96	-1.0332	YES	3.0717e-09	TRUE	PASS	2522.63	2497.67	0.014346	NO	1	FALSE	FAIL	750.152	2567.56	-1.7751	YES	2.6215e-26	TRUE	PASS	389.774	2356.07	-2.5957	YES	4.7635e-45	TRUE	PASS	3
WBGene00004231	ptr-17	--	--	426.507	223.835	0.93014	NO	0.0011746	TRUE	FAIL	145.601	222.881	-0.61425	NO	0.038769	TRUE	FAIL	569.175	450.971	0.33584	NO	0.18174	FALSE	FAIL	93.1374	224.248	-1.2677	YES	1.6707e-06	TRUE	PASS	93.6619	425.702	-2.1843	YES	2.0078e-09	TRUE	PASS	2
WBGene00004232	ptr-18	--	--	4941.58	5003.27	-0.017899	NO	1	FALSE	FAIL	2546.67	4982.75	-0.96833	NO	1.1076e-08	TRUE	FAIL	5163.31	5222.87	-0.016548	NO	1	FALSE	FAIL	1710.02	5013.24	-1.5517	YES	5.6977e-22	TRUE	PASS	890.881	4926.61	-2.4673	YES	3.9071e-46	TRUE	PASS	2
WBGene00004233	ptr-19	--	--	623.414	666.674	-0.096791	NO	1	FALSE	FAIL	230.474	663.748	-1.526	YES	0.00037086	TRUE	PASS	588.173	658.836	-0.16368	NO	0.80822	FALSE	FAIL	396.108	667.565	-0.75301	NO	0.036245	TRUE	FAIL	199.68	621.072	-1.6371	YES	1.4232e-07	TRUE	PASS	2
WBGene00004234	ptr-20	--	--	508.414	489.553	0.054538	NO	1	FALSE	FAIL	656.812	487.938	0.42878	NO	0.057192	FALSE	FAIL	806.451	537.41	0.58556	NO	0.0036348	TRUE	FAIL	266.324	490.939	-0.88236	NO	4.6132e-05	TRUE	FAIL	221.581	507.098	-1.1944	YES	4.5388e-07	TRUE	PASS	1
WBGene00004235	ptr-21	--	--	2214.43	3513.88	-0.66613	NO	0.0089856	TRUE	FAIL	2764.05	3497.63	-0.33959	NO	0.15842	FALSE	FAIL	2171.91	2340.14	-0.10763	NO	0.89266	FALSE	FAIL	1676.58	3518.65	-1.0695	YES	7.0996e-08	TRUE	PASS	1610.63	2206.49	-0.45413	NO	0.17404	FALSE	FAIL	1
WBGene00004236	ptr-22	--	--	243.295	35.5182	2.7761	YES	7.4414e-16	TRUE	PASS	27.0321	35.4621	-0.3916	NO	0.77515	FALSE	FAIL	159.201	257.173	-0.69189	NO	0.015191	TRUE	FAIL	65.98	35.6602	0.88771	NO	0.29718	FALSE	FAIL	117.572	242.672	-1.0455	YES	0.0010448	TRUE	PASS	2
WBGene00004237	ptr-23	--	--	3283.31	3823.47	-0.21973	NO	0.6127	FALSE	FAIL	5963.66	3811.42	0.64587	NO	0.00018732	TRUE	FAIL	5557.31	3469.74	0.67956	NO	0.0002852	TRUE	FAIL	1613.4	3835.59	-1.2493	YES	2.5969e-14	TRUE	PASS	1526.72	3271.87	-1.0997	YES	2.8589e-09	TRUE	PASS	2
WBGene00004239	puf-3	--	YA	552.171	1832.85	-1.7309	YES	8.0977e-13	TRUE	PASS	4749.53	1827.58	1.3779	YES	6.2192e-17	TRUE	PASS	2845.7	583.61	2.2857	YES	3.174e-46	TRUE	PASS	1371	1839.72	-0.42426	NO	0.094759	FALSE	FAIL	933.2	550.299	0.76197	NO	0.00035852	TRUE	FAIL	3
WBGene00004240	puf-4	--	YA	4.27209	4.64842	-0.1218	NO	1	FALSE	FAIL	10.0605	4.60867	1.1263	YES	0.58176	FALSE	FAIL	5.86924	4.50918	0.38031	NO	0.98928	FALSE	FAIL	17.5669	4.63529	1.9221	YES	0.066905	FALSE	FAIL	22.8642	4.24131	2.4305	YES	0.029926	TRUE	PASS	1
WBGene00004241	puf-5	EE	YA	601.172	2582.86	-2.1031	YES	8.9638e-14	TRUE	PASS	7657.45	2576.45	1.5715	YES	1.6176e-22	TRUE	PASS	3316.79	635.208	2.3845	YES	3.6769e-51	TRUE	PASS	1283.77	2592.91	-1.0142	YES	6.6295e-05	TRUE	PASS	766.644	598.739	0.35663	NO	0.2874	FALSE	FAIL	4
WBGene00004242	puf-6	EE	--	339.924	965.834	-1.5066	YES	3.5957e-07	TRUE	PASS	1934.77	962.838	1.0068	YES	7.4476e-09	TRUE	PASS	1066.52	359.219	1.57	YES	1.0413e-14	TRUE	PASS	587.643	968.651	-0.72104	NO	0.0053563	TRUE	FAIL	422.903	338.635	0.32059	NO	0.36131	FALSE	FAIL	3
WBGene00004243	puf-7	EE	--	310.184	939.206	-1.5983	YES	2.0482e-12	TRUE	PASS	2105.67	936.62	1.1687	YES	1.1565e-11	TRUE	PASS	1018.92	327.872	1.6358	YES	4.878e-19	TRUE	PASS	507.614	942.478	-0.89273	NO	0.00011136	TRUE	FAIL	404.133	309.311	0.38577	NO	0.24361	FALSE	FAIL	3
WBGene00004246	puf-10	EE	YA	267.91	634.234	-1.2433	YES	0.00013476	TRUE	PASS	1201.6	632.188	0.92653	NO	4.9125e-07	TRUE	FAIL	691.32	283.074	1.2882	YES	9.3448e-11	TRUE	PASS	442.234	635.974	-0.52416	NO	0.062406	FALSE	FAIL	298.611	266.837	0.16231	NO	0.87559	FALSE	FAIL	2
WBGene00004249	pvf-1	--	--	532.236	315.629	0.75384	NO	0.00791	TRUE	FAIL	239.865	314.29	-0.38987	NO	0.16655	FALSE	FAIL	408.366	562.562	-0.46215	NO	0.041346	TRUE	FAIL	757.51	316.375	1.2596	YES	8.4173e-11	TRUE	PASS	874.494	530.696	0.72056	NO	0.0010628	TRUE	FAIL	1
WBGene00004257	pxn-2	--	--	765.545	768.637	-0.0058139	NO	1	FALSE	FAIL	280.911	764.379	-1.4442	YES	0.0092878	TRUE	PASS	278.822	808.913	-1.5366	YES	0.00049181	TRUE	PASS	593.983	768.631	-0.37187	NO	0.64111	FALSE	FAIL	641.75	762.389	-0.24852	NO	0.70139	FALSE	FAIL	2
WBGene00004259	pyr-1	--	--	7149.71	21627.8	-1.5969	YES	0.0006699	TRUE	PASS	10433.9	21528.5	-1.045	YES	0.015301	TRUE	PASS	5489.94	7554.91	-0.46062	NO	0.15708	FALSE	FAIL	5757.03	21651.2	-1.911	YES	1.1596e-05	TRUE	PASS	4177.43	7121.99	-0.76966	NO	0.039882	TRUE	FAIL	3
WBGene00004264	qua-1	--	--	21666.7	26434.5	-0.28694	NO	0.57292	FALSE	FAIL	5031.88	26311.1	-2.3865	YES	2.9276e-15	TRUE	PASS	15714.5	22900.2	-0.54326	NO	0.034117	TRUE	FAIL	15392.9	26467	-0.78194	NO	0.001112	TRUE	FAIL	7497.68	21592.2	-1.526	YES	5.348e-13	TRUE	PASS	2
WBGene00004275	rab-11.2	--	--	11.0421	2.75466	2.0031	YES	0.42102	FALSE	FAIL	3.56531	2.77267	0.36275	NO	0.9985	FALSE	FAIL	16.8178	11.6594	0.52849	NO	0.79947	FALSE	FAIL	297.024	2.79245	6.7329	YES	2.6592e-66	TRUE	PASS	379.652	11.0117	5.1076	YES	9.0314e-42	TRUE	PASS	2
WBGene00004300	ram-2	--	L4	41967.8	47770.9	-0.18685	NO	0.68981	FALSE	FAIL	65182.3	47616.3	0.45303	NO	0.09806	FALSE	FAIL	49377.6	44357.7	0.15467	NO	0.53652	FALSE	FAIL	15759.3	47939.9	-1.605	YES	1.1981e-08	TRUE	PASS	16161.2	41846	-1.3726	YES	2.6812e-17	TRUE	PASS	2
WBGene00004321	rcan-1	--	--	1463.33	676.903	1.1122	YES	2.5323e-07	TRUE	PASS	565.583	673.537	-0.25202	NO	0.35733	FALSE	FAIL	1429.74	1546.84	-0.11357	NO	0.74614	FALSE	FAIL	647.434	677.757	-0.066035	NO	0.93064	FALSE	FAIL	905.59	1459.85	-0.68889	NO	0.00069449	TRUE	FAIL	1
WBGene00004352	rgs-9	EE	--	5.48346	38.0589	-2.7951	YES	0.0019001	TRUE	PASS	100.036	37.9665	1.3977	YES	0.00021578	TRUE	PASS	21.0915	5.80303	1.8618	YES	0.082571	FALSE	FAIL	4.57796	38.1837	-3.0602	YES	1.88e-05	TRUE	PASS	5.90531	5.49019	0.10516	NO	1	FALSE	FAIL	3
WBGene00004354	rgs-11	EE	--	1.63581	21.2386	-3.6986	YES	0.014855	TRUE	PASS	42.8092	21.0533	1.0239	YES	0.10956	FALSE	FAIL	22.3001	1.7304	3.6879	YES	0.0013461	TRUE	PASS	6.80191	21.1988	-1.64	YES	0.16731	FALSE	FAIL	2.00449	1.62906	0.2992	NO	1	FALSE	FAIL	2
WBGene00004358	rhr-1	--	YA	1584.92	2399.98	-0.59861	NO	0.0098132	TRUE	FAIL	2685.87	2389.86	0.16846	NO	0.55554	FALSE	FAIL	1898.6	1675.11	0.18068	NO	0.47461	FALSE	FAIL	1173.35	2405.09	-1.0355	YES	9.4973e-10	TRUE	PASS	1430.5	1579.94	-0.14335	NO	0.7366	FALSE	FAIL	1
WBGene00004368	ric-19	--	--	449.568	223.792	1.0064	YES	0.00031751	TRUE	PASS	177.256	222.559	-0.32836	NO	0.33216	FALSE	FAIL	401.987	475.154	-0.24125	NO	0.43042	FALSE	FAIL	251.479	223.951	0.16725	NO	0.75879	FALSE	FAIL	380.839	448.127	-0.23473	NO	0.57527	FALSE	FAIL	1
WBGene00004374	rme-2	--	YA	1083.95	4847.38	-2.1609	YES	6.2368e-18	TRUE	PASS	10842.4	4832.96	1.1657	YES	4.0805e-13	TRUE	PASS	5244.55	1145.69	2.1946	YES	2.4401e-47	TRUE	PASS	2687.41	4862.71	-0.85554	NO	0.00023579	TRUE	FAIL	1678.17	1080.47	0.63523	NO	0.0016041	TRUE	FAIL	3
WBGene00004393	rnt-1	--	--	36.9474	11.6393	1.6665	YES	0.077498	FALSE	FAIL	13.4091	11.5581	0.21431	NO	0.98662	FALSE	FAIL	27.2505	39.0529	-0.51915	NO	0.70888	FALSE	FAIL	32.2066	11.6283	1.4697	YES	0.035186	TRUE	PASS	34.6503	36.8986	-0.0907	NO	1	FALSE	FAIL	1
WBGene00004394	rol-1	--	L4	47045	48233.6	-0.035999	NO	1	FALSE	FAIL	52325.4	48053.7	0.12286	NO	0.87756	FALSE	FAIL	62970.8	49736.5	0.34038	NO	0.066067	FALSE	FAIL	12679.7	48388.2	-1.9321	YES	1.0533e-06	TRUE	PASS	7860.53	46946.2	-2.5783	YES	2.8717e-23	TRUE	PASS	2
WBGene00004395	rol-3	--	--	918.879	1008.45	-0.13419	NO	1	FALSE	FAIL	360.737	1002.76	-1.475	YES	0.045635	TRUE	PASS	513.213	971.143	-0.92013	NO	8.2915e-07	TRUE	FAIL	8027.17	1008.14	2.9932	YES	3.4628e-74	TRUE	PASS	6013.53	915.959	2.7149	YES	8.2519e-56	TRUE	PASS	3
WBGene00004397	rol-6	--	--	19280	13873.9	0.47473	NO	0.04704	TRUE	FAIL	5895.23	13814.2	-1.2285	YES	1.8537e-14	TRUE	PASS	15309.6	20378.8	-0.41263	NO	0.011727	TRUE	FAIL	8751.02	13905.1	-0.66809	NO	4.8686e-05	TRUE	FAIL	6181.37	19226	-1.6371	YES	7.7887e-24	TRUE	PASS	2
WBGene00004398	rol-8	--	--	24880.7	24435.6	0.026039	NO	1	FALSE	FAIL	9678.4	24334.7	-1.3302	YES	1.1485e-16	TRUE	PASS	17401.9	26300.2	-0.59583	NO	0.00010177	TRUE	FAIL	12362.8	24496.4	-0.98656	NO	8.045e-10	TRUE	FAIL	7730.54	24814.3	-1.6825	YES	2.9862e-25	TRUE	PASS	2
WBGene00004400	rom-1	--	--	314.407	223.235	0.49407	NO	0.22149	FALSE	FAIL	188.667	222.318	-0.23678	NO	0.56149	FALSE	FAIL	313.576	332.317	-0.083742	NO	0.92154	FALSE	FAIL	520.656	223.733	1.2186	YES	4.3484e-09	TRUE	PASS	586.139	313.513	0.90272	NO	9.9174e-05	TRUE	FAIL	1
WBGene00004455	rpl-42	--	--	65.595	82.8786	-0.33741	NO	0.79045	FALSE	FAIL	138.404	82.5266	0.74596	NO	0.20718	FALSE	FAIL	142.339	69.3781	1.0368	YES	0.010146	TRUE	PASS	95.0498	83.1061	0.19373	NO	0.83134	FALSE	FAIL	72.3682	65.4921	0.14404	NO	0.9524	FALSE	FAIL	1
WBGene00004509	rrf-2	--	--	1486.36	322.209	2.2057	YES	3.87e-25	TRUE	PASS	173.7	320.549	-0.88395	NO	0.099282	FALSE	FAIL	1015.8	1570.8	-0.62888	NO	0.019781	TRUE	FAIL	539.113	322.364	0.7419	NO	0.02834	TRUE	FAIL	721.154	1481.32	-1.0385	YES	2.7368e-05	TRUE	PASS	2
WBGene00004567	rrn-2.1	--	--	330.678	1282.52	-1.9555	YES	0.10813	FALSE	FAIL	407.257	1279.12	-1.6511	YES	0.11852	FALSE	FAIL	375.538	349.357	0.10426	NO	0.9867	FALSE	FAIL	1317.28	1285.73	0.034979	NO	1	FALSE	FAIL	808.327	329.173	1.2961	YES	2.4955e-06	TRUE	PASS	1
WBGene00004745	sdc-1	EE	--	304.683	282.293	0.11012	NO	0.9946	FALSE	FAIL	262.827	280.915	-0.096021	NO	0.96633	FALSE	FAIL	254.617	321.894	-0.33825	NO	0.419	FALSE	FAIL	920.035	282.54	1.7032	YES	2.8894e-10	TRUE	PASS	600.785	303.477	0.98526	NO	0.00016011	TRUE	FAIL	1
WBGene00004750	sea-1	EE	--	2.27095	9.99595	-2.138	YES	0.42235	FALSE	FAIL	39.4588	9.93477	1.9898	YES	0.0065021	TRUE	PASS	10.5546	2.4078	2.1321	YES	0.22653	FALSE	FAIL	1.65673	9.99597	-2.593	YES	0.092416	FALSE	FAIL	0.327403	2.27196	-2.7948	YES	0.84292	FALSE	FAIL	1
WBGene00004771	sem-2	--	--	469.231	784.095	-0.74073	NO	0.0041026	TRUE	FAIL	1102.36	781.555	0.49617	NO	0.014278	TRUE	FAIL	777.288	496.018	0.64806	NO	0.003512	TRUE	FAIL	211.272	786.571	-1.8965	YES	1.9097e-22	TRUE	PASS	164.423	467.97	-1.509	YES	4.4439e-10	TRUE	PASS	2
WBGene00004796	sid-2	--	--	1962.63	922.493	1.0892	YES	2.0713e-07	TRUE	PASS	929.599	918.37	0.017532	NO	1	FALSE	FAIL	1874.58	2074.35	-0.1461	NO	0.60336	FALSE	FAIL	721.538	924.245	-0.3572	NO	0.11539	FALSE	FAIL	1412.17	1956.53	-0.47038	NO	0.030893	TRUE	FAIL	1
WBGene00004802	sir-2.3	--	--	30.9367	24.3586	0.34489	NO	0.95156	FALSE	FAIL	20.5361	24.1687	-0.23497	NO	0.95457	FALSE	FAIL	17.6541	32.6934	-0.88899	NO	0.30576	FALSE	FAIL	54.2031	24.3043	1.1572	YES	0.027372	TRUE	PASS	34.8639	30.8391	0.17697	NO	0.97207	FALSE	FAIL	1
WBGene00004809	skr-3	--	--	3661.88	1535.18	1.2542	YES	2.0778e-10	TRUE	PASS	1462.97	1527.99	-0.062741	NO	0.90277	FALSE	FAIL	2939.06	3870.72	-0.39725	NO	0.021853	TRUE	FAIL	1738.96	1537.91	0.17726	NO	0.57503	FALSE	FAIL	3299.71	3651.86	-0.14629	NO	0.69475	FALSE	FAIL	1
WBGene00004811	skr-5	--	--	18.9588	1.34601	3.8161	YES	0.011274	TRUE	PASS	3.57957	1.33768	1.4201	YES	0.76176	FALSE	FAIL	11.1232	20.0241	-0.84817	NO	0.51105	FALSE	FAIL	12.4336	1.34494	3.2086	YES	0.021486	TRUE	PASS	34.0078	18.8664	0.85004	NO	0.41694	FALSE	FAIL	2
WBGene00004817	skr-11	--	--	4.21669	9.76633	-1.2117	YES	0.73897	FALSE	FAIL	81.2501	9.69043	3.0677	YES	0.00012558	TRUE	PASS	26.1188	4.45317	2.5522	YES	0.0075717	TRUE	PASS	5.74098	9.76252	-0.76596	NO	0.71362	FALSE	FAIL	4.01218	4.20744	-0.068556	NO	1	FALSE	FAIL	2
WBGene00004827	skr-21	--	--	155.012	60.8468	1.3491	YES	0.00099561	TRUE	PASS	38.3917	60.5779	-0.658	NO	0.2084	FALSE	FAIL	83.0885	163.83	-0.97948	NO	0.003189	TRUE	FAIL	84.4574	61.0116	0.46914	NO	0.3788	FALSE	FAIL	109.261	154.532	-0.50013	NO	0.28502	FALSE	FAIL	1
WBGene00004854	slt-1	--	--	644.51	624.795	0.044819	NO	1	FALSE	FAIL	295.225	621.612	-1.0742	YES	0.00075973	TRUE	PASS	491.797	681.13	-0.46987	NO	0.033285	TRUE	FAIL	4446.42	625.269	2.8301	YES	3.8301e-64	TRUE	PASS	2677.09	642.243	2.0595	YES	5.53e-31	TRUE	PASS	3
WBGene00004857	sma-3	--	--	427.032	196.716	1.1182	YES	5.816e-05	TRUE	PASS	190.565	195.61	-0.037696	NO	1	FALSE	FAIL	319.833	451.34	-0.4969	NO	0.038083	TRUE	FAIL	437.16	196.784	1.1516	YES	1.1727e-07	TRUE	PASS	629.842	425.802	0.5648	NO	0.024759	TRUE	FAIL	2
WBGene00004875	smd-1	--	--	15371.7	9658.7	0.67038	NO	0.0013762	TRUE	FAIL	7942.88	9615.74	-0.27574	NO	0.19762	FALSE	FAIL	7685.82	16245.5	-1.0798	YES	2.8749e-13	TRUE	PASS	7713.7	9676.69	-0.32709	NO	0.1058	FALSE	FAIL	6768.53	15321.2	-1.1786	YES	1.2565e-12	TRUE	PASS	2
WBGene00004878	smf-3	--	YA	284.394	136.025	1.064	YES	0.0014444	TRUE	PASS	110.86	135.26	-0.287	NO	0.55011	FALSE	FAIL	449.17	300.514	0.57983	NO	0.013525	TRUE	FAIL	39.0983	136.057	-1.799	YES	1.3571e-06	TRUE	PASS	223.29	283.326	-0.34354	NO	0.40705	FALSE	FAIL	2
WBGene00004890	smp-2	--	--	1274.24	1697.92	-0.41414	NO	0.15219	FALSE	FAIL	1362.63	1690.74	-0.31126	NO	0.22145	FALSE	FAIL	1081.35	1346.66	-0.31656	NO	0.14102	FALSE	FAIL	789.167	1701.01	-1.108	YES	1.8774e-10	TRUE	PASS	587.322	1270.16	-1.1128	YES	1.3298e-08	TRUE	PASS	2
WBGene00004904	snf-5	--	--	1337.64	1633.26	-0.28806	NO	0.55271	FALSE	FAIL	2984.59	1627.44	0.87493	NO	6.0116e-07	TRUE	FAIL	3205.97	1414.19	1.1808	YES	6.095e-14	TRUE	PASS	2286.97	1638.61	0.48097	NO	0.033477	TRUE	FAIL	1715.1	1334.66	0.36181	NO	0.13889	FALSE	FAIL	1
WBGene00004908	snf-9	--	--	649.438	941.421	-0.53565	NO	0.054817	FALSE	FAIL	2003.95	937.805	1.0955	YES	3.9746e-10	TRUE	PASS	1814.2	686.583	1.4018	YES	3.4216e-17	TRUE	PASS	710.017	943.774	-0.41059	NO	0.063203	FALSE	FAIL	559.663	647.993	-0.21142	NO	0.59399	FALSE	FAIL	2
WBGene00004909	snf-10	--	--	171.966	227.278	-0.40233	NO	0.71921	FALSE	FAIL	308.258	226.564	0.44422	NO	0.11235	FALSE	FAIL	388.025	181.87	1.0932	YES	0.0036018	TRUE	PASS	258.548	228.086	0.18085	NO	0.70534	FALSE	FAIL	217.708	171.853	0.34122	NO	0.73826	FALSE	FAIL	1
WBGene00004918	snr-5	--	--	2125.26	1556.58	0.44926	NO	0.099998	FALSE	FAIL	2453.62	1550.61	0.66207	NO	0.00054583	TRUE	FAIL	2392.42	2246.37	0.090871	NO	0.83624	FALSE	FAIL	3164.41	1561.2	1.0193	YES	1.2919e-09	TRUE	PASS	3536.59	2119.39	0.73871	NO	0.0007049	TRUE	FAIL	1
WBGene00004920	snr-7	--	--	3112.24	2426.57	0.35904	NO	0.35378	FALSE	FAIL	3560.14	2417	0.55872	NO	0.034339	TRUE	FAIL	3467.15	3290.19	0.075579	NO	0.94265	FALSE	FAIL	5608.71	2433.77	1.2045	YES	1.3209e-13	TRUE	PASS	6594.99	3104.96	1.0868	YES	0.01217	TRUE	PASS	2
WBGene00004924	snt-4	--	--	2512.15	1775.09	0.50103	NO	0.39727	FALSE	FAIL	871.847	1766.92	-1.0191	YES	0.00032997	TRUE	PASS	1596.06	2654.42	-0.73388	NO	0.052424	FALSE	FAIL	1798.44	1777.3	0.017065	NO	1	FALSE	FAIL	2466.21	2501.86	-0.020708	NO	1	FALSE	FAIL	1
WBGene00004926	snt-6	--	--	253.358	187.592	0.43358	NO	0.41721	FALSE	FAIL	81.9589	186.676	-1.1876	YES	0.00020733	TRUE	PASS	161.627	267.69	-0.72789	NO	0.02219	TRUE	FAIL	223.289	187.767	0.24997	NO	0.65165	FALSE	FAIL	298.292	252.523	0.24031	NO	0.62145	FALSE	FAIL	1
WBGene00004932	sod-3	--	--	47.5182	41.2883	0.20275	NO	0.98271	FALSE	FAIL	36.8216	41.2847	-0.16505	NO	0.97658	FALSE	FAIL	29.9128	50.2257	-0.74766	NO	0.25725	FALSE	FAIL	82.9242	41.5582	0.99666	NO	0.013	TRUE	FAIL	150.243	47.3838	1.6648	YES	8.0791e-06	TRUE	PASS	1
WBGene00004933	sod-4	--	--	728.548	359.458	1.0192	YES	3.2993e-05	TRUE	PASS	219.965	357.999	-0.70268	NO	0.0039565	TRUE	FAIL	567.735	770.104	-0.43984	NO	0.039327	TRUE	FAIL	461.333	360.306	0.35658	NO	0.18286	FALSE	FAIL	470.469	726.578	-0.62702	NO	0.0078671	TRUE	FAIL	1
WBGene00004965	spe-11	--	--	353.808	345.24	0.035365	NO	1	FALSE	FAIL	935.127	343.464	1.445	YES	8.7089e-14	TRUE	PASS	890.614	374.134	1.2512	YES	3.6779e-11	TRUE	PASS	453.044	345.906	0.38927	NO	0.54629	FALSE	FAIL	494.826	353.254	0.48622	NO	0.30935	FALSE	FAIL	2
WBGene00004966	spe-12	--	--	36.8557	54.5343	-0.56528	NO	0.71251	FALSE	FAIL	144.475	54.3294	1.411	YES	1.706e-05	TRUE	PASS	119.468	38.9979	1.6152	YES	0.00041164	TRUE	PASS	47.6748	54.7058	-0.19847	NO	0.88777	FALSE	FAIL	44.3609	36.8669	0.26696	NO	0.94965	FALSE	FAIL	2
WBGene00004969	spe-15	--	--	1313.31	1676.79	-0.3525	NO	0.27227	FALSE	FAIL	2484.37	1670.06	0.57298	NO	0.0017697	TRUE	FAIL	2968.9	1388.11	1.0968	YES	4.5115e-08	TRUE	PASS	2909.05	1680.37	0.79177	NO	3.4023e-06	TRUE	FAIL	2128.7	1309.44	0.70102	NO	0.00026344	TRUE	FAIL	1
WBGene00004972	spe-26	--	--	248.138	292.032	-0.23498	NO	0.74614	FALSE	FAIL	565.742	290.792	0.96016	NO	7.6581e-06	TRUE	FAIL	617.421	262.321	1.2349	YES	1.9975e-09	TRUE	PASS	382.035	292.788	0.38385	NO	0.18097	FALSE	FAIL	327.47	247.534	0.40373	NO	0.26338	FALSE	FAIL	1
WBGene00004974	spe-29	--	--	178.957	338.966	-0.92153	NO	0.10201	FALSE	FAIL	255.833	337.542	-0.39987	NO	0.15962	FALSE	FAIL	266.083	189.336	0.49093	NO	0.5592	FALSE	FAIL	134.376	339.592	-1.3375	YES	7.7058e-08	TRUE	PASS	128.209	178.934	-0.48093	NO	0.76154	FALSE	FAIL	1
WBGene00004976	spe-41	--	L4	627.918	967.48	-0.62366	NO	0.016368	TRUE	FAIL	1147.04	964.024	0.25077	NO	0.31194	FALSE	FAIL	1340.13	663.811	1.0135	YES	6.6307e-09	TRUE	PASS	1209.96	970.257	0.31853	NO	0.16873	FALSE	FAIL	850.189	626.3	0.44093	NO	0.083819	FALSE	FAIL	1
WBGene00004984	spn-4	EE	--	1191.55	3433.69	-1.5269	YES	1.5528e-05	TRUE	PASS	6498.12	3423.94	0.92436	NO	1.8813e-08	TRUE	FAIL	3799.18	1259.36	1.593	YES	3.444e-25	TRUE	PASS	2063.55	3444.44	-0.73914	NO	0.020268	TRUE	FAIL	1480.21	1187.31	0.31811	NO	0.21948	FALSE	FAIL	2
WBGene00004985	spo-11	--	YA	195.309	281.52	-0.52748	NO	0.20053	FALSE	FAIL	559.6	280.567	0.99605	NO	2.7663e-06	TRUE	FAIL	470.17	206.534	1.1868	YES	1.0981e-07	TRUE	PASS	289.959	282.428	0.037965	NO	1	FALSE	FAIL	289.85	195.041	0.57153	NO	0.14743	FALSE	FAIL	1
WBGene00004986	spp-1	--	--	641.788	1846.03	-1.5243	YES	0.00021064	TRUE	PASS	1892.08	1838.95	0.041095	NO	1	FALSE	FAIL	748.976	678.474	0.14263	NO	0.78234	FALSE	FAIL	1134.73	1851.83	-0.70661	NO	0.069868	FALSE	FAIL	947.127	640.293	0.56483	NO	0.489	FALSE	FAIL	1
WBGene00004987	spp-2	--	--	494.056	470.201	0.071399	NO	1	FALSE	FAIL	508.434	468.524	0.11794	NO	0.94294	FALSE	FAIL	1057.98	522.436	1.018	YES	7.6436e-06	TRUE	PASS	330.211	471.865	-0.51499	NO	0.42515	FALSE	FAIL	444.656	493.388	-0.15003	NO	0.9235	FALSE	FAIL	1
WBGene00004989	spp-4	--	L4	578.206	1338.7	-1.2112	YES	0.00075158	TRUE	PASS	1850.09	1334.68	0.47111	NO	0.15841	FALSE	FAIL	948.65	611.368	0.63383	NO	0.0010899	TRUE	FAIL	537.232	1343.88	-1.3228	YES	0.00010414	TRUE	PASS	720.688	576.996	0.32081	NO	0.41934	FALSE	FAIL	2
WBGene00004992	spp-7	--	--	159.441	217.021	-0.44481	NO	0.38952	FALSE	FAIL	155.736	216.432	-0.47482	NO	0.13328	FALSE	FAIL	188.896	168.515	0.16471	NO	0.80441	FALSE	FAIL	110.673	217.855	-0.97707	NO	0.0003482	TRUE	FAIL	44.4466	158.881	-1.8378	YES	3.8394e-07	TRUE	PASS	1
WBGene00004993	spp-8	--	--	3391.98	1289.5	1.3953	YES	1.2395e-12	TRUE	PASS	1421.24	1284.41	0.14604	NO	0.67623	FALSE	FAIL	3986.89	3585.72	0.153	NO	0.56836	FALSE	FAIL	1031.18	1292.96	-0.32639	NO	0.14602	FALSE	FAIL	2534.17	3384.21	-0.41731	NO	0.049308	TRUE	FAIL	1
WBGene00004994	spp-9	--	--	1423.71	2543.3	-0.83704	NO	0.078075	FALSE	FAIL	204.895	2533.12	-3.628	YES	1.1974e-10	TRUE	PASS	215.112	1505.06	-2.8067	YES	3.798e-55	TRUE	PASS	773.456	2551.05	-1.7217	YES	0.00023405	TRUE	PASS	963.423	1420.25	-0.55991	NO	0.012024	TRUE	FAIL	3
WBGene00004997	spp-12	--	--	205.888	535.003	-1.3777	YES	6.5124e-08	TRUE	PASS	38.2263	533.127	-3.8018	YES	8.7131e-54	TRUE	PASS	20.2235	217.507	-3.427	YES	6.2055e-06	TRUE	PASS	82.3567	536.617	-2.7039	YES	1.0935e-34	TRUE	PASS	96.5945	204.933	-1.0851	YES	0.087463	FALSE	FAIL	4
WBGene00004998	spp-13	--	--	1580.47	1697.89	-0.10339	NO	0.9946	FALSE	FAIL	797.187	1691.37	-1.0852	YES	0.010622	TRUE	PASS	1269.69	1670.97	-0.39621	NO	0.071817	FALSE	FAIL	972.03	1703.29	-0.80925	NO	0.06687	FALSE	FAIL	630.091	1576.99	-1.3235	YES	1.2276e-08	TRUE	PASS	2
WBGene00005000	spp-15	--	--	120.76	87.8559	0.45893	NO	0.53263	FALSE	FAIL	64.5653	87.4853	-0.43828	NO	0.37313	FALSE	FAIL	144.779	127.653	0.18163	NO	0.82084	FALSE	FAIL	183.45	88.0518	1.059	YES	0.034071	TRUE	PASS	291.969	120.422	1.2777	YES	0.023483	TRUE	PASS	2
WBGene00005003	spp-18	--	--	2367.66	805.045	1.5563	YES	2.1866e-09	TRUE	PASS	409.694	802.164	-0.96935	NO	6.3912e-05	TRUE	FAIL	2566.4	2503.12	0.036017	NO	1	FALSE	FAIL	2193.82	807.616	1.4417	YES	6.7391e-11	TRUE	PASS	2057.56	2362.87	-0.19961	NO	0.66482	FALSE	FAIL	2
WBGene00005005	spp-20	--	--	27.6207	25.3602	0.12318	NO	1	FALSE	FAIL	6.31059	25.2122	-1.9983	YES	0.021202	TRUE	PASS	101.485	29.2006	1.7972	YES	2.3916e-05	TRUE	PASS	208.615	25.3908	3.0385	YES	2.4168e-17	TRUE	PASS	362.869	27.5622	3.7187	YES	1.0699e-16	TRUE	PASS	4
WBGene00005008	spr-3	--	--	305.881	285.72	0.098369	NO	0.9946	FALSE	FAIL	261.288	284.398	-0.12227	NO	0.84916	FALSE	FAIL	304.575	323.296	-0.086056	NO	0.94265	FALSE	FAIL	167.041	286.153	-0.77659	NO	0.0021515	TRUE	FAIL	96.4173	304.912	-1.661	YES	2.305e-09	TRUE	PASS	1
WBGene00005016	sqt-1	--	L4	23733.9	24868.6	-0.067381	NO	0.98342	FALSE	FAIL	11097.3	24768.1	-1.1583	YES	7.5516e-06	TRUE	PASS	17591.4	25088.5	-0.51215	NO	0.001087	TRUE	FAIL	11761.4	24936.8	-1.0842	YES	3.9843e-05	TRUE	PASS	7372.09	23672.9	-1.6831	YES	3.0446e-25	TRUE	PASS	3
WBGene00005017	sqt-2	--	L4	20701.2	24411.1	-0.23782	NO	0.50776	FALSE	FAIL	10194.2	24318	-1.2543	YES	3.9274e-15	TRUE	PASS	15434.5	21883.4	-0.50368	NO	0.0014455	TRUE	FAIL	11583.6	24479	-1.0795	YES	6.207e-12	TRUE	PASS	6335.15	20650.2	-1.7047	YES	9.7106e-26	TRUE	PASS	3
WBGene00005018	sqt-3	--	--	70475.6	74840.8	-0.086701	NO	0.95421	FALSE	FAIL	31087.3	74563	-1.2621	YES	2.2874e-15	TRUE	PASS	50616.1	74493	-0.55751	NO	0.00031359	TRUE	FAIL	34346	75048.4	-1.1277	YES	5.18e-13	TRUE	PASS	18306.4	70276.1	-1.9407	YES	2.8423e-33	TRUE	PASS	3
WBGene00005040	sra-14	--	--	5.8114	6.7405	-0.21397	NO	1	FALSE	FAIL	24.1641	6.68855	1.8531	YES	0.028707	TRUE	PASS	26.0083	6.15195	2.0799	YES	0.025547	TRUE	PASS	3.94928	6.72143	-0.76718	NO	0.79963	FALSE	FAIL	4.74874	5.8178	-0.29293	NO	1	FALSE	FAIL	2
WBGene00005060	sra-34	--	--	4.55482	0.339112	3.7476	YES	0.53275	FALSE	FAIL	1.30551	0.334458	1.9647	YES	0.93316	FALSE	FAIL	3.16866	4.80768	-0.60147	NO	0.95557	FALSE	FAIL	7.69943	0.335415	4.5207	YES	0.042717	TRUE	PASS	6.68753	4.53824	0.55934	NO	0.9509	FALSE	FAIL	1
WBGene00005062	sra-36	--	--	0.324422	1.30426	-2.0073	YES	1	FALSE	FAIL	6.8385	1.28887	2.4076	YES	0.26826	FALSE	FAIL	11.7645	0.343972	5.096	YES	0.011633	TRUE	PASS	0.326963	1.29694	-1.9879	YES	0.91886	FALSE	FAIL	1.00225	0.324565	1.6267	YES	1	FALSE	FAIL	1
WBGene00005078	src-2	--	--	637.628	460.31	0.47011	NO	0.14844	FALSE	FAIL	221.305	458.395	-1.0506	YES	2.2917e-06	TRUE	PASS	400.064	673.767	-0.75202	NO	0.00074447	TRUE	FAIL	490.332	461.3	0.088053	NO	0.88777	FALSE	FAIL	502.759	635.339	-0.33766	NO	0.271	FALSE	FAIL	1
WBGene00005081	srd-3	--	--	4.52781	1.9303	1.23	YES	0.9406	FALSE	FAIL	7.54068	1.90883	1.982	YES	0.48229	FALSE	FAIL	8.55213	4.79583	0.8345	NO	0.78143	FALSE	FAIL	38.7175	1.92305	4.3315	YES	2.4574e-08	TRUE	PASS	25.2353	4.53172	2.4773	YES	0.018616	TRUE	PASS	2
WBGene00005092	srd-14	--	--	54.8854	32.4713	0.75726	NO	0.4178	FALSE	FAIL	72.5949	32.4122	1.1633	YES	0.10055	FALSE	FAIL	41.9624	58.0174	-0.46739	NO	0.52796	FALSE	FAIL	23.7622	32.6376	-0.45787	NO	0.67971	FALSE	FAIL	20.8208	54.7755	-1.3955	YES	0.030235	TRUE	PASS	1
WBGene00005098	srd-20	--	--	9.44483	3.73547	1.3382	YES	0.71252	FALSE	FAIL	5.84421	3.75142	0.63957	NO	0.87997	FALSE	FAIL	13.761	9.97878	0.46365	NO	0.87754	FALSE	FAIL	21.1282	3.77962	2.4829	YES	0.0066806	TRUE	PASS	21.9397	9.41317	1.2208	YES	0.33468	FALSE	FAIL	1
WBGene00005105	srd-27	--	--	32.4758	8.91599	1.8649	YES	0.064821	FALSE	FAIL	0.647912	8.88229	-3.7771	YES	0.042783	TRUE	PASS	11.8517	34.3315	-1.5344	YES	0.042193	TRUE	PASS	4.12046	8.94829	-1.1188	YES	0.58388	FALSE	FAIL	26.2175	32.4126	-0.30602	NO	0.89262	FALSE	FAIL	2
WBGene00005120	srd-42	--	--	0.64532	1.33036	-1.0437	YES	1	FALSE	FAIL	0.317588	1.31335	-2.048	YES	0.9211	FALSE	FAIL	0.932138	0.683	0.44866	NO	1	FALSE	FAIL	95.9179	1.3193	6.184	YES	3.5342e-19	TRUE	PASS	101.243	0.646084	7.2919	YES	1.021e-22	TRUE	PASS	2
WBGene00005131	srd-53	--	--	46.2658	108.87	-1.2346	YES	0.010952	TRUE	PASS	40.6561	108.382	-1.4146	YES	0.00012624	TRUE	PASS	56.7837	48.9002	0.21564	NO	0.86811	FALSE	FAIL	104.446	109.079	-0.06262	NO	0.98852	FALSE	FAIL	77.1258	46.1162	0.74194	NO	0.21913	FALSE	FAIL	2
WBGene00005140	srd-63	--	L4	2.58833	12.9489	-2.3227	YES	0.26683	FALSE	FAIL	27.418	12.9513	1.082	YES	0.1661	FALSE	FAIL	6.61076	2.74189	1.2696	YES	0.6781	FALSE	FAIL	1.99465	13.0317	-2.7078	YES	0.037185	TRUE	PASS	6.66829	2.59043	1.3641	YES	0.71651	FALSE	FAIL	1
WBGene00005142	srd-65	--	--	2.26038	0.678224	1.7367	YES	0.96887	FALSE	FAIL	1.59431	0.668916	1.253	YES	0.96174	FALSE	FAIL	2.55068	2.39297	0.092076	NO	1	FALSE	FAIL	15.1367	0.67083	4.496	YES	0.0010018	TRUE	PASS	14.4879	2.26282	2.6787	YES	0.093538	FALSE	FAIL	1
WBGene00005149	sre-1	--	--	8.72063	3.45375	1.3363	YES	0.72683	FALSE	FAIL	1.98221	3.44189	-0.79609	NO	0.93153	FALSE	FAIL	2.58271	9.23286	-1.8379	YES	0.49521	FALSE	FAIL	15.3874	3.45672	2.1543	YES	0.049934	TRUE	PASS	12.0686	8.72974	0.46725	NO	0.93073	FALSE	FAIL	1
WBGene00005150	sre-2	--	--	3.5473	4.43456	-0.32207	NO	1	FALSE	FAIL	1.28793	4.42063	-1.7792	YES	0.6077	FALSE	FAIL	1.29136	3.74942	-1.5378	YES	0.76773	FALSE	FAIL	31.4111	4.44388	2.8214	YES	0.00046815	TRUE	PASS	15.2561	3.54896	2.1039	YES	0.16794	FALSE	FAIL	1
WBGene00005188	srg-31	--	--	122.551	23.7065	2.37	YES	0.00069853	TRUE	PASS	16.532	23.5724	-0.51184	NO	0.671	FALSE	FAIL	102.883	129.609	-0.33316	NO	0.66751	FALSE	FAIL	292.107	23.717	3.6225	YES	8.806e-37	TRUE	PASS	213.33	122.422	0.80122	NO	0.033308	TRUE	FAIL	2
WBGene00005191	srg-34	--	--	54.7608	25.6056	1.0967	YES	0.15748	FALSE	FAIL	19.4318	25.5128	-0.3928	NO	0.78245	FALSE	FAIL	52.0299	57.854	-0.15308	NO	0.94265	FALSE	FAIL	66.0876	25.6663	1.3645	YES	0.002847	TRUE	PASS	80.5758	54.5592	0.56252	NO	0.38432	FALSE	FAIL	1
WBGene00005219	srg-62	--	--	1.62211	1.03299	0.65104	NO	1	FALSE	FAIL	0.952764	1.0277	-0.10923	NO	1	FALSE	FAIL	4.03103	1.71986	1.2289	YES	0.81781	FALSE	FAIL	11.9247	1.03189	3.5306	YES	0.014893	TRUE	PASS	2.37277	1.62283	0.54806	NO	1	FALSE	FAIL	1
WBGene00005227	srh-1	--	--	3.54045	3.99107	-0.17284	NO	1	FALSE	FAIL	8.41855	3.94006	1.0954	YES	0.60172	FALSE	FAIL	9.65888	3.74414	1.3672	YES	0.49819	FALSE	FAIL	29.198	3.9579	2.8831	YES	0.00025228	TRUE	PASS	18.4821	3.54584	2.3819	YES	0.068959	FALSE	FAIL	1
WBGene00005241	srh-16	--	--	2.90218	2.70246	0.10286	NO	1	FALSE	FAIL	2.88376	2.67551	0.10814	NO	1	FALSE	FAIL	3.4334	3.07103	0.16092	NO	1	FALSE	FAIL	14.6681	2.6866	2.4488	YES	0.039184	TRUE	PASS	10.7638	2.90585	1.8892	YES	0.36993	FALSE	FAIL	1
WBGene00005258	srh-35	--	--	3.26085	0.626039	2.3809	YES	0.85219	FALSE	FAIL	2.56465	0.619959	2.0485	YES	0.75796	FALSE	FAIL	2.4809	3.44135	-0.47211	NO	1	FALSE	FAIL	11.6701	0.626108	4.2203	YES	0.0088723	TRUE	PASS	15.3138	3.246	2.2381	YES	0.13866	FALSE	FAIL	1
WBGene00005291	srh-70	--	--	64.6141	8.31081	2.9588	YES	6.8716e-06	TRUE	PASS	22.0617	8.21443	1.4253	YES	0.3741	FALSE	FAIL	58.6638	68.3224	-0.21989	NO	0.84946	FALSE	FAIL	56.852	8.25449	2.784	YES	8.5186e-06	TRUE	PASS	35.2834	64.5034	-0.87038	NO	0.17868	FALSE	FAIL	2
WBGene00005408	srh-195	--	--	30.5959	5.36319	2.5122	YES	0.013679	TRUE	PASS	6.2018	5.35042	0.21303	NO	1	FALSE	FAIL	21.9976	32.3524	-0.55652	NO	0.59282	FALSE	FAIL	3.23009	5.38633	-0.73773	NO	0.88097	FALSE	FAIL	8.29892	30.5172	-1.8786	YES	0.04456	TRUE	PASS	2
WBGene00005548	sri-36	--	--	86.6121	1.64338	5.7198	YES	3.4994e-12	TRUE	PASS	0.959132	1.62333	-0.75916	NO	1	FALSE	FAIL	70.0953	91.5638	-0.38546	NO	0.4991	FALSE	FAIL	77.1472	1.63235	5.5626	YES	2.9614e-19	TRUE	PASS	126.098	86.4804	0.5441	NO	0.2813	FALSE	FAIL	2
WBGene00005550	sri-38	--	--	16.2023	2.44164	2.7303	YES	0.092841	FALSE	FAIL	0.335167	2.46269	-2.8773	YES	0.6898	FALSE	FAIL	6.64279	17.1462	-1.368	YES	0.27118	FALSE	FAIL	36.3807	2.4794	3.8751	YES	2.2754e-07	TRUE	PASS	48.816	16.1952	1.5918	YES	0.020243	TRUE	PASS	2
WBGene00005551	sri-39	--	--	24.5362	0.678224	5.177	YES	0.000633	TRUE	PASS	0.635176	0.668916	-0.074669	NO	1	FALSE	FAIL	39.9306	25.9329	0.62271	NO	0.49156	FALSE	FAIL	241.367	0.67083	8.4911	YES	5.3749e-62	TRUE	PASS	349.768	24.421	3.8402	YES	6.5158e-36	TRUE	PASS	3
WBGene00005552	sri-40	--	YA	34.8118	66.0851	-0.92475	NO	0.37379	FALSE	FAIL	133.945	65.8296	1.0248	YES	0.0023041	TRUE	PASS	56.8605	36.828	0.62663	NO	0.61754	FALSE	FAIL	23.3735	66.242	-1.5029	YES	0.00085764	TRUE	PASS	15.2044	34.8551	-1.1969	YES	0.63857	FALSE	FAIL	2
WBGene00005582	sri-70	--	--	4.57949	0.31302	3.8709	YES	0.53276	FALSE	FAIL	0.317588	0.309979	0.034984	NO	1	FALSE	FAIL	1.88898	4.84228	-1.3581	YES	0.75306	FALSE	FAIL	12.9346	0.313054	5.3687	YES	0.0014938	TRUE	PASS	14.566	4.55957	1.6756	YES	0.38929	FALSE	FAIL	1
WBGene00005586	sri-74	--	--	202.615	4.11632	5.6212	YES	5.4757e-23	TRUE	PASS	1.2943	4.08648	-1.6587	YES	0.66937	FALSE	FAIL	109.811	214.178	-0.96378	NO	0.0044556	TRUE	FAIL	10.0534	4.10191	1.2933	YES	0.43258	FALSE	FAIL	76.1219	202.223	-1.4096	YES	9.424e-05	TRUE	PASS	2
WBGene00005611	srj-23	--	--	5.28666	2.35814	1.1647	YES	0.95421	FALSE	FAIL	1.64704	2.36508	-0.52201	NO	1	FALSE	FAIL	2.17843	5.57733	-1.3563	YES	0.8371	FALSE	FAIL	36.8745	2.38339	3.9515	YES	1.6571e-07	TRUE	PASS	15.9558	5.23668	1.6074	YES	0.28645	FALSE	FAIL	1
WBGene00005638	srm-1	--	--	6.7876	12.8914	-0.92544	NO	0.78671	FALSE	FAIL	5.56662	12.8462	-1.2065	YES	0.36444	FALSE	FAIL	7.41502	7.17496	0.047481	NO	1	FALSE	FAIL	110.75	12.9417	3.0972	YES	1.2002e-14	TRUE	PASS	80.3641	6.78561	3.566	YES	4.6684e-10	TRUE	PASS	2
WBGene00005642	srp-1	--	--	620.612	419.366	0.56548	NO	0.05961	FALSE	FAIL	347.922	417.534	-0.26313	NO	0.38311	FALSE	FAIL	550.085	655.957	-0.25395	NO	0.34708	FALSE	FAIL	952.22	420.212	1.1802	YES	2.4795e-10	TRUE	PASS	1112.83	618.749	0.8468	NO	3.3763e-05	TRUE	FAIL	1
WBGene00005643	srp-2	--	--	205.18	130.975	0.64759	NO	0.12746	FALSE	FAIL	139.752	130.251	0.10157	NO	0.95651	FALSE	FAIL	212.045	216.831	-0.032198	NO	1	FALSE	FAIL	316.044	131	1.2706	YES	7.5481e-08	TRUE	PASS	503.182	204.526	1.2988	YES	3.5056e-08	TRUE	PASS	2
WBGene00005649	srp-8	--	--	102.653	61.76	0.73303	NO	0.22743	FALSE	FAIL	38.5705	61.4991	-0.67307	NO	0.21002	FALSE	FAIL	99.6095	108.538	-0.12385	NO	0.92738	FALSE	FAIL	136.155	61.9001	1.1372	YES	0.0004964	TRUE	PASS	173.486	102.456	0.75982	NO	0.045052	TRUE	FAIL	1
WBGene00005651	srp-10	--	L4	18.4038	28.407	-0.62625	NO	0.76527	FALSE	FAIL	25.2923	28.2463	-0.15936	NO	0.9591	FALSE	FAIL	49.9036	19.4782	1.3573	YES	0.028968	TRUE	PASS	26.8578	28.4417	-0.082668	NO	1	FALSE	FAIL	31.4267	18.4211	0.77063	NO	0.57142	FALSE	FAIL	1
WBGene00005661	srr-10	--	--	1.29769	0.678224	0.93611	NO	1	FALSE	FAIL	1.97584	0.668916	1.5626	YES	0.8856	FALSE	FAIL	2.79642	1.37589	1.0232	YES	0.94107	FALSE	FAIL	18.8247	0.67083	4.8105	YES	9.8494e-05	TRUE	PASS	14.3805	1.29826	3.4695	YES	0.034766	TRUE	PASS	2
WBGene00005662	sars-2	--	--	1998.39	1953.21	0.032994	NO	1	FALSE	FAIL	1918.88	1944.92	-0.019447	NO	1	FALSE	FAIL	2142.67	2111.63	0.02105	NO	1	FALSE	FAIL	3843.43	1957.23	0.97358	NO	4.3716e-09	TRUE	FAIL	4133.24	1990.36	1.0542	YES	1.252e-09	TRUE	PASS	1
WBGene00005703	sru-40	--	--	15.2701	44.5384	-1.5443	YES	0.060664	FALSE	FAIL	9.12709	44.3301	-2.2801	YES	0.00016968	TRUE	PASS	23.1057	16.1459	0.51708	NO	0.74724	FALSE	FAIL	19.0426	44.604	-1.2279	YES	0.034149	TRUE	PASS	23.7337	15.2402	0.63906	NO	0.69914	FALSE	FAIL	2
WBGene00005735	srv-24	--	--	2.89513	8.53001	-1.5589	YES	0.69951	FALSE	FAIL	8.16948	8.50681	-0.058373	NO	1	FALSE	FAIL	4.34518	3.06114	0.50535	NO	0.99456	FALSE	FAIL	0.30886	8.55235	-4.7913	YES	0.025229	TRUE	PASS	1.35049	2.89976	-1.1025	YES	0.94965	FALSE	FAIL	1
WBGene00005832	srw-85	--	--	644.567	221.351	1.542	YES	4.1051e-10	TRUE	PASS	52.4472	220.049	-2.0689	YES	3.6888e-10	TRUE	PASS	289.767	681.3	-1.2334	YES	6.7284e-10	TRUE	PASS	361.344	221.483	0.70618	NO	0.0037421	TRUE	FAIL	531.588	642.582	-0.27357	NO	0.42079	FALSE	FAIL	3
WBGene00005833	srw-86	--	--	109.15	6.5161	4.0662	YES	5.7118e-05	TRUE	PASS	2.28222	6.4684	-1.503	YES	0.50093	FALSE	FAIL	114.965	115.427	-0.0057957	NO	1	FALSE	FAIL	152.792	6.51689	4.5512	YES	1.7107e-22	TRUE	PASS	197.823	109.069	0.85898	NO	0.035375	TRUE	FAIL	2
WBGene00005904	srx-13	--	--	3.59212	0.31302	3.5205	YES	0.69923	FALSE	FAIL	0.970343	0.309979	1.6463	YES	0.9985	FALSE	FAIL	2.26558	3.79059	-0.74255	NO	0.94265	FALSE	FAIL	16.8153	0.313054	5.7472	YES	0.00010736	TRUE	PASS	14.0363	3.57369	1.9737	YES	0.2304	FALSE	FAIL	1
WBGene00005906	srx-15	--	--	2.57775	2.63984	-0.034337	NO	1	FALSE	FAIL	5.84269	2.6264	1.1535	YES	0.69804	FALSE	FAIL	5.65255	2.72706	1.0516	YES	0.7994	FALSE	FAIL	16.7713	2.64516	2.6646	YES	0.016264	TRUE	PASS	24.1004	2.58129	3.2229	YES	0.0042758	TRUE	PASS	2
WBGene00005912	srx-21	--	--	1.29064	3.76155	-1.5432	YES	0.91845	FALSE	FAIL	1.2943	3.72769	-1.5261	YES	0.76082	FALSE	FAIL	2.51864	1.366	0.88269	NO	0.9785	FALSE	FAIL	204.766	3.74085	5.7745	YES	1.4535e-45	TRUE	PASS	169.437	1.29217	7.0348	YES	1.9547e-35	TRUE	PASS	2
WBGene00005931	fbxa-199	--	--	38.3837	4.80499	2.9979	YES	0.00068781	TRUE	PASS	8.73282	4.80375	0.86229	NO	0.67161	FALSE	FAIL	26.5361	40.5711	-0.61249	NO	0.47052	FALSE	FAIL	7.11077	4.83058	0.55781	NO	0.87949	FALSE	FAIL	16.6451	38.283	-1.2016	YES	0.15718	FALSE	FAIL	1
WBGene00005949	srx-58	--	L4	43.1806	98.019	-1.1827	YES	0.025076	TRUE	PASS	110.108	97.7918	0.17113	NO	0.80121	FALSE	FAIL	57.9029	45.6549	0.34287	NO	0.71877	FALSE	FAIL	49.8568	98.4396	-0.98145	NO	0.010894	TRUE	FAIL	46.1863	43.1054	0.099596	NO	1	FALSE	FAIL	1
WBGene00005959	srx-68	--	--	17.5546	5.30578	1.7262	YES	0.30942	FALSE	FAIL	7.22641	5.27729	0.45348	NO	0.94496	FALSE	FAIL	8.95343	18.5596	-1.0517	YES	0.39582	FALSE	FAIL	102.643	5.31268	4.272	YES	6.1127e-20	TRUE	PASS	100.754	17.5154	2.5241	YES	6.9049e-08	TRUE	PASS	2
WBGene00006002	srx-111	--	--	57.7113	2.12862	4.7609	YES	2.907e-09	TRUE	PASS	0.323956	2.15271	-2.7323	YES	0.82493	FALSE	FAIL	40.04	60.9711	-0.60668	NO	0.3448	FALSE	FAIL	8.02639	2.16634	1.8895	YES	0.28213	FALSE	FAIL	22.108	57.4928	-1.3788	YES	0.028548	TRUE	PASS	2
WBGene00006009	srx-118	--	--	0.320898	11.8271	-5.2038	YES	0.029611	TRUE	PASS	6.55455	11.7699	-0.84453	NO	0.58873	FALSE	FAIL	1.2957	0.339029	1.9343	YES	0.97676	FALSE	FAIL	10.653	11.8585	-0.15466	NO	1	FALSE	FAIL	8.84795	0.321518	4.7824	YES	0.08626	FALSE	FAIL	1
WBGene00006038	ssp-9	--	--	5.16608	3.45898	0.57873	NO	0.9946	FALSE	FAIL	22.6846	3.46607	2.7103	YES	0.0027626	TRUE	PASS	12.9117	5.46895	1.2393	YES	0.50945	FALSE	FAIL	9.7198	3.48564	1.4795	YES	0.4489	FALSE	FAIL	13.942	5.17171	1.4307	YES	0.57415	FALSE	FAIL	1
WBGene00006039	ssp-10	--	L4	746.906	654.841	0.18978	NO	1	FALSE	FAIL	2252.98	651.988	1.7889	YES	4.3036e-07	TRUE	PASS	1951	789.986	1.3043	YES	0.00010986	TRUE	PASS	978.208	657.168	0.57388	NO	0.6918	FALSE	FAIL	745.818	746.421	-0.0011667	NO	1	FALSE	FAIL	2
WBGene00006040	ssp-11	--	L4	233.124	253.252	-0.11947	NO	1	FALSE	FAIL	1012.6	252.062	2.0062	YES	0.0035547	TRUE	PASS	693.7	246.64	1.4919	YES	0.00044875	TRUE	PASS	415.873	254.117	0.71065	NO	0.53863	FALSE	FAIL	280.264	233.163	0.26545	NO	0.9661	FALSE	FAIL	2
WBGene00006044	ssp-16	--	--	610.237	614.555	-0.010172	NO	1	FALSE	FAIL	1466.43	611.778	1.2612	YES	0.0054598	TRUE	PASS	1451.04	645.373	1.1689	YES	3.2207e-06	TRUE	PASS	880.681	616.639	0.51419	NO	0.74556	FALSE	FAIL	747.445	609.68	0.29391	NO	0.88917	FALSE	FAIL	2
WBGene00006047	ssp-19	--	--	87.6984	109.172	-0.31598	NO	0.98493	FALSE	FAIL	415.316	108.565	1.9357	YES	8.6352e-06	TRUE	PASS	233.328	92.7994	1.3302	YES	0.0014758	TRUE	PASS	160.49	109.403	0.55284	NO	0.66723	FALSE	FAIL	117.168	87.6969	0.41798	NO	0.8727	FALSE	FAIL	2
WBGene00006048	ssp-31	--	--	163.707	201.718	-0.30123	NO	0.97198	FALSE	FAIL	622.44	200.917	1.6313	YES	6.2028e-05	TRUE	PASS	464.146	173.156	1.4225	YES	1.6331e-06	TRUE	PASS	322.419	202.5	0.67101	NO	0.41855	FALSE	FAIL	239.856	163.555	0.55239	NO	0.75304	FALSE	FAIL	2
WBGene00006050	ssq-1	--	L4	4334.91	5174.1	-0.25531	NO	0.93102	FALSE	FAIL	12619.3	5154.06	1.2918	YES	4.8711e-06	TRUE	PASS	11742.7	4584.09	1.3571	YES	6.984e-16	TRUE	PASS	7235.46	5192.08	0.47877	NO	0.44213	FALSE	FAIL	5929.07	4328.23	0.45403	NO	0.43271	FALSE	FAIL	2
WBGene00006051	ssq-2	--	--	6039.5	7252.57	-0.26406	NO	0.88755	FALSE	FAIL	16013.6	7221.38	1.149	YES	8.8549e-06	TRUE	PASS	15282.7	6385.67	1.259	YES	9.0533e-18	TRUE	PASS	9284.94	7273.92	0.35216	NO	0.63256	FALSE	FAIL	7654.91	6028.1	0.34468	NO	0.44179	FALSE	FAIL	2
WBGene00006052	ssq-3	--	--	1618.13	1768.48	-0.12818	NO	0.9764	FALSE	FAIL	3638.26	1761.75	1.0462	YES	1.322e-07	TRUE	PASS	3553.09	1710.94	1.0543	YES	2.228e-11	TRUE	PASS	2473.43	1774.08	0.47944	NO	0.23987	FALSE	FAIL	2112.19	1615.25	0.38698	NO	0.40827	FALSE	FAIL	2
WBGene00006053	ssq-4	--	--	5911.97	6799.79	-0.20185	NO	0.95788	FALSE	FAIL	15558.1	6772.77	1.1999	YES	1.5005e-05	TRUE	PASS	15626.8	6251.38	1.3218	YES	2.0388e-15	TRUE	PASS	9879.12	6822.57	0.53407	NO	0.37341	FALSE	FAIL	8472.1	5902.4	0.52142	NO	0.21996	FALSE	FAIL	2
WBGene00006055	ssr-2	--	--	90.1119	85.2421	0.080153	NO	1	FALSE	FAIL	31.1656	84.755	-1.4433	YES	0.00048444	TRUE	PASS	59.4926	95.2084	-0.67838	NO	0.13849	FALSE	FAIL	70.4112	85.2903	-0.27658	NO	0.66622	FALSE	FAIL	90.9397	89.7318	0.019291	NO	1	FALSE	FAIL	1
WBGene00006056	sss-1	--	--	979.7	1399.62	-0.51463	NO	0.54803	FALSE	FAIL	3349.26	1394.16	1.2644	YES	1.5247e-09	TRUE	PASS	2537.85	1035.97	1.2926	YES	2.7698e-10	TRUE	PASS	1472.38	1404.1	0.068502	NO	1	FALSE	FAIL	1270.07	978.364	0.37647	NO	0.50379	FALSE	FAIL	2
WBGene00006057	sss-2	--	L4	913.929	1206.5	-0.40068	NO	0.70615	FALSE	FAIL	2579.74	1201.71	1.1021	YES	1.3177e-07	TRUE	PASS	2041.17	966.402	1.0787	YES	2.596e-07	TRUE	PASS	1393.34	1210.28	0.20321	NO	0.793	FALSE	FAIL	1163.92	912.639	0.35087	NO	0.48339	FALSE	FAIL	2
WBGene00006058	sst-20	--	L4	568.345	783.999	-0.46409	NO	0.30962	FALSE	FAIL	1011.24	781.363	0.37207	NO	0.10352	FALSE	FAIL	1203.74	600.99	1.0021	YES	1.6213e-07	TRUE	PASS	974.726	786.721	0.30915	NO	0.357	FALSE	FAIL	832.122	567.226	0.55287	NO	0.042804	TRUE	FAIL	1
WBGene00006060	sth-1	--	L4	609.401	761.284	-0.32104	NO	0.61786	FALSE	FAIL	1609.41	758.642	1.085	YES	7.7133e-05	TRUE	PASS	1358.06	644.33	1.0757	YES	8.5647e-10	TRUE	PASS	210.942	763.922	-1.8566	YES	1.3981e-06	TRUE	PASS	219.05	608.114	-1.4731	YES	1.9504e-09	TRUE	PASS	4
WBGene00006063	sto-1	--	--	957.727	647.427	0.5649	NO	0.035187	TRUE	FAIL	520.217	645.137	-0.31049	NO	0.2386	FALSE	FAIL	972.722	1012.34	-0.057598	NO	0.943	FALSE	FAIL	446.794	649.234	-0.53913	NO	0.01408	TRUE	FAIL	472.927	954.86	-1.0137	YES	9.0944e-07	TRUE	PASS	1
WBGene00006130	str-68	EE	--	1.98764	0.678224	1.5512	YES	0.9946	FALSE	FAIL	0.983079	0.668916	0.55548	NO	1	FALSE	FAIL	0.956844	2.09545	-1.1309	YES	0.97061	FALSE	FAIL	403.522	0.67083	9.2325	YES	3.3452e-92	TRUE	PASS	332.493	1.96609	7.4018	YES	1.1146e-62	TRUE	PASS	2
WBGene00006137	str-77	--	--	1.31472	0.626039	1.0704	YES	1	FALSE	FAIL	2.59165	0.619959	2.0636	YES	0.86297	FALSE	FAIL	0.981549	1.38675	-0.49858	NO	1	FALSE	FAIL	41.2343	0.626108	6.0413	YES	5.4457e-08	TRUE	PASS	34.0969	1.30457	4.708	YES	4.6755e-05	TRUE	PASS	2
WBGene00006163	str-112	--	--	65.6417	8.98382	2.8692	YES	2.0999e-05	TRUE	PASS	3.61805	8.90737	-1.2998	YES	0.46099	FALSE	FAIL	10.1126	69.3464	-2.7777	YES	1.2238e-05	TRUE	PASS	12.5967	8.95753	0.49188	NO	0.83869	FALSE	FAIL	37.0487	65.3538	-0.81885	NO	0.25879	FALSE	FAIL	2
WBGene00006175	str-124	--	--	8.7171	4.61201	0.91845	NO	0.91845	FALSE	FAIL	0.323956	4.66421	-3.8478	YES	0.68389	FALSE	FAIL	12.0073	9.22792	0.37983	NO	0.94262	FALSE	FAIL	23.225	4.69374	2.3069	YES	0.0058174	TRUE	PASS	31.7084	8.7267	1.8614	YES	0.040217	TRUE	PASS	2
WBGene00006180	str-131	--	--	26.9614	37.6258	-0.48082	NO	0.82314	FALSE	FAIL	55.9474	37.4542	0.57895	NO	0.33438	FALSE	FAIL	66.7347	28.5025	1.2273	YES	0.01935	TRUE	PASS	12.2226	37.678	-1.6242	YES	0.010469	TRUE	PASS	27.5688	26.9069	0.03506	NO	1	FALSE	FAIL	2
WBGene00006193	str-146	--	L4	21.8049	39.9996	-0.87533	NO	0.43947	FALSE	FAIL	117.764	39.8436	1.5635	YES	1.136e-05	TRUE	PASS	27.096	23.0253	0.23486	NO	0.94265	FALSE	FAIL	16.9025	40.0871	-1.2459	YES	0.043429	TRUE	PASS	14.4863	21.7295	-0.58497	NO	0.74138	FALSE	FAIL	2
WBGene00006195	str-148	--	--	2.29836	1.03299	1.1538	YES	1	FALSE	FAIL	2.58376	1.0277	1.33	YES	0.85742	FALSE	FAIL	5.16678	2.42888	1.089	YES	0.81756	FALSE	FAIL	1161.06	1.03189	10.136	YES	1.7746e-174	TRUE	PASS	952.314	2.28443	8.7035	YES	8.1435e-134	TRUE	PASS	2
WBGene00006198	str-151	--	--	8.05769	7.73166	0.059588	NO	1	FALSE	FAIL	5.19146	7.68369	-0.56566	NO	0.8856	FALSE	FAIL	8.80086	8.52515	0.045919	NO	1	FALSE	FAIL	123.764	7.75003	3.9972	YES	1.9492e-21	TRUE	PASS	109.933	8.06843	3.7682	YES	3.7287e-14	TRUE	PASS	2
WBGene00006212	str-168	--	--	15.0941	48.0496	-1.6705	YES	0.029056	TRUE	PASS	81.5643	47.8452	0.76957	NO	0.078921	FALSE	FAIL	13.7393	15.9406	-0.2144	NO	1	FALSE	FAIL	12.3355	48.1344	-1.9643	YES	0.00037059	TRUE	PASS	10.5715	14.999	-0.50469	NO	0.88545	FALSE	FAIL	2
WBGene00006220	str-176	--	--	636.175	288.417	1.1413	YES	3.9625e-06	TRUE	PASS	262.925	287.225	-0.12753	NO	0.84362	FALSE	FAIL	350.178	672.429	-0.94129	NO	3.2112e-06	TRUE	FAIL	736.011	288.938	1.349	YES	2.2852e-12	TRUE	PASS	979.865	634.42	0.62714	NO	0.0044411	TRUE	FAIL	2
WBGene00006224	str-180	--	L4	44.5865	62.9862	-0.49843	NO	0.86754	FALSE	FAIL	134.018	62.7303	1.0952	YES	0.0010749	TRUE	PASS	93.6982	47.1237	0.99157	NO	0.14808	FALSE	FAIL	39.0369	63.1016	-0.69284	NO	0.19233	FALSE	FAIL	22.9852	44.5751	-0.95553	NO	0.67636	FALSE	FAIL	1
WBGene00006279	str-253	--	--	5.16569	1.34601	1.9403	YES	0.75616	FALSE	FAIL	2.30617	1.33768	0.78576	NO	0.97865	FALSE	FAIL	7.82365	5.45971	0.51902	NO	0.92367	FALSE	FAIL	11.7573	1.34494	3.1279	YES	0.030116	TRUE	PASS	18.2757	5.16576	1.8229	YES	0.17622	FALSE	FAIL	1
WBGene00006287	str-261	--	--	0.320898	1.40342	-2.1288	YES	1	FALSE	FAIL	0.635176	1.41081	-1.1513	YES	0.9985	FALSE	FAIL	2.80374	0.339029	3.0479	YES	0.64963	FALSE	FAIL	84.1233	1.41859	5.89	YES	5.6495e-22	TRUE	PASS	66.1816	0.321518	7.6854	YES	1.2634e-15	TRUE	PASS	2
WBGene00006331	sup-26	--	--	7139.68	3938.63	0.85817	NO	0.00032572	TRUE	FAIL	1448.26	3919.34	-1.4363	YES	6.3751e-05	TRUE	PASS	4158.14	7545.44	-0.85967	NO	4.5749e-07	TRUE	FAIL	4058.49	3942.15	0.041962	NO	0.98122	FALSE	FAIL	3868.38	7115.36	-0.87921	NO	5.5322e-05	TRUE	FAIL	1
WBGene00006353	sur-7	--	--	649.068	903.195	-0.47667	NO	0.10578	FALSE	FAIL	788.246	899.852	-0.19104	NO	0.52933	FALSE	FAIL	572.991	685.942	-0.25957	NO	0.33047	FALSE	FAIL	407.545	905.614	-1.1519	YES	8.3699e-10	TRUE	PASS	494.662	647.015	-0.38736	NO	0.17791	FALSE	FAIL	1
WBGene00006364	syd-2	--	--	1054.6	1009.25	0.063415	NO	1	FALSE	FAIL	553.017	1004.59	-0.86121	NO	0.01405	TRUE	FAIL	808.859	1114.41	-0.46232	NO	0.1155	FALSE	FAIL	777.684	1010.45	-0.37775	NO	0.28352	FALSE	FAIL	489.117	1050.83	-1.1033	YES	4.3643e-06	TRUE	PASS	1
WBGene00006366	sym-1	--	--	13396.1	14913	-0.15476	NO	0.79172	FALSE	FAIL	1777.31	14841.1	-3.0618	YES	2.4144e-42	TRUE	PASS	5486.55	14157.8	-1.3676	YES	7.8065e-21	TRUE	PASS	14484.7	14931.4	-0.043818	NO	0.97844	FALSE	FAIL	9517.54	13352	-0.4884	NO	0.012099	TRUE	FAIL	2
WBGene00006367	sym-2	--	--	2690.4	2216.01	0.27986	NO	0.42235	FALSE	FAIL	609.767	2205.75	-1.8549	YES	1.9464e-26	TRUE	PASS	1217.1	2843.13	-1.224	YES	1.4258e-11	TRUE	PASS	2672.78	2219.21	0.26829	NO	0.23826	FALSE	FAIL	2187.17	2681.23	-0.29383	NO	0.26057	FALSE	FAIL	2
WBGene00006394	taf-11.2	EE	YA	135.617	326.021	-1.2654	YES	2.0999e-05	TRUE	PASS	745.174	324.504	1.1993	YES	2.2001e-09	TRUE	PASS	370.143	143.331	1.3687	YES	1.3213e-08	TRUE	PASS	768.296	326.642	1.234	YES	1.7365e-10	TRUE	PASS	700.184	135.262	2.372	YES	2.7079e-18	TRUE	PASS	5
WBGene00006404	tag-10	--	--	7851.21	6688.46	0.23124	NO	0.89857	FALSE	FAIL	2956.14	6656.87	-1.1711	YES	9.8792e-05	TRUE	PASS	6046.04	8294.72	-0.4562	NO	0.3605	FALSE	FAIL	3741.1	6695.86	-0.83981	NO	0.0083752	TRUE	FAIL	3702.88	7817.27	-1.078	YES	0.027324	TRUE	PASS	2
WBGene00006418	tag-38	--	--	274.358	103.518	1.4062	YES	1.0475e-05	TRUE	PASS	116.349	103	0.17582	NO	0.82101	FALSE	FAIL	153.575	289.995	-0.91708	NO	0.00051352	TRUE	FAIL	109.735	103.673	0.081985	NO	0.97844	FALSE	FAIL	163.729	273.473	-0.74009	NO	0.017551	TRUE	FAIL	1
WBGene00006424	ctbp-1	--	--	258.859	272.233	-0.072677	NO	1	FALSE	FAIL	126.269	270.82	-1.1008	YES	1.9096e-05	TRUE	PASS	187.275	273.642	-0.54713	NO	0.057707	FALSE	FAIL	306.493	272.482	0.16969	NO	0.70542	FALSE	FAIL	291.091	258.224	0.17284	NO	0.78041	FALSE	FAIL	1
WBGene00006428	tkr-3	--	--	34.3946	38.0536	-0.14585	NO	1	FALSE	FAIL	113.967	38.055	1.5825	YES	1.1141e-05	TRUE	PASS	77.4917	36.3651	1.0915	YES	0.022766	TRUE	PASS	15.5365	38.3218	-1.3025	YES	0.16648	FALSE	FAIL	17.5063	34.3416	-0.97208	NO	0.32771	FALSE	FAIL	2
WBGene00006431	tag-52	--	--	209.481	100.242	1.0633	YES	0.0028344	TRUE	PASS	134.717	99.9616	0.43049	NO	0.30248	FALSE	FAIL	190.537	221.407	-0.21663	NO	0.64748	FALSE	FAIL	87.2222	100.548	-0.20512	NO	0.80896	FALSE	FAIL	129.833	208.809	-0.68553	NO	0.05683	FALSE	FAIL	1
WBGene00006467	magu-2	--	--	582.482	507.165	0.19976	NO	0.76062	FALSE	FAIL	362.67	505.025	-0.4777	NO	0.050305	FALSE	FAIL	536.322	615.622	-0.19894	NO	0.53012	FALSE	FAIL	1029.68	508.121	1.0189	YES	3.0031e-08	TRUE	PASS	842.333	580.724	0.53654	NO	0.023229	TRUE	FAIL	1
WBGene00006468	rhgf-1	--	--	1012.44	953.818	0.086047	NO	0.9946	FALSE	FAIL	548.026	949.765	-0.79333	NO	0.0095692	TRUE	FAIL	901.341	1069.87	-0.24729	NO	0.52589	FALSE	FAIL	623.453	955.347	-0.61574	NO	0.030598	TRUE	FAIL	479.606	1008.75	-1.0726	YES	2.7935e-05	TRUE	PASS	1
WBGene00006505	lagr-1	--	--	149.614	122.226	0.29169	NO	0.76676	FALSE	FAIL	251.989	121.613	1.0511	YES	7.3656e-05	TRUE	PASS	265.061	158.126	0.74525	NO	0.0069168	TRUE	FAIL	63.6455	122.378	-0.94321	NO	0.0057246	TRUE	FAIL	114.636	149.219	-0.38036	NO	0.47745	FALSE	FAIL	1
WBGene00006510	mtrr-1	EE	YA	5332.41	12203.1	-1.1944	YES	2.7229e-10	TRUE	PASS	8230.24	12149	-0.56183	NO	0.0015633	TRUE	FAIL	4281.45	5635.58	-0.39646	NO	0.02227	TRUE	FAIL	6791.13	12223.6	-0.84794	NO	1.9023e-07	TRUE	FAIL	4295.9	5314.13	-0.30687	NO	0.20271	FALSE	FAIL	1
WBGene00006522	abcx-1	--	--	64.0821	38.9718	0.71749	NO	0.39644	FALSE	FAIL	14.6698	38.9364	-1.4083	YES	0.039319	TRUE	PASS	34.9737	67.7333	-0.95359	NO	0.072964	FALSE	FAIL	47.448	39.2064	0.27526	NO	0.77283	FALSE	FAIL	32.5208	63.9132	-0.97475	NO	0.12482	FALSE	FAIL	1
WBGene00006533	tba-7	--	--	3052.25	477.24	2.6771	YES	3.6655e-11	TRUE	PASS	328.758	475.013	-0.53094	NO	0.025931	TRUE	FAIL	1897.09	3225.26	-0.76563	NO	0.020683	TRUE	FAIL	1628.9	477.898	1.7691	YES	3.0996e-24	TRUE	PASS	3799.28	3040.25	0.32154	NO	0.23949	FALSE	FAIL	2
WBGene00006534	tba-8	--	--	181.225	80.4166	1.1722	YES	0.055089	FALSE	FAIL	8.14885	79.9824	-3.295	YES	0.00021909	TRUE	PASS	35.151	191.474	-2.4455	YES	3.6683e-06	TRUE	PASS	131.836	80.4097	0.7133	NO	0.089618	FALSE	FAIL	176.622	180.453	-0.030959	NO	1	FALSE	FAIL	2
WBGene00006539	tbb-6	--	--	2243.42	658.64	1.7681	YES	9.5128e-19	TRUE	PASS	274.089	656.413	-1.26	YES	1.74e-07	TRUE	PASS	1863.86	2371.46	-0.34749	NO	0.065195	FALSE	FAIL	1998.27	660.383	1.5974	YES	3.5754e-21	TRUE	PASS	2298.6	2237.34	0.038971	NO	1	FALSE	FAIL	3
WBGene00006541	tbh-1	--	YA	93.9528	184.785	-0.97584	NO	0.012946	TRUE	FAIL	741.51	184.112	2.0099	YES	1.524e-15	TRUE	PASS	428.915	99.3167	2.1106	YES	4.4059e-19	TRUE	PASS	173.606	185.28	-0.093889	NO	0.93811	FALSE	FAIL	83.8593	93.7321	-0.16057	NO	0.91245	FALSE	FAIL	2
WBGene00006544	tbx-7	--	--	78.3322	68.5628	0.19218	NO	0.98534	FALSE	FAIL	17.5472	68.1409	-1.9573	YES	0.00090118	TRUE	PASS	44.3968	82.8381	-0.89984	NO	0.056308	FALSE	FAIL	99.0797	68.6138	0.53009	NO	0.29963	FALSE	FAIL	95.1774	78.1758	0.2839	NO	0.7492	FALSE	FAIL	1
WBGene00006546	tbx-9	EE	--	5.15903	54.331	-3.3966	YES	5.3098e-06	TRUE	PASS	135.838	54.2216	1.3249	YES	6.9641e-05	TRUE	PASS	44.097	5.45906	3.014	YES	3.6333e-05	TRUE	PASS	16.31	54.5887	-1.7428	YES	0.00061566	TRUE	PASS	7.69537	5.16562	0.57505	NO	0.94682	FALSE	FAIL	4
WBGene00006552	tbx-33	EE	--	11.4017	12.208	-0.098569	NO	1	FALSE	FAIL	48.4874	12.1531	1.9963	YES	0.00051926	TRUE	PASS	26.891	12.0528	1.1578	YES	0.21949	FALSE	FAIL	24.3293	12.2419	0.99086	NO	0.2881	FALSE	FAIL	21.2351	11.3667	0.90164	NO	0.53413	FALSE	FAIL	1
WBGene00006555	tbx-36	EE	--	6.47395	15.7452	-1.2822	YES	0.55184	FALSE	FAIL	71.0403	15.6444	2.183	YES	0.0014733	TRUE	PASS	32.3358	6.85043	2.2389	YES	0.021079	TRUE	PASS	22.723	15.7335	0.53032	NO	0.68538	FALSE	FAIL	13.3118	6.47316	1.0402	YES	0.62422	FALSE	FAIL	2
WBGene00006562	tdc-1	--	YA	724.796	1553.49	-1.0999	YES	3.2425e-07	TRUE	PASS	2656.61	1548.72	0.77851	NO	8.813e-06	TRUE	FAIL	1648.98	766.156	1.1059	YES	6.0215e-11	TRUE	PASS	907.757	1558.46	-0.77974	NO	1.8346e-05	TRUE	FAIL	853.596	722.562	0.24043	NO	0.47506	FALSE	FAIL	2
WBGene00006583	tnc-2	--	--	1264.16	1265.36	-0.001366	NO	1	FALSE	FAIL	857.807	1259.95	-0.55464	NO	0.0052452	TRUE	FAIL	652.518	1335.73	-1.0335	YES	0.0029384	TRUE	PASS	1268.03	1267.87	0.00018021	NO	1	FALSE	FAIL	1302.71	1259.11	0.049114	NO	1	FALSE	FAIL	1
WBGene00006589	tnt-4	--	--	3464.48	3243.65	0.09502	NO	0.9946	FALSE	FAIL	3103.68	3227.73	-0.05654	NO	0.93353	FALSE	FAIL	1718.81	3660.54	-1.0906	YES	0.00322	TRUE	PASS	3110.57	3247.42	-0.062112	NO	0.92142	FALSE	FAIL	2889.96	3450.38	-0.25571	NO	0.63265	FALSE	FAIL	1
WBGene00006591	toh-1	--	--	956.959	720.199	0.41006	NO	0.20944	FALSE	FAIL	1828.14	717.576	1.3492	YES	2.1244e-14	TRUE	PASS	1540.77	1011.44	0.60725	NO	0.00065079	TRUE	FAIL	492.549	722.502	-0.55273	NO	0.049251	TRUE	FAIL	552.675	954.075	-0.78767	NO	0.00022409	TRUE	FAIL	1
WBGene00006592	dpy-31	--	--	1545.53	1442.54	0.099487	NO	0.95806	FALSE	FAIL	660.704	1434.95	-1.1189	YES	5.0697e-10	TRUE	PASS	1014.69	1633.46	-0.6869	NO	8.6214e-05	TRUE	FAIL	1622.68	1444.01	0.1683	NO	0.61985	FALSE	FAIL	1557.01	1540.54	0.015349	NO	1	FALSE	FAIL	1
WBGene00006598	tor-2	--	--	34.643	51.0338	-0.55889	NO	0.67453	FALSE	FAIL	14.0524	50.9266	-1.8576	YES	0.00072584	TRUE	PASS	25.0107	36.6372	-0.55076	NO	0.56284	FALSE	FAIL	40.269	51.2661	-0.34834	NO	0.6911	FALSE	FAIL	42.9375	34.623	0.31051	NO	0.86775	FALSE	FAIL	1
WBGene00006604	tra-1	--	--	2121.91	1735.56	0.28997	NO	0.78543	FALSE	FAIL	1551.51	1727.26	-0.15482	NO	0.95407	FALSE	FAIL	2248.79	2242.08	0.0043115	NO	1	FALSE	FAIL	1307.82	1736.96	-0.4094	NO	0.49166	FALSE	FAIL	944.364	2113.75	-1.1624	YES	0.0022387	TRUE	PASS	1
WBGene00006606	tra-3	EE	--	984.501	908.998	0.11512	NO	0.91947	FALSE	FAIL	678.41	905.656	-0.41681	NO	0.06826	FALSE	FAIL	779.567	1040.42	-0.41641	NO	0.041018	TRUE	FAIL	2178.47	911.165	1.2575	YES	7.0203e-14	TRUE	PASS	1414.39	981.033	0.52781	NO	0.014468	TRUE	FAIL	1
WBGene00006611	tre-5	--	--	135.572	182.818	-0.43135	NO	0.46131	FALSE	FAIL	332.802	182.146	0.86956	NO	0.00038226	TRUE	FAIL	327.559	143.35	1.1922	YES	4.0702e-06	TRUE	PASS	105.996	183.321	-0.79036	NO	0.0072765	TRUE	FAIL	107.725	135.275	-0.32855	NO	0.61468	FALSE	FAIL	1
WBGene00006618	trt-1	--	YA	313.874	448.369	-0.5145	NO	0.14558	FALSE	FAIL	706.312	446.944	0.66021	NO	0.0015259	TRUE	FAIL	744.49	331.81	1.1659	YES	2.7939e-09	TRUE	PASS	433.3	449.714	-0.053644	NO	0.97844	FALSE	FAIL	359.791	313.092	0.20057	NO	0.70303	FALSE	FAIL	1
WBGene00006619	try-1	EE	--	21.7885	140.299	-2.6869	YES	8.029e-10	TRUE	PASS	400.947	139.927	1.5187	YES	1.9055e-11	TRUE	PASS	153.635	23.0283	2.738	YES	4.8573e-10	TRUE	PASS	62.0069	140.77	-1.1828	YES	0.00041478	TRUE	PASS	48.3359	21.7321	1.1533	YES	0.1109	FALSE	FAIL	4
WBGene00006623	try-5	--	--	90.2685	28.4957	1.6635	YES	0.0016538	TRUE	PASS	25.6909	28.3681	-0.14301	NO	0.97865	FALSE	FAIL	76.1856	95.4619	-0.32541	NO	0.60451	FALSE	FAIL	450.363	28.5667	3.9787	YES	1.7475e-53	TRUE	PASS	588.912	90.1208	2.7081	YES	1.1816e-29	TRUE	PASS	3
WBGene00006625	try-7	--	L4	152.187	168.846	-0.14986	NO	0.9946	FALSE	FAIL	357.375	168.169	1.0875	YES	0.00049795	TRUE	PASS	337.448	160.945	1.0681	YES	1.8391e-05	TRUE	PASS	202.793	169.401	0.25957	NO	0.81842	FALSE	FAIL	163.408	151.975	0.10464	NO	1	FALSE	FAIL	2
WBGene00006627	tsp-1	--	--	138.169	20.1745	2.7758	YES	4.1226e-10	TRUE	PASS	37.889	20.0571	0.91767	NO	0.18825	FALSE	FAIL	312.242	146.019	1.0965	YES	1.6893e-05	TRUE	PASS	420.253	20.1932	4.3793	YES	9.8254e-58	TRUE	PASS	504.571	137.703	1.8735	YES	3.0617e-15	TRUE	PASS	4
WBGene00006628	tsp-2	--	--	190.84	68.0363	1.488	YES	4.5911e-05	TRUE	PASS	43.861	67.8351	-0.62909	NO	0.22806	FALSE	FAIL	443.366	201.713	1.1362	YES	5.3903e-07	TRUE	PASS	184.696	68.2808	1.4356	YES	4.5848e-07	TRUE	PASS	250.632	190.258	0.39761	NO	0.32491	FALSE	FAIL	3
WBGene00006634	tsp-8	--	--	1221.42	1405.74	-0.20277	NO	0.70047	FALSE	FAIL	775.469	1399.29	-0.85155	NO	4.536e-06	TRUE	FAIL	548.891	1290.77	-1.2336	YES	3.7072e-10	TRUE	PASS	1625.16	1407.82	0.20712	NO	0.44069	FALSE	FAIL	1744.99	1217.13	0.51973	NO	0.014335	TRUE	FAIL	1
WBGene00006636	tsp-10	--	--	368.153	477.318	-0.37465	NO	0.3613	FALSE	FAIL	200.608	475.537	-1.2452	YES	1.1701e-08	TRUE	PASS	317.865	389.093	-0.2917	NO	0.32422	FALSE	FAIL	126.485	478.56	-1.9197	YES	6.0309e-19	TRUE	PASS	204.475	367.071	-0.84413	NO	0.0017641	TRUE	FAIL	2
WBGene00006640	tsp-14	--	--	1921.77	1570.94	0.29081	NO	0.40324	FALSE	FAIL	1163.25	1565.33	-0.42831	NO	0.03862	TRUE	FAIL	1933.2	2031.24	-0.071373	NO	0.9018	FALSE	FAIL	966.015	1575.31	-0.70551	NO	0.00011766	TRUE	FAIL	780.354	1916.36	-1.2962	YES	1.4797e-12	TRUE	PASS	1
WBGene00006642	tsp-16	--	--	59.5788	86.1345	-0.53179	NO	0.53327	FALSE	FAIL	41.6204	85.8524	-1.0446	YES	0.013037	TRUE	PASS	29.0243	62.9674	-1.1173	YES	0.036671	TRUE	PASS	138.206	86.3852	0.67796	NO	0.045293	TRUE	FAIL	104.182	59.3999	0.81057	NO	0.09749	FALSE	FAIL	2
WBGene00006643	tsp-17	--	--	46.1248	39.9003	0.20914	NO	0.9946	FALSE	FAIL	12.9109	39.6415	-1.6184	YES	0.0094313	TRUE	PASS	32.3282	48.7806	-0.59351	NO	0.42312	FALSE	FAIL	22.9342	39.8879	-0.79845	NO	0.2317	FALSE	FAIL	31.2816	46.0449	-0.55772	NO	0.58061	FALSE	FAIL	1
WBGene00006644	tsp-18	--	--	40.9928	60.6328	-0.56473	NO	0.56599	FALSE	FAIL	67.9671	60.2133	0.17475	NO	0.92025	FALSE	FAIL	86.7301	43.3334	1.0011	YES	0.028725	TRUE	PASS	62.2042	60.6204	0.037209	NO	1	FALSE	FAIL	35.2061	40.8858	-0.21577	NO	0.94036	FALSE	FAIL	1
WBGene00006645	tsp-19	--	--	94.8196	116.743	-0.30008	NO	0.94219	FALSE	FAIL	167.903	116.317	0.52956	NO	0.12818	FALSE	FAIL	208.258	100.301	1.054	YES	0.01396	TRUE	PASS	140.995	117.149	0.26729	NO	0.70019	FALSE	FAIL	149.153	94.7954	0.65391	NO	0.28968	FALSE	FAIL	1
WBGene00006650	tts-1	--	--	5238.17	3308.53	0.66287	NO	0.086028	FALSE	FAIL	917.523	3286.09	-1.8406	YES	0.00018958	TRUE	PASS	6676.22	5538.09	0.26964	NO	0.7211	FALSE	FAIL	3289.57	3306.08	-0.0072223	NO	1	FALSE	FAIL	8491.29	5227.16	0.69996	NO	0.12671	FALSE	FAIL	1
WBGene00006651	tts-2	--	--	3527.84	3103.72	0.18479	NO	0.92322	FALSE	FAIL	3953.62	3094.69	0.35338	NO	0.2271	FALSE	FAIL	5636.17	3730.15	0.59548	NO	0.0030231	TRUE	FAIL	973.15	3116.18	-1.679	YES	3.0812e-05	TRUE	PASS	750.937	3521.8	-2.2295	YES	7.4089e-09	TRUE	PASS	2
WBGene00006661	twk-6	--	--	41.7384	41.6846	0.0018617	NO	1	FALSE	FAIL	75.9674	41.4837	0.87283	NO	0.053903	FALSE	FAIL	111.24	44.1545	1.333	YES	0.00086051	TRUE	PASS	63.5597	41.751	0.6063	NO	0.27734	FALSE	FAIL	58.9679	41.7328	0.49875	NO	0.64471	FALSE	FAIL	1
WBGene00006665	twk-10	--	--	71.1707	68.7038	0.050892	NO	1	FALSE	FAIL	35.2652	68.3918	-0.95558	NO	0.041152	TRUE	FAIL	36.3796	75.2453	-1.0485	YES	0.032559	TRUE	PASS	132.218	68.8609	0.94116	NO	0.0053704	TRUE	FAIL	114.402	71.0199	0.68781	NO	0.15795	FALSE	FAIL	1
WBGene00006666	twk-11	--	--	303.439	199.199	0.60719	NO	0.29446	FALSE	FAIL	62.0061	197.833	-1.6738	YES	0.019711	TRUE	PASS	267.587	320.642	-0.26095	NO	0.46029	FALSE	FAIL	173.387	198.944	-0.19837	NO	0.87175	FALSE	FAIL	162.726	302.372	-0.89388	NO	0.0048167	TRUE	FAIL	1
WBGene00006667	twk-12	--	--	85.5887	63.1532	0.43856	NO	0.64215	FALSE	FAIL	85.4829	62.9737	0.44089	NO	0.3586	FALSE	FAIL	52.8092	90.4815	-0.77683	NO	0.093022	FALSE	FAIL	135.103	63.3548	1.0925	YES	0.00062982	TRUE	PASS	117.066	85.3603	0.45568	NO	0.41506	FALSE	FAIL	1
WBGene00006668	twk-13	--	--	399.9	386.832	0.047931	NO	1	FALSE	FAIL	261.717	384.992	-0.55682	NO	0.025502	TRUE	FAIL	364.057	422.615	-0.21518	NO	0.52961	FALSE	FAIL	240.86	387.382	-0.68556	NO	0.0036124	TRUE	FAIL	187.003	398.643	-1.092	YES	4.1721e-05	TRUE	PASS	1
WBGene00006674	twk-21	--	--	20.387	22.9449	-0.17052	NO	1	FALSE	FAIL	13.3533	22.8379	-0.77423	NO	0.45163	FALSE	FAIL	20.2876	21.5094	-0.084367	NO	1	FALSE	FAIL	180.35	22.9666	2.9732	YES	1.959e-20	TRUE	PASS	178.624	20.2299	3.1424	YES	6.6228e-17	TRUE	PASS	2
WBGene00006675	twk-22	--	--	213.54	248.511	-0.21881	NO	0.81609	FALSE	FAIL	259.796	247.448	0.070252	NO	0.95876	FALSE	FAIL	207.582	225.616	-0.12018	NO	0.9664	FALSE	FAIL	1019.36	249	2.0334	YES	1.1359e-27	TRUE	PASS	668.772	212.749	1.6524	YES	4.1441e-14	TRUE	PASS	2
WBGene00006679	twk-26	--	YA	173.21	402.547	-1.2166	YES	1.464e-05	TRUE	PASS	389.376	400.941	-0.042225	NO	0.98866	FALSE	FAIL	228.782	183.104	0.32131	NO	0.38003	FALSE	FAIL	178.185	403.464	-1.1791	YES	1.0799e-07	TRUE	PASS	127.951	172.714	-0.43279	NO	0.35147	FALSE	FAIL	2
WBGene00006685	twk-33	--	--	272.795	140.324	0.95905	NO	0.0042205	TRUE	FAIL	117.929	139.663	-0.24403	NO	0.62664	FALSE	FAIL	142.727	288.244	-1.014	YES	0.00012652	TRUE	PASS	197.47	140.572	0.49033	NO	0.13682	FALSE	FAIL	266.813	271.827	-0.026863	NO	1	FALSE	FAIL	1
WBGene00006695	twk-45	--	--	18.9558	31.1046	-0.71449	NO	0.69122	FALSE	FAIL	29.7638	31.09	-0.062891	NO	1	FALSE	FAIL	34.8062	20.033	0.79696	NO	0.34032	FALSE	FAIL	381.313	31.2709	3.6081	YES	1.1955e-35	TRUE	PASS	207.383	18.8723	3.458	YES	1.6939e-21	TRUE	PASS	2
WBGene00006705	ubc-8	--	--	647.347	317.862	1.0261	YES	6.3383e-05	TRUE	PASS	175.883	315.994	-0.84528	NO	0.005184	TRUE	FAIL	590.56	684.071	-0.21206	NO	0.46677	FALSE	FAIL	360.542	317.914	0.18153	NO	0.67577	FALSE	FAIL	442.764	645.067	-0.54291	NO	0.034236	TRUE	FAIL	1
WBGene00006719	ubc-24	--	L4	29.3673	36.05	-0.29579	NO	1	FALSE	FAIL	75.1537	35.9046	1.0657	YES	0.039539	TRUE	PASS	63.32	31.0839	1.0265	YES	0.1563	FALSE	FAIL	41.2218	36.1891	0.18785	NO	0.98644	FALSE	FAIL	31.2957	29.4014	0.090079	NO	1	FALSE	FAIL	1
WBGene00006726	ubl-5	--	--	663.092	545.907	0.28055	NO	0.53204	FALSE	FAIL	751.046	543.622	0.4663	NO	0.03671	TRUE	FAIL	694.181	701.063	-0.014233	NO	1	FALSE	FAIL	1138.3	547.118	1.057	YES	6.4699e-09	TRUE	PASS	1294.71	661.878	0.96799	NO	0.1737	FALSE	FAIL	1
WBGene00006731	uev-2	--	--	18.9376	4.6954	2.0119	YES	0.18288	FALSE	FAIL	16.2223	4.68166	1.7929	YES	0.16088	FALSE	FAIL	15.8827	19.9944	-0.33214	NO	0.904	FALSE	FAIL	19.6235	4.71222	2.0581	YES	0.032597	TRUE	PASS	21.0656	18.8482	0.16047	NO	1	FALSE	FAIL	1
WBGene00006743	unc-3	--	--	63.1846	44.6898	0.49963	NO	0.66109	FALSE	FAIL	29.6701	44.5974	-0.58795	NO	0.39901	FALSE	FAIL	41.663	66.7686	-0.6804	NO	0.24766	FALSE	FAIL	91.9047	44.8926	1.0337	YES	0.0075845	TRUE	PASS	73.2475	62.9798	0.21789	NO	0.87053	FALSE	FAIL	1
WBGene00006752	unc-13	--	--	2150.6	2280.44	-0.084574	NO	1	FALSE	FAIL	1074.23	2268.62	-1.0785	YES	0.048424	TRUE	PASS	1770.84	2272.75	-0.36001	NO	0.16339	FALSE	FAIL	2441.2	2281.42	0.097657	NO	0.9488	FALSE	FAIL	1603.36	2143.6	-0.41894	NO	0.36447	FALSE	FAIL	1
WBGene00006767	unc-31	--	--	296.657	391.059	-0.39859	NO	0.59369	FALSE	FAIL	196.289	389.295	-0.98789	NO	0.079657	FALSE	FAIL	281.162	313.518	-0.15715	NO	0.76492	FALSE	FAIL	1734.82	391.506	2.1477	YES	6.9676e-35	TRUE	PASS	1121.19	295.619	1.9232	YES	3.3048e-22	TRUE	PASS	2
WBGene00006775	unc-39	--	--	12.0707	5.32665	1.1802	YES	0.70756	FALSE	FAIL	2.57102	5.27759	-1.0375	YES	0.76709	FALSE	FAIL	7.06445	12.7473	-0.85155	NO	0.64902	FALSE	FAIL	82.0632	5.30612	3.951	YES	4.0056e-15	TRUE	PASS	86.8706	12.0193	2.8535	YES	2.2782e-07	TRUE	PASS	2
WBGene00006807	unc-75	--	--	183.843	155.131	0.24499	NO	0.78991	FALSE	FAIL	76.9328	154.714	-1.0079	YES	0.020842	TRUE	PASS	133.145	194.269	-0.54506	NO	0.10742	FALSE	FAIL	162.541	155.648	0.062519	NO	0.97324	FALSE	FAIL	105.815	183.192	-0.79182	NO	0.032952	TRUE	FAIL	1
WBGene00006852	unc-129	--	--	587.704	469.346	0.32444	NO	0.48314	FALSE	FAIL	230.074	467.047	-1.0215	YES	3.555e-06	TRUE	PASS	432.062	621.356	-0.52418	NO	0.079872	FALSE	FAIL	383.847	469.964	-0.29202	NO	0.30783	FALSE	FAIL	437.832	586.644	-0.42211	NO	0.24056	FALSE	FAIL	1
WBGene00006865	slcf-2	--	--	279.367	223.261	0.32343	NO	0.56716	FALSE	FAIL	171.889	222.471	-0.37214	NO	0.2712	FALSE	FAIL	279.357	295.231	-0.079739	NO	0.93751	FALSE	FAIL	169.436	223.894	-0.40208	NO	0.22427	FALSE	FAIL	138.084	278.617	-1.0127	YES	0.00093182	TRUE	PASS	1
WBGene00006882	vab-19	--	--	2721.26	2586.61	0.073215	NO	0.9946	FALSE	FAIL	1815.12	2575.97	-0.50505	NO	0.014796	TRUE	FAIL	2510.43	2875.49	-0.19587	NO	0.64395	FALSE	FAIL	1542.54	2591.5	-0.74848	NO	0.00017174	TRUE	FAIL	1216.81	2711.17	-1.1558	YES	7.0542e-05	TRUE	PASS	1
WBGene00006894	ver-1	--	--	6.16655	0.35477	4.1195	YES	0.32025	FALSE	FAIL	1.61189	0.358786	2.1676	YES	0.8599	FALSE	FAIL	1.86428	6.51733	-1.8057	YES	0.51462	FALSE	FAIL	34.9963	0.361057	6.5988	YES	1.544e-08	TRUE	PASS	25.4762	6.1549	2.0493	YES	0.048801	TRUE	PASS	2
WBGene00006895	ver-2	--	--	38.7973	79.8114	-1.0406	YES	0.15891	FALSE	FAIL	62.5707	79.6682	-0.34852	NO	0.57494	FALSE	FAIL	48.4813	41.0245	0.24094	NO	0.96835	FALSE	FAIL	74.6733	80.1885	-0.1028	NO	0.97844	FALSE	FAIL	86.3671	38.7904	1.1548	YES	0.023959	TRUE	PASS	1
WBGene00006897	ver-4	--	--	4.85869	40.8499	-3.0717	YES	0.00036581	TRUE	PASS	35.3291	40.6035	-0.20075	NO	0.89722	FALSE	FAIL	15.2036	5.13584	1.5657	YES	0.24716	FALSE	FAIL	18.7052	40.8402	-1.1266	YES	0.068723	FALSE	FAIL	28.2584	4.85346	2.5416	YES	0.009998	TRUE	PASS	2
WBGene00006915	vha-6	--	--	15088	18477.1	-0.29234	NO	0.35652	FALSE	FAIL	13907.5	18402	-0.404	NO	0.035484	TRUE	FAIL	12716.4	15944.9	-0.32641	NO	0.14082	FALSE	FAIL	9105.1	18514.8	-1.0239	YES	1.4769e-10	TRUE	PASS	9243	15034.4	-0.70183	NO	0.00039837	TRUE	FAIL	1
WBGene00006921	vha-12	--	--	12969.1	20709.1	-0.67519	NO	0.0011706	TRUE	FAIL	15236	20623	-0.43677	NO	0.020301	TRUE	FAIL	6755.32	13705.5	-1.0207	YES	1.9157e-08	TRUE	PASS	11059.5	20749.8	-0.90781	NO	1.9268e-08	TRUE	FAIL	9916.33	12925.2	-0.3823	NO	0.13615	FALSE	FAIL	1
WBGene00006923	vhp-1	--	--	3297.91	1412.6	1.2232	YES	6.1798e-10	TRUE	PASS	1182.34	1405.45	-0.24938	NO	0.41703	FALSE	FAIL	2768.33	3486.41	-0.33272	NO	0.07308	FALSE	FAIL	2723.83	1414.06	0.9458	NO	2.1545e-08	TRUE	FAIL	2640.2	3290.6	-0.3177	NO	0.37715	FALSE	FAIL	1
WBGene00006925	vit-1	--	YA	924.323	5355.95	-2.5347	YES	3.406e-21	TRUE	PASS	13028.6	5331.18	1.2892	YES	1.2767e-07	TRUE	PASS	2970.36	977.106	1.6041	YES	3.2934e-07	TRUE	PASS	3041.02	5363.15	-0.81853	NO	0.00010161	TRUE	FAIL	1431.09	922.017	0.63424	NO	0.0021448	TRUE	FAIL	3
WBGene00006926	vit-2	--	YA	5925.47	35748	-2.5929	YES	3.0514e-20	TRUE	PASS	143891	35590.5	2.0154	YES	2.1924e-06	TRUE	PASS	32615.7	6264.51	2.3803	YES	7.8786e-09	TRUE	PASS	7039.69	35803.3	-2.3465	YES	9.317e-21	TRUE	PASS	3964.72	5914.26	-0.57698	NO	0.12695	FALSE	FAIL	4
WBGene00006927	vit-3	--	YA	106.493	2206.35	-4.3728	YES	8.5596e-84	TRUE	PASS	9874.36	2195.69	2.169	YES	4.5787e-30	TRUE	PASS	426.798	112.536	1.9232	YES	1.2482e-07	TRUE	PASS	84.6648	2209.27	-4.7057	YES	2.8942e-125	TRUE	PASS	76.1972	106.384	-0.48148	NO	0.81421	FALSE	FAIL	4
WBGene00006928	vit-4	--	YA	301.805	2251.45	-2.8992	YES	1.3317e-28	TRUE	PASS	12113.2	2240.92	2.4344	YES	7.4297e-22	TRUE	PASS	1031.41	318.915	1.6934	YES	3.2702e-13	TRUE	PASS	135.039	2254.47	-4.0613	YES	2.4291e-55	TRUE	PASS	105.884	301.093	-1.5077	YES	0.005091	TRUE	PASS	5
WBGene00006929	vit-5	--	--	1300.3	7301.76	-2.4894	YES	5.6878e-09	TRUE	PASS	38659.9	7263.55	2.4121	YES	1.2893e-10	TRUE	PASS	5873.38	1374.42	2.0954	YES	2.4745e-10	TRUE	PASS	401.641	7306.07	-4.1851	YES	2.9425e-21	TRUE	PASS	371.417	1298.36	-1.8056	YES	0.010713	TRUE	PASS	5
WBGene00006930	vit-6	--	YA	6501.48	46022.6	-2.8235	YES	3.0274e-21	TRUE	PASS	170387	45828	1.8945	YES	7.7561e-07	TRUE	PASS	34415.6	6872.87	2.3241	YES	3.5194e-09	TRUE	PASS	7813.69	46101.1	-2.5607	YES	5.8132e-21	TRUE	PASS	3726.38	6487.9	-0.79998	NO	0.0043194	TRUE	FAIL	4
WBGene00006947	wrt-1	--	--	4501.2	4289	0.069669	NO	0.9946	FALSE	FAIL	960.865	4269.34	-2.1516	YES	3.4702e-38	TRUE	PASS	2736.14	4758.1	-0.79824	NO	3.4898e-07	TRUE	FAIL	2704.32	4296.69	-0.66796	NO	9.0783e-05	TRUE	FAIL	1552.01	4489.79	-1.5325	YES	2.1301e-19	TRUE	PASS	2
WBGene00006948	wrt-2	--	--	2165.42	2492.88	-0.20317	NO	0.6813	FALSE	FAIL	432.77	2482.55	-2.5202	YES	1.201e-46	TRUE	PASS	1097.59	2288.66	-1.0602	YES	8.6131e-11	TRUE	PASS	1542.26	2497.85	-0.69564	NO	9.0762e-05	TRUE	FAIL	737.579	2158.83	-1.5494	YES	1.1017e-17	TRUE	PASS	3
WBGene00006950	wrt-4	--	L4	5209.44	7112.83	-0.44929	NO	0.073231	FALSE	FAIL	4782.33	7089.14	-0.5679	NO	0.0017508	TRUE	FAIL	6572.3	5507.14	0.2551	NO	0.18824	FALSE	FAIL	2096.25	7134.16	-1.7669	YES	1.1289e-28	TRUE	PASS	832.043	5197.01	-2.643	YES	1.5715e-52	TRUE	PASS	2
WBGene00006951	wrt-5	--	--	200.881	318.738	-0.66603	NO	0.065383	FALSE	FAIL	387.83	317.406	0.2891	NO	0.45512	FALSE	FAIL	231.883	212.392	0.12667	NO	0.94265	FALSE	FAIL	145.854	319.557	-1.1315	YES	1.4141e-06	TRUE	PASS	149.64	200.562	-0.42255	NO	0.44828	FALSE	FAIL	1
WBGene00006952	wrt-6	--	L4	3518.54	3368.96	0.062675	NO	0.9946	FALSE	FAIL	1519.98	3355.35	-1.1424	YES	1.5002e-11	TRUE	PASS	2856.4	3719.49	-0.38091	NO	0.032051	TRUE	FAIL	1811.42	3376.73	-0.8985	NO	7.3525e-08	TRUE	FAIL	975.38	3509.85	-1.8474	YES	1.9549e-26	TRUE	PASS	2
WBGene00006953	wrt-7	--	--	4.86906	5.70752	-0.22922	NO	1	FALSE	FAIL	5.19477	5.70906	-0.13619	NO	1	FALSE	FAIL	8.15084	5.14606	0.66348	NO	0.85505	FALSE	FAIL	14.2539	5.75067	1.3096	YES	0.29333	FALSE	FAIL	22.9374	4.85962	2.2388	YES	0.049309	TRUE	PASS	1
WBGene00006954	wrt-8	--	--	1250.15	635.699	0.97569	NO	0.00051611	TRUE	FAIL	746.216	634.068	0.23495	NO	0.43816	FALSE	FAIL	1839.38	1321.56	0.47698	NO	0.0088751	TRUE	FAIL	209.952	638.377	-1.6043	YES	7.0885e-06	TRUE	PASS	230.241	1247.53	-2.4379	YES	1.0171e-17	TRUE	PASS	2
WBGene00006955	wrt-9	--	--	1599.6	2019.86	-0.33655	NO	0.88407	FALSE	FAIL	579.37	2010.66	-1.7951	YES	0.0031124	TRUE	PASS	945.61	1689.84	-0.83757	NO	0.13559	FALSE	FAIL	722.232	2021.7	-1.485	YES	0.011092	TRUE	PASS	393.942	1592.31	-2.0151	YES	0.0011952	TRUE	PASS	3
WBGene00006956	wrt-10	--	--	5388.19	6391.19	-0.24628	NO	0.49119	FALSE	FAIL	902.28	6361.19	-2.8176	YES	3.4957e-63	TRUE	PASS	2764.9	5696.12	-1.0428	YES	2.012e-10	TRUE	PASS	5738.34	6402.35	-0.15797	NO	0.56732	FALSE	FAIL	3957.3	5375.95	-0.442	NO	0.029824	TRUE	FAIL	2
WBGene00006962	xol-1	--	--	17.7931	30.5723	-0.78091	NO	0.65704	FALSE	FAIL	17.876	30.552	-0.77325	NO	0.35317	FALSE	FAIL	34.3801	18.8308	0.86848	NO	0.3076	FALSE	FAIL	10.0901	30.7658	-1.6084	YES	0.048444	TRUE	PASS	12.5808	17.7965	-0.50037	NO	0.88845	FALSE	FAIL	1
WBGene00006965	xtr-1	--	--	111.113	46.234	1.265	YES	0.008357	TRUE	PASS	49.3444	46.0988	0.098154	NO	0.97865	FALSE	FAIL	104.942	117.438	-0.1623	NO	0.85505	FALSE	FAIL	38.7615	46.4033	-0.2596	NO	0.82382	FALSE	FAIL	92.8186	110.865	-0.25632	NO	0.75031	FALSE	FAIL	1
WBGene00006970	zag-1	--	--	284.494	179.406	0.66517	NO	0.069661	FALSE	FAIL	102.559	178.577	-0.80008	NO	0.0085082	TRUE	FAIL	146.58	300.674	-1.0365	YES	5.8424e-05	TRUE	PASS	176.374	179.713	-0.027058	NO	1	FALSE	FAIL	170.771	283.657	-0.73209	NO	0.01713	TRUE	FAIL	1
WBGene00006971	zak-1	--	--	344.163	196.643	0.80751	NO	0.010124	TRUE	FAIL	144.598	195.866	-0.43782	NO	0.19402	FALSE	FAIL	233.591	363.852	-0.63937	NO	0.011045	TRUE	FAIL	406.287	197.084	1.0437	YES	2.3489e-06	TRUE	PASS	457.769	343.306	0.41513	NO	0.17178	FALSE	FAIL	1
WBGene00006980	zig-3	--	--	59.3349	121.835	-1.038	YES	0.030662	TRUE	PASS	63.7998	121.454	-0.92879	NO	0.0084488	TRUE	FAIL	44.1552	62.7642	-0.50736	NO	0.50855	FALSE	FAIL	103.625	122.259	-0.23857	NO	0.69437	FALSE	FAIL	79.1803	59.2788	0.41763	NO	0.6693	FALSE	FAIL	1
WBGene00006981	zig-4	--	--	185.564	114.03	0.7025	NO	0.12136	FALSE	FAIL	78.4768	113.321	-0.53007	NO	0.3196	FALSE	FAIL	134.592	196.155	-0.5434	NO	0.099216	FALSE	FAIL	538.373	114.083	2.2385	YES	3.1352e-25	TRUE	PASS	541.455	185.034	1.5491	YES	2.0424e-11	TRUE	PASS	2
WBGene00006984	zig-7	--	--	1255.59	609.66	1.0423	YES	2.9012e-06	TRUE	PASS	504.851	607.449	-0.26691	NO	0.32188	FALSE	FAIL	1165.38	1327.07	-0.18744	NO	0.47569	FALSE	FAIL	1038.14	611.5	0.76357	NO	6.0754e-05	TRUE	FAIL	1526.91	1251.9	0.28649	NO	0.30942	FALSE	FAIL	1
WBGene00007001	tufm-2	--	YA	1130.73	2447.69	-1.1142	YES	4.622e-08	TRUE	PASS	2391.48	2437.99	-0.027788	NO	0.9985	FALSE	FAIL	1522.82	1195.43	0.34921	NO	0.081145	FALSE	FAIL	1332.03	2453.79	-0.88138	NO	2.4548e-07	TRUE	FAIL	1072.33	1127.8	-0.072774	NO	0.94965	FALSE	FAIL	1
WBGene00007024	plin-1	--	--	21462.9	6910.19	1.635	YES	5.8833e-19	TRUE	PASS	5835.09	6882.82	-0.23824	NO	0.30938	FALSE	FAIL	10855.6	22682.7	-1.0632	YES	5.4887e-13	TRUE	PASS	5556.05	6925.91	-0.31794	NO	0.12877	FALSE	FAIL	7648.18	21394.5	-1.4841	YES	1.1237e-19	TRUE	PASS	3
WBGene00007044	cpna-5	--	--	972.909	1013.79	-0.05938	NO	1	FALSE	FAIL	551.687	1009.35	-0.87151	NO	7.5113e-06	TRUE	FAIL	792.654	1028.32	-0.37553	NO	0.07422	FALSE	FAIL	594.962	1015.44	-0.77124	NO	0.00011487	TRUE	FAIL	477.015	969.879	-1.0238	YES	7.1449e-07	TRUE	PASS	1
WBGene00007055	tag-196	--	--	7758.12	4202.31	0.88452	NO	9.5635e-06	TRUE	FAIL	1823.99	4181.89	-1.1971	YES	5.7003e-13	TRUE	PASS	6409.19	8200.34	-0.35554	NO	0.039492	TRUE	FAIL	7726.9	4208.24	0.87667	NO	9.6073e-08	TRUE	FAIL	10503.1	7736.54	0.44106	NO	0.028407	TRUE	FAIL	1
WBGene00007071	AC3.5	--	--	8472.12	7719	0.13431	NO	0.87852	FALSE	FAIL	2738.96	7683.86	-1.4882	YES	3.0958e-08	TRUE	PASS	4445.66	8953.63	-1.0101	YES	2.0595e-11	TRUE	PASS	11087.4	7729.36	0.5205	NO	0.0026833	TRUE	FAIL	11959.6	8443.59	0.50224	NO	0.0083206	TRUE	FAIL	2
WBGene00007072	ugt-1	--	--	634.502	436.286	0.54035	NO	0.068721	FALSE	FAIL	648.414	434.633	0.57712	NO	0.0077607	TRUE	FAIL	725.309	670.818	0.11267	NO	0.80105	FALSE	FAIL	172.485	437.351	-1.3423	YES	7.1861e-10	TRUE	PASS	828.911	633.217	0.38852	NO	0.1513	FALSE	FAIL	1
WBGene00007097	B0024.4	--	YA	821.054	231.718	1.8251	YES	2.2503e-15	TRUE	PASS	740.93	230.879	1.6822	YES	1.8401e-17	TRUE	PASS	2224.2	867.955	1.3576	YES	5.9479e-17	TRUE	PASS	1498.1	232.201	2.6897	YES	1.1734e-49	TRUE	PASS	2890.75	819.192	1.8192	YES	6.1494e-25	TRUE	PASS	5
WBGene00007112	B0035.13	--	--	871.412	1369.87	-0.65261	NO	0.014861	TRUE	FAIL	1000.72	1365.52	-0.44842	NO	0.029092	TRUE	FAIL	1110.01	921.392	0.26869	NO	0.42274	FALSE	FAIL	642.533	1374.53	-1.0971	YES	1.9271e-07	TRUE	PASS	637.377	869.922	-0.44874	NO	0.25701	FALSE	FAIL	1
WBGene00007116	B0198.3	--	--	324.702	316.24	0.038095	NO	1	FALSE	FAIL	214.688	314.611	-0.55132	NO	0.36083	FALSE	FAIL	274.431	343.242	-0.32278	NO	0.30254	FALSE	FAIL	206.308	316.361	-0.61677	NO	0.29968	FALSE	FAIL	155.558	323.85	-1.0579	YES	0.00012813	TRUE	PASS	1
WBGene00007124	B0250.7	--	--	97.8758	164.85	-0.75213	NO	0.096439	FALSE	FAIL	230.029	164.187	0.48648	NO	0.10719	FALSE	FAIL	227.752	103.447	1.1386	YES	6.9781e-05	TRUE	PASS	184.914	165.223	0.16244	NO	0.79014	FALSE	FAIL	140.314	97.6276	0.5233	NO	0.27358	FALSE	FAIL	1
WBGene00007129	B0272.3	EE	--	4066.19	5489.49	-0.43299	NO	0.084089	FALSE	FAIL	4020.22	5467.58	-0.44363	NO	0.017565	TRUE	FAIL	1942.9	4296.75	-1.145	YES	2.3448e-06	TRUE	PASS	2793.99	5502.61	-0.97779	NO	2.0266e-09	TRUE	FAIL	3049.53	4051.37	-0.40982	NO	0.089423	FALSE	FAIL	1
WBGene00007130	B0272.4	--	--	550.737	700.255	-0.34652	NO	0.35055	FALSE	FAIL	482.599	697.152	-0.53065	NO	0.014642	TRUE	FAIL	263.181	581.918	-1.1448	YES	5.5909e-05	TRUE	PASS	292.9	701.646	-1.2603	YES	8.4771e-11	TRUE	PASS	343.602	548.802	-0.67555	NO	0.010447	TRUE	FAIL	2
WBGene00007131	pals-26	--	--	100.052	41.9873	1.2527	YES	0.013954	TRUE	PASS	24.5041	41.8255	-0.77136	NO	0.24057	FALSE	FAIL	95.5494	105.699	-0.14565	NO	0.90149	FALSE	FAIL	273.555	42.0838	2.7005	YES	8.9799e-24	TRUE	PASS	266.69	99.6868	1.4197	YES	8.9638e-07	TRUE	PASS	3
WBGene00007132	pals-27	--	--	6.78819	5.35796	0.34134	NO	1	FALSE	FAIL	1.27672	5.32624	-2.0607	YES	0.44621	FALSE	FAIL	7.02373	7.18881	-0.033515	NO	1	FALSE	FAIL	141.489	5.3574	4.723	YES	1.1973e-28	TRUE	PASS	151.464	6.79454	4.4785	YES	1.365e-22	TRUE	PASS	2
WBGene00007140	cyp-29A4	--	--	20.8773	53.4231	-1.3555	YES	0.066983	FALSE	FAIL	15.2876	53.212	-1.7994	YES	0.00074456	TRUE	PASS	19.9648	22.053	-0.14352	NO	1	FALSE	FAIL	141.597	53.5621	1.4025	YES	1.0444e-05	TRUE	PASS	64.1262	20.7924	1.6249	YES	0.0052078	TRUE	PASS	3
WBGene00007141	pitr-4	--	--	46.88	78.8619	-0.75036	NO	0.42235	FALSE	FAIL	26.7224	78.6899	-1.5581	YES	0.00035797	TRUE	PASS	46.2625	49.5935	-0.10031	NO	1	FALSE	FAIL	43.5099	79.1915	-0.864	NO	0.047939	TRUE	FAIL	12.6569	46.8862	-1.8892	YES	0.16031	FALSE	FAIL	1
WBGene00007142	ttr-18	--	--	4683.07	4852.56	-0.051293	NO	1	FALSE	FAIL	2629.91	4832.01	-0.87761	NO	1.9734e-07	TRUE	FAIL	2100.48	4949.73	-1.2366	YES	3.4004e-16	TRUE	PASS	7272.62	4863.73	0.58041	NO	0.00088518	TRUE	FAIL	8256.12	4669.63	0.82216	NO	2.6692e-06	TRUE	FAIL	1
WBGene00007146	B0334.6	--	--	139.157	130.474	0.092946	NO	1	FALSE	FAIL	164.137	129.939	0.33707	NO	0.4162	FALSE	FAIL	131.39	147.089	-0.16284	NO	0.8483	FALSE	FAIL	87.7607	130.819	-0.57592	NO	0.11108	FALSE	FAIL	55.8161	138.701	-1.3132	YES	0.00070011	TRUE	PASS	1
WBGene00007148	B0334.10	--	L4	2.27095	10.0899	-2.1515	YES	0.42046	FALSE	FAIL	6.1618	10.0807	-0.71018	NO	0.75782	FALSE	FAIL	20.1888	2.4078	3.0678	YES	0.0079613	TRUE	PASS	12.1978	10.1498	0.26517	NO	0.95699	FALSE	FAIL	9.51352	2.27196	2.066	YES	0.48058	FALSE	FAIL	1
WBGene00007149	B0334.13	--	--	121.01	134.888	-0.15663	NO	0.99857	FALSE	FAIL	443.654	134.585	1.7209	YES	1.1109e-11	TRUE	PASS	293.034	127.857	1.1965	YES	4.3817e-06	TRUE	PASS	37.0232	135.603	-1.8729	YES	0.052388	FALSE	FAIL	31.7184	120.543	-1.9262	YES	3.1275e-06	TRUE	PASS	3
WBGene00007152	clec-225	--	--	34.4417	105.469	-1.6146	YES	0.0044677	TRUE	PASS	76.5986	105.262	-0.4586	NO	0.35899	FALSE	FAIL	32.0985	36.3835	-0.18078	NO	0.94266	FALSE	FAIL	40.2795	105.989	-1.3958	YES	0.0029955	TRUE	PASS	22.1304	34.3515	-0.63435	NO	0.58323	FALSE	FAIL	2
WBGene00007153	clec-41	--	YA	15731.8	4427.03	1.8293	YES	2.6226e-23	TRUE	PASS	3953.14	4409.37	-0.15757	NO	0.61634	FALSE	FAIL	20272.3	16627.4	0.28595	NO	0.10847	FALSE	FAIL	25778	4435.94	2.5388	YES	5.0492e-58	TRUE	PASS	27627	15680.9	0.81707	NO	1.5033e-06	TRUE	FAIL	2
WBGene00007156	B0379.2	--	--	282.456	303.775	-0.10498	NO	1	FALSE	FAIL	643.747	302.721	1.0885	YES	5.5752e-05	TRUE	PASS	643.994	298.651	1.1086	YES	0.00013649	TRUE	PASS	402.68	304.901	0.40129	NO	0.44615	FALSE	FAIL	364.409	281.972	0.37001	NO	0.35256	FALSE	FAIL	2
WBGene00007159	B0379.7	--	--	892.627	951.648	-0.092371	NO	1	FALSE	FAIL	2109.66	947.629	1.1546	YES	2.0382e-06	TRUE	PASS	2341.66	943.851	1.3109	YES	3.3791e-14	TRUE	PASS	1629.75	954.492	0.77184	NO	0.033694	TRUE	FAIL	1348.85	890.847	0.59848	NO	0.11664	FALSE	FAIL	2
WBGene00007165	B0391.10	--	YA	102.702	92.1178	0.15691	NO	0.99831	FALSE	FAIL	132.557	91.4622	0.53536	NO	0.37886	FALSE	FAIL	134.044	108.548	0.30437	NO	0.55422	FALSE	FAIL	204.358	92.0868	1.15	YES	4.6822e-05	TRUE	PASS	157.891	102.344	0.62551	NO	0.14061	FALSE	FAIL	1
WBGene00007170	B0393.5	--	--	2008.96	2642.95	-0.3957	NO	0.1611	FALSE	FAIL	740.98	2630.93	-1.8281	YES	1.3163e-17	TRUE	PASS	1569.18	2123.41	-0.43637	NO	0.017366	TRUE	FAIL	1450.87	2646.84	-0.86735	NO	8.7866e-07	TRUE	FAIL	658.742	2002.97	-1.6044	YES	1.7143e-18	TRUE	PASS	2
WBGene00007174	mboa-1	--	--	778.212	739.388	0.073831	NO	0.9946	FALSE	FAIL	239.251	736.147	-1.6215	YES	3.55e-16	TRUE	PASS	435.592	822.464	-0.91698	NO	2.1116e-06	TRUE	FAIL	523.611	740.849	-0.50068	NO	0.019393	TRUE	FAIL	363.96	775.715	-1.0917	YES	3.2346e-07	TRUE	PASS	2
WBGene00007177	oac-1	--	--	1007.9	745.398	0.43527	NO	0.15056	FALSE	FAIL	363.13	742.101	-1.0311	YES	2.5855e-07	TRUE	PASS	951.816	1065.49	-0.16277	NO	0.58511	FALSE	FAIL	293.748	746.81	-1.3462	YES	2.186e-12	TRUE	PASS	212.994	1005.3	-2.2387	YES	1.6991e-27	TRUE	PASS	3
WBGene00007179	B0457.4	--	--	11.7083	27.2332	-1.2178	YES	0.34454	FALSE	FAIL	12.4693	27.1762	-1.124	YES	0.26822	FALSE	FAIL	19.671	12.3675	0.66952	NO	0.65247	FALSE	FAIL	47.9066	27.3789	0.80716	NO	0.21441	FALSE	FAIL	61.3851	11.6731	2.3947	YES	7.7824e-05	TRUE	PASS	1
WBGene00007180	B0457.6	--	--	559.371	271.785	1.0413	YES	6.6336e-05	TRUE	PASS	333.594	270.733	0.30122	NO	0.3531	FALSE	FAIL	441.635	591.361	-0.42118	NO	0.067711	FALSE	FAIL	419.707	272.545	0.62289	NO	0.0078723	TRUE	FAIL	468.13	558.135	-0.2537	NO	0.48038	FALSE	FAIL	1
WBGene00007190	rmd-3	--	--	637.175	686.787	-0.10817	NO	1	FALSE	FAIL	1423.6	684.141	1.0572	YES	0.0016459	TRUE	PASS	1449.92	673.864	1.1054	YES	3.0458e-05	TRUE	PASS	891.878	689.241	0.37184	NO	0.70728	FALSE	FAIL	850.284	636.581	0.4176	NO	0.64376	FALSE	FAIL	2
WBGene00007196	B0513.4	--	L4	23.2793	30.8016	-0.40396	NO	0.95182	FALSE	FAIL	198.468	30.6523	2.6948	YES	8.0743e-18	TRUE	PASS	103.84	24.6203	2.0764	YES	1.4358e-06	TRUE	PASS	6.92148	30.8889	-2.1579	YES	0.068222	FALSE	FAIL	8.71526	23.2779	-1.4173	YES	0.27885	FALSE	FAIL	2
WBGene00007198	B0513.6	--	--	13.0822	15.9956	-0.29007	NO	0.99489	FALSE	FAIL	12.7245	15.9535	-0.32626	NO	0.88623	FALSE	FAIL	22.1198	13.8198	0.6786	NO	0.61572	FALSE	FAIL	644.537	16.0663	5.3262	YES	3.0703e-90	TRUE	PASS	547.143	13.0175	5.3934	YES	3.1603e-70	TRUE	PASS	2
WBGene00007200	vamp-8	--	--	130.261	59.7723	1.1239	YES	0.04926	TRUE	PASS	105.963	59.5653	0.83102	NO	0.031337	TRUE	FAIL	78.0612	137.605	-0.81786	NO	0.09606	FALSE	FAIL	104.299	59.9645	0.79855	NO	0.03723	TRUE	FAIL	149.786	129.7	0.20773	NO	0.79811	FALSE	FAIL	1
WBGene00007203	best-1	--	--	146.725	102.052	0.52381	NO	0.37406	FALSE	FAIL	63.4365	101.604	-0.67957	NO	0.092644	FALSE	FAIL	129.945	155.011	-0.25448	NO	0.64033	FALSE	FAIL	198.825	102.246	0.95946	NO	0.00062019	TRUE	FAIL	351.294	146.168	1.2651	YES	1.5047e-06	TRUE	PASS	1
WBGene00007210	agmo-1	--	--	2109.83	2074.8	0.024158	NO	1	FALSE	FAIL	1668.53	2067.03	-0.30898	NO	0.16618	FALSE	FAIL	2217.01	2230.03	-0.0084445	NO	1	FALSE	FAIL	654.397	2080.02	-1.6684	YES	6.6868e-23	TRUE	PASS	447.878	2103.8	-2.2318	YES	6.0336e-34	TRUE	PASS	2
WBGene00007213	C01A2.1	--	--	12.3022	0.678224	4.181	YES	0.052352	FALSE	FAIL	2.99892	0.668916	2.1645	YES	0.76862	FALSE	FAIL	8.74846	13.0086	-0.57237	NO	0.82414	FALSE	FAIL	11.652	0.67083	4.1185	YES	0.0088122	TRUE	PASS	14.6534	12.2943	0.25325	NO	1	FALSE	FAIL	1
WBGene00007214	C01A2.2	--	--	603.396	592.349	0.026659	NO	1	FALSE	FAIL	254.994	589.645	-1.2094	YES	4.6545e-09	TRUE	PASS	396.708	637.724	-0.68485	NO	0.0010976	TRUE	FAIL	633.478	593.524	0.093987	NO	0.88777	FALSE	FAIL	704.858	601.663	0.22838	NO	0.54732	FALSE	FAIL	1
WBGene00007218	C01A2.6	--	--	7.48186	1.60685	2.2192	YES	0.55902	FALSE	FAIL	3.3053	1.5987	1.0479	YES	0.8856	FALSE	FAIL	10.8584	7.91793	0.45562	NO	0.91575	FALSE	FAIL	19.5072	1.61327	3.5959	YES	0.00084719	TRUE	PASS	16.405	7.4684	1.1353	YES	0.49837	FALSE	FAIL	1
WBGene00007222	C01F6.2	--	--	296.657	415.077	-0.48458	NO	0.51116	FALSE	FAIL	609.438	413.502	0.55958	NO	0.041816	TRUE	FAIL	651.441	313.732	1.0541	YES	9.7593e-06	TRUE	PASS	512.011	416.357	0.29835	NO	0.45953	FALSE	FAIL	509.814	296.337	0.78273	NO	0.017832	TRUE	FAIL	1
WBGene00007225	C01G6.3	--	--	18.1445	205.868	-3.5041	YES	1.4587e-11	TRUE	PASS	416.891	205.37	1.0214	YES	4.4694e-06	TRUE	PASS	215.464	19.1866	3.4893	YES	3.7658e-24	TRUE	PASS	48.3202	206.598	-2.0961	YES	1.9532e-06	TRUE	PASS	25.5844	18.1276	0.49707	NO	0.78292	FALSE	FAIL	4
WBGene00007228	acs-7	--	--	714.335	629.084	0.18335	NO	0.78254	FALSE	FAIL	406.967	626.48	-0.62236	NO	0.0046949	TRUE	FAIL	483.328	754.875	-0.64324	NO	0.0015446	TRUE	FAIL	195.371	630.281	-1.6898	YES	5.2037e-17	TRUE	PASS	358.27	711.886	-0.9906	NO	6.5286e-06	TRUE	FAIL	1
WBGene00007229	C01G6.9	--	--	39.5959	38.3718	0.045305	NO	1	FALSE	FAIL	114.632	38.2608	1.5831	YES	1.2414e-05	TRUE	PASS	117.334	41.8834	1.4862	YES	0.00013414	TRUE	PASS	11.8342	38.5251	-1.7028	YES	0.0065422	TRUE	PASS	12.3776	39.5438	-1.6757	YES	0.032626	TRUE	PASS	4
WBGene00007233	C01G10.6	--	--	54.7851	38.9197	0.49328	NO	0.69951	FALSE	FAIL	11.3726	38.7266	-1.7678	YES	0.020855	TRUE	PASS	9.20216	57.8794	-2.653	YES	1.0388e-05	TRUE	PASS	44.6299	38.9335	0.197	NO	0.91886	FALSE	FAIL	66.1832	54.5745	0.27824	NO	0.88976	FALSE	FAIL	2
WBGene00007236	C01G10.9	--	--	641.064	1381.39	-1.1076	YES	3.4598e-07	TRUE	PASS	836.663	1375.65	-0.71739	NO	0.00016488	TRUE	FAIL	426.432	677.437	-0.66777	NO	0.0021604	TRUE	FAIL	902.636	1384.12	-0.61675	NO	0.001208	TRUE	FAIL	773.258	638.726	0.27575	NO	0.38053	FALSE	FAIL	1
WBGene00007239	C01G10.14	--	L4	155.056	247.618	-0.67533	NO	0.64993	FALSE	FAIL	420.363	246.609	0.76941	NO	0.12773	FALSE	FAIL	343.833	163.998	1.068	YES	2.365e-05	TRUE	PASS	237.039	248.475	-0.067976	NO	0.99926	FALSE	FAIL	233.339	154.871	0.59136	NO	0.37238	FALSE	FAIL	1
WBGene00007241	C01G10.16	--	--	17.5413	1.29383	3.761	YES	0.019411	TRUE	PASS	1.67583	1.28872	0.37894	NO	1	FALSE	FAIL	11.7355	18.5583	-0.66119	NO	0.67196	FALSE	FAIL	5.44642	1.30022	2.0666	YES	0.4492	FALSE	FAIL	33.6708	17.5151	0.9429	NO	0.35489	FALSE	FAIL	1
WBGene00007243	nspb-7	--	L4	9.00628	68.2498	-2.9218	YES	0.0011378	TRUE	PASS	248.59	67.9273	1.8717	YES	6.0745e-10	TRUE	PASS	26.9768	9.52246	1.5023	YES	0.10011	FALSE	FAIL	20.5906	68.423	-1.7325	YES	0.013884	TRUE	PASS	1.39296	9.0208	-2.6951	YES	0.54268	FALSE	FAIL	3
WBGene00007244	C01G12.3	--	--	105.807	155.067	-0.55146	NO	0.68241	FALSE	FAIL	296.592	154.425	0.94157	NO	0.00025318	TRUE	FAIL	278.703	111.923	1.3162	YES	0.0018277	TRUE	PASS	182.513	155.52	0.2309	NO	0.74201	FALSE	FAIL	171.971	105.785	0.70103	NO	0.43082	FALSE	FAIL	1
WBGene00007246	nspb-10	--	L4	11.277	67.264	-2.5764	YES	4.1331e-05	TRUE	PASS	326.917	66.8437	2.2901	YES	9.4949e-14	TRUE	PASS	48.1512	11.9256	2.0135	YES	0.0018847	TRUE	PASS	24.5036	67.2563	-1.4567	YES	0.001064	TRUE	PASS	3.94409	11.2898	-1.5173	YES	0.63814	FALSE	FAIL	4
WBGene00007250	nspb-8	--	L4	12.6922	88.049	-2.7944	YES	3.59e-07	TRUE	PASS	458.233	87.6568	2.3861	YES	8.8901e-17	TRUE	PASS	45.8668	13.4142	1.7737	YES	0.0066719	TRUE	PASS	30.0771	88.205	-1.5522	YES	0.00010701	TRUE	PASS	2.28783	12.6559	-2.4678	YES	0.16842	FALSE	FAIL	4
WBGene00007252	mlt-2	--	--	374.285	402.154	-0.10361	NO	0.95421	FALSE	FAIL	157.021	399.644	-1.3478	YES	0.00011324	TRUE	PASS	238.463	395.584	-0.73022	NO	0.0023355	TRUE	FAIL	417.583	402.215	0.054098	NO	0.99926	FALSE	FAIL	367.737	373.21	-0.021313	NO	1	FALSE	FAIL	1
WBGene00007257	C01H6.8	--	--	374.669	448.587	-0.25977	NO	0.72546	FALSE	FAIL	193.547	446.869	-1.2072	YES	4.7e-08	TRUE	PASS	247.604	396.157	-0.67804	NO	0.15164	FALSE	FAIL	280.563	449.787	-0.68092	NO	0.0026292	TRUE	FAIL	306.356	374.144	-0.28838	NO	0.74201	FALSE	FAIL	1
WBGene00007262	jud-4	--	--	96.928	107.743	-0.15261	NO	0.95865	FALSE	FAIL	228.011	107.257	1.088	YES	0.00077812	TRUE	PASS	210.052	102.468	1.0356	YES	0.0004993	TRUE	PASS	75.0327	108.027	-0.52581	NO	0.36111	FALSE	FAIL	52.9272	96.6871	-0.86931	NO	0.080693	FALSE	FAIL	2
WBGene00007264	C02F4.4	--	--	653.203	530.667	0.29972	NO	0.52675	FALSE	FAIL	237.913	528.251	-1.1508	YES	4.1693e-06	TRUE	PASS	568.177	690.614	-0.28154	NO	0.42832	FALSE	FAIL	370.508	531.781	-0.52133	NO	0.018947	TRUE	FAIL	242.657	651.948	-1.4258	YES	8.0493e-06	TRUE	PASS	2
WBGene00007266	C03A3.1	--	--	131.897	144.889	-0.13553	NO	0.97638	FALSE	FAIL	64.9748	144.158	-1.1497	YES	0.00040471	TRUE	PASS	83.7414	139.377	-0.73498	NO	0.043776	TRUE	FAIL	111.995	145.066	-0.37327	NO	0.37069	FALSE	FAIL	94.5282	131.472	-0.47593	NO	0.35932	FALSE	FAIL	1
WBGene00007274	C03C11.1	--	--	375.634	486.451	-0.37297	NO	0.65417	FALSE	FAIL	947.7	484.056	0.96926	NO	5.8035e-05	TRUE	FAIL	963.778	397.194	1.2789	YES	8.0633e-09	TRUE	PASS	638.818	487.433	0.3902	NO	0.36742	FALSE	FAIL	560.95	375.005	0.58096	NO	0.30679	FALSE	FAIL	1
WBGene00007278	lab-1	--	--	169.685	291.526	-0.78076	NO	0.33375	FALSE	FAIL	844.662	290.583	1.5394	YES	3.3941e-15	TRUE	PASS	619.26	179.452	1.7869	YES	2.665e-13	TRUE	PASS	334.17	292.644	0.19143	NO	0.85565	FALSE	FAIL	261.759	169.575	0.62631	NO	0.30071	FALSE	FAIL	2
WBGene00007282	clec-223	--	YA	32.1025	39.4361	-0.29683	NO	0.95421	FALSE	FAIL	100.902	39.2727	1.3614	YES	0.00031873	TRUE	PASS	84.1879	33.9276	1.3112	YES	0.0044365	TRUE	PASS	0.326963	39.5024	-6.9167	YES	8.9665e-12	TRUE	PASS	4.09233	32.0514	-2.9694	YES	0.0027794	TRUE	PASS	4
WBGene00007283	clec-222	--	--	0.64532	2.23289	-1.7908	YES	0.95827	FALSE	FAIL	14.2994	2.21866	2.6882	YES	0.034116	TRUE	PASS	9.55839	0.683	3.8068	YES	0.065705	FALSE	FAIL	0.973743	2.23938	-1.2015	YES	0.88777	FALSE	FAIL	0.327403	0.646084	-0.98065	NO	1	FALSE	FAIL	1
WBGene00007285	C04A11.1	--	--	104.622	128.101	-0.2921	NO	0.89032	FALSE	FAIL	173.695	127.533	0.44569	NO	0.18892	FALSE	FAIL	183.095	110.613	0.72707	NO	0.0657	FALSE	FAIL	45.1545	128.292	-1.5065	YES	7.1661e-06	TRUE	PASS	45.8168	104.525	-1.1899	YES	0.15371	FALSE	FAIL	1
WBGene00007290	C04B4.2	EE	YA	13.6993	106.085	-2.953	YES	1.9072e-07	TRUE	PASS	353.681	105.817	1.7409	YES	1.5321e-13	TRUE	PASS	105.591	14.4632	2.868	YES	2.7523e-10	TRUE	PASS	21.2945	106.439	-2.3215	YES	1.138e-05	TRUE	PASS	3.37422	13.6392	-2.0151	YES	0.22745	FALSE	FAIL	4
WBGene00007295	C04C11.1	--	--	61.2563	80.9746	-0.40261	NO	0.72366	FALSE	FAIL	163.344	80.7061	1.0172	YES	0.0010653	TRUE	PASS	154.939	64.7433	1.2589	YES	0.00020772	TRUE	PASS	23.7039	81.2382	-1.777	YES	1.8705e-05	TRUE	PASS	28.4544	61.0566	-1.1015	YES	0.079538	FALSE	FAIL	3
WBGene00007299	C04F12.5	EE	--	174.168	156.899	0.15065	NO	0.95883	FALSE	FAIL	188.123	156.083	0.26936	NO	0.55166	FALSE	FAIL	212.007	184.134	0.20335	NO	0.70494	FALSE	FAIL	358.781	157.109	1.1913	YES	2.5754e-07	TRUE	PASS	393.703	173.803	1.1797	YES	3.7067e-06	TRUE	PASS	2
WBGene00007300	C04F12.6	--	L4	118.532	153.565	-0.37357	NO	0.89489	FALSE	FAIL	241.609	153.069	0.6585	NO	0.090687	FALSE	FAIL	255.8	125.409	1.0284	YES	0.0085763	TRUE	PASS	196.544	154.179	0.35024	NO	0.52378	FALSE	FAIL	171.783	118.486	0.53587	NO	0.50139	FALSE	FAIL	1
WBGene00007301	C04F12.7	--	--	604.392	729.969	-0.27235	NO	0.95503	FALSE	FAIL	1839.14	726.539	1.3399	YES	1.5505e-07	TRUE	PASS	1527.72	639.244	1.2569	YES	0.00040296	TRUE	PASS	804.219	731.798	0.13614	NO	0.96883	FALSE	FAIL	783.611	604.226	0.37505	NO	0.76959	FALSE	FAIL	2
WBGene00007303	rnh-1.3	--	--	107.503	115.381	-0.10203	NO	1	FALSE	FAIL	181.754	114.923	0.66132	NO	0.03604	TRUE	FAIL	149.432	113.586	0.39569	NO	0.3598	FALSE	FAIL	54.1729	115.689	-1.0946	YES	0.0014544	TRUE	PASS	67.8316	107.137	-0.65942	NO	0.26546	FALSE	FAIL	1
WBGene00007305	C04G2.2	--	L4	206.716	198.473	0.058703	NO	1	FALSE	FAIL	402.955	197.799	1.0266	YES	0.01524	TRUE	PASS	396.959	218.592	0.86075	NO	0.0002899	TRUE	FAIL	275.999	199.288	0.46981	NO	0.57959	FALSE	FAIL	188.899	206.295	-0.12709	NO	0.94965	FALSE	FAIL	1
WBGene00007306	C04G2.5	--	--	156.845	189.396	-0.27206	NO	0.90363	FALSE	FAIL	343.113	188.569	0.8636	NO	0.00051618	TRUE	FAIL	349.402	165.872	1.0748	YES	0.0028412	TRUE	PASS	228.58	189.904	0.26743	NO	0.76393	FALSE	FAIL	197.402	156.702	0.33311	NO	0.819	FALSE	FAIL	1
WBGene00007307	spch-1	--	L4	3214.6	4457.35	-0.47155	NO	0.5658	FALSE	FAIL	7631.37	4441.71	0.78083	NO	0.027657	TRUE	FAIL	7239.61	3398.92	1.0908	YES	1.6606e-06	TRUE	PASS	5358.68	4473.61	0.26044	NO	0.75074	FALSE	FAIL	4798.59	3208.47	0.58072	NO	0.19534	FALSE	FAIL	1
WBGene00007308	C04G2.9	--	--	4890.09	7165.76	-0.55126	NO	0.34764	FALSE	FAIL	13594.2	7142.41	0.92851	NO	3.3707e-05	TRUE	FAIL	12705.4	5170.51	1.2971	YES	1.1112e-18	TRUE	PASS	9111.92	7192.8	0.3412	NO	0.49877	FALSE	FAIL	7365.63	4880.45	0.59379	NO	0.058918	FALSE	FAIL	1
WBGene00007313	clec-147	--	YA	27.4965	27.849	-0.01838	NO	1	FALSE	FAIL	88.1761	27.86	1.6622	YES	5.8889e-05	TRUE	PASS	87.7581	29.0464	1.5952	YES	0.00041164	TRUE	PASS	25.8655	28.0411	-0.11651	NO	1	FALSE	FAIL	32.0999	27.3519	0.23093	NO	0.94965	FALSE	FAIL	2
WBGene00007315	C04H5.7	--	YA	15.0042	15.0148	-0.0010164	NO	1	FALSE	FAIL	105.482	14.9748	2.8164	YES	7.895e-12	TRUE	PASS	74.5855	15.8536	2.2341	YES	1.2764e-05	TRUE	PASS	2.31447	15.0791	-2.7038	YES	0.019201	TRUE	PASS	0.348239	14.9466	-5.4236	YES	0.0039734	TRUE	PASS	4
WBGene00007317	C05A9.2	--	--	423.162	432.54	-0.031621	NO	1	FALSE	FAIL	203.74	430.608	-1.0796	YES	1.7806e-06	TRUE	PASS	305.878	447.42	-0.54868	NO	0.050216	FALSE	FAIL	434.65	433.253	0.0046452	NO	1	FALSE	FAIL	401.689	422.389	-0.072494	NO	0.97379	FALSE	FAIL	1
WBGene00007320	C05B5.2	--	L4	217.28	194.253	0.16162	NO	1	FALSE	FAIL	526.8	193.437	1.4454	YES	2.0493e-11	TRUE	PASS	454.499	229.804	0.98387	NO	0.0096193	TRUE	FAIL	283.916	194.824	0.54329	NO	0.11619	FALSE	FAIL	299.47	217.153	0.4637	NO	0.70173	FALSE	FAIL	1
WBGene00007321	C05B5.4	--	--	43.9944	13.4706	1.7075	YES	0.035481	TRUE	PASS	11.3456	13.4252	-0.2428	NO	0.97865	FALSE	FAIL	15.4684	46.4832	-1.5874	YES	0.013493	TRUE	PASS	35.4366	13.5073	1.3915	YES	0.03145	TRUE	PASS	28.6713	43.8383	-0.61259	NO	0.53741	FALSE	FAIL	3
WBGene00007325	C05C9.1	--	--	292.166	322.208	-0.14121	NO	0.9442	FALSE	FAIL	115.342	320.903	-1.4762	YES	1.5865e-09	TRUE	PASS	263.193	308.858	-0.23082	NO	0.5539	FALSE	FAIL	149.366	322.91	-1.1123	YES	2.6083e-06	TRUE	PASS	79.3594	291.521	-1.8771	YES	3.7066e-11	TRUE	PASS	3
WBGene00007327	C05C9.3	--	--	264.079	351.78	-0.4137	NO	0.67211	FALSE	FAIL	223.53	350.346	-0.64831	NO	0.31995	FALSE	FAIL	222.769	279.012	-0.32478	NO	0.54614	FALSE	FAIL	70.4388	352.337	-2.3225	YES	2.1815e-06	TRUE	PASS	50.6931	262.982	-2.3751	YES	7.4969e-07	TRUE	PASS	2
WBGene00007331	pho-11	--	--	1400.43	5855.34	-2.0639	YES	1.3048e-27	TRUE	PASS	3804.19	5833.67	-0.61681	NO	0.0004661	TRUE	FAIL	1974.17	1480.48	0.41518	NO	0.026036	TRUE	FAIL	4370.36	5871.8	-0.42605	NO	0.022227	TRUE	FAIL	2286.98	1397	0.71111	NO	0.00023753	TRUE	FAIL	1
WBGene00007332	C05C10.5	EE	--	221.176	512.209	-1.2115	YES	2.8217e-06	TRUE	PASS	1721.64	509.851	1.7556	YES	5.4754e-23	TRUE	PASS	969.496	233.778	2.0521	YES	1.2347e-27	TRUE	PASS	386.753	513.286	-0.40835	NO	0.10834	FALSE	FAIL	309.838	220.485	0.49083	NO	0.13914	FALSE	FAIL	3
WBGene00007336	C05C12.4	--	--	863.01	984.021	-0.18931	NO	0.94648	FALSE	FAIL	1176.79	979.708	0.26443	NO	0.36082	FALSE	FAIL	1143.17	912.712	0.32481	NO	0.53161	FALSE	FAIL	351.217	986.427	-1.4898	YES	2.3257e-05	TRUE	PASS	762.686	862.001	-0.1766	NO	0.89649	FALSE	FAIL	1
WBGene00007341	C05D12.4	--	--	15.0044	38.3822	-1.355	YES	0.14922	FALSE	FAIL	49.7837	38.2127	0.38162	NO	0.63323	FALSE	FAIL	12.8245	15.8582	-0.30633	NO	0.94202	FALSE	FAIL	10.1549	38.4607	-1.9212	YES	0.001843	TRUE	PASS	11.5658	14.9495	-0.37024	NO	0.94965	FALSE	FAIL	1
WBGene00007343	C05E7.1	--	--	1600.66	1993.99	-0.31699	NO	0.3394	FALSE	FAIL	1446.95	1987.41	-0.45787	NO	0.019914	TRUE	FAIL	1690.52	1692.15	-0.0013909	NO	1	FALSE	FAIL	703.538	2000.54	-1.5077	YES	5.8798e-15	TRUE	PASS	444.428	1596.78	-1.8451	YES	8.0217e-23	TRUE	PASS	2
WBGene00007344	C05E7.2	--	--	564.666	770.314	-0.44805	NO	0.59485	FALSE	FAIL	2516.53	767.752	1.7127	YES	3.5478e-09	TRUE	PASS	1458.79	596.839	1.2894	YES	6.435e-14	TRUE	PASS	146.585	773.314	-2.3993	YES	0.00017685	TRUE	PASS	104.625	563.075	-2.4281	YES	1.8808e-24	TRUE	PASS	4
WBGene00007345	C05E7.3	--	--	123.957	86.7917	0.51421	NO	0.4373	FALSE	FAIL	37.299	86.4891	-1.2134	YES	0.0030642	TRUE	PASS	91.2624	130.964	-0.52108	NO	0.20276	FALSE	FAIL	119.148	87.0461	0.4529	NO	0.29052	FALSE	FAIL	208.77	123.471	0.75775	NO	0.028214	TRUE	FAIL	1
WBGene00007347	C05G5.1	--	--	383.729	502.115	-0.38793	NO	0.3237	FALSE	FAIL	394.483	500.355	-0.34299	NO	0.20157	FALSE	FAIL	427.412	405.623	0.075487	NO	0.94265	FALSE	FAIL	1819.78	503.565	1.8535	YES	5.021e-27	TRUE	PASS	1470.71	382.662	1.9424	YES	1.9497e-24	TRUE	PASS	2
WBGene00007351	C05G5.5	--	--	15.3494	7.8831	0.96135	NO	0.71107	FALSE	FAIL	5.52662	7.88655	-0.513	NO	0.91185	FALSE	FAIL	10.5646	16.218	-0.61835	NO	0.73148	FALSE	FAIL	146.23	7.93281	4.2043	YES	1.2794e-26	TRUE	PASS	110.002	15.2835	2.8475	YES	6.4137e-10	TRUE	PASS	2
WBGene00007354	C06A1.3	--	L4	536.976	653.78	-0.28395	NO	0.88232	FALSE	FAIL	1200.3	651.71	0.88109	NO	0.0010379	TRUE	FAIL	1261.04	567.918	1.1509	YES	3.0628e-05	TRUE	PASS	858.491	656.349	0.38734	NO	0.48207	FALSE	FAIL	765.47	536.277	0.51337	NO	0.34804	FALSE	FAIL	1
WBGene00007356	C06A1.6	EE	--	4.19986	28.5165	-2.7634	YES	0.1934	FALSE	FAIL	82.1388	28.4328	1.5305	YES	0.033709	TRUE	PASS	10.9195	4.44692	1.296	YES	0.50048	FALSE	FAIL	12.5391	28.6659	-1.1929	YES	0.49981	FALSE	FAIL	13.0268	4.20411	1.6316	YES	0.3712	FALSE	FAIL	1
WBGene00007362	cyp-35C1	--	YA	151.589	429.988	-1.5041	YES	4.5442e-08	TRUE	PASS	1390.23	428.266	1.6987	YES	8.1627e-21	TRUE	PASS	653.152	160.302	2.0266	YES	1.9487e-22	TRUE	PASS	204.86	431.107	-1.0734	YES	8.6014e-07	TRUE	PASS	410.508	151.469	1.4384	YES	1.0285e-08	TRUE	PASS	5
WBGene00007365	C06B3.6	--	--	1149.83	217.866	2.3999	YES	6.8377e-27	TRUE	PASS	162.787	216.59	-0.41198	NO	0.18206	FALSE	FAIL	836.495	1215.43	-0.53903	NO	0.0040009	TRUE	FAIL	370.766	217.992	0.76624	NO	0.0022545	TRUE	FAIL	740.505	1147.11	-0.63142	NO	0.0031915	TRUE	FAIL	1
WBGene00007366	C06B3.7	--	--	96.5001	23.9882	2.0082	YES	0.033716	TRUE	PASS	13.3018	23.882	-0.8443	NO	0.36888	FALSE	FAIL	73.7074	102.068	-0.46965	NO	0.61752	FALSE	FAIL	67.5492	24.0399	1.4905	YES	0.0010155	TRUE	PASS	137.338	96.4462	0.50993	NO	0.41039	FALSE	FAIL	2
WBGene00007375	C06C3.4	--	--	89.8738	120.499	-0.42305	NO	0.66583	FALSE	FAIL	40.8779	120.149	-1.5554	YES	0.0016479	TRUE	PASS	82.8922	95.0236	-0.19705	NO	0.8251	FALSE	FAIL	137.109	121	0.18032	NO	0.81112	FALSE	FAIL	174.427	89.7383	0.95883	NO	0.0081898	TRUE	FAIL	1
WBGene00007380	C06C6.6	--	--	46.7872	61.2437	-0.38845	NO	0.81539	FALSE	FAIL	80.3406	61.0332	0.39654	NO	0.45512	FALSE	FAIL	104.275	49.4745	1.0756	YES	0.0092217	TRUE	PASS	87.1906	61.4088	0.50573	NO	0.29129	FALSE	FAIL	77.9517	46.6973	0.73924	NO	0.21694	FALSE	FAIL	1
WBGene00007381	C06C6.7	--	L4	138.694	230.043	-0.73	NO	0.06048	FALSE	FAIL	247.496	229.529	0.10873	NO	0.8814	FALSE	FAIL	317.978	146.608	1.117	YES	9.3619e-06	TRUE	PASS	268.342	231.047	0.21589	NO	0.59054	FALSE	FAIL	192.864	138.293	0.47986	NO	0.24683	FALSE	FAIL	1
WBGene00007384	swt-3	--	--	3193.76	1205.37	1.4058	YES	9.4914e-12	TRUE	PASS	1473.56	1199.78	0.29654	NO	0.21472	FALSE	FAIL	3016.58	3376.01	-0.16241	NO	0.5079	FALSE	FAIL	1732.49	1207.72	0.52056	NO	0.007074	TRUE	FAIL	2426.93	3186.55	-0.39286	NO	0.074147	FALSE	FAIL	1
WBGene00007388	folt-1	--	--	261.709	397.595	-0.60334	NO	0.069994	FALSE	FAIL	257.65	395.926	-0.61982	NO	0.010857	TRUE	FAIL	193.369	276.571	-0.51629	NO	0.077298	FALSE	FAIL	174.647	398.39	-1.1897	YES	1.1892e-07	TRUE	PASS	175.788	260.809	-0.56915	NO	0.096458	FALSE	FAIL	1
WBGene00007392	fbxa-156	--	--	124.195	347.757	-1.4855	YES	3.3261e-07	TRUE	PASS	263.74	346.407	-0.39335	NO	0.1738	FALSE	FAIL	213.992	131.231	0.70545	NO	0.01883	TRUE	FAIL	304.232	348.535	-0.19613	NO	0.65165	FALSE	FAIL	231.959	123.749	0.90645	NO	0.0045117	TRUE	FAIL	1
WBGene00007393	fbxa-157	--	--	132.698	96.6363	0.45751	NO	0.4997	FALSE	FAIL	43.4417	96.1565	-1.1463	YES	0.0031627	TRUE	PASS	145.226	140.29	0.04989	NO	1	FALSE	FAIL	175.484	96.7535	0.85896	NO	0.0042881	TRUE	FAIL	204.949	132.492	0.62936	NO	0.090961	FALSE	FAIL	1
WBGene00007394	C06H5.6	--	--	554.425	1822.97	-1.7172	YES	6.6378e-17	TRUE	PASS	1139.69	1816.2	-0.67228	NO	0.00033994	TRUE	FAIL	649.476	585.97	0.14845	NO	0.67755	FALSE	FAIL	688.571	1827.62	-1.4083	YES	2.4417e-16	TRUE	PASS	414.676	552.657	-0.4144	NO	0.15833	FALSE	FAIL	2
WBGene00007398	C07A4.3	--	--	90.0334	116.582	-0.37281	NO	0.82958	FALSE	FAIL	281.102	116.354	1.2726	YES	4.7363e-07	TRUE	PASS	228.784	95.2319	1.2645	YES	3.9465e-05	TRUE	PASS	17.1861	117.129	-2.7688	YES	2.8034e-09	TRUE	PASS	7.40644	89.9821	-3.6028	YES	0.00045863	TRUE	PASS	4
WBGene00007404	best-5	--	--	148.291	37.2763	1.9921	YES	0.00011887	TRUE	PASS	21.2865	37.1515	-0.80348	NO	0.30772	FALSE	FAIL	171.81	156.817	0.13174	NO	0.90793	FALSE	FAIL	44.3995	37.3623	0.24896	NO	0.80626	FALSE	FAIL	217.93	148.08	0.55749	NO	0.13585	FALSE	FAIL	1
WBGene00007405	C07A9.9	--	--	388.63	274.023	0.5041	NO	0.20219	FALSE	FAIL	250.631	272.832	-0.12245	NO	0.82597	FALSE	FAIL	359.318	410.853	-0.19336	NO	0.6547	FALSE	FAIL	104.111	274.63	-1.3994	YES	1.581e-08	TRUE	PASS	136.461	387.922	-1.5073	YES	3.7216e-05	TRUE	PASS	2
WBGene00007407	C07B5.2	--	--	31.3135	29.1063	0.10545	NO	1	FALSE	FAIL	4.49565	29.0277	-2.6908	YES	0.00085011	TRUE	PASS	16.5444	33.1385	-1.0022	YES	0.57315	FALSE	FAIL	106	29.1999	1.86	YES	0.023756	TRUE	PASS	141.932	31.3428	2.179	YES	0.012581	TRUE	PASS	3
WBGene00007420	C07E3.10	--	--	502.25	547.029	-0.12321	NO	0.94089	FALSE	FAIL	209.355	544.964	-1.3802	YES	6.0122e-11	TRUE	PASS	341.132	531.003	-0.63839	NO	0.0036583	TRUE	FAIL	277.857	548.519	-0.9812	NO	1.901e-06	TRUE	FAIL	146.841	501.13	-1.7709	YES	7.7895e-14	TRUE	PASS	2
WBGene00007422	ugt-17	--	YA	890.957	1718.24	-0.9475	NO	1.2109e-05	TRUE	FAIL	1425.14	1711.23	-0.26393	NO	0.26582	FALSE	FAIL	888.175	941.912	-0.084747	NO	0.87488	FALSE	FAIL	642.959	1722.02	-1.4213	YES	1.818e-16	TRUE	PASS	647.831	888.737	-0.45614	NO	0.066392	FALSE	FAIL	1
WBGene00007424	C08B6.3	--	L4	448.901	661.576	-0.55951	NO	0.059706	FALSE	FAIL	536.198	659.231	-0.29802	NO	0.26183	FALSE	FAIL	552.185	474.587	0.21848	NO	0.47417	FALSE	FAIL	221.82	663.413	-1.5805	YES	1.8701e-15	TRUE	PASS	231.964	447.789	-0.94892	NO	0.00012994	TRUE	FAIL	1
WBGene00007425	C08B6.4	--	--	105.721	223.172	-1.0779	YES	0.0023171	TRUE	PASS	69.8334	222.188	-1.6698	YES	2.0115e-09	TRUE	PASS	83.7195	111.768	-0.41687	NO	0.38735	FALSE	FAIL	105.005	223.541	-1.0901	YES	3.9153e-05	TRUE	PASS	47.865	105.457	-1.1396	YES	0.012356	TRUE	PASS	4
WBGene00007431	C08B6.11	--	--	111.523	310.339	-1.4765	YES	1.0451e-06	TRUE	PASS	252.771	308.812	-0.2889	NO	0.36472	FALSE	FAIL	159.121	117.974	0.43166	NO	0.44478	FALSE	FAIL	100.083	310.754	-1.6346	YES	8.3188e-12	TRUE	PASS	72.9722	111.426	-0.61067	NO	0.57266	FALSE	FAIL	2
WBGene00007437	C08E8.1	--	--	30.029	2.28507	3.716	YES	0.00074265	TRUE	PASS	1.27035	2.26762	-0.83595	NO	0.97728	FALSE	FAIL	11.843	31.7231	-1.4215	YES	0.076445	FALSE	FAIL	2.88121	2.2841	0.33505	NO	1	FALSE	FAIL	30.3756	29.9025	0.022646	NO	1	FALSE	FAIL	1
WBGene00007440	C08E8.4	--	--	2443.63	233.272	3.3889	YES	9.12e-34	TRUE	PASS	199.256	232.253	-0.22108	NO	0.58389	FALSE	FAIL	1952.77	2582.17	-0.40306	NO	0.068723	FALSE	FAIL	1806.78	233.716	2.9506	YES	1.2656e-59	TRUE	PASS	3460.72	2435.1	0.50709	NO	0.01235	TRUE	FAIL	2
WBGene00007448	C08F8.6	--	L4	659.271	902.145	-0.45249	NO	0.45377	FALSE	FAIL	1411.66	898.819	0.65129	NO	0.0024684	TRUE	FAIL	1584.41	697.081	1.1845	YES	4.0349e-12	TRUE	PASS	1044.31	905.113	0.20638	NO	0.76393	FALSE	FAIL	975.991	658.074	0.56862	NO	0.099486	FALSE	FAIL	1
WBGene00007450	C08F11.1	--	--	115.086	110.504	0.058618	NO	1	FALSE	FAIL	54.2934	110.246	-1.0219	YES	0.0064204	TRUE	PASS	73.8416	121.661	-0.72036	NO	0.071632	FALSE	FAIL	190.079	110.947	0.77673	NO	0.0070962	TRUE	FAIL	252.844	114.818	1.1389	YES	0.00014997	TRUE	PASS	2
WBGene00007452	C08F11.3	--	--	83.6522	99.1302	-0.24492	NO	0.89452	FALSE	FAIL	42.6292	98.7646	-1.2122	YES	0.0017032	TRUE	PASS	103.778	88.4187	0.23108	NO	0.74076	FALSE	FAIL	85.1444	99.3999	-0.22333	NO	0.73909	FALSE	FAIL	201.662	83.4131	1.2736	YES	9.5448e-05	TRUE	PASS	2
WBGene00007453	fbxa-98	--	--	319.01	68.0415	2.2291	YES	2.6127e-13	TRUE	PASS	92.2214	67.8111	0.44358	NO	0.35726	FALSE	FAIL	248.569	337.161	-0.43979	NO	0.10753	FALSE	FAIL	183.17	68.2486	1.4243	YES	6.5277e-07	TRUE	PASS	289.18	318.073	-0.13739	NO	0.8453	FALSE	FAIL	2
WBGene00007455	ugt-22	--	YA	1038.56	2485.66	-1.259	YES	4.3843e-10	TRUE	PASS	3040.37	2475.18	0.29671	NO	0.17171	FALSE	FAIL	1308.08	1098.15	0.25238	NO	0.3823	FALSE	FAIL	551.702	2491.09	-2.1748	YES	9.1648e-38	TRUE	PASS	727.615	1036.7	-0.51076	NO	0.12755	FALSE	FAIL	2
WBGene00007458	ule-4	--	YA	2008.24	1803.47	0.15516	NO	0.9946	FALSE	FAIL	7655.45	1795.95	2.0917	YES	8.0793e-28	TRUE	PASS	6304.01	2123.63	1.5697	YES	1.1855e-25	TRUE	PASS	573.43	1808.91	-1.6574	YES	0.0038004	TRUE	PASS	429.447	2005.35	-2.2233	YES	7.4929e-06	TRUE	PASS	4
WBGene00007460	C08F11.13	--	--	448.152	123.035	1.8649	YES	4.1158e-05	TRUE	PASS	105.631	122.308	-0.21149	NO	0.69804	FALSE	FAIL	722.82	473.847	0.60922	NO	0.016682	TRUE	FAIL	149.655	123.111	0.28168	NO	0.58929	FALSE	FAIL	424.954	447.457	-0.074444	NO	0.99303	FALSE	FAIL	1
WBGene00007466	chil-2	--	--	0.320898	0.678224	-1.0796	YES	1	FALSE	FAIL	5.85847	0.668916	3.1306	YES	0.42239	FALSE	FAIL	0.948155	0.339029	1.4837	YES	1	FALSE	FAIL	7.21605	0.67083	3.4272	YES	0.11309	FALSE	FAIL	10.0866	0.321518	4.9714	YES	0.042158	TRUE	PASS	1
WBGene00007479	C09F9.2	--	--	6076.38	6128.01	-0.012207	NO	1	FALSE	FAIL	684.865	6092.47	-3.1531	YES	0.00037925	TRUE	PASS	2412.49	6419.43	-1.4119	YES	0.01653	TRUE	PASS	7745.95	6124.97	0.33874	NO	0.65852	FALSE	FAIL	4059.9	6048.84	-0.57521	NO	0.51686	FALSE	FAIL	2
WBGene00007482	C09F12.2	--	--	62.9921	129.061	-1.0348	YES	0.02413	TRUE	PASS	65.8384	128.448	-0.96418	NO	0.005364	TRUE	FAIL	29.1232	66.5663	-1.1926	YES	0.025067	TRUE	PASS	229.263	129.253	0.82681	NO	0.0023085	TRUE	FAIL	61.178	62.7412	-0.036402	NO	1	FALSE	FAIL	2
WBGene00007490	mks-5	--	--	37.722	48.1225	-0.35131	NO	0.88415	FALSE	FAIL	19.4433	47.8143	-1.2982	YES	0.020812	TRUE	PASS	30.3548	39.8911	-0.39414	NO	0.70764	FALSE	FAIL	56.2659	48.095	0.22637	NO	0.84647	FALSE	FAIL	33.0357	37.6396	-0.18822	NO	0.96126	FALSE	FAIL	1
WBGene00007495	C09G9.5	--	--	51.7982	74.5001	-0.52434	NO	0.68115	FALSE	FAIL	31.526	74.2226	-1.2353	YES	0.0050781	TRUE	PASS	50.7732	54.8041	-0.11022	NO	1	FALSE	FAIL	40.0375	74.7365	-0.90046	NO	0.080094	FALSE	FAIL	54.0592	51.7854	0.061992	NO	1	FALSE	FAIL	1
WBGene00007506	C10C5.2	--	--	267.815	92.7705	1.5295	YES	1.4963e-06	TRUE	PASS	86.6596	92.3629	-0.091953	NO	0.97406	FALSE	FAIL	236.604	283.136	-0.25902	NO	0.4763	FALSE	FAIL	340.017	92.9396	1.8712	YES	4.5605e-10	TRUE	PASS	444.375	267.229	0.7337	NO	0.0049977	TRUE	FAIL	2
WBGene00007507	C10C5.3	--	YA	329.488	277.847	0.24594	NO	0.7485	FALSE	FAIL	1005.85	276.512	1.863	YES	2.0351e-22	TRUE	PASS	754.814	348.302	1.1158	YES	1.2994e-08	TRUE	PASS	80.1554	278.363	-1.7961	YES	6.4315e-13	TRUE	PASS	146.064	328.657	-1.17	YES	1.3794e-05	TRUE	PASS	4
WBGene00007508	C10C5.4	--	L4	666.452	824.489	-0.307	NO	0.46657	FALSE	FAIL	2388.14	820.974	1.5405	YES	4.1387e-19	TRUE	PASS	1344.08	704.699	0.93154	NO	1.358e-07	TRUE	FAIL	171.724	826.494	-2.2669	YES	2.9425e-21	TRUE	PASS	336.948	665.129	-0.98111	NO	0.00084689	TRUE	FAIL	2
WBGene00007509	C10C5.5	--	--	20.0323	36.8485	-0.87928	NO	0.48671	FALSE	FAIL	44.0811	36.7435	0.26267	NO	0.78241	FALSE	FAIL	55.3802	21.1941	1.3857	YES	0.017248	TRUE	PASS	16.7281	36.9631	-1.1438	YES	0.091098	FALSE	FAIL	17.9038	20.0411	-0.1627	NO	1	FALSE	FAIL	1
WBGene00007512	C10C6.3	--	L4	138.765	151.979	-0.13122	NO	1	FALSE	FAIL	217.584	151.182	0.52529	NO	0.28835	FALSE	FAIL	304.577	146.729	1.0537	YES	0.00047518	TRUE	PASS	218.842	152.266	0.5233	NO	0.2328	FALSE	FAIL	178.441	138.6	0.36452	NO	0.72724	FALSE	FAIL	1
WBGene00007516	gpx-5	--	--	847.969	1252.4	-0.56261	NO	0.027382	TRUE	FAIL	2533.82	1247.39	1.0224	YES	4.3584e-09	TRUE	PASS	1211.13	896.409	0.43413	NO	0.02638	TRUE	FAIL	833.702	1255.61	-0.59079	NO	0.0020298	TRUE	FAIL	739.709	845.722	-0.19323	NO	0.61299	FALSE	FAIL	1
WBGene00007517	gpx-3	--	--	140.38	106.476	0.39881	NO	0.59093	FALSE	FAIL	193.322	106.121	0.8653	NO	0.0032284	TRUE	FAIL	61.3789	148.352	-1.2732	YES	0.00021794	TRUE	PASS	179.967	106.815	0.75261	NO	0.012097	TRUE	FAIL	145.393	139.929	0.055264	NO	1	FALSE	FAIL	1
WBGene00007518	del-8	--	--	10.7149	22.2719	-1.0556	YES	0.54486	FALSE	FAIL	4.56749	22.1931	-2.2806	YES	0.012489	TRUE	PASS	11.5245	11.329	0.024684	NO	1	FALSE	FAIL	20.7536	22.3247	-0.10527	NO	1	FALSE	FAIL	21.5081	10.696	1.0078	YES	0.45823	FALSE	FAIL	1
WBGene00007521	C11E4.7	--	YA	34.7389	55.995	-0.68874	NO	0.46865	FALSE	FAIL	155.462	55.6849	1.4812	YES	3.6028e-06	TRUE	PASS	73.9895	36.711	1.0111	YES	0.04365	TRUE	PASS	25.5171	56.0594	-1.1355	YES	0.023239	TRUE	PASS	39.7453	34.6666	0.19724	NO	0.94965	FALSE	FAIL	3
WBGene00007530	C11H1.5	--	--	1743.7	1601.23	0.12298	NO	0.89857	FALSE	FAIL	304.135	1594.38	-2.3902	YES	3.2392e-39	TRUE	PASS	847.816	1843.06	-1.1203	YES	1.873e-11	TRUE	PASS	1630.56	1604.34	0.023386	NO	1	FALSE	FAIL	1215.99	1738.71	-0.51589	NO	0.016957	TRUE	FAIL	2
WBGene00007531	C11H1.7	--	--	71.4606	78.2617	-0.13116	NO	0.9946	FALSE	FAIL	38.6409	77.7895	-1.0094	YES	0.032797	TRUE	PASS	48.8262	75.5174	-0.62915	NO	0.24563	FALSE	FAIL	104.354	78.2493	0.41534	NO	0.38026	FALSE	FAIL	118.143	71.1836	0.73092	NO	0.11656	FALSE	FAIL	1
WBGene00007533	cbl-1	--	--	932.541	988.579	-0.08419	NO	0.9946	FALSE	FAIL	724.591	984.551	-0.4423	NO	0.041793	TRUE	FAIL	662.954	985.617	-0.57212	NO	0.0032976	TRUE	FAIL	388.962	990.521	-1.3486	YES	3.3389e-13	TRUE	PASS	561.589	929.491	-0.72693	NO	0.00083326	TRUE	FAIL	1
WBGene00007536	daf-36	--	YA	811.244	857.827	-0.080552	NO	0.9946	FALSE	FAIL	806.911	854.232	-0.082217	NO	0.8856	FALSE	FAIL	712.402	857.448	-0.26736	NO	0.27296	FALSE	FAIL	330.639	859.578	-1.3784	YES	2.2405e-13	TRUE	PASS	564.027	808.641	-0.51974	NO	0.033007	TRUE	FAIL	1
WBGene00007537	fipr-8	--	--	40.4195	55.103	-0.44708	NO	0.75581	FALSE	FAIL	352.749	54.8117	2.6861	YES	4.1869e-26	TRUE	PASS	27.4142	42.7081	-0.63959	NO	0.45616	FALSE	FAIL	78.2083	55.1524	0.5039	NO	0.34168	FALSE	FAIL	44.0452	40.2739	0.12914	NO	1	FALSE	FAIL	1
WBGene00007541	fipr-4	--	--	312.632	184.701	0.75927	NO	0.022419	TRUE	FAIL	612.957	183.966	1.7363	YES	5.482e-17	TRUE	PASS	242.538	330.504	-0.44646	NO	0.10681	FALSE	FAIL	231.097	185.123	0.32002	NO	0.35658	FALSE	FAIL	339.317	311.836	0.12185	NO	0.89722	FALSE	FAIL	1
WBGene00007543	fipr-7	--	--	312.284	147.983	1.0774	YES	0.00050835	TRUE	PASS	271.843	147.12	0.88578	NO	0.0021221	TRUE	FAIL	138.336	330.07	-1.2546	YES	4.7443e-07	TRUE	PASS	126.196	148.011	-0.23003	NO	0.65865	FALSE	FAIL	315.892	311.455	0.020408	NO	1	FALSE	FAIL	2
WBGene00007544	fipr-6	--	--	76.3679	72.8464	0.068109	NO	1	FALSE	FAIL	421.147	72.3256	2.5417	YES	0.00026282	TRUE	PASS	105.589	80.823	0.38562	NO	0.81781	FALSE	FAIL	55.3323	72.7124	-0.39408	NO	0.75421	FALSE	FAIL	65.0846	76.2607	-0.22862	NO	0.99061	FALSE	FAIL	1
WBGene00007552	C13C12.2	--	--	602.183	547.665	0.13691	NO	0.89857	FALSE	FAIL	191.942	545.616	-1.5072	YES	1.1496e-12	TRUE	PASS	440.929	636.53	-0.52968	NO	0.013679	TRUE	FAIL	513.874	549.086	-0.095618	NO	0.88777	FALSE	FAIL	385.043	600.71	-0.64165	NO	0.0091356	TRUE	FAIL	1
WBGene00007560	C14A4.9	--	--	954.78	907.383	0.073455	NO	0.9946	FALSE	FAIL	266.673	904.07	-1.7614	YES	4.8122e-12	TRUE	PASS	688.718	1009.27	-0.55132	NO	0.0041901	TRUE	FAIL	479.367	910.197	-0.92505	NO	0.00024824	TRUE	FAIL	334.792	952.3	-1.5082	YES	8.9216e-14	TRUE	PASS	2
WBGene00007563	C14A4.13	--	--	181.609	249.878	-0.46039	NO	0.33866	FALSE	FAIL	357.436	248.738	0.52306	NO	0.045206	TRUE	FAIL	420.593	192.061	1.1309	YES	5.0339e-05	TRUE	PASS	323.355	250.35	0.36917	NO	0.22314	FALSE	FAIL	277.181	181.395	0.61169	NO	0.07742	FALSE	FAIL	1
WBGene00007570	C14A6.6	--	--	113.931	131.559	-0.20755	NO	0.98367	FALSE	FAIL	287.574	130.824	1.1363	YES	0.0030137	TRUE	PASS	240.602	120.482	0.99782	NO	0.015645	TRUE	FAIL	151.895	131.797	0.20476	NO	0.96114	FALSE	FAIL	108.6	113.757	-0.066928	NO	1	FALSE	FAIL	1
WBGene00007573	C14B1.2	EE	YA	246.22	491.921	-0.99848	NO	0.00022829	TRUE	FAIL	1135.72	490.401	1.2116	YES	6.4292e-11	TRUE	PASS	697.512	260.261	1.4223	YES	1.1549e-12	TRUE	PASS	422.913	493.587	-0.22294	NO	0.50773	FALSE	FAIL	416.564	245.472	0.76298	NO	0.0038741	TRUE	FAIL	2
WBGene00007580	C14B1.9	EE	YA	360.406	811.73	-1.1714	YES	7.0329e-07	TRUE	PASS	1842.52	809.612	1.1864	YES	1.2391e-11	TRUE	PASS	1269.67	380.875	1.7371	YES	5.7498e-23	TRUE	PASS	646.397	814.909	-0.33422	NO	0.19402	FALSE	FAIL	566.131	359.187	0.6564	NO	0.0086129	TRUE	FAIL	3
WBGene00007590	ttr-43	--	--	133.953	65.3285	1.0359	YES	0.042161	TRUE	PASS	58.3317	64.8944	-0.15381	NO	0.92324	FALSE	FAIL	86.0054	141.52	-0.71851	NO	0.048088	TRUE	FAIL	95.3587	65.2596	0.54717	NO	0.22801	FALSE	FAIL	168.919	133.466	0.33986	NO	0.53814	FALSE	FAIL	1
WBGene00007595	C15A7.2	--	--	10.0704	4.72671	1.0912	YES	0.85069	FALSE	FAIL	10.0286	4.73031	1.0841	YES	0.52079	FALSE	FAIL	6.62243	10.6644	-0.68737	NO	0.86361	FALSE	FAIL	21.1065	4.7635	2.1476	YES	0.016179	TRUE	PASS	33.1022	10.0618	1.718	YES	0.052429	FALSE	FAIL	1
WBGene00007597	C15A11.2	--	L4	96.0243	129.222	-0.42838	NO	0.83564	FALSE	FAIL	219.446	128.459	0.77255	NO	0.12035	FALSE	FAIL	254.251	101.553	1.324	YES	0.00048595	TRUE	PASS	159.424	129.407	0.30095	NO	0.81756	FALSE	FAIL	136.804	95.9018	0.51249	NO	0.48306	FALSE	FAIL	1
WBGene00007598	C15A11.4	--	--	35.0569	20.8528	0.74946	NO	0.58448	FALSE	FAIL	99.8143	20.8062	2.2622	YES	1.6934e-08	TRUE	PASS	120.897	37.0589	1.7059	YES	1.2907e-05	TRUE	PASS	20.616	20.9416	-0.022607	NO	1	FALSE	FAIL	26.1201	34.994	-0.42195	NO	0.77659	FALSE	FAIL	2
WBGene00007599	C15A11.7	--	--	815.01	343.963	1.2446	YES	1.3055e-07	TRUE	PASS	193.76	341.796	-0.81887	NO	0.020472	TRUE	FAIL	459.474	861.488	-0.90685	NO	1.9511e-06	TRUE	FAIL	640.939	343.878	0.89829	NO	1.0861e-05	TRUE	FAIL	1089.97	812.717	0.42346	NO	0.08334	FALSE	FAIL	1
WBGene00007600	C15C6.1	--	--	854.957	799.113	0.097452	NO	0.9946	FALSE	FAIL	883.414	795.866	0.15057	NO	0.68758	FALSE	FAIL	1038.47	903.821	0.20035	NO	0.6459	FALSE	FAIL	288.769	801.216	-1.4723	YES	1.1096e-11	TRUE	PASS	200.79	853.463	-2.0876	YES	9.7828e-07	TRUE	PASS	2
WBGene00007601	C15C6.2	--	L4	1201.38	1275.76	-0.086665	NO	1	FALSE	FAIL	3050.25	1270.9	1.2631	YES	3.1311e-07	TRUE	PASS	2930.95	1270.36	1.2061	YES	7.1468e-08	TRUE	PASS	1673.34	1280.21	0.38636	NO	0.61296	FALSE	FAIL	1556.02	1199.69	0.37521	NO	0.56973	FALSE	FAIL	2
WBGene00007605	asp-10	--	YA	10664.1	15611.2	-0.54981	NO	0.014012	TRUE	FAIL	9773.72	15552.4	-0.67016	NO	0.00010525	TRUE	FAIL	11477.6	11272.6	0.026002	NO	1	FALSE	FAIL	3311.6	15650.4	-2.2406	YES	1.9357e-45	TRUE	PASS	2511.54	10636.8	-2.0824	YES	3.4208e-36	TRUE	PASS	2
WBGene00007613	C15H11.1	--	L4	46.8042	54.5706	-0.22149	NO	0.9946	FALSE	FAIL	176.278	54.3865	1.6965	YES	6.3692e-05	TRUE	PASS	140.317	49.4854	1.5036	YES	3.0458e-05	TRUE	PASS	61.8293	54.8143	0.17374	NO	0.98761	FALSE	FAIL	83.0525	46.7036	0.83049	NO	0.14345	FALSE	FAIL	2
WBGene00007632	C16C10.13	--	--	31.5169	25.4802	0.30675	NO	0.96635	FALSE	FAIL	56.1413	25.3344	1.148	YES	0.028589	TRUE	PASS	89.3837	33.324	1.4235	YES	0.0014382	TRUE	PASS	72.0074	25.5059	1.4973	YES	0.00075295	TRUE	PASS	78.5443	31.4541	1.3203	YES	0.07373	FALSE	FAIL	3
WBGene00007633	C16D2.1	--	--	96.5649	87.9546	0.13474	NO	1	FALSE	FAIL	243.204	87.6402	1.4725	YES	0.00014747	TRUE	PASS	266.807	102.111	1.3857	YES	3.9286e-07	TRUE	PASS	130.177	88.3359	0.55941	NO	0.59363	FALSE	FAIL	160.96	96.4713	0.73853	NO	0.13671	FALSE	FAIL	2
WBGene00007639	C17D12.5	--	L4	92.2269	116.983	-0.34303	NO	0.88504	FALSE	FAIL	212.801	116.514	0.869	NO	0.036857	TRUE	FAIL	230.26	97.4947	1.2399	YES	1.6138e-05	TRUE	PASS	154.491	117.391	0.39619	NO	0.73834	FALSE	FAIL	138.148	92.0477	0.58576	NO	0.47743	FALSE	FAIL	1
WBGene00007641	C17E4.1	--	--	60.6736	102.474	-0.75612	NO	0.6463	FALSE	FAIL	146.027	102.005	0.5176	NO	0.17589	FALSE	FAIL	167.285	64.208	1.3815	YES	0.019434	TRUE	PASS	126.229	102.734	0.29713	NO	0.75583	FALSE	FAIL	97.254	60.7351	0.67923	NO	0.67018	FALSE	FAIL	1
WBGene00007643	marc-3	EE	--	223.017	656.412	-1.5575	YES	4.2048e-09	TRUE	PASS	1507.56	654.653	1.2034	YES	1.1278e-11	TRUE	PASS	807.071	235.717	1.7756	YES	4.8057e-20	TRUE	PASS	454.897	658.723	-0.53413	NO	0.027505	TRUE	FAIL	337.176	222.24	0.60138	NO	0.04525	TRUE	FAIL	3
WBGene00007644	C17E4.4	--	--	81.0644	80.6613	0.0071914	NO	1	FALSE	FAIL	166.532	80.3967	1.0506	YES	0.0046804	TRUE	PASS	144.101	85.6906	0.74987	NO	0.038062	TRUE	FAIL	115.215	80.9982	0.50836	NO	0.41851	FALSE	FAIL	110.741	80.8316	0.45419	NO	0.45355	FALSE	FAIL	1
WBGene00007648	folr-1	--	L4	25.8607	42.2323	-0.70759	NO	0.70325	FALSE	FAIL	95.4691	42.0947	1.1814	YES	0.0032078	TRUE	PASS	40.7485	27.316	0.577	NO	0.6426	FALSE	FAIL	2.85215	42.4159	-3.8945	YES	0.0012279	TRUE	PASS	4.62053	25.7228	-2.4769	YES	0.029472	TRUE	PASS	3
WBGene00007649	C17G1.2	--	YA	132.817	122.043	0.12205	NO	1	FALSE	FAIL	344.644	121.571	1.5033	YES	0.00011499	TRUE	PASS	385.878	140.44	1.4582	YES	1.0476e-09	TRUE	PASS	4.52746	122.506	-4.758	YES	0.00021004	TRUE	PASS	7.01973	132.583	-4.2393	YES	2.2857e-17	TRUE	PASS	4
WBGene00007650	ugt-23	--	--	1224.86	2932.32	-1.2594	YES	2.4358e-10	TRUE	PASS	2525.57	2920.15	-0.20943	NO	0.40374	FALSE	FAIL	1063.23	1294.46	-0.2839	NO	0.45616	FALSE	FAIL	1591.97	2938.27	-0.88416	NO	1.8141e-07	TRUE	FAIL	1560.58	1220.19	0.35498	NO	0.20817	FALSE	FAIL	1
WBGene00007656	pals-2	--	--	45.3062	5.01363	3.1758	YES	0.00010337	TRUE	PASS	1.67583	4.96761	-1.5677	YES	0.58531	FALSE	FAIL	41.8706	47.8788	-0.19345	NO	0.91832	FALSE	FAIL	73.0964	4.99307	3.8718	YES	2.1749e-13	TRUE	PASS	37.6165	45.1488	-0.26332	NO	0.87559	FALSE	FAIL	2
WBGene00007657	pals-3	--	--	21.8578	5.07105	2.1078	YES	0.10963	FALSE	FAIL	8.8095	5.08895	0.79169	NO	0.72455	FALSE	FAIL	7.33788	23.0994	-1.6544	YES	0.093314	FALSE	FAIL	271.121	5.12784	5.7244	YES	5.2407e-56	TRUE	PASS	161.068	21.7752	2.8869	YES	7.5831e-14	TRUE	PASS	2
WBGene00007658	pals-4	--	--	10.3521	16.8825	-0.7056	NO	0.8288	FALSE	FAIL	21.1797	16.8345	0.33127	NO	0.87712	FALSE	FAIL	21.4347	10.9399	0.97036	NO	0.41947	FALSE	FAIL	289.921	16.9607	4.0954	YES	2.7528e-42	TRUE	PASS	153.322	10.3439	3.8897	YES	1.7712e-19	TRUE	PASS	2
WBGene00007660	pals-6	--	--	195.243	63.8731	1.612	YES	7.6002e-06	TRUE	PASS	35.797	63.6112	-0.82944	NO	0.10129	FALSE	FAIL	207.008	206.345	0.0046277	NO	1	FALSE	FAIL	533.77	63.9961	3.0602	YES	2.3706e-41	TRUE	PASS	551.704	194.574	1.5036	YES	5.948e-11	TRUE	PASS	3
WBGene00007662	pals-8	--	--	2.65018	0.626039	2.0818	YES	0.95421	FALSE	FAIL	0.323956	0.619959	-0.93637	NO	1	FALSE	FAIL	1.28403	2.79393	-1.1216	YES	0.94305	FALSE	FAIL	17.665	0.626108	4.8183	YES	0.00022076	TRUE	PASS	9.26429	2.62146	1.8213	YES	0.43502	FALSE	FAIL	1
WBGene00007672	fbxa-136	--	--	35.1881	7.84134	2.1659	YES	0.018096	TRUE	PASS	6.24817	7.78954	-0.3181	NO	0.97865	FALSE	FAIL	27.2533	37.1821	-0.44818	NO	0.69809	FALSE	FAIL	15.22	7.82368	0.96005	NO	0.45381	FALSE	FAIL	13.1811	35.0681	-1.4117	YES	0.11077	FALSE	FAIL	1
WBGene00007677	C18D4.8	--	--	15.919	6.57884	1.2748	YES	0.51675	FALSE	FAIL	12.6781	6.59767	0.94231	NO	0.49174	FALSE	FAIL	26.8112	16.8338	0.67147	NO	0.54441	FALSE	FAIL	113.433	6.63587	4.0954	YES	3.5825e-21	TRUE	PASS	64.6114	15.8893	2.0237	YES	0.00051314	TRUE	PASS	2
WBGene00007687	C18E9.7	--	--	945.54	1138.44	-0.26784	NO	0.54043	FALSE	FAIL	1204.53	1134.42	0.086515	NO	0.82584	FALSE	FAIL	1746	999.641	0.80457	NO	0.0032584	TRUE	FAIL	393.11	1141.4	-1.5378	YES	2.0499e-17	TRUE	PASS	264.188	943.455	-1.8364	YES	4.5385e-14	TRUE	PASS	2
WBGene00007691	C23H4.2	--	--	38.705	96.5842	-1.3193	YES	0.010861	TRUE	PASS	82.8711	96.1396	-0.21426	NO	0.77364	FALSE	FAIL	39.2126	40.9194	-0.061465	NO	1	FALSE	FAIL	15.8745	96.7252	-2.6072	YES	1.329e-10	TRUE	PASS	20.7454	38.6105	-0.8962	NO	0.32586	FALSE	FAIL	2
WBGene00007692	C23H4.3	--	L4	158.848	805.303	-2.3419	YES	4.2119e-12	TRUE	PASS	725.48	802.284	-0.14518	NO	0.7684	FALSE	FAIL	201.328	167.902	0.26193	NO	0.53522	FALSE	FAIL	704.857	807.031	-0.19529	NO	0.63993	FALSE	FAIL	533.548	158.278	1.7532	YES	4.7136e-14	TRUE	PASS	2
WBGene00007693	C23H4.4	--	--	21.4817	61.8435	-1.5255	YES	0.02063	TRUE	PASS	83.5587	61.6449	0.43881	NO	0.45464	FALSE	FAIL	22.2958	22.709	-0.026495	NO	1	FALSE	FAIL	17.6255	62.0572	-1.8159	YES	0.00012963	TRUE	PASS	6.07999	21.4228	-1.817	YES	0.12449	FALSE	FAIL	2
WBGene00007694	C23H4.6	--	--	373.138	129.416	1.5277	YES	0.0066371	TRUE	PASS	79.5167	128.661	-0.69425	NO	0.35343	FALSE	FAIL	266.806	394.174	-0.56304	NO	0.21812	FALSE	FAIL	302.414	129.358	1.2252	YES	1.4694e-05	TRUE	PASS	325.212	371.651	-0.19257	NO	0.87559	FALSE	FAIL	2
WBGene00007695	C23H4.7	--	--	143.02	463.555	-1.6965	YES	1.8529e-10	TRUE	PASS	569.994	461.834	0.30357	NO	0.24953	FALSE	FAIL	194.691	151.15	0.3652	NO	0.33414	FALSE	FAIL	175.552	464.749	-1.4046	YES	4.7855e-11	TRUE	PASS	199.734	142.553	0.48658	NO	0.23529	FALSE	FAIL	2
WBGene00007703	gbf-1	--	--	10676.9	10159	0.071736	NO	1	FALSE	FAIL	5836.1	10114.5	-0.79335	NO	0.069187	FALSE	FAIL	8379.88	11283.6	-0.42923	NO	0.26365	FALSE	FAIL	8003.91	10172.7	-0.34592	NO	0.47192	FALSE	FAIL	4981.75	10639.4	-1.0947	YES	7.8685e-05	TRUE	PASS	1
WBGene00007709	clec-87	EE	--	808.503	3105.99	-1.9417	YES	1.0636e-09	TRUE	PASS	8722.55	3099.25	1.4928	YES	1.4026e-20	TRUE	PASS	4578.99	854.558	2.4218	YES	3.874e-55	TRUE	PASS	1791.59	3119.15	-0.79992	NO	0.011618	TRUE	FAIL	1239.33	805.961	0.62078	NO	0.0034174	TRUE	FAIL	3
WBGene00007714	C25D7.1	--	L4	314.608	324.616	-0.04518	NO	1	FALSE	FAIL	653.531	323.112	1.0162	YES	0.037791	TRUE	PASS	667.983	332.648	1.0058	YES	7.0357e-07	TRUE	PASS	381.984	325.633	0.23027	NO	0.94809	FALSE	FAIL	331.805	314.066	0.07927	NO	1	FALSE	FAIL	2
WBGene00007715	C25D7.2	--	L4	33.7876	80.5305	-1.253	YES	0.62116	FALSE	FAIL	73.1002	80.0982	-0.13189	NO	0.98803	FALSE	FAIL	82.5661	35.7272	1.2085	YES	0.014123	TRUE	PASS	50.937	80.7597	-0.66492	NO	0.75879	FALSE	FAIL	31.6708	33.7231	-0.090583	NO	1	FALSE	FAIL	1
WBGene00007717	C25D7.5	--	--	454.74	105.589	2.1066	YES	9.7396e-15	TRUE	PASS	157.617	105.273	0.58229	NO	0.090826	FALSE	FAIL	415.232	480.655	-0.21109	NO	0.51535	FALSE	FAIL	251.045	106.01	1.2437	YES	1.058e-06	TRUE	PASS	414.195	453.435	-0.13059	NO	0.8436	FALSE	FAIL	2
WBGene00007723	C25F9.2	--	--	22.7134	23.3988	-0.042889	NO	1	FALSE	FAIL	10.6383	23.3186	-1.1322	YES	0.22463	FALSE	FAIL	12.6893	24.0141	-0.92026	NO	0.38826	FALSE	FAIL	79.5555	23.4493	1.7624	YES	2.5177e-05	TRUE	PASS	48.4225	22.678	1.0944	YES	0.13702	FALSE	FAIL	1
WBGene00007733	smz-1	--	L4	2024.93	2974.89	-0.55497	NO	0.063411	FALSE	FAIL	4626.12	2964.94	0.6418	NO	0.0016385	TRUE	FAIL	4294.85	2140.8	1.0045	YES	1.2131e-10	TRUE	PASS	3503.21	2985.14	0.23088	NO	0.44707	FALSE	FAIL	3114.18	2020.26	0.62431	NO	0.00356	TRUE	FAIL	1
WBGene00007734	C25G4.7	--	L4	60.538	40.1872	0.5911	NO	0.58136	FALSE	FAIL	90.4944	40.0234	1.177	YES	0.0038596	TRUE	PASS	86.8244	63.9796	0.44049	NO	0.43665	FALSE	FAIL	57.1092	40.3008	0.50291	NO	0.43258	FALSE	FAIL	62.2179	60.3614	0.043704	NO	1	FALSE	FAIL	1
WBGene00007736	igdb-2	--	--	1268.87	957.287	0.40652	NO	0.60072	FALSE	FAIL	506.137	952.59	-0.91233	NO	0.0052785	TRUE	FAIL	661.67	1340.57	-1.0187	YES	0.010851	TRUE	PASS	1599.85	958.136	0.73963	NO	0.001236	TRUE	FAIL	1728.58	1263.66	0.45198	NO	0.15819	FALSE	FAIL	1
WBGene00007739	C26C6.4	--	--	11.4117	12.1192	-0.086784	NO	1	FALSE	FAIL	10.6366	12.0313	-0.17777	NO	0.99423	FALSE	FAIL	10.4004	12.0538	-0.21285	NO	1	FALSE	FAIL	5.83865	12.117	-1.0533	YES	0.47202	FALSE	FAIL	0.674844	11.3669	-4.0741	YES	0.047586	TRUE	PASS	1
WBGene00007740	C26C6.6	--	--	26.6652	27.7131	-0.05561	NO	1	FALSE	FAIL	58.8302	27.5049	1.0969	YES	0.1474	FALSE	FAIL	75.2024	28.1981	1.4152	YES	0.0038286	TRUE	PASS	37.8535	27.6841	0.45137	NO	0.69733	FALSE	FAIL	30.0945	26.6068	0.17771	NO	1	FALSE	FAIL	1
WBGene00007749	ceh-79	--	--	387.678	193.513	1.0024	YES	0.0005045	TRUE	PASS	226.335	192.573	0.23305	NO	0.55229	FALSE	FAIL	337.049	409.857	-0.28216	NO	0.34831	FALSE	FAIL	309.687	193.709	0.67692	NO	0.0063104	TRUE	FAIL	383.017	386.739	-0.013951	NO	1	FALSE	FAIL	1
WBGene00007750	syg-2	--	--	608.195	654.841	-0.10661	NO	0.96049	FALSE	FAIL	274.026	652.003	-1.2506	YES	3.598e-06	TRUE	PASS	503.855	642.736	-0.35122	NO	0.14773	FALSE	FAIL	1032.58	655.885	0.65474	NO	0.00092706	TRUE	FAIL	603.406	606.091	-0.0064053	NO	1	FALSE	FAIL	1
WBGene00007751	C26G2.2	--	--	142.064	208.966	-0.55673	NO	0.21855	FALSE	FAIL	758.015	208.182	1.8644	YES	2.0793e-09	TRUE	PASS	482.088	150.229	1.6821	YES	1.1786e-07	TRUE	PASS	35.3087	209.591	-2.5695	YES	2.8205e-18	TRUE	PASS	36.0445	141.767	-1.9757	YES	1.9675e-06	TRUE	PASS	4
WBGene00007755	C27A7.3	--	--	485.683	393.835	0.30242	NO	0.49874	FALSE	FAIL	218.857	392.599	-0.84306	NO	0.0022403	TRUE	FAIL	372.243	513.295	-0.46354	NO	0.04875	TRUE	FAIL	286.34	394.964	-0.46399	NO	0.090992	FALSE	FAIL	228.679	484.123	-1.0821	YES	6.8354e-06	TRUE	PASS	1
WBGene00007757	C27A7.6	EE	YA	182.412	322.307	-0.82124	NO	0.010741	TRUE	FAIL	828.897	320.929	1.3689	YES	1.8263e-12	TRUE	PASS	494.134	192.82	1.3576	YES	2.2894e-07	TRUE	PASS	278.455	322.982	-0.21401	NO	0.59159	FALSE	FAIL	183.067	181.968	0.0086847	NO	1	FALSE	FAIL	2
WBGene00007763	C27B7.6	--	--	220.776	276.026	-0.32222	NO	0.56141	FALSE	FAIL	469.898	274.87	0.7736	NO	0.00074994	TRUE	FAIL	475.357	233.403	1.0262	YES	3.853e-06	TRUE	PASS	360.809	276.742	0.3827	NO	0.36809	FALSE	FAIL	309.228	220.259	0.48947	NO	0.149	FALSE	FAIL	1
WBGene00007765	C27B7.9	--	--	72.1551	27.5671	1.3882	YES	0.024159	TRUE	PASS	46.2212	27.3901	0.7549	NO	0.23564	FALSE	FAIL	87.413	76.3059	0.19605	NO	0.85125	FALSE	FAIL	77.2985	27.5631	1.4877	YES	0.0019341	TRUE	PASS	243.272	72.0117	1.7563	YES	7.0486e-09	TRUE	PASS	3
WBGene00007773	C27C12.3	EE	YA	9.68332	14.7541	-0.60754	NO	0.92879	FALSE	FAIL	73.9358	14.7457	2.326	YES	3.8932e-07	TRUE	PASS	28.6768	10.25	1.4843	YES	0.086476	FALSE	FAIL	11.3398	14.8272	-0.38684	NO	0.89082	FALSE	FAIL	8.27888	9.6943	-0.2277	NO	1	FALSE	FAIL	1
WBGene00007775	acd-3	--	--	41.1107	150.905	-1.8761	YES	4.0087e-06	TRUE	PASS	149.767	150.184	-0.0040175	NO	1	FALSE	FAIL	61.7235	43.4962	0.50493	NO	0.49368	FALSE	FAIL	37.3406	151.117	-2.0169	YES	2.2103e-10	TRUE	PASS	29.2972	41.1019	-0.48844	NO	0.79929	FALSE	FAIL	2
WBGene00007777	C27D8.1	--	L4	1024.96	1457.91	-0.50834	NO	0.40957	FALSE	FAIL	2191.28	1453.19	0.59255	NO	0.029437	TRUE	FAIL	2459.5	1083.86	1.1822	YES	4.2681e-09	TRUE	PASS	1794	1463.38	0.29388	NO	0.51613	FALSE	FAIL	1568.28	1023.06	0.61629	NO	0.065353	FALSE	FAIL	1
WBGene00007778	C27D8.2	--	--	685.535	754.914	-0.13908	NO	0.97225	FALSE	FAIL	1285.27	752.609	0.7721	NO	0.00064422	TRUE	FAIL	1481.5	724.877	1.0312	YES	2.6556e-09	TRUE	PASS	1123.35	757.909	0.56772	NO	0.098445	FALSE	FAIL	997.329	684.206	0.54364	NO	0.018811	TRUE	FAIL	1
WBGene00007791	C28A5.6	--	--	586.432	779.514	-0.41061	NO	0.22241	FALSE	FAIL	1146.65	776.907	0.56161	NO	0.0047817	TRUE	FAIL	1411.15	620.034	1.1865	YES	6.337e-12	TRUE	PASS	1046.76	781.912	0.42085	NO	0.04656	TRUE	FAIL	728.301	585.148	0.31573	NO	0.29992	FALSE	FAIL	1
WBGene00007792	C28D4.4	--	--	90.5755	138.415	-0.6118	NO	0.42226	FALSE	FAIL	197.88	137.851	0.52152	NO	0.13769	FALSE	FAIL	229.479	95.7857	1.2605	YES	1.1858e-05	TRUE	PASS	161.793	138.837	0.22075	NO	0.87289	FALSE	FAIL	136.347	90.4331	0.59236	NO	0.20613	FALSE	FAIL	1
WBGene00007793	C28D4.5	--	--	235.581	281.628	-0.25757	NO	0.92316	FALSE	FAIL	559.195	280.081	0.99751	NO	0.00014213	TRUE	FAIL	561.564	249.172	1.1723	YES	1.7245e-05	TRUE	PASS	409.242	282.015	0.53718	NO	0.25923	FALSE	FAIL	291.478	235.391	0.30832	NO	0.80086	FALSE	FAIL	1
WBGene00007794	C28D4.7	--	YA	110.88	113.868	-0.03837	NO	1	FALSE	FAIL	278.901	113.423	1.298	YES	4.7693e-07	TRUE	PASS	242.301	117.254	1.0472	YES	0.00019896	TRUE	PASS	139.121	114.242	0.28425	NO	0.79038	FALSE	FAIL	137.364	110.756	0.31062	NO	0.77537	FALSE	FAIL	2
WBGene00007795	C28D4.8	--	YA	23.6765	33.6606	-0.5076	NO	0.80098	FALSE	FAIL	67.5227	33.5228	1.0102	YES	0.037505	TRUE	PASS	74.516	25.0404	1.5733	YES	0.0014033	TRUE	PASS	54.0654	33.7708	0.67893	NO	0.26276	FALSE	FAIL	36.7798	23.6485	0.63716	NO	0.57177	FALSE	FAIL	2
WBGene00007797	C29A12.1	EE	YA	332.185	467.677	-0.49353	NO	0.15507	FALSE	FAIL	918.355	466.378	0.97755	NO	3.8842e-07	TRUE	FAIL	709.589	351.018	1.0154	YES	7.0991e-07	TRUE	PASS	507.693	469.43	0.11305	NO	0.82265	FALSE	FAIL	484.632	330.995	0.55008	NO	0.043954	TRUE	FAIL	1
WBGene00007800	C29A12.6	--	--	15.9194	37.0779	-1.2198	YES	0.22771	FALSE	FAIL	9.1192	36.9239	-2.0176	YES	0.0022328	TRUE	PASS	20.3834	16.8431	0.27524	NO	0.94265	FALSE	FAIL	18.4649	37.1637	-1.0091	YES	0.13068	FALSE	FAIL	13.64	15.8953	-0.22076	NO	1	FALSE	FAIL	1
WBGene00007801	trpa-1	--	--	729.897	710.028	0.039817	NO	1	FALSE	FAIL	332.412	706.221	-1.0871	YES	0.039114	TRUE	PASS	556.817	771.345	-0.47017	NO	0.18724	FALSE	FAIL	842.873	710.16	0.24717	NO	0.69596	FALSE	FAIL	754.001	727.092	0.052429	NO	1	FALSE	FAIL	1
WBGene00007804	C29F3.3	--	--	110.492	31.3234	1.8186	YES	0.00011913	TRUE	PASS	24.0266	31.1418	-0.37422	NO	0.74062	FALSE	FAIL	20.2482	116.785	-2.528	YES	1.3083e-09	TRUE	PASS	53.3705	31.3361	0.76822	NO	0.18106	FALSE	FAIL	59.6507	110.237	-0.886	NO	0.053594	FALSE	FAIL	2
WBGene00007806	clec-230	--	--	1028.34	337.807	1.606	YES	2.1572e-08	TRUE	PASS	418.363	336.739	0.31313	NO	0.28169	FALSE	FAIL	1337.11	1087.17	0.29855	NO	0.36171	FALSE	FAIL	109.358	339.007	-1.6323	YES	5.5261e-10	TRUE	PASS	194.775	1026.33	-2.3976	YES	8.7357e-14	TRUE	PASS	3
WBGene00007807	C29F3.7	--	YA	15469.2	2514.05	2.6213	YES	6.0482e-45	TRUE	PASS	3279.19	2503.41	0.38945	NO	0.046557	TRUE	FAIL	14414.7	16351.3	-0.18186	NO	0.40979	FALSE	FAIL	3910.92	2518.84	0.63475	NO	0.00023679	TRUE	FAIL	11223.2	15425.5	-0.45884	NO	0.020522	TRUE	FAIL	1
WBGene00007808	best-7	--	YA	207.806	576.709	-1.4726	YES	5.1368e-09	TRUE	PASS	331.098	574.241	-0.7944	NO	0.00023467	TRUE	FAIL	321.749	219.759	0.55001	NO	0.057948	FALSE	FAIL	84.7199	577.772	-2.7697	YES	4.5025e-37	TRUE	PASS	111.189	207.467	-0.89986	NO	0.027396	TRUE	FAIL	2
WBGene00007810	C29F7.1	--	--	622.324	148.677	2.0655	YES	1.0066e-16	TRUE	PASS	184.208	148.07	0.31505	NO	0.40794	FALSE	FAIL	455.714	657.673	-0.52924	NO	0.014439	TRUE	FAIL	132.796	148.984	-0.16595	NO	0.81848	FALSE	FAIL	717.832	620.134	0.21107	NO	0.58074	FALSE	FAIL	1
WBGene00007811	C29F7.2	--	--	990.935	1053.43	-0.088236	NO	0.97376	FALSE	FAIL	1348.87	1049.83	0.36159	NO	0.095331	FALSE	FAIL	779.475	1047.21	-0.42598	NO	0.054308	FALSE	FAIL	225.954	1056.62	-2.2254	YES	2.0837e-32	TRUE	PASS	813.974	987.357	-0.27859	NO	0.36107	FALSE	FAIL	1
WBGene00007813	jmjd-3.3	--	--	49.7931	37.6257	0.40423	NO	0.83479	FALSE	FAIL	26.5448	37.5186	-0.49917	NO	0.55279	FALSE	FAIL	59.266	52.6477	0.17084	NO	0.91575	FALSE	FAIL	90.7404	37.7839	1.264	YES	0.0011809	TRUE	PASS	31.7838	49.6648	-0.64393	NO	0.45502	FALSE	FAIL	1
WBGene00007816	C30F2.2	--	--	16.4856	15.7245	0.068198	NO	1	FALSE	FAIL	9.70648	15.7243	-0.69598	NO	0.66923	FALSE	FAIL	20.0593	17.4585	0.20034	NO	1	FALSE	FAIL	155.918	15.8176	3.3012	YES	2.9425e-21	TRUE	PASS	129.192	16.501	2.9689	YES	5.5358e-12	TRUE	PASS	2
WBGene00007817	C30F2.3	--	--	118.114	71.7717	0.7187	NO	0.1947	FALSE	FAIL	153.471	71.3455	1.1051	YES	0.0016745	TRUE	PASS	69.659	124.813	-0.84139	NO	0.026544	TRUE	FAIL	92.1537	71.7547	0.36097	NO	0.49672	FALSE	FAIL	134.876	117.771	0.19565	NO	0.83628	FALSE	FAIL	1
WBGene00007818	C30F2.4	--	--	112.259	48.5973	1.2079	YES	0.012077	TRUE	PASS	31.973	48.4399	-0.59934	NO	0.35294	FALSE	FAIL	114.038	118.643	-0.057121	NO	1	FALSE	FAIL	55.6415	48.7545	0.19063	NO	0.88777	FALSE	FAIL	151.908	111.943	0.44043	NO	0.3856	FALSE	FAIL	1
WBGene00007823	C30H6.5	--	L4	785.307	1428.93	-0.86361	NO	0.00012942	TRUE	FAIL	2094.33	1424	0.55654	NO	0.0029855	TRUE	FAIL	1532.38	830.063	0.88448	NO	3.2427e-07	TRUE	FAIL	205.682	1433.11	-2.8007	YES	3.4971e-52	TRUE	PASS	120.403	783.341	-2.7018	YES	6.0336e-34	TRUE	PASS	2
WBGene00007835	oac-7	--	--	143.843	48.8319	1.5586	YES	0.00019198	TRUE	PASS	27.247	48.5481	-0.83332	NO	0.14939	FALSE	FAIL	89.5292	152.075	-0.76435	NO	0.02879	TRUE	FAIL	146.893	48.8618	1.588	YES	5.6116e-07	TRUE	PASS	211.714	143.464	0.56142	NO	0.13365	FALSE	FAIL	2
WBGene00007836	C31C9.2	--	--	9189.12	10761.9	-0.22793	NO	0.54684	FALSE	FAIL	6199.15	10718.6	-0.78997	NO	2.6428e-06	TRUE	FAIL	6001.82	9712	-0.69437	NO	6.9624e-06	TRUE	FAIL	6148.47	10787.5	-0.81106	NO	6.5277e-07	TRUE	FAIL	4122.48	9160.4	-1.1519	YES	6.5268e-12	TRUE	PASS	1
WBGene00007844	irld-24	--	--	9.00628	1.41908	2.666	YES	0.6244	FALSE	FAIL	1.94069	1.43514	0.43537	NO	1	FALSE	FAIL	7.62434	9.52246	-0.32072	NO	1	FALSE	FAIL	30.8438	1.44423	4.4166	YES	3.8466e-07	TRUE	PASS	24.6398	9.0208	1.4497	YES	0.19657	FALSE	FAIL	1
WBGene00007849	tbc-19	--	--	169.573	175.493	-0.049504	NO	1	FALSE	FAIL	209.939	174.629	0.26568	NO	0.4861	FALSE	FAIL	197.934	179.236	0.14316	NO	0.81807	FALSE	FAIL	655.54	175.672	1.8998	YES	3.1311e-21	TRUE	PASS	432.674	168.977	1.3565	YES	3.2024e-05	TRUE	PASS	2
WBGene00007854	C31H5.1	--	--	27.1133	4.34584	2.6413	YES	0.017979	TRUE	PASS	9.44773	4.29885	1.136	YES	0.60611	FALSE	FAIL	24.5657	28.6461	-0.2217	NO	0.94265	FALSE	FAIL	10.4933	4.31895	1.2807	YES	0.4546	FALSE	FAIL	16.3257	26.9934	-0.72546	NO	0.5957	FALSE	FAIL	1
WBGene00007858	C31H5.7	--	--	54.8961	13.8722	1.9845	YES	0.0050586	TRUE	PASS	8.41218	13.7768	-0.71169	NO	0.64618	FALSE	FAIL	52.1227	57.996	-0.15404	NO	0.94265	FALSE	FAIL	7.52824	13.8677	-0.88134	NO	0.52437	FALSE	FAIL	22.3411	54.6452	-1.2904	YES	0.1036	FALSE	FAIL	1
WBGene00007863	C32C4.3	--	--	61.5152	82.889	-0.43024	NO	0.87473	FALSE	FAIL	138.132	82.5911	0.74199	NO	0.16013	FALSE	FAIL	178.856	65.0666	1.4588	YES	6.2284e-05	TRUE	PASS	130.18	83.2087	0.64571	NO	0.17306	FALSE	FAIL	100.869	61.4864	0.71415	NO	0.18054	FALSE	FAIL	1
WBGene00007864	irg-6	--	--	185.976	9.76644	4.2511	YES	1.1441e-14	TRUE	PASS	20.5346	9.7706	1.0715	YES	0.30785	FALSE	FAIL	380.491	196.612	0.95251	NO	0.00046015	TRUE	FAIL	6.61643	9.84005	-0.57261	NO	0.82221	FALSE	FAIL	46.3659	185.66	-2.0015	YES	3.1174e-06	TRUE	PASS	2
WBGene00007866	C32H11.3	--	--	125.877	25.5482	2.3007	YES	1.5533e-05	TRUE	PASS	29.1534	25.4397	0.19659	NO	0.93744	FALSE	FAIL	169.386	133.107	0.34773	NO	0.42354	FALSE	FAIL	11.0815	25.5927	-1.2076	YES	0.14587	FALSE	FAIL	69.2224	125.702	-0.8607	NO	0.1316	FALSE	FAIL	1
WBGene00007867	C32H11.4	--	--	1474.25	107.3	3.7803	YES	4.8737e-41	TRUE	PASS	104.026	106.776	-0.037649	NO	1	FALSE	FAIL	1146.49	1557.84	-0.44232	NO	0.018611	TRUE	FAIL	61.6543	107.468	-0.80164	NO	0.03274	TRUE	FAIL	651.239	1469.16	-1.1737	YES	7.2122e-10	TRUE	PASS	2
WBGene00007868	C32H11.5	--	--	430.528	551.378	-0.35693	NO	0.52675	FALSE	FAIL	419.574	549.113	-0.38818	NO	0.3384	FALSE	FAIL	500.361	455.107	0.13676	NO	0.77771	FALSE	FAIL	245.019	552.96	-1.1743	YES	0.0030019	TRUE	PASS	83.8601	429.481	-2.3565	YES	3.2082e-20	TRUE	PASS	2
WBGene00007869	C32H11.6	--	L4	174.311	98.1332	0.82885	NO	0.19349	FALSE	FAIL	58.9072	97.6017	-0.72846	NO	0.23795	FALSE	FAIL	214.085	184.322	0.21596	NO	0.6667	FALSE	FAIL	32.7407	98.305	-1.5862	YES	0.015972	TRUE	PASS	36.4764	174.035	-2.2543	YES	6.8606e-07	TRUE	PASS	2
WBGene00007870	C32H11.7	--	--	28.4931	65.892	-1.2095	YES	0.07155	FALSE	FAIL	123.718	65.7063	0.91295	NO	0.0096602	TRUE	FAIL	73.1825	30.1215	1.2807	YES	0.010607	TRUE	PASS	64.2708	66.1499	-0.041575	NO	1	FALSE	FAIL	60.6081	28.4684	1.0901	YES	0.08915	FALSE	FAIL	1
WBGene00007872	C32H11.9	--	--	254.999	33.1704	2.9425	YES	1.0765e-17	TRUE	PASS	24.403	33.0652	-0.43826	NO	0.71772	FALSE	FAIL	248.53	269.591	-0.11735	NO	0.85807	FALSE	FAIL	91.8856	33.2571	1.4662	YES	0.00012582	TRUE	PASS	144.496	254.378	-0.81594	NO	0.0087547	TRUE	FAIL	2
WBGene00007873	dod-21	--	--	515.987	29.4556	4.1307	YES	2.2574e-22	TRUE	PASS	17.3735	29.2501	-0.75155	NO	0.34592	FALSE	FAIL	435.116	545.497	-0.32617	NO	0.33073	FALSE	FAIL	86.7987	29.4381	1.56	YES	0.00010916	TRUE	PASS	226.479	515.019	-1.1852	YES	0.00018787	TRUE	PASS	3
WBGene00007875	dod-24	--	--	4275.07	425.893	3.3274	YES	1.0038e-61	TRUE	PASS	565.888	424.195	0.41579	NO	0.086345	FALSE	FAIL	4409.65	4519.31	-0.035439	NO	0.98495	FALSE	FAIL	1242.71	426.897	1.5415	YES	6.3351e-18	TRUE	PASS	3550.33	4264.89	-0.26455	NO	0.29867	FALSE	FAIL	2
WBGene00007881	nlp-35	--	--	345.345	228.228	0.59756	NO	0.1019	FALSE	FAIL	127.151	227.284	-0.83796	NO	0.0028677	TRUE	FAIL	181.708	364.883	-1.0058	YES	0.00075446	TRUE	PASS	288.613	228.66	0.33593	NO	0.28456	FALSE	FAIL	402.218	344.038	0.22541	NO	0.62488	FALSE	FAIL	1
WBGene00007882	C33A12.3	--	--	1243.57	920.881	0.4334	NO	0.13401	FALSE	FAIL	1183.39	917.887	0.36654	NO	0.092088	FALSE	FAIL	1328.12	1314.44	0.014941	NO	1	FALSE	FAIL	5361.4	923.879	2.5368	YES	4.9706e-29	TRUE	PASS	4667.83	1240.19	1.9122	YES	4.2868e-27	TRUE	PASS	2
WBGene00007885	ugt-21	--	--	1189.25	705.796	0.75273	NO	0.0013828	TRUE	FAIL	601.599	702.874	-0.22446	NO	0.44277	FALSE	FAIL	933.242	1257.4	-0.43012	NO	0.035397	TRUE	FAIL	349.658	707.275	-1.0163	YES	2.4938e-07	TRUE	PASS	700.27	1186.72	-0.76099	NO	0.00023525	TRUE	FAIL	1
WBGene00007890	C33A12.19	--	--	143.724	55.8907	1.3626	YES	0.0040815	TRUE	PASS	67.7106	55.619	0.28381	NO	0.72429	FALSE	FAIL	159.281	151.962	0.067864	NO	1	FALSE	FAIL	166.149	55.9864	1.5693	YES	1.901e-06	TRUE	PASS	321.77	143.512	1.1649	YES	0.0012755	TRUE	PASS	3
WBGene00007891	C33B4.2	--	--	218.339	137.079	0.67156	NO	0.23823	FALSE	FAIL	47.8291	136.69	-1.5149	YES	3.742e-05	TRUE	PASS	143.237	230.864	-0.68864	NO	0.13537	FALSE	FAIL	115.786	137.616	-0.24919	NO	0.64461	FALSE	FAIL	126.287	218.025	-0.78778	NO	0.11119	FALSE	FAIL	1
WBGene00007892	C33B4.4	--	--	225.582	178.456	0.33808	NO	0.70325	FALSE	FAIL	259.572	177.776	0.54608	NO	0.28714	FALSE	FAIL	291.658	238.46	0.29053	NO	0.41222	FALSE	FAIL	1555.6	179.062	3.1189	YES	3.4278e-38	TRUE	PASS	1675.56	225.064	2.8962	YES	1.1806e-21	TRUE	PASS	2
WBGene00007894	C33D3.3	--	--	174.982	166.217	0.07414	NO	1	FALSE	FAIL	39.2339	165.509	-2.0767	YES	7.2732e-11	TRUE	PASS	65.7208	184.962	-1.4928	YES	2.1157e-06	TRUE	PASS	197.2	166.517	0.244	NO	0.56026	FALSE	FAIL	161.717	174.536	-0.11005	NO	0.94965	FALSE	FAIL	2
WBGene00007895	C33D3.4	--	--	34.1496	33.1337	0.043569	NO	1	FALSE	FAIL	1.28309	32.9766	-4.6838	YES	1.6347e-07	TRUE	PASS	8.52607	36.0978	-2.082	YES	0.0059374	TRUE	PASS	105.065	33.2052	1.6618	YES	7.0445e-06	TRUE	PASS	65.7299	34.0633	0.94833	NO	0.13106	FALSE	FAIL	3
WBGene00007899	C33D9.5	--	--	37.2274	24.296	0.61565	NO	0.73332	FALSE	FAIL	14.6025	24.1196	-0.72399	NO	0.45518	FALSE	FAIL	40.8657	39.3649	0.053981	NO	1	FALSE	FAIL	63.5804	24.2629	1.3898	YES	0.0031131	TRUE	PASS	80.5886	37.2044	1.1151	YES	0.035375	TRUE	PASS	2
WBGene00007900	C33D9.6	--	--	265.631	130.73	1.0228	YES	0.0018646	TRUE	PASS	68.808	130.304	-0.92123	NO	0.0084087	TRUE	FAIL	217.874	280.71	-0.36559	NO	0.24555	FALSE	FAIL	230.132	131.124	0.81153	NO	0.0025287	TRUE	FAIL	251.094	264.826	-0.076813	NO	0.97759	FALSE	FAIL	1
WBGene00007902	C33D9.9	--	--	58.1789	31.1513	0.9012	NO	0.26775	FALSE	FAIL	26.1448	31.0026	-0.24586	NO	0.88081	FALSE	FAIL	49.2419	61.5263	-0.32132	NO	0.70994	FALSE	FAIL	72.9037	31.1927	1.2248	YES	0.0047455	TRUE	PASS	89.9867	58.0638	0.63207	NO	0.27488	FALSE	FAIL	1
WBGene00007903	lgc-21	--	--	1435.22	1160.24	0.30685	NO	0.38794	FALSE	FAIL	2064.73	1156.3	0.83644	NO	3.1242e-06	TRUE	FAIL	2798.3	1516.93	0.8834	NO	4.559e-08	TRUE	FAIL	732.963	1163.91	-0.66716	NO	0.00046849	TRUE	FAIL	562.307	1431.26	-1.3479	YES	1.2305e-12	TRUE	PASS	1
WBGene00007904	C33G3.4	--	--	495.783	1077.05	-1.1193	YES	7.111e-07	TRUE	PASS	704.568	1072.03	-0.60553	NO	0.0027335	TRUE	FAIL	499.251	524.081	-0.070024	NO	0.94227	FALSE	FAIL	463.633	1078.48	-1.2179	YES	2.7676e-10	TRUE	PASS	409.677	494.378	-0.27113	NO	0.47426	FALSE	FAIL	2
WBGene00007911	C34B7.1	--	--	77.7	56.976	0.44756	NO	0.67171	FALSE	FAIL	132.525	56.6794	1.2254	YES	0.00030532	TRUE	PASS	140.761	82.1517	0.77689	NO	0.031251	TRUE	FAIL	48.9923	57.0182	-0.21887	NO	0.85214	FALSE	FAIL	65.6706	77.527	-0.23945	NO	0.83531	FALSE	FAIL	1
WBGene00007916	C34C6.3	--	--	414.05	347.083	0.25453	NO	0.67585	FALSE	FAIL	230.841	345.618	-0.58228	NO	0.021938	TRUE	FAIL	413.856	437.635	-0.080601	NO	0.91575	FALSE	FAIL	180.963	347.856	-0.94279	NO	5.0873e-05	TRUE	FAIL	157.896	413.087	-1.3875	YES	3.3003e-08	TRUE	PASS	1
WBGene00007919	cup-16	--	--	283.877	118.715	1.2578	YES	7.8269e-05	TRUE	PASS	68.6537	117.938	-0.78061	NO	0.032199	TRUE	FAIL	528.629	300.072	0.81695	NO	0.00016336	TRUE	FAIL	248.547	118.692	1.0663	YES	4.2936e-05	TRUE	PASS	348.238	283.178	0.29836	NO	0.47506	FALSE	FAIL	2
WBGene00007925	C34C12.6	--	--	966.352	783.003	0.30353	NO	0.4351	FALSE	FAIL	259.97	779.572	-1.5843	YES	7.3986e-16	TRUE	PASS	560.149	1021.52	-0.86683	NO	2.7911e-06	TRUE	FAIL	802.234	784.539	0.032178	NO	1	FALSE	FAIL	684.561	963.789	-0.49354	NO	0.038149	TRUE	FAIL	1
WBGene00007932	zip-5	--	--	368.968	160.906	1.1973	YES	0.0038956	TRUE	PASS	176.513	160.16	0.14027	NO	0.84972	FALSE	FAIL	425.184	390.099	0.12425	NO	0.8801	FALSE	FAIL	180.393	161.187	0.16241	NO	0.79038	FALSE	FAIL	307.531	368.382	-0.26047	NO	0.69566	FALSE	FAIL	1
WBGene00007938	C34F6.1	--	--	1718.95	2206.19	-0.36003	NO	0.41328	FALSE	FAIL	487.679	2195.73	-2.1707	YES	5.2416e-10	TRUE	PASS	1274.98	1816.91	-0.51102	NO	0.0049765	TRUE	FAIL	1716.29	2208.58	-0.36383	NO	0.31046	FALSE	FAIL	643.854	1713.7	-1.4123	YES	2.9861e-14	TRUE	PASS	2
WBGene00007939	C34F6.5	--	--	170.865	161.772	0.078895	NO	1	FALSE	FAIL	254.235	161.137	0.65788	NO	0.017928	TRUE	FAIL	149.163	180.583	-0.27578	NO	0.54614	FALSE	FAIL	77.9566	162.21	-1.0571	YES	0.00041404	TRUE	PASS	118.936	170.373	-0.51851	NO	0.23496	FALSE	FAIL	1
WBGene00007944	C34F6.10	--	--	2069.47	2085.12	-0.010872	NO	1	FALSE	FAIL	879.61	2074.06	-1.2375	YES	0.020505	TRUE	PASS	1726.49	2187.39	-0.34137	NO	0.34376	FALSE	FAIL	2168.73	2085.67	0.056338	NO	0.98554	FALSE	FAIL	1418.7	2063.34	-0.54041	NO	0.010103	TRUE	FAIL	1
WBGene00007945	C34F6.11	--	--	114.509	132.942	-0.21533	NO	0.88621	FALSE	FAIL	125.005	132.33	-0.082156	NO	0.94767	FALSE	FAIL	129.128	120.994	0.093863	NO	0.96898	FALSE	FAIL	50.7247	133.198	-1.3928	YES	1.6456e-05	TRUE	PASS	68.7038	114.064	-0.73138	NO	0.1229	FALSE	FAIL	1
WBGene00007947	C35A5.3	--	--	462.159	1529.49	-1.7266	YES	2.1545e-16	TRUE	PASS	1115.35	1524.67	-0.45101	NO	0.028527	TRUE	FAIL	409.576	488.503	-0.25423	NO	0.38846	FALSE	FAIL	508.282	1534.43	-1.594	YES	7.095e-20	TRUE	PASS	262.733	460.86	-0.81073	NO	0.0013489	TRUE	FAIL	2
WBGene00007949	C35A5.5	--	--	111.447	115.292	-0.048935	NO	1	FALSE	FAIL	47.2061	114.576	-1.2793	YES	0.00032093	TRUE	PASS	108.518	117.907	-0.11971	NO	0.99475	FALSE	FAIL	60.4453	115.303	-0.93173	NO	0.016345	TRUE	FAIL	37.3088	111.386	-1.578	YES	0.10604	FALSE	FAIL	1
WBGene00007958	C35C5.9	--	--	196.845	76.2479	1.3683	YES	0.00015419	TRUE	PASS	224.978	75.9758	1.5662	YES	1.246e-08	TRUE	PASS	279.699	208.149	0.42626	NO	0.32507	FALSE	FAIL	182.911	76.4747	1.2581	YES	1.1027e-05	TRUE	PASS	336.11	196.484	0.77452	NO	0.025018	TRUE	FAIL	3
WBGene00007963	cyp-25A1	--	YA	103.538	319.584	-1.626	YES	4.6715e-08	TRUE	PASS	246.273	317.98	-0.36868	NO	0.19696	FALSE	FAIL	215.48	109.41	0.9778	NO	0.00093107	TRUE	FAIL	64.1687	319.98	-2.318	YES	5.8132e-21	TRUE	PASS	141.457	103.214	0.45473	NO	0.37662	FALSE	FAIL	2
WBGene00007964	cyp-25A2	--	YA	1217.27	1082.5	0.16928	NO	0.77758	FALSE	FAIL	597.63	1078.9	-0.85224	NO	9.6032e-06	TRUE	FAIL	1241.69	1286.96	-0.051663	NO	0.94701	FALSE	FAIL	376.367	1085.69	-1.5284	YES	5.2605e-17	TRUE	PASS	1040.36	1214.62	-0.22342	NO	0.49487	FALSE	FAIL	1
WBGene00007973	C36B1.6	--	--	87.8897	46.2131	0.92739	NO	0.12047	FALSE	FAIL	53.5306	46.0503	0.21715	NO	0.83708	FALSE	FAIL	143.299	92.9331	0.62477	NO	0.10026	FALSE	FAIL	129.594	46.3488	1.4834	YES	2.6892e-05	TRUE	PASS	143.958	87.7753	0.71376	NO	0.093862	FALSE	FAIL	1
WBGene00007977	gska-3	--	L4	338.699	369.636	-0.1261	NO	0.95182	FALSE	FAIL	644.044	367.93	0.80773	NO	0.00016436	TRUE	FAIL	727.048	358.087	1.0217	YES	2.6508e-07	TRUE	PASS	505.438	370.478	0.44814	NO	0.11351	FALSE	FAIL	469.557	337.955	0.47447	NO	0.10176	FALSE	FAIL	1
WBGene00007986	C36F7.5	--	L4	191.698	258.856	-0.43332	NO	0.75343	FALSE	FAIL	442.841	257.735	0.7809	NO	0.029512	TRUE	FAIL	498.15	202.764	1.2968	YES	4.2086e-08	TRUE	PASS	363.206	259.592	0.48454	NO	0.29513	FALSE	FAIL	341.981	191.481	0.83671	NO	0.085829	FALSE	FAIL	1
WBGene00007988	best-8	--	--	211.364	133.385	0.66413	NO	0.11701	FALSE	FAIL	80.0085	132.618	-0.72905	NO	0.035674	TRUE	FAIL	116.784	223.364	-0.93556	NO	0.0012034	TRUE	FAIL	288.887	133.44	1.1143	YES	6.5658e-06	TRUE	PASS	353.522	210.69	0.74668	NO	0.0074853	TRUE	FAIL	1
WBGene00007989	fipr-22	--	--	54.5798	10.4499	2.3849	YES	0.00064715	TRUE	PASS	2.24706	10.3673	-2.2059	YES	0.206	FALSE	FAIL	49.7771	57.7259	-0.21374	NO	0.8673	FALSE	FAIL	29.434	10.4176	1.4985	YES	0.041057	TRUE	PASS	93.5853	54.484	0.78045	NO	0.14016	FALSE	FAIL	2
WBGene00007992	fipr-24	--	--	191.902	12.5107	3.9391	YES	6.0827e-06	TRUE	PASS	1.92311	12.5431	-2.7054	YES	0.20008	FALSE	FAIL	110.165	202.862	-0.88083	NO	0.18427	FALSE	FAIL	707.681	12.6358	5.8075	YES	2.422e-87	TRUE	PASS	1429.69	191.652	2.8991	YES	7.2147e-10	TRUE	PASS	3
WBGene00007994	C37E2.2	--	--	139.932	137.288	0.027515	NO	1	FALSE	FAIL	27.7134	136.708	-2.3024	YES	4.7545e-11	TRUE	PASS	64.1808	147.9	-1.2044	YES	0.00047487	TRUE	PASS	145.009	137.522	0.076482	NO	0.96975	FALSE	FAIL	150.94	139.539	0.1133	NO	0.95075	FALSE	FAIL	2
WBGene00007996	C38C6.3	--	--	920.271	700.447	0.39378	NO	0.26636	FALSE	FAIL	350.62	697.422	-0.99212	NO	5.6378e-06	TRUE	FAIL	808.627	972.985	-0.26694	NO	0.26226	FALSE	FAIL	306.119	702.141	-1.1977	YES	4.4375e-05	TRUE	PASS	189.449	918.365	-2.2773	YES	2.2802e-17	TRUE	PASS	2
WBGene00007997	sre-13	--	--	2.91275	9.38034	-1.6873	YES	0.60026	FALSE	FAIL	6.19391	9.31496	-0.5887	NO	0.82471	FALSE	FAIL	6.27054	3.08586	1.0229	YES	0.777	FALSE	FAIL	68.6155	9.36659	2.8729	YES	1.2237e-07	TRUE	PASS	60.5973	2.91499	4.3777	YES	8.1917e-10	TRUE	PASS	2
WBGene00007999	tag-297	--	--	6965.24	5238.25	0.41109	NO	0.11335	FALSE	FAIL	5112.49	5218.37	-0.029574	NO	0.9985	FALSE	FAIL	8445.37	7361.21	0.19822	NO	0.34642	FALSE	FAIL	2685.05	5252.24	-0.96798	NO	2.7906e-09	TRUE	FAIL	1962.07	6943.14	-1.8232	YES	1.2088e-27	TRUE	PASS	1
WBGene00008001	C38C10.3	--	--	160.816	239.632	-0.57541	NO	0.16897	FALSE	FAIL	355.475	238.687	0.57463	NO	0.024117	TRUE	FAIL	356.519	170.068	1.0679	YES	1.1985e-05	TRUE	PASS	277.483	240.266	0.20777	NO	0.6334	FALSE	FAIL	225.251	160.522	0.48876	NO	0.22944	FALSE	FAIL	1
WBGene00008010	C38D9.2	--	--	52.2922	27.635	0.9201	NO	0.29476	FALSE	FAIL	25.6321	27.4954	-0.10124	NO	1	FALSE	FAIL	49.2976	55.3164	-0.16619	NO	0.94265	FALSE	FAIL	262.198	27.6499	3.2453	YES	7.254e-30	TRUE	PASS	300.425	52.2117	2.5246	YES	5.5466e-18	TRUE	PASS	2
WBGene00008015	fbxa-174	--	--	4.20691	1.35645	1.6329	YES	0.87279	FALSE	FAIL	0.317588	1.33783	-2.0747	YES	0.92002	FALSE	FAIL	1.93703	4.4568	-1.2022	YES	0.84015	FALSE	FAIL	21.1063	1.34166	3.9756	YES	0.00015831	TRUE	PASS	24.9416	4.21021	2.5666	YES	0.10152	FALSE	FAIL	1
WBGene00008027	scl-5	--	--	380.415	233.021	0.70711	NO	0.028663	TRUE	FAIL	59.9066	231.961	-1.9531	YES	1.3194e-12	TRUE	PASS	203.165	402.015	-0.9846	NO	2.1079e-05	TRUE	FAIL	251.02	233.501	0.10437	NO	0.89986	FALSE	FAIL	480.44	379.311	0.34098	NO	0.31765	FALSE	FAIL	1
WBGene00008028	scl-6	--	--	252.134	381.015	-0.59566	NO	0.079753	FALSE	FAIL	136.739	379.321	-1.472	YES	2.2424e-10	TRUE	PASS	110.973	266.483	-1.2638	YES	3.0854e-06	TRUE	PASS	335.089	381.668	-0.18777	NO	0.63506	FALSE	FAIL	273.034	251.33	0.11949	NO	0.88972	FALSE	FAIL	2
WBGene00008031	C39E9.7	--	--	289.023	179.938	0.68368	NO	0.15447	FALSE	FAIL	125.672	179.227	-0.51212	NO	0.12556	FALSE	FAIL	146.577	305.338	-1.0587	YES	0.0096136	TRUE	PASS	264.67	180.312	0.5537	NO	0.042222	TRUE	FAIL	322.59	287.872	0.16428	NO	0.81421	FALSE	FAIL	1
WBGene00008036	C40C9.3	--	--	55.9291	83.3641	-0.57583	NO	0.47944	FALSE	FAIL	169.494	83.1199	1.028	YES	0.00082518	TRUE	PASS	144.409	59.1482	1.2878	YES	0.00024679	TRUE	PASS	12.9022	83.6729	-2.6971	YES	8.045e-10	TRUE	PASS	12.3058	55.8101	-2.1812	YES	0.00050502	TRUE	PASS	4
WBGene00008040	ttr-5	--	--	1693.1	861.812	0.97423	NO	7.6154e-06	TRUE	FAIL	613.977	858.552	-0.48372	NO	0.10998	FALSE	FAIL	1476	1789.56	-0.27791	NO	0.1732	FALSE	FAIL	1825.88	864.479	1.0787	YES	5.1979e-10	TRUE	PASS	2576.84	1688.53	0.60984	NO	0.0020105	TRUE	FAIL	1
WBGene00008042	C40H1.7	--	YA	611.689	292.633	1.0637	YES	2.5271e-05	TRUE	PASS	162.351	291.241	-0.8431	NO	0.00098705	TRUE	FAIL	468.299	646.598	-0.46544	NO	0.033934	TRUE	FAIL	186.056	292.99	-0.65512	NO	0.019542	TRUE	FAIL	465.335	610.063	-0.39069	NO	0.1753	FALSE	FAIL	1
WBGene00008043	C40H1.8	--	--	499.271	239.282	1.0611	YES	7.4442e-05	TRUE	PASS	155.959	238.24	-0.61125	NO	0.031981	TRUE	FAIL	751.71	527.792	0.51021	NO	0.015364	TRUE	FAIL	202.726	239.767	-0.2421	NO	0.55405	FALSE	FAIL	297.385	498.021	-0.74388	NO	0.0027932	TRUE	FAIL	1
WBGene00008047	lact-7	--	--	160.263	196.784	-0.29617	NO	0.7097	FALSE	FAIL	319.049	196.262	0.701	NO	0.090476	FALSE	FAIL	290.339	169.454	0.77685	NO	0.0078547	TRUE	FAIL	61.9883	197.588	-1.6724	YES	3.8242e-07	TRUE	PASS	34.5717	159.916	-2.2097	YES	2.5617e-09	TRUE	PASS	2
WBGene00008061	C41G7.3	EE	YA	415.181	658.346	-0.6651	NO	0.016903	TRUE	FAIL	1177.19	656.202	0.84314	NO	7.9421e-06	TRUE	FAIL	987.58	439.026	1.1696	YES	2.6151e-10	TRUE	PASS	632.528	660.478	-0.06238	NO	0.95105	FALSE	FAIL	537.699	414.518	0.37537	NO	0.27015	FALSE	FAIL	1
WBGene00008063	C41G7.6	--	L4	606.339	766.848	-0.33882	NO	0.94609	FALSE	FAIL	1953.88	763.702	1.3553	YES	7.9076e-05	TRUE	PASS	1885.82	641.35	1.556	YES	1.3605e-07	TRUE	PASS	1117.95	769.476	0.5389	NO	0.59164	FALSE	FAIL	1000.82	606.085	0.72358	NO	0.37536	FALSE	FAIL	2
WBGene00008068	sdz-6	--	--	12.7679	15.9173	-0.31807	NO	0.9946	FALSE	FAIL	5.56662	15.8801	-1.5123	YES	0.17112	FALSE	FAIL	3.11057	13.4814	-2.1157	YES	0.14894	FALSE	FAIL	165.999	15.9992	3.3751	YES	1.9753e-22	TRUE	PASS	90.934	12.6962	2.8404	YES	1.8282e-08	TRUE	PASS	2
WBGene00008069	C43D7.7	--	--	0.641795	0.70954	-0.14477	NO	1	FALSE	FAIL	0.323956	0.717571	-1.1473	YES	1	FALSE	FAIL	0.327183	0.678057	-1.0513	YES	1	FALSE	FAIL	17.1856	0.722114	4.5728	YES	0.00027634	TRUE	PASS	5.07454	0.643037	2.9803	YES	0.47205	FALSE	FAIL	1
WBGene00008074	nkb-2	--	--	249.145	302.732	-0.28106	NO	0.76479	FALSE	FAIL	707.723	301.581	1.2306	YES	2.761e-09	TRUE	PASS	664.786	263.402	1.3356	YES	3.9005e-11	TRUE	PASS	402.476	303.706	0.40623	NO	0.31848	FALSE	FAIL	380.78	248.654	0.61482	NO	0.049071	TRUE	FAIL	2
WBGene00008077	oac-8	--	--	29.5357	35.6276	-0.27054	NO	0.97655	FALSE	FAIL	45.8048	35.5202	0.36686	NO	0.65365	FALSE	FAIL	48.0119	31.2246	0.62071	NO	0.39968	FALSE	FAIL	8.44006	35.7458	-2.0824	YES	0.0015453	TRUE	PASS	9.36447	29.4852	-1.6547	YES	0.084308	FALSE	FAIL	1
WBGene00008080	C44B9.3	EE	--	95.8636	170.85	-0.83368	NO	0.054063	FALSE	FAIL	358.676	170.334	1.0743	YES	4.0844e-06	TRUE	PASS	263.399	101.281	1.3789	YES	4.5541e-07	TRUE	PASS	160.4	171.359	-0.095349	NO	0.96415	FALSE	FAIL	135.629	95.5008	0.50608	NO	0.31397	FALSE	FAIL	2
WBGene00008091	C44F1.1	--	--	939.544	420.3	1.1605	YES	4.2135e-07	TRUE	PASS	282.433	418.07	-0.56583	NO	0.019454	TRUE	FAIL	604.09	993.16	-0.71726	NO	0.00015197	TRUE	FAIL	239.076	420.605	-0.815	NO	0.00026717	TRUE	FAIL	382.579	937.085	-1.2924	YES	2.5008e-10	TRUE	PASS	2
WBGene00008093	lron-1	--	--	157.691	184.884	-0.22951	NO	0.83569	FALSE	FAIL	63.3841	183.864	-1.5365	YES	2.0711e-06	TRUE	PASS	154.903	166.722	-0.10608	NO	0.94265	FALSE	FAIL	129.42	184.957	-0.51513	NO	0.14358	FALSE	FAIL	74.1809	157.332	-1.0847	YES	0.0038431	TRUE	PASS	2
WBGene00008097	ugt-15	--	--	82.9797	51.8791	0.67761	NO	0.45935	FALSE	FAIL	14.7513	51.7745	-1.8114	YES	0.0010943	TRUE	PASS	21.0291	87.7601	-2.0612	YES	0.0026984	TRUE	PASS	36.1377	52.0842	-0.52734	NO	0.46704	FALSE	FAIL	29.6719	82.8999	-1.4823	YES	0.03255	TRUE	PASS	3
WBGene00008102	C44H9.7	--	--	3.644	5.89007	-0.69276	NO	0.97462	FALSE	FAIL	5.21872	5.84844	-0.16436	NO	1	FALSE	FAIL	1.81487	3.84166	-1.0819	YES	0.96468	FALSE	FAIL	26.2334	5.89079	2.1549	YES	0.0076214	TRUE	PASS	10.0016	3.60451	1.4724	YES	0.52826	FALSE	FAIL	1
WBGene00008105	C45B11.2	--	--	59.5376	4.17374	3.8344	YES	0.0026006	TRUE	PASS	5.13872	4.20781	0.28834	NO	0.99799	FALSE	FAIL	60.4332	62.9721	-0.059372	NO	1	FALSE	FAIL	42.6746	4.23668	3.3324	YES	2.4913e-07	TRUE	PASS	78.9518	59.5205	0.40759	NO	0.75328	FALSE	FAIL	2
WBGene00008113	C46C2.5	--	YA	8.08236	13.7053	-0.76189	NO	0.8533	FALSE	FAIL	93.6419	13.6135	2.7821	YES	2.5007e-06	TRUE	PASS	42.1367	8.55975	2.2994	YES	0.0011735	TRUE	PASS	9.78459	13.6921	-0.48476	NO	0.80489	FALSE	FAIL	14.4446	8.08975	0.83636	NO	0.71346	FALSE	FAIL	2
WBGene00008123	ent-4	--	--	1036.98	1004.43	0.046009	NO	1	FALSE	FAIL	815.564	1000.34	-0.29461	NO	0.22645	FALSE	FAIL	785.631	1096.04	-0.48037	NO	0.014651	TRUE	FAIL	383.846	1006.71	-1.391	YES	4.1396e-14	TRUE	PASS	640.695	1033.9	-0.69038	NO	0.0013476	TRUE	FAIL	1
WBGene00008124	C47A4.3	--	L4	138.762	223.6	-0.6883	NO	0.42235	FALSE	FAIL	392.637	222.918	0.81668	NO	0.004683	TRUE	FAIL	378.646	146.816	1.3668	YES	0.00015306	TRUE	PASS	274.33	224.47	0.28939	NO	0.54346	FALSE	FAIL	257.331	138.656	0.89211	NO	0.11525	FALSE	FAIL	1
WBGene00008125	C47A4.5	--	L4	84.0673	85.3456	-0.02177	NO	1	FALSE	FAIL	245.155	84.7098	1.5331	YES	0.0097906	TRUE	PASS	231.121	88.9498	1.3776	YES	0.0012837	TRUE	PASS	125.259	85.4155	0.55235	NO	0.79555	FALSE	FAIL	134.8	84.0867	0.68087	NO	0.61413	FALSE	FAIL	2
WBGene00008127	ddo-1	--	YA	176.003	291.312	-0.72697	NO	0.03697	TRUE	FAIL	168.963	290.025	-0.77947	NO	0.0022595	TRUE	FAIL	187.055	186.091	0.0074527	NO	1	FALSE	FAIL	66.1777	291.862	-2.1409	YES	1.5518e-17	TRUE	PASS	131.331	175.57	-0.41884	NO	0.36232	FALSE	FAIL	1
WBGene00008139	C47D12.5	--	YA	260.334	234.858	0.14857	NO	0.95182	FALSE	FAIL	329.503	234.109	0.49311	NO	0.065816	FALSE	FAIL	381.541	275.209	0.47131	NO	0.073264	FALSE	FAIL	88.1645	235.687	-1.4186	YES	5.5618e-08	TRUE	PASS	147.31	259.87	-0.81894	NO	0.03852	TRUE	FAIL	1
WBGene00008150	mam-2	--	--	1836.32	1819.95	0.012925	NO	1	FALSE	FAIL	789.486	1812.47	-1.199	YES	1.2707e-11	TRUE	PASS	1986.61	1941.26	0.033316	NO	1	FALSE	FAIL	545.438	1823.61	-1.7413	YES	3.9123e-24	TRUE	PASS	352.521	1831.66	-2.3774	YES	1.3733e-36	TRUE	PASS	3
WBGene00008152	C47E12.9	--	--	105.469	82.0335	0.36254	NO	0.73419	FALSE	FAIL	63.3762	81.6944	-0.3663	NO	0.50153	FALSE	FAIL	116.874	111.532	0.067502	NO	1	FALSE	FAIL	176.837	82.2597	1.1042	YES	0.00015753	TRUE	PASS	229.04	105.315	1.1209	YES	0.00036517	TRUE	PASS	2
WBGene00008154	C47E12.11	--	--	175.559	212.163	-0.27321	NO	0.87695	FALSE	FAIL	424.713	211.275	1.0074	YES	0.00058975	TRUE	PASS	388.776	185.643	1.0664	YES	6.9469e-06	TRUE	PASS	254.617	212.787	0.25892	NO	0.81042	FALSE	FAIL	209.364	175.299	0.25619	NO	0.6659	FALSE	FAIL	2
WBGene00008161	C47F8.5	--	--	19.9213	16.7886	0.24683	NO	1	FALSE	FAIL	17.7144	16.7367	0.081909	NO	1	FALSE	FAIL	22.3422	21.0366	0.08687	NO	1	FALSE	FAIL	145.955	16.868	3.1132	YES	2.9355e-18	TRUE	PASS	64.9233	19.828	1.7112	YES	0.0028622	TRUE	PASS	2
WBGene00008180	C48D5.3	--	--	85.5464	90.6418	-0.083469	NO	1	FALSE	FAIL	34.0064	90.1782	-1.407	YES	0.00041437	TRUE	PASS	70.488	90.4222	-0.3593	NO	0.56291	FALSE	FAIL	72.0612	90.7569	-0.33278	NO	0.54845	FALSE	FAIL	45.7255	85.3238	-0.89995	NO	0.09264	FALSE	FAIL	1
WBGene00008185	best-10	--	--	84.4254	62.125	0.4425	NO	0.68428	FALSE	FAIL	125.34	61.7459	1.0214	YES	0.0041977	TRUE	PASS	132.558	89.2654	0.57045	NO	0.21186	FALSE	FAIL	111.847	62.1639	0.84738	NO	0.024671	TRUE	FAIL	120.406	84.2756	0.51472	NO	0.34386	FALSE	FAIL	1
WBGene00008200	C49C3.10	--	--	230.516	431.318	-0.90388	NO	0.0015515	TRUE	FAIL	425.165	429.145	-0.01344	NO	1	FALSE	FAIL	255.509	243.668	0.068456	NO	0.97486	FALSE	FAIL	210.616	431.803	-1.0358	YES	1.9627e-06	TRUE	PASS	220.88	229.961	-0.058124	NO	1	FALSE	FAIL	1
WBGene00008207	C49F5.3	EE	--	14.7661	33.1859	-1.1683	YES	0.31178	FALSE	FAIL	96.0786	32.9292	1.5448	YES	0.00010441	TRUE	PASS	38.4836	15.5917	1.3035	YES	0.094168	FALSE	FAIL	20.1655	33.1277	-0.71615	NO	0.34926	FALSE	FAIL	17.3696	14.6714	0.24356	NO	0.98597	FALSE	FAIL	1
WBGene00008209	C49F5.5	--	L4	5.1837	15.0512	-1.5378	YES	0.4691	FALSE	FAIL	10.0895	14.9674	-0.56897	NO	0.70703	FALSE	FAIL	9.76639	5.49366	0.83006	NO	0.74316	FALSE	FAIL	0.67584	15.0818	-4.48	YES	0.0037995	TRUE	PASS	1.63462	5.18695	-1.6659	YES	0.81132	FALSE	FAIL	1
WBGene00008210	C49F5.6	EE	--	89.3946	122.623	-0.45597	NO	0.52363	FALSE	FAIL	175.793	122.053	0.52637	NO	0.10972	FALSE	FAIL	91.5913	94.4678	-0.044613	NO	1	FALSE	FAIL	40.3085	122.803	-1.6072	YES	2.1552e-06	TRUE	PASS	38.3231	89.0515	-1.2164	YES	0.014115	TRUE	PASS	2
WBGene00008211	C49F5.7	--	--	997.799	528.377	0.91718	NO	0.00010042	TRUE	FAIL	1222.67	525.91	1.2171	YES	4.3654e-11	TRUE	PASS	1440.96	1054.45	0.45054	NO	0.017683	TRUE	FAIL	1002.37	529.261	0.92136	NO	8.0965e-07	TRUE	FAIL	2034.5	994.53	1.0326	YES	2.3704e-08	TRUE	PASS	2
WBGene00008215	C49F8.3	--	--	3274.35	3277.51	-0.0013916	NO	1	FALSE	FAIL	3298.85	3267.67	0.013699	NO	1	FALSE	FAIL	3655.93	3461.58	0.078807	NO	0.9326	FALSE	FAIL	1198.77	3289.68	-1.4564	YES	3.8333e-08	TRUE	PASS	861.255	3268.13	-1.924	YES	3.521e-09	TRUE	PASS	2
WBGene00008218	nasp-2	EE	--	2515.4	4498.23	-0.83857	NO	4.5873e-05	TRUE	FAIL	10195.5	4484.15	1.185	YES	2.3001e-13	TRUE	PASS	6541.16	2658.26	1.2991	YES	3.4643e-18	TRUE	PASS	4215.83	4512.77	-0.098194	NO	0.81573	FALSE	FAIL	3594.53	2506.29	0.52025	NO	0.0088426	TRUE	FAIL	2
WBGene00008219	C50B6.3	EE	YA	527.209	892.95	-0.76021	NO	0.0026075	TRUE	FAIL	1553.95	890.249	0.80366	NO	9.8343e-06	TRUE	FAIL	1223.7	557.482	1.1343	YES	1.8192e-10	TRUE	PASS	1058.3	895.833	0.24045	NO	0.3481	FALSE	FAIL	971.677	526.234	0.88477	NO	2.1896e-05	TRUE	FAIL	1
WBGene00008221	nhr-168	--	--	114.467	78.6217	0.54193	NO	0.42372	FALSE	FAIL	38.7096	78.317	-1.0166	YES	0.019847	TRUE	PASS	72.5805	120.926	-0.73647	NO	0.080955	FALSE	FAIL	58.8282	78.8226	-0.4221	NO	0.44352	FALSE	FAIL	84.9843	114.021	-0.42403	NO	0.48731	FALSE	FAIL	1
WBGene00008229	C50F4.1	--	--	2130.14	1084.59	0.9738	NO	4.1462e-06	TRUE	FAIL	1085.78	1079.3	0.0086382	NO	1	FALSE	FAIL	2328.19	2251.41	0.04838	NO	0.96835	FALSE	FAIL	2594.57	1086.14	1.2563	YES	6.9473e-14	TRUE	PASS	4219.04	2123.83	0.99024	NO	1.4551e-08	TRUE	FAIL	1
WBGene00008233	C50F4.8	--	--	579.77	501.487	0.20927	NO	0.83569	FALSE	FAIL	1099.74	499.304	1.1392	YES	7.8188e-07	TRUE	PASS	1061.79	612.78	0.79305	NO	1.8345e-05	TRUE	FAIL	613.006	502.827	0.28584	NO	0.53945	FALSE	FAIL	926.711	578.075	0.68086	NO	0.0019515	TRUE	FAIL	1
WBGene00008235	C50F4.10	--	--	220.718	271.336	-0.29787	NO	0.8677	FALSE	FAIL	433.415	270.197	0.68174	NO	0.0046243	TRUE	FAIL	474.68	233.442	1.0239	YES	0.00058027	TRUE	PASS	373.285	272.087	0.45621	NO	0.18106	FALSE	FAIL	361.961	220.519	0.71493	NO	0.10438	FALSE	FAIL	1
WBGene00008239	fshr-1	--	--	573.792	1043.25	-0.86249	NO	0.0066104	TRUE	FAIL	825.527	1039.43	-0.3324	NO	0.48094	FALSE	FAIL	590.665	606.474	-0.038107	NO	1	FALSE	FAIL	324.724	1045.54	-1.687	YES	3.8197e-07	TRUE	PASS	277.1	572.048	-1.0457	YES	6.8462e-06	TRUE	PASS	2
WBGene00008243	C50H2.7	--	--	32.4514	47.4339	-0.54764	NO	0.6973	FALSE	FAIL	57.1062	47.338	0.27065	NO	0.7681	FALSE	FAIL	86.145	34.3015	1.3285	YES	0.0036606	TRUE	PASS	56.7427	47.6719	0.2513	NO	0.78826	FALSE	FAIL	42.9311	32.3943	0.40628	NO	0.76495	FALSE	FAIL	1
WBGene00008244	fipr-11	--	YA	13.2097	89.0144	-2.7524	YES	5.5282e-07	TRUE	PASS	391.087	88.6751	2.1409	YES	1.1544e-19	TRUE	PASS	16.2188	13.9743	0.21489	NO	1	FALSE	FAIL	108.547	89.1994	0.28321	NO	0.59575	FALSE	FAIL	55.6233	13.228	2.0721	YES	0.0011765	TRUE	PASS	3
WBGene00008245	fipr-10	--	--	80.5127	205.669	-1.353	YES	0.00015335	TRUE	PASS	416.189	204.87	1.0225	YES	5.0935e-05	TRUE	PASS	52.0947	85.145	-0.70879	NO	0.30693	FALSE	FAIL	322.547	206.151	0.64581	NO	0.0091429	TRUE	FAIL	200.939	80.3864	1.3217	YES	0.00016455	TRUE	PASS	3
WBGene00008246	C50H2.13	--	YA	68.2172	69.1946	-0.020523	NO	1	FALSE	FAIL	55.3455	68.9448	-0.31698	NO	0.66996	FALSE	FAIL	71.2078	72.1371	-0.018706	NO	1	FALSE	FAIL	31.7846	69.3508	-1.1256	YES	0.013791	TRUE	PASS	37.3433	68.0922	-0.86664	NO	0.1649	FALSE	FAIL	1
WBGene00008255	C51E3.10	--	--	166.513	63.5286	1.3902	YES	0.00036887	TRUE	PASS	117.571	63.2206	0.89507	NO	0.013828	TRUE	FAIL	225.427	175.952	0.35748	NO	0.31492	FALSE	FAIL	110.113	63.6153	0.79154	NO	0.035523	TRUE	FAIL	178.633	165.94	0.10634	NO	0.94965	FALSE	FAIL	1
WBGene00008259	C52E4.7	--	--	229.206	248.219	-0.11497	NO	0.978	FALSE	FAIL	379.971	247.235	0.62001	NO	0.012403	TRUE	FAIL	503.122	242.35	1.0538	YES	1.4342e-06	TRUE	PASS	413.372	248.876	0.73202	NO	0.0013939	TRUE	FAIL	316.429	228.817	0.46769	NO	0.33355	FALSE	FAIL	1
WBGene00008260	C52G5.2	--	--	2362.84	2844.51	-0.26766	NO	0.44645	FALSE	FAIL	2637.36	2834.28	-0.10389	NO	0.77393	FALSE	FAIL	2575.88	2497.84	0.044388	NO	0.98882	FALSE	FAIL	1385.87	2853.44	-1.0419	YES	2.8596e-06	TRUE	PASS	1205.66	2357.34	-0.96734	NO	1.0693e-07	TRUE	FAIL	1
WBGene00008267	C53A5.9	--	--	5.95253	1.06431	2.4836	YES	0.83569	FALSE	FAIL	1.30551	1.07636	0.27846	NO	1	FALSE	FAIL	5.51134	6.27614	-0.18747	NO	1	FALSE	FAIL	97.5243	1.08317	6.4924	YES	2.0813e-26	TRUE	PASS	73.2474	5.89212	3.6359	YES	1.499e-09	TRUE	PASS	2
WBGene00008270	C53A5.13	--	--	712.134	772.726	-0.11781	NO	0.94342	FALSE	FAIL	288.329	769.358	-1.4159	YES	7.236e-13	TRUE	PASS	353.683	752.635	-1.0895	YES	2.6635e-08	TRUE	PASS	808.886	774.018	0.063571	NO	0.92294	FALSE	FAIL	866.374	709.72	0.28774	NO	0.33612	FALSE	FAIL	2
WBGene00008277	mltn-12	--	--	557.005	582.124	-0.063637	NO	1	FALSE	FAIL	226.872	579.255	-1.3523	YES	7.1601e-11	TRUE	PASS	488.635	589.02	-0.26956	NO	0.66558	FALSE	FAIL	448.687	582.86	-0.37744	NO	0.12515	FALSE	FAIL	283.63	556.258	-0.97174	NO	0.051015	FALSE	FAIL	1
WBGene00008290	bgnt-1.8	--	--	123.033	63.0382	0.96475	NO	0.047103	TRUE	FAIL	40.0148	62.8599	-0.6516	NO	0.21902	FALSE	FAIL	159.688	130.083	0.29582	NO	0.53253	FALSE	FAIL	16.5965	63.2969	-1.9313	YES	0.00017171	TRUE	PASS	19.2579	122.825	-2.6731	YES	2.6334e-09	TRUE	PASS	2
WBGene00008292	C54C8.4	--	--	69.4344	77.8235	-0.16456	NO	0.99352	FALSE	FAIL	11.6566	77.4614	-2.7323	YES	6.9259e-09	TRUE	PASS	39.1891	73.3722	-0.90478	NO	0.076414	FALSE	FAIL	41.8824	77.9309	-0.89585	NO	0.040327	TRUE	FAIL	25.6252	69.187	-1.4329	YES	0.011018	TRUE	PASS	2
WBGene00008299	C54D10.4	--	--	87.2791	102.354	-0.22986	NO	0.9946	FALSE	FAIL	229.052	101.802	1.1699	YES	2.8512e-05	TRUE	PASS	210.328	92.3266	1.1878	YES	0.0037808	TRUE	PASS	151.122	102.541	0.55951	NO	0.38519	FALSE	FAIL	107.785	87.293	0.30421	NO	0.8711	FALSE	FAIL	2
WBGene00008301	pals-39	--	--	54.6888	81.2198	-0.57059	NO	0.48954	FALSE	FAIL	36.7238	80.991	-1.141	YES	0.007486	TRUE	PASS	138.159	57.7963	1.2573	YES	0.0004563	TRUE	PASS	585.394	81.5421	2.8438	YES	2.2608e-33	TRUE	PASS	297.01	54.5249	2.4455	YES	4.6867e-17	TRUE	PASS	4
WBGene00008302	pals-38	--	--	28.2521	33.9945	-0.26694	NO	0.96215	FALSE	FAIL	20.2888	33.7849	-0.7357	NO	0.36153	FALSE	FAIL	60.2299	29.8685	1.0119	YES	0.0697	FALSE	FAIL	111.164	34.0162	1.7084	YES	2.4404e-06	TRUE	PASS	79.7875	28.1991	1.5005	YES	0.003594	TRUE	PASS	2
WBGene00008304	C54D10.10	--	--	238.018	222.947	0.094371	NO	0.99563	FALSE	FAIL	638.518	221.888	1.5249	YES	1.1929e-13	TRUE	PASS	452.623	251.67	0.84677	NO	0.000183	TRUE	FAIL	165.939	223.332	-0.42854	NO	0.17745	FALSE	FAIL	248.801	237.483	0.067169	NO	1	FALSE	FAIL	1
WBGene00008313	C54G4.3	--	--	271.075	308.539	-0.18676	NO	0.97201	FALSE	FAIL	586.131	307.492	0.93067	NO	0.00064008	TRUE	FAIL	650.261	286.714	1.1814	YES	0.00070397	TRUE	PASS	414.276	309.656	0.41993	NO	0.22007	FALSE	FAIL	336.051	270.796	0.31148	NO	0.77175	FALSE	FAIL	1
WBGene00008314	C54G4.4	--	--	201.669	228.52	-0.18033	NO	0.90899	FALSE	FAIL	227.104	227.53	-0.0027029	NO	1	FALSE	FAIL	318.701	213.171	0.58019	NO	0.03608	TRUE	FAIL	77.7138	228.874	-1.5583	YES	1.4566e-07	TRUE	PASS	35.1128	201.265	-2.519	YES	1.4752e-09	TRUE	PASS	2
WBGene00008315	C54G4.5	--	--	67.3469	42.5297	0.66314	NO	0.45622	FALSE	FAIL	102.674	42.4123	1.2755	YES	0.00085868	TRUE	PASS	99.1721	71.1888	0.47828	NO	0.34383	FALSE	FAIL	28.565	42.7197	-0.58065	NO	0.44056	FALSE	FAIL	31.3037	67.1682	-1.1014	YES	0.059948	FALSE	FAIL	1
WBGene00008323	C55A1.6	--	--	80.9438	35.0798	1.2063	YES	0.039649	TRUE	PASS	13.0051	34.9418	-1.4259	YES	0.033709	TRUE	PASS	85.3655	85.5822	-0.0036587	NO	1	FALSE	FAIL	41.1627	35.1703	0.22698	NO	0.87997	FALSE	FAIL	101.386	80.7667	0.32802	NO	0.67762	FALSE	FAIL	2
WBGene00008334	sdz-8	--	--	542.46	175.728	1.6262	YES	1.9276e-07	TRUE	PASS	85.152	174.947	-1.0388	YES	0.00053721	TRUE	PASS	232.088	573.211	-1.3044	YES	1.7606e-05	TRUE	PASS	510.784	176.068	1.5366	YES	2.54e-13	TRUE	PASS	677.853	540.394	0.32696	NO	0.28423	FALSE	FAIL	4
WBGene00008335	C55A6.6	--	--	245.52	114.327	1.1027	YES	0.0010917	TRUE	PASS	50.7102	113.734	-1.1653	YES	0.0012424	TRUE	PASS	154.437	259.59	-0.74922	NO	0.0067151	TRUE	FAIL	204.529	114.436	0.83777	NO	0.0030501	TRUE	FAIL	284.198	244.952	0.2144	NO	0.6976	FALSE	FAIL	2
WBGene00008341	ttr-44	--	--	432.085	1385.9	-1.6814	YES	1.3327e-07	TRUE	PASS	2520.16	1380.27	0.86856	NO	1.1572e-06	TRUE	FAIL	1025.92	456.889	1.167	YES	2.2349e-10	TRUE	PASS	713.635	1389.73	-0.96155	NO	0.00030883	TRUE	FAIL	971.756	431.262	1.172	YES	8.5199e-09	TRUE	PASS	3
WBGene00008352	fbxa-6	--	--	91.7712	160.227	-0.80401	NO	0.069864	FALSE	FAIL	113.358	159.411	-0.49186	NO	0.15214	FALSE	FAIL	103.199	97.0229	0.089028	NO	1	FALSE	FAIL	61.9059	160.439	-1.3739	YES	4.5183e-06	TRUE	PASS	68.1232	91.646	-0.42793	NO	0.56498	FALSE	FAIL	1
WBGene00008354	gcsh-1	--	--	388.262	1009.28	-1.3782	YES	5.9234e-10	TRUE	PASS	1192.64	1004.52	0.24766	NO	0.35647	FALSE	FAIL	273.741	410.465	-0.58445	NO	0.016028	TRUE	FAIL	671.397	1011.1	-0.59068	NO	0.0023816	TRUE	FAIL	655.355	387.223	0.75911	NO	0.0011535	TRUE	FAIL	1
WBGene00008357	nspc-16	--	--	803.212	382.104	1.0718	YES	0.10005	FALSE	FAIL	311.598	380.345	-0.28762	NO	0.74135	FALSE	FAIL	745.721	849.352	-0.18773	NO	0.79947	FALSE	FAIL	867.262	383.134	1.1786	YES	0.016661	TRUE	PASS	847.56	802.124	0.07949	NO	1	FALSE	FAIL	1
WBGene00008360	nspc-19	--	L4	675.458	368.108	0.87574	NO	0.0025584	TRUE	FAIL	226.169	366.982	-0.69831	NO	0.055977	FALSE	FAIL	539.893	714.18	-0.40361	NO	0.097044	FALSE	FAIL	811.652	369.519	1.1352	YES	0.00014706	TRUE	PASS	980.536	674.008	0.54081	NO	0.42572	FALSE	FAIL	1
WBGene00008365	D1046.4	--	--	179.926	223.198	-0.31092	NO	0.66209	FALSE	FAIL	169	222.277	-0.39534	NO	0.23018	FALSE	FAIL	207.881	190.203	0.12822	NO	0.871	FALSE	FAIL	108.631	223.67	-1.0419	YES	9.7555e-05	TRUE	PASS	91.7627	179.57	-0.96856	NO	0.0057732	TRUE	FAIL	1
WBGene00008375	D1054.8	--	L4	486.13	1013.44	-1.0599	YES	3.6991e-06	TRUE	PASS	782.306	1008.87	-0.36693	NO	0.1018	FALSE	FAIL	378.93	513.87	-0.43947	NO	0.060506	FALSE	FAIL	774.642	1015.16	-0.3901	NO	0.076342	FALSE	FAIL	643.324	484.824	0.40809	NO	0.14702	FALSE	FAIL	1
WBGene00008376	D1054.9	--	--	796.037	1283.91	-0.68963	NO	0.003909	TRUE	FAIL	646.669	1279.09	-0.98402	NO	1.1911e-07	TRUE	FAIL	666.862	841.312	-0.33525	NO	0.14206	FALSE	FAIL	700.84	1287.37	-0.87727	NO	1.3021e-06	TRUE	FAIL	160.288	793.637	-2.3078	YES	1.9879e-26	TRUE	PASS	1
WBGene00008377	D1054.10	--	YA	232.957	368.995	-0.66354	NO	0.48102	FALSE	FAIL	2332.66	367.783	2.6651	YES	9.0328e-51	TRUE	PASS	1232.81	246.329	2.3233	YES	1.2574e-28	TRUE	PASS	19.8966	370.336	-4.2182	YES	3.4066e-17	TRUE	PASS	21.5244	232.853	-3.4354	YES	0.0043237	TRUE	PASS	4
WBGene00008378	ule-3	--	YA	380.17	581.773	-0.61381	NO	0.53194	FALSE	FAIL	4043.16	579.197	2.8034	YES	4.198e-59	TRUE	PASS	2033.52	401.953	2.3389	YES	3.5424e-44	TRUE	PASS	18.665	583.361	-4.966	YES	4.0546e-11	TRUE	PASS	21.7373	379.744	-4.1268	YES	6.6148e-07	TRUE	PASS	4
WBGene00008381	D1081.3	--	L4	39.4822	50.6631	-0.35974	NO	0.95421	FALSE	FAIL	93.782	50.5278	0.89223	NO	0.1517	FALSE	FAIL	101.017	41.7803	1.2737	YES	0.0093774	TRUE	PASS	71.3036	50.9077	0.48609	NO	0.72253	FALSE	FAIL	55.7323	39.4819	0.49732	NO	0.71762	FALSE	FAIL	1
WBGene00008387	D1081.9	--	YA	180.808	230.711	-0.35162	NO	0.55635	FALSE	FAIL	515.187	229.974	1.1636	YES	6.4091e-08	TRUE	PASS	328.334	191.189	0.78017	NO	0.0023388	TRUE	FAIL	210.575	231.533	-0.13689	NO	0.83918	FALSE	FAIL	199.604	180.518	0.145	NO	0.87991	FALSE	FAIL	1
WBGene00008388	D1086.1	--	--	80.0577	38.8412	1.0435	YES	0.10588	FALSE	FAIL	55.6453	38.6375	0.52626	NO	0.4118	FALSE	FAIL	75.387	84.5727	-0.16587	NO	0.89332	FALSE	FAIL	133.535	38.8948	1.7796	YES	8.4663e-08	TRUE	PASS	201.9	79.8038	1.3391	YES	4.1979e-05	TRUE	PASS	2
WBGene00008389	D1086.2	--	--	56.9593	21.4058	1.4119	YES	0.046711	TRUE	PASS	18.2239	21.2805	-0.2237	NO	0.93917	FALSE	FAIL	72.2838	60.1949	0.26403	NO	0.76781	FALSE	FAIL	97.7246	21.4073	2.1906	YES	2.3813e-08	TRUE	PASS	138.312	56.7909	1.2842	YES	0.018516	TRUE	PASS	3
WBGene00008390	D1086.3	--	L4	922.141	1762.67	-0.9347	NO	1.3454e-05	TRUE	FAIL	1087.32	1756.46	-0.6919	NO	0.001142	TRUE	FAIL	979.562	974.583	0.0073509	NO	1	FALSE	FAIL	18441.9	1768.28	3.3826	YES	4.8562e-57	TRUE	PASS	19084	919.552	4.3753	YES	9.9603e-65	TRUE	PASS	2
WBGene00008392	D1086.5	--	--	411.135	164.234	1.3239	YES	1.9175e-06	TRUE	PASS	87.4746	163.407	-0.90153	NO	0.0038159	TRUE	FAIL	282.856	434.49	-0.61926	NO	0.0090353	TRUE	FAIL	205.61	164.439	0.32236	NO	0.40066	FALSE	FAIL	404.534	409.902	-0.019019	NO	1	FALSE	FAIL	1
WBGene00008393	D1086.6	--	YA	120.402	177.172	-0.55729	NO	0.54677	FALSE	FAIL	972.447	176.407	2.4627	YES	7.6906e-36	TRUE	PASS	578.918	127.309	2.185	YES	7.3885e-24	TRUE	PASS	10.388	177.608	-4.0957	YES	2.184e-25	TRUE	PASS	7.44891	120.331	-4.0138	YES	0.00065406	TRUE	PASS	4
WBGene00008394	D1086.7	--	YA	235.321	189.011	0.31616	NO	0.60998	FALSE	FAIL	881.559	188.417	2.2261	YES	1.2567e-29	TRUE	PASS	858.806	248.821	1.7872	YES	1.1866e-20	TRUE	PASS	39.2956	189.622	-2.2707	YES	3.6458e-14	TRUE	PASS	38.0702	234.944	-2.6256	YES	3.5078e-08	TRUE	PASS	4
WBGene00008401	D2005.6	--	--	269.521	215.659	0.32164	NO	0.57527	FALSE	FAIL	141.95	214.524	-0.59575	NO	0.11437	FALSE	FAIL	240.833	284.86	-0.24222	NO	0.55391	FALSE	FAIL	135.576	215.767	-0.67038	NO	0.055604	FALSE	FAIL	93.1296	268.735	-1.5289	YES	1.3584e-07	TRUE	PASS	1
WBGene00008403	csa-1	--	--	67.6091	25.3342	1.4161	YES	0.025927	TRUE	PASS	37.9048	25.1715	0.59059	NO	0.50337	FALSE	FAIL	99.1984	71.4715	0.47295	NO	0.35484	FALSE	FAIL	60.5801	25.3237	1.2584	YES	0.0090365	TRUE	PASS	71.4384	67.4558	0.082757	NO	1	FALSE	FAIL	2
WBGene00008409	mpst-1	--	--	640.637	1313.85	-1.0362	YES	2.4346e-06	TRUE	PASS	1154.24	1308.11	-0.18054	NO	0.52972	FALSE	FAIL	779.873	677.16	0.20374	NO	0.47313	FALSE	FAIL	641.898	1316.42	-1.0362	YES	6.2442e-09	TRUE	PASS	612.476	638.681	-0.060442	NO	0.9807	FALSE	FAIL	2
WBGene00008421	D2030.12	--	--	47.7111	31.1878	0.61335	NO	0.63313	FALSE	FAIL	35.3025	31.0435	0.18548	NO	0.94984	FALSE	FAIL	37.1054	50.4372	-0.44286	NO	0.60822	FALSE	FAIL	60.0934	31.2565	0.94305	NO	0.063463	FALSE	FAIL	100.973	47.6283	1.0841	YES	0.021096	TRUE	PASS	1
WBGene00008423	D2045.5	--	L4	187.773	217.25	-0.21037	NO	0.92676	FALSE	FAIL	343.602	216.485	0.66648	NO	0.10112	FALSE	FAIL	445.437	198.523	1.1659	YES	3.7591e-06	TRUE	PASS	341.695	217.99	0.64845	NO	0.011036	TRUE	FAIL	299.042	187.515	0.67335	NO	0.27155	FALSE	FAIL	1
WBGene00008425	D2045.8	--	L4	410.465	408.947	0.0053432	NO	1	FALSE	FAIL	358.283	407.328	-0.18509	NO	0.60008	FALSE	FAIL	305.517	433.645	-0.50526	NO	0.21118	FALSE	FAIL	77.0009	410.013	-2.4127	YES	1.8529e-25	TRUE	PASS	179.604	408.804	-1.1866	YES	0.0031722	TRUE	PASS	2
WBGene00008433	marc-2	--	L4	35.3203	51.2368	-0.53668	NO	0.85824	FALSE	FAIL	99.9239	50.8902	0.97344	NO	0.13799	FALSE	FAIL	103.104	37.3693	1.4642	YES	0.00042147	TRUE	PASS	45.5447	51.2729	-0.17091	NO	0.95021	FALSE	FAIL	39.4955	35.2994	0.16204	NO	1	FALSE	FAIL	1
WBGene00008439	mfb-1	--	--	480.081	257.286	0.8999	NO	0.0012016	TRUE	FAIL	267.39	255.935	0.063171	NO	0.97865	FALSE	FAIL	569.54	507.433	0.16658	NO	0.64927	FALSE	FAIL	167.337	257.518	-0.62192	NO	0.022396	TRUE	FAIL	232.385	478.832	-1.043	YES	1.7124e-05	TRUE	PASS	1
WBGene00008440	DY3.8	EE	--	174.865	330.807	-0.91975	NO	0.0092066	TRUE	FAIL	821.048	330.189	1.3142	YES	9.8957e-12	TRUE	PASS	493.202	184.809	1.4161	YES	1.1762e-10	TRUE	PASS	271.87	332.332	-0.28971	NO	0.54578	FALSE	FAIL	241.196	174.326	0.46841	NO	0.2165	FALSE	FAIL	2
WBGene00008447	E01G4.5	--	--	289.855	136.813	1.0831	YES	0.00061636	TRUE	PASS	102.8	136.276	-0.40669	NO	0.32871	FALSE	FAIL	221.069	306.314	-0.47052	NO	0.10045	FALSE	FAIL	225.892	137.107	0.72033	NO	0.0090581	TRUE	FAIL	376.043	288.816	0.38075	NO	0.26951	FALSE	FAIL	1
WBGene00008448	E01G4.6	--	L4	68509.9	71031.7	-0.05215	NO	1	FALSE	FAIL	28213.8	70736.5	-1.3261	YES	8.8901e-17	TRUE	PASS	54109.7	72415.6	-0.42041	NO	0.010521	TRUE	FAIL	29622.1	71182.4	-1.2648	YES	3.7954e-16	TRUE	PASS	12895.3	68305.3	-2.4052	YES	3.7857e-49	TRUE	PASS	3
WBGene00008449	E01G6.1	--	--	1448.6	1663.67	-0.19971	NO	0.84617	FALSE	FAIL	1715.44	1656.36	0.050563	NO	0.97865	FALSE	FAIL	2968.32	1530.72	0.95543	NO	0.007999	TRUE	FAIL	483.861	1666.14	-1.7838	YES	2.2527e-09	TRUE	PASS	292.742	1443.09	-2.3015	YES	7.7413e-13	TRUE	PASS	2
WBGene00008451	E01G6.3	--	--	68.1435	239.345	-1.8124	YES	2.1472e-05	TRUE	PASS	329.38	238.707	0.46451	NO	0.08659	FALSE	FAIL	60.7883	71.9607	-0.24341	NO	0.94227	FALSE	FAIL	67.3046	240.314	-1.8361	YES	8.9487e-09	TRUE	PASS	79.8484	67.7495	0.23705	NO	0.92328	FALSE	FAIL	2
WBGene00008456	E02H1.2	--	YA	303.474	615.352	-1.0198	YES	6.5021e-05	TRUE	PASS	757.068	613.228	0.304	NO	0.22235	FALSE	FAIL	502.199	320.723	0.64693	NO	0.0043812	TRUE	FAIL	414.556	617.128	-0.574	NO	0.0084478	TRUE	FAIL	355.122	302.539	0.23119	NO	0.63173	FALSE	FAIL	1
WBGene00008459	mrpl-53	--	--	448.74	908.203	-1.0171	YES	1.3993e-05	TRUE	PASS	1013.61	904.443	0.1644	NO	0.6312	FALSE	FAIL	528.17	474.474	0.15467	NO	0.75738	FALSE	FAIL	531.88	910.398	-0.7754	NO	5.0501e-05	TRUE	FAIL	503.105	447.954	0.16751	NO	0.75198	FALSE	FAIL	1
WBGene00008464	E02H4.6	EE	--	5.7973	49.2128	-3.0856	YES	6.3211e-05	TRUE	PASS	193.695	49.0277	1.9821	YES	3.0093e-11	TRUE	PASS	68.029	6.13218	3.4717	YES	8.0123e-09	TRUE	PASS	18.7808	49.3675	-1.3943	YES	0.0076657	TRUE	PASS	20.2517	5.80561	1.8025	YES	0.20897	FALSE	FAIL	4
WBGene00008476	E03H4.8	--	--	563.191	133.741	2.0742	YES	3.808e-16	TRUE	PASS	163.122	133.217	0.29217	NO	0.47493	FALSE	FAIL	429.414	595.308	-0.47127	NO	0.035855	TRUE	FAIL	317.655	134.034	1.2449	YES	1.1459e-07	TRUE	PASS	530.643	561.569	-0.081721	NO	0.94965	FALSE	FAIL	2
WBGene00008477	clec-17	--	--	358.602	233.095	0.62147	NO	0.06766	FALSE	FAIL	32.0018	232.17	-2.859	YES	4.1335e-22	TRUE	PASS	202.535	379.082	-0.90434	NO	0.00014737	TRUE	FAIL	134.857	233.622	-0.79274	NO	0.0032705	TRUE	FAIL	222.145	357.525	-0.68654	NO	0.015482	TRUE	FAIL	1
WBGene00008482	cut-4	--	L4	1110.57	1076.31	0.045207	NO	1	FALSE	FAIL	1437.74	1072.78	0.42245	NO	0.039026	TRUE	FAIL	1449.24	1174.02	0.30383	NO	0.14976	FALSE	FAIL	287.995	1079.78	-1.9066	YES	4.4886e-25	TRUE	PASS	172.906	1107.75	-2.6796	YES	1.901e-38	TRUE	PASS	2
WBGene00008483	E04D5.4	--	--	262.851	61.3062	2.1001	YES	2.4079e-10	TRUE	PASS	43.1478	61.0021	-0.49957	NO	0.39165	FALSE	FAIL	272.377	277.826	-0.028576	NO	1	FALSE	FAIL	45.5406	61.3727	-0.43044	NO	0.5174	FALSE	FAIL	117.231	261.92	-1.1598	YES	0.00034731	TRUE	PASS	2
WBGene00008484	E04D5.5	--	--	178.523	229.39	-0.3617	NO	0.71016	FALSE	FAIL	168.831	228.195	-0.43469	NO	0.1551	FALSE	FAIL	170.218	188.784	-0.14935	NO	0.94039	FALSE	FAIL	99.9595	229.644	-1.2	YES	5.6022e-06	TRUE	PASS	90.3657	178.364	-0.98098	NO	0.18365	FALSE	FAIL	1
WBGene00008485	ugt-43	--	--	46.2321	67.6135	-0.54842	NO	0.57001	FALSE	FAIL	88.4253	67.2747	0.39439	NO	0.45988	FALSE	FAIL	124.049	48.8877	1.3434	YES	0.00035642	TRUE	PASS	138.784	67.7107	1.0354	YES	0.0013843	TRUE	PASS	95.0635	46.1096	1.0438	YES	0.033914	TRUE	PASS	3
WBGene00008486	ugt-44	--	YA	1921.34	845.823	1.1837	YES	9.8479e-09	TRUE	PASS	824.106	842.539	-0.031913	NO	1	FALSE	FAIL	2156.7	2031.15	0.086526	NO	0.83624	FALSE	FAIL	880.602	847.78	0.0548	NO	0.94758	FALSE	FAIL	1574.61	1916.66	-0.2836	NO	0.2917	FALSE	FAIL	1
WBGene00008487	F01D4.3	--	L4	118.915	118.647	0.0032541	NO	1	FALSE	FAIL	187.643	118.057	0.6685	NO	0.033262	TRUE	FAIL	260.476	125.759	1.0505	YES	0.00011812	TRUE	PASS	196.414	118.866	0.72455	NO	0.015648	TRUE	FAIL	162.143	118.697	0.44999	NO	0.35256	FALSE	FAIL	1
WBGene00008492	F01D5.1	--	--	1075.37	398.404	1.4325	YES	9.709e-11	TRUE	PASS	320.198	397.12	-0.31061	NO	0.29022	FALSE	FAIL	802.269	1136.78	-0.5028	NO	0.016255	TRUE	FAIL	589.926	399.78	0.56133	NO	0.010841	TRUE	FAIL	1125.95	1072.87	0.069669	NO	0.97771	FALSE	FAIL	1
WBGene00008495	F01D5.5	--	--	1746.33	771.05	1.1794	YES	2.232e-08	TRUE	PASS	526.33	767.48	-0.54416	NO	0.0097309	TRUE	FAIL	1751.19	1845.82	-0.075923	NO	0.87001	FALSE	FAIL	581.97	772.483	-0.40856	NO	0.066866	FALSE	FAIL	1024.58	1741.31	-0.76515	NO	7.7974e-05	TRUE	FAIL	1
WBGene00008496	F01D5.6	--	--	1477.17	1245.27	0.24637	NO	0.57232	FALSE	FAIL	920.356	1240.99	-0.43123	NO	0.092543	FALSE	FAIL	1390.21	1561.53	-0.16766	NO	0.53316	FALSE	FAIL	483.945	1249.44	-1.3684	YES	2.1664e-07	TRUE	PASS	338.806	1473.4	-2.1206	YES	1.7128e-28	TRUE	PASS	2
WBGene00008497	F01D5.7	--	--	326.56	144.138	1.1799	YES	9.001e-05	TRUE	PASS	90.7815	143.552	-0.6611	NO	0.05421	FALSE	FAIL	329.649	345.16	-0.066336	NO	0.96216	FALSE	FAIL	209.934	144.451	0.53936	NO	0.077172	FALSE	FAIL	339.834	325.475	0.062286	NO	1	FALSE	FAIL	1
WBGene00008499	cyp-37A1	--	--	729.509	1391.43	-0.93157	NO	2.5985e-05	TRUE	FAIL	1191.88	1385.63	-0.2173	NO	0.40265	FALSE	FAIL	897.167	770.944	0.21875	NO	0.46228	FALSE	FAIL	392.208	1394.39	-1.8299	YES	5.1756e-25	TRUE	PASS	709.342	726.849	-0.035174	NO	1	FALSE	FAIL	1
WBGene00008500	F01D5.10	--	--	412.27	496.371	-0.26783	NO	0.61611	FALSE	FAIL	359.357	494.894	-0.4617	NO	0.057773	FALSE	FAIL	454.722	435.808	0.06129	NO	0.96725	FALSE	FAIL	2062.46	498.191	2.0496	YES	5.5941e-33	TRUE	PASS	2010.41	411.285	2.2893	YES	5.0231e-35	TRUE	PASS	2
WBGene00008506	tkt-1	--	--	22169.5	29873.8	-0.43031	NO	0.076181	FALSE	FAIL	25363.4	29745.6	-0.22992	NO	0.30981	FALSE	FAIL	14241.1	23427.1	-0.71812	NO	0.0016377	TRUE	FAIL	14051	29932.8	-1.091	YES	4.757e-12	TRUE	PASS	15195.7	22088	-0.5396	NO	0.016961	TRUE	FAIL	1
WBGene00008509	F01G10.6	--	--	153.403	217.36	-0.50276	NO	0.57211	FALSE	FAIL	69.6574	216.622	-1.6368	YES	5.2645e-09	TRUE	PASS	145.604	162.229	-0.15598	NO	0.96213	FALSE	FAIL	188.505	218.007	-0.20977	NO	0.67393	FALSE	FAIL	102.284	153.334	-0.58409	NO	0.63049	FALSE	FAIL	1
WBGene00008511	F01G10.9	--	--	1417.27	1472.9	-0.055546	NO	1	FALSE	FAIL	331.88	1466.68	-2.1438	YES	7.2266e-32	TRUE	PASS	779.702	1497.68	-0.94174	NO	5.3065e-08	TRUE	FAIL	1124.75	1475.82	-0.39191	NO	0.066424	FALSE	FAIL	751.823	1412.4	-0.90968	NO	9.42e-06	TRUE	FAIL	1
WBGene00008512	F01G10.10	--	--	1054.74	1001.82	0.074256	NO	0.98179	FALSE	FAIL	668.494	998.662	-0.57908	NO	0.014335	TRUE	FAIL	1126.2	1115.15	0.01422	NO	1	FALSE	FAIL	508.696	1004.78	-0.98201	NO	2.3607e-05	TRUE	FAIL	364.809	1052.46	-1.5286	YES	1.726e-12	TRUE	PASS	1
WBGene00008519	cyp-13B1	--	--	943.204	598.625	0.65592	NO	0.011276	TRUE	FAIL	109.062	595.354	-2.4486	YES	1.2963e-23	TRUE	PASS	210.045	996.98	-2.2469	YES	1.0318e-32	TRUE	PASS	792.319	599.11	0.40326	NO	0.087557	FALSE	FAIL	956.106	940.675	0.023476	NO	1	FALSE	FAIL	2
WBGene00008521	F02D8.4	--	YA	772.032	799.322	-0.050115	NO	1	FALSE	FAIL	2604.21	795.66	1.7106	YES	1.6599e-23	TRUE	PASS	1800.1	816.068	1.1413	YES	8.9082e-12	TRUE	PASS	479.667	800.862	-0.73952	NO	0.00016711	TRUE	FAIL	523.98	769.987	-0.55532	NO	0.021151	TRUE	FAIL	2
WBGene00008526	F02D10.6	EE	--	0.331273	2.66593	-3.0086	YES	0.83569	FALSE	FAIL	15.3128	2.65088	2.5302	YES	0.031414	TRUE	PASS	0.927794	0.349242	1.4096	YES	1	FALSE	FAIL	3.844	2.66752	0.52711	NO	0.97844	FALSE	FAIL	1.00145	0.327682	1.6117	YES	1	FALSE	FAIL	1
WBGene00008529	F02E9.3	--	--	190.158	348.887	-0.87557	NO	0.1327	FALSE	FAIL	611.33	347.253	0.81596	NO	0.00016207	TRUE	FAIL	605.785	201.139	1.5906	YES	1.5123e-06	TRUE	PASS	404.086	349.642	0.20878	NO	0.70938	FALSE	FAIL	342.569	190.032	0.85015	NO	0.024691	TRUE	FAIL	1
WBGene00008535	F02H6.2	EE	--	4.82756	51.2579	-3.4084	YES	9.472e-06	TRUE	PASS	189.786	51.0346	1.8948	YES	2.2399e-10	TRUE	PASS	94.5749	5.1052	4.2114	YES	1.1219e-14	TRUE	PASS	18.77	51.3767	-1.4527	YES	0.0053811	TRUE	PASS	9.95997	4.83496	1.0426	YES	0.71298	FALSE	FAIL	4
WBGene00008536	F02H6.3	EE	--	3.87544	51.978	-3.7455	YES	1.8132e-06	TRUE	PASS	143.583	51.8325	1.47	YES	6.7363e-06	TRUE	PASS	77.2022	4.10295	4.2339	YES	2.5725e-12	TRUE	PASS	11.1396	52.1731	-2.2276	YES	2.9564e-05	TRUE	PASS	6.42183	3.87955	0.7271	NO	0.9237	FALSE	FAIL	4
WBGene00008537	F02H6.4	--	--	15.3081	41.6794	-1.445	YES	0.096112	FALSE	FAIL	165.239	41.5078	1.9931	YES	3.2641e-10	TRUE	PASS	62.7398	16.1818	1.955	YES	0.00040117	TRUE	PASS	31.3384	41.7832	-0.41499	NO	0.61894	FALSE	FAIL	41.6364	15.2618	1.4479	YES	0.059807	FALSE	FAIL	2
WBGene00008541	F07A5.2	--	--	775.14	853.516	-0.13896	NO	0.9946	FALSE	FAIL	2148.79	850.765	1.3367	YES	2.7817e-10	TRUE	PASS	2106.54	819.689	1.3617	YES	8.2063e-13	TRUE	PASS	1203.52	856.857	0.49013	NO	0.32079	FALSE	FAIL	1067.05	774.166	0.46291	NO	0.44006	FALSE	FAIL	2
WBGene00008542	scav-6	--	--	330.81	673.58	-1.0258	YES	3.775e-05	TRUE	PASS	501.154	670.907	-0.42086	NO	0.073203	FALSE	FAIL	251.226	349.58	-0.47664	NO	0.10418	FALSE	FAIL	253.736	675.093	-1.4118	YES	8.9103e-13	TRUE	PASS	213.459	329.543	-0.62651	NO	0.040731	TRUE	FAIL	2
WBGene00008549	din-1	--	--	5403.46	4781.6	0.17639	NO	0.91796	FALSE	FAIL	2205.83	4757.12	-1.1088	YES	0.03671	TRUE	PASS	3578.75	5710.46	-0.67415	NO	0.015645	TRUE	FAIL	5161.07	4783.79	0.10952	NO	0.91547	FALSE	FAIL	3691.43	5384.81	-0.54472	NO	0.12755	FALSE	FAIL	1
WBGene00008550	F07B10.4	--	--	0.324422	8.04999	-4.633	YES	0.15616	FALSE	FAIL	6.87545	8.00161	-0.21884	NO	1	FALSE	FAIL	0.968516	0.343972	1.4935	YES	1	FALSE	FAIL	0.33792	8.04729	-4.5737	YES	0.032461	TRUE	PASS	3.29167	0.324565	3.3422	YES	0.62356	FALSE	FAIL	1
WBGene00008553	F07C6.2	--	L4	200.496	405.03	-1.0145	YES	0.00039837	TRUE	PASS	348.428	403.741	-0.21257	NO	0.55093	FALSE	FAIL	266.513	211.96	0.33042	NO	0.33738	FALSE	FAIL	168.545	406.358	-1.2696	YES	1.0081e-08	TRUE	PASS	225.377	199.952	0.17269	NO	0.89019	FALSE	FAIL	2
[truncated: 3,926 more rows]

## Sheet: All conditions filtered
Gene_id	Gene_name	EE_enrich	Stage_enrich	readcount_E_Cd	readcount_E	log2FoldChange	2fold	padj	significant	2fold&sign	readcount_N	readcount_E	log2FoldChange	2fold	padj	significant	2fold&sign	readcount_N_Cd	readcount_E_Cd	log2FoldChange	2fold	padj	significant	2fold&sign	readcount_S4	readcount_E	log2FoldChange	2fold	padj	significant	2fold&sign	readcount_S4_Cd	readcount_E_Cd	log2FoldChange	2fold	padj	significant	2fold&sign	#2fold	#sign	#2fold&sign
[truncated: 4,139 more rows]

[truncated: 1 more sheets: Column label guide]
