# Supplementary material for: RNA processing errors triggered by cadmium and integrator complex disruption are signals for environmental stress
Source: BMC Biol. 2019 Jul 16;17:56. doi: 10.1186/s12915-019-0675-z (PMC6631800; doi:10.1186/s12915-019-0675-z)
Supplement: Supplementary file 3 — Table S2. DAVID gene enrichments. (XLSX 10 kb) [file 12915_2019_675_MOESM3_ESM.xlsx]

## Sheet: Sheet1
4-fold up by Cadmium (309 total)
	# genes	P-value
Drug metabolism	6	1.4e-06
GST	11	2.6e-06
Heat shock protein	7	3.5e-06
C-type lectin	14	4.6e-05
4-fold down by Cadmium (64 total)
	# genes	P-value
DNA binding	9	0.0051
Oxidoreductase	3	0.056
4-fold up by numr-1(RNAi) (34 total)
	# genes	P-value
Collagen	14	1.6e-20
3’ alternate splice site numr-1(RNAi) (198 total)
	# genes	P-value
Transcription regulation	16	0.0013
Serine/threonine kinase	8	0.014
4-fold up by ints-4(RNAi) (662 total)
	# genes	P-value
Membrane protein	156	6.2e-07
Heat Shock Protein	5	0.045
4-fold down by ints-4(RNAi) (183 total)
	# genes	P-value
Collagen	19	5.5e-14
Membrane protein	62	0.048
