# Supplementary material for: RNA processing errors triggered by cadmium and integrator complex disruption are signals for environmental stress
Source: BMC Biol. 2019 Jul 16;17:56. doi: 10.1186/s12915-019-0675-z (PMC6631800; doi:10.1186/s12915-019-0675-z)
Supplement: Supplementary file 4 — Table S3. numr-1 RNAi alternative splicing. (XLSX 796 kb) [file 12915_2019_675_MOESM4_ESM.xlsx]

## Sheet: A3SS
ID	GeneID	geneSymbol	chr	strand	longExonStart_0base	longExonEnd	shortES	shortEE	flankingES	flankingEE	ID	IC_SAMPLE_1			SC_SAMPLE_1			IC_SAMPLE_2			SC_SAMPLE_2			IncFormLen	SkipFormLen	PValue	FDR	IncLevel1			IncLevel2			IncLevelDifference
14	WBGene00019831	R02F2.1	III	+	5505247	5505401	5505253	5505401	5504786	5505202	14	623	644	475	1002	1149	819	292	238	289	1185	1223	1371	135	135	0	0	0.383	0.359	0.367	0.198	0.163	0.174	0.191
330	WBGene00000894	dab-1	II	+	8227552	8228193	8227558	8228193	8227056	8227476	330	325	407	222	469	435	299	75	113	110	416	414	505	135	135	0	0	0.409	0.483	0.426	0.153	0.214	0.179	0.257
549	WBGene00019766	M4.1	IV	+	3214506	3214681	3214512	3214681	3214035	3214234	549	225	195	183	100	52	38	97	71	85	73	117	134	135	135	0	0	0.692	0.789	0.828	0.571	0.378	0.388	0.324
78	WBGene00006997	zyg-12	II	+	4951591	4952009	4951600	4952009	4951483	4951547	78	112	85	87	71	48	48	54	33	27	75	87	116	59	57	0	0	0.604	0.631	0.637	0.41	0.268	0.184	0.337
298	WBGene00017852	F27C1.2	I	+	5430760	5430992	5430772	5430992	5430577	5430705	298	278	325	293	368	416	436	202	217	172	586	648	752	126	121	2.81785e-249	2.84603e-247	0.42	0.429	0.392	0.249	0.243	0.18	0.19
490	WBGene00001582	gfi-2	I	+	9742967	9743109	9742979	9743109	9742363	9742924	490	113	161	112	291	255	225	30	66	55	297	275	359	135	123	1.46354e-230	1.23182e-228	0.261	0.365	0.312	0.084	0.179	0.122	0.184
263	WBGene00011300	R107.5	III	-	9052176	9052377	9052176	9052371	9052421	9052522	263	246	288	262	195	186	225	115	121	91	207	183	219	94	94	1.85764e-204	1.34015e-202	0.558	0.608	0.538	0.357	0.398	0.294	0.218
329	WBGene00000894	dab-1	II	+	8228238	8228386	8228244	8228386	8227558	8228193	329	338	455	294	545	519	362	109	185	196	513	440	477	135	135	1.16622e-187	7.36179e-186	0.383	0.467	0.448	0.175	0.296	0.291	0.179
82	WBGene00018925	F56A11.5	IV	-	568372	568896	568372	568890	569598	569782	82	66	96	55	379	409	495	19	22	6	593	410	517	135	135	3.94045e-187	2.21103e-185	0.148	0.19	0.1	0.031	0.051	0.011	0.115
683	WBGene00016143	eri-9	III	+	4933375	4933770	4933381	4933770	4933177	4933320	683	85	104	83	81	132	48	30	27	9	75	47	90	135	135	1.78651e-179	9.02189e-178	0.512	0.441	0.634	0.286	0.365	0.091	0.282
223	WBGene00015145	B0336.5	III	+	5693254	5693579	5693263	5693579	5693118	5693214	223	113	132	110	35	24	30	42	66	54	49	33	56	91	89	1.62473e-174	7.459e-173	0.759	0.843	0.782	0.456	0.662	0.485	0.26
575	WBGene00003851	odr-4	III	+	6733178	6733343	6733184	6733343	6732778	6733130	575	92	74	126	158	163	183	47	54	32	221	186	247	135	135	1.97999e-174	8.33244e-173	0.368	0.312	0.408	0.175	0.225	0.115	0.191
67	WBGene00022074	Y69A2AR.1	IV	+	2667355	2667502	2667364	2667502	2667138	2667249	67	239	231	231	66	98	58	110	164	130	121	82	120	104	100	2.65326e-168	1.03069e-166	0.777	0.694	0.793	0.466	0.658	0.51	0.21
76	WBGene00001056	dpf-3	I	+	6839003	6839144	6839015	6839144	6838813	6838960	76	146	133	81	306	219	175	37	88	79	267	309	458	134	122	4.09091e-164	1.47565e-162	0.303	0.356	0.296	0.112	0.206	0.136	0.167
106	WBGene00015635	C09D4.4	I	-	5483558	5483700	5483558	5483691	5483899	5484110	106	96	52	50	72	48	19	30	24	57	65	63	109	135	126	5.64338e-159	1.89994e-157	0.554	0.503	0.711	0.301	0.262	0.328	0.292
218	WBGene00010013	F54B3.1	II	+	10266646	10266839	10266652	10266839	10265735	10266186	218	98	92	109	97	131	70	54	41	78	132	131	177	135	135	6.02302e-155	1.90102e-153	0.503	0.413	0.609	0.29	0.238	0.306	0.23
535	WBGene00011488	nra-2	I	+	9621325	9621458	9621334	9621458	9620739	9621283	535	216	167	158	537	508	506	90	90	133	862	685	765	126	117	3.1146e-152	9.25219e-151	0.272	0.234	0.225	0.088	0.109	0.139	0.132
419	WBGene00009441	wdr-48	III	+	4581404	4581696	4581413	4581696	4581279	4581362	419	65	96	68	9	22	30	43	49	28	31	33	51	78	76	7.43503e-151	2.08594e-149	0.876	0.81	0.688	0.575	0.591	0.349	0.286
141	WBGene00010198	spat-1	II	+	14531141	14531457	14531147	14531457	14530190	14530469	141	130	152	100	55	98	45	50	46	40	82	54	58	135	135	3.99543e-150	1.06194e-148	0.703	0.608	0.69	0.379	0.46	0.408	0.251
307	WBGene00015007	ain-2	I	+	4657205	4657487	4657211	4657487	4656510	4656780	307	230	231	145	256	220	173	76	136	160	268	326	482	135	135	7.37323e-138	1.86174e-136	0.473	0.512	0.456	0.221	0.294	0.249	0.226
585	WBGene00012469	Y17G7B.18	II	-	12107294	12107535	12107294	12107526	12107613	12107857	585	160	173	101	59	10	27	55	107	90	46	43	71	137	135	4.69829e-137	1.12983e-135	0.728	0.945	0.787	0.541	0.71	0.555	0.218
635	WBGene00007333	ufd-3	II	+	9941366	9942128	9941372	9942128	9941212	9941319	635	268	218	150	95	83	66	120	127	183	128	116	131	100	100	2.57971e-128	5.9216e-127	0.738	0.724	0.694	0.484	0.523	0.583	0.189
639	WBGene00013529	Y73F8A.24	IV	-	15449093	15449208	15449093	15449196	15449266	15449526	639	70	65	78	24	27	18	46	28	42	47	35	38	108	96	4.48071e-128	9.83808e-127	0.722	0.682	0.794	0.465	0.416	0.496	0.274
249	WBGene00015418	pac-1	III	+	8518205	8518881	8518213	8518881	8517516	8517727	249	82	45	49	92	146	73	12	39	27	143	108	135	136	135	9.88407e-119	2.07977e-117	0.469	0.234	0.4	0.077	0.264	0.166	0.199
318	WBGene00003086	lst-4	IV	-	14062689	14063030	14062689	14063024	14063070	14063427	318	220	137	186	88	120	84	70	131	95	94	114	150	135	135	5.94827e-118	1.20155e-116	0.714	0.533	0.689	0.427	0.535	0.388	0.195
133	WBGene00020481	T13C2.6	II	+	6783867	6784017	6783873	6784017	6783708	6783822	133	109	92	38	278	154	133	38	63	59	246	290	414	107	107	1.17878e-112	2.28955e-111	0.282	0.374	0.222	0.134	0.178	0.125	0.147
325	WBGene00001215	ego-2	I	-	11402833	11403026	11402833	11403020	11403475	11405202	325	42	48	49	162	185	215	14	7	36	322	232	233	135	135	1.73298e-106	3.24131e-105	0.206	0.206	0.186	0.042	0.029	0.134	0.131
30	WBGene00000156	2019-04-01	I	+	8052481	8054035	8052487	8054035	8051852	8052440	30	67	48	46	44	35	16	11	35	62	52	79	48	135	135	2.95673e-105	5.33267e-104	0.604	0.578	0.742	0.175	0.307	0.564	0.293
389	WBGene00008775	F13H10.4	IV	-	11018102	11018631	11018102	11018622	11018672	11018800	389	121	88	84	134	128	79	58	67	55	143	129	302	123	121	4.49593e-105	7.82912e-104	0.47	0.403	0.511	0.285	0.338	0.152	0.203
164	WBGene00000148	aph-2	I	+	10344563	10344831	10344569	10344831	10344250	10344511	164	34	62	42	122	117	102	12	24	23	115	147	177	135	135	6.82886e-104	1.14953e-102	0.218	0.346	0.292	0.094	0.14	0.115	0.169
627	WBGene00018364	F42G9.6	III	-	782577	782765	782577	782759	782823	782967	627	74	46	29	102	108	58	22	29	42	121	128	197	135	135	5.34002e-101	8.69906e-100	0.42	0.299	0.333	0.154	0.185	0.176	0.179
374	WBGene00007024	mdt-28	I	+	7057990	7058077	7057999	7058077	7057357	7057954	374	62	77	25	331	443	331	16	16	10	454	548	505	80	71	2.26621e-95	3.57637e-94	0.143	0.134	0.063	0.03	0.025	0.017	0.089
544	WBGene00009188	lsy-22	I	-	7704571	7705466	7704571	7705460	7705966	7706621	544	190	123	190	196	211	141	86	79	72	199	164	168	135	135	4.3572e-95	6.66784e-94	0.492	0.368	0.574	0.302	0.325	0.3	0.169
272	WBGene00016496	C37C3.2	V	+	7855943	7856134	7855953	7856134	7855750	7855898	272	216	205	198	1115	955	846	132	94	77	1209	1023	1317	138	135	5.39635e-95	8.01517e-94	0.159	0.174	0.186	0.097	0.082	0.054	0.095
20	WBGene00004105	szy-20	II	-	8968126	8968435	8968126	8968429	8968515	8968963	20	152	201	119	36	22	9	60	87	115	46	21	41	135	135	9.73413e-95	1.4045e-93	0.809	0.901	0.93	0.566	0.806	0.737	0.177
363	WBGene00012584	ceh-100	II	-	12602098	12602290	12602098	12602284	12603428	12603680	363	136	57	51	16	7	12	44	85	77	13	37	51	135	135	1.97302e-94	2.76771e-93	0.895	0.891	0.81	0.772	0.697	0.602	0.175
491	WBGene00009974	F53C11.4	V	-	13785404	13785622	13785404	13785613	13785662	13786239	491	130	133	83	199	257	149	50	66	68	253	208	227	137	135	1.78227e-88	2.43255e-87	0.392	0.338	0.354	0.163	0.238	0.228	0.152
562	WBGene00007009	wwp-1	I	+	539794	540008	539800	540008	539452	539727	562	166	156	147	624	648	431	63	82	53	463	506	703	135	135	3.28749e-88	4.36891e-87	0.21	0.194	0.254	0.12	0.139	0.07	0.11
356	WBGene00001186	egl-18	IV	+	1914684	1914930	1914693	1914930	1913642	1914173	356	11	8	9	33	40	53	0	0	0	37	49	58	137	135	3.89547e-86	5.04413e-85	0.247	0.165	0.143	0	0	0	0.185
139	WBGene00002583	let-363	I	+	5259295	5259858	5259304	5259858	5258607	5258750	139	69	39	35	115	80	48	17	28	35	117	118	210	137	135	1.11176e-81	1.4036e-80	0.372	0.324	0.418	0.125	0.19	0.141	0.219
483	WBGene00012186	mlt-11	V	+	20668172	20668710	20668448	20668710	20667514	20667642	483	47	22	11	20	4	0	74	216	567	12	12	28	383	121	2.84641e-79	3.50594e-78	0.426	0.635	1	0.661	0.85	0.865	-0.105
658	WBGene00022069	eel-1	IV	-	3034087	3034988	3034087	3034979	3035030	3036682	658	228	199	135	487	552	404	144	119	147	644	633	812	137	135	1.1661e-72	1.4021e-71	0.316	0.262	0.248	0.181	0.156	0.151	0.113
642	WBGene00000846	cup-5	III	+	7586096	7586380	7586108	7586380	7585418	7585730	642	78	108	39	67	56	38	42	58	46	78	70	84	140	135	2.46403e-72	2.89381e-71	0.529	0.65	0.497	0.342	0.444	0.346	0.181
183	WBGene00006751	unc-11	I	-	3799880	3800032	3799880	3800026	3800191	3800279	183	62	62	54	86	96	61	27	35	12	148	84	90	81	81	2.64319e-68	3.03366e-67	0.419	0.392	0.47	0.154	0.294	0.118	0.238
101	WBGene00013639	Y105C5A.15	IV	+	15718932	15719309	15718941	15719309	15718119	15718461	101	27	2	12	24	27	14	10	2	10	49	28	69	137	135	6.09301e-65	6.83771e-64	0.526	0.068	0.458	0.167	0.066	0.125	0.231
550	WBGene00003661	nhr-71	X	+	13748579	13748697	13748588	13748697	13747854	13747956	550	9	9	8	13	11	8	3	4	5	18	25	32	71	62	2.78359e-63	3.0559e-62	0.377	0.417	0.466	0.127	0.123	0.12	0.297
17	WBGene00000223	atf-7	III	-	4492651	4492768	4492651	4492759	4492809	4493101	17	575	574	449	137	148	134	336	336	312	139	140	196	110	101	6.55148e-60	7.03936e-59	0.794	0.781	0.755	0.689	0.688	0.594	0.12
476	WBGene00019504	K07H8.2	IV	+	8292764	8292879	8292776	8292879	8291731	8291835	476	129	156	104	64	70	50	32	29	60	41	74	62	70	58	3.38173e-52	3.55787e-51	0.625	0.649	0.633	0.393	0.245	0.445	0.275
51	WBGene00022425	plst-1	IV	+	1291431	1291565	1291440	1291565	1289626	1290017	51	224	169	102	270	298	182	77	91	110	196	263	304	127	118	3.01671e-49	3.10905e-48	0.435	0.345	0.342	0.267	0.243	0.252	0.12
432	WBGene00006359	swp-1	III	-	5702575	5703115	5702575	5703109	5703156	5703393	432	74	69	69	87	112	65	31	56	16	91	87	73	135	135	4.18581e-48	4.22767e-47	0.46	0.381	0.515	0.254	0.392	0.18	0.177
279	WBGene00004732	sax-7	IV	+	8082680	8083478	8082689	8083478	8082520	8082636	279	185	200	81	351	281	184	22	73	72	366	345	479	111	109	2.57192e-47	2.54671e-46	0.341	0.411	0.302	0.056	0.172	0.129	0.232
105	WBGene00015635	C09D4.4	I	-	5482465	5482655	5482465	5482649	5482696	5482846	105	67	101	59	124	125	68	72	17	43	135	77	136	135	135	1.9243e-46	1.86879e-45	0.351	0.447	0.465	0.348	0.181	0.24	0.165
655	WBGene00001173	egl-4	IV	+	1875641	1876207	1875650	1876207	1873584	1873692	655	58	65	25	544	501	277	13	16	14	518	532	767	103	101	2.55358e-45	2.43313e-44	0.095	0.113	0.081	0.024	0.029	0.018	0.073
387	WBGene00001194	egl-27	II	+	6846530	6847040	6846536	6847040	6845361	6846487	387	172	186	116	137	130	71	94	79	91	95	139	147	135	135	1.00614e-42	9.40923e-42	0.557	0.589	0.62	0.497	0.362	0.382	0.175
521	WBGene00006941	wnk-1	IV	+	9208075	9208516	9208084	9208516	9207233	9207998	521	123	71	62	143	143	74	36	56	52	135	168	231	137	135	1.92059e-41	1.76345e-40	0.459	0.329	0.452	0.208	0.247	0.182	0.201
468	WBGene00011980	T24B8.7	II	-	9047601	9047831	9047601	9047822	9047876	9048421	468	67	36	2	47	19	13	13	37	42	24	48	107	137	135	7.62823e-38	6.87902e-37	0.584	0.651	0.132	0.348	0.432	0.279	0.103
624	WBGene00013878	atfs-1	V	+	14196332	14196419	14196338	14196419	14196214	14196286	624	14	8	11	4	3	2	8	6	4	7	4	11	10	4	6.79637e-37	6.02134e-36	0.583	0.516	0.688	0.314	0.375	0.127	0.324
552	WBGene00007135	cdk-12	III	+	4340005	4340483	4340014	4340483	4339507	4339619	552	42	54	63	42	59	44	21	28	33	46	41	79	107	105	3.40584e-36	2.96543e-35	0.495	0.473	0.584	0.309	0.401	0.291	0.184
61	WBGene00007554	pptr-2	V	-	11029177	11029282	11029177	11029270	11029321	11029387	61	38	48	33	53	42	36	28	10	20	53	50	40	22	10	9.77532e-35	8.36701e-34	0.246	0.342	0.294	0.194	0.083	0.185	0.14
355	WBGene00018636	F49E8.2	IV	+	7551368	7551511	7551374	7551511	7550873	7551027	355	174	163	225	84	55	69	72	67	67	97	24	30	135	130	4.25834e-34	3.5841e-33	0.666	0.741	0.758	0.417	0.729	0.683	0.112
631	WBGene00000874	cyk-3	III	+	6022332	6022583	6022341	6022583	6021613	6022217	631	63	49	47	187	159	118	28	48	38	136	232	298	137	135	3.16198e-33	2.6177e-32	0.249	0.233	0.282	0.169	0.169	0.112	0.105
369	WBGene00003918	par-3	III	+	5673118	5673380	5673127	5673380	5672471	5672694	369	112	130	59	156	157	90	68	97	73	150	191	203	137	135	1.77e-32	1.44169e-31	0.414	0.449	0.392	0.309	0.334	0.262	0.117
145	WBGene00010406	math-33	V	+	11117885	11117964	11117891	11117964	11117601	11117844	145	121	167	90	206	238	168	55	120	81	249	240	274	72	66	3.47576e-31	2.78612e-30	0.35	0.391	0.329	0.168	0.314	0.213	0.125
350	WBGene00011955	cdka-1	III	+	4660977	4661209	4661007	4661209	4660849	4660928	350	24	20	9	2	2	4	8	10	17	10	24	9	95	72	1.54003e-30	1.21518e-29	0.901	0.883	0.63	0.377	0.24	0.589	0.403
528	WBGene00022712	ZK355.2	II	+	2924058	2924175	2924088	2924175	2923916	2924005	528	30	31	16	43	44	14	33	15	27	22	11	12	57	27	2.5612e-29	1.98986e-28	0.248	0.25	0.351	0.415	0.392	0.516	-0.158
3	WBGene00003229	mex-3	I	+	129166	129333	129175	129333	128944	129124	3	1169	1188	853	62	65	56	394	609	619	71	91	70	137	135	9.91547e-29	7.58684e-28	0.949	0.947	0.938	0.845	0.868	0.897	0.075
342	WBGene00009163	drsh-1	I	-	9781741	9782828	9781741	9782822	9783235	9784106	342	78	82	89	8	0	5	41	60	42	22	20	30	135	135	1.03665e-27	7.81357e-27	0.907	1	0.947	0.651	0.75	0.583	0.29
366	WBGene00011195	sao-1	V	+	13964931	13965069	13964937	13965069	13964445	13964598	366	456	370	259	130	164	99	211	167	149	107	111	92	131	125	2.59718e-27	1.92879e-26	0.77	0.683	0.714	0.653	0.589	0.607	0.106
507	WBGene00016200	dpff-1	III	-	5905396	5905614	5905396	5905602	5905652	5905906	507	80	112	75	136	118	131	41	27	25	102	154	106	140	135	9.35405e-26	6.84608e-25	0.362	0.478	0.356	0.279	0.145	0.185	0.196
212	WBGene00018367	F42H10.3	III	+	8487699	8487893	8487747	8487893	8487406	8487520	212	56	98	55	27	7	25	76	59	64	45	26	39	148	107	1.10897e-25	8.00043e-25	0.6	0.91	0.614	0.55	0.621	0.543	0.137
55	WBGene00006791	unc-57	I	+	4677669	4677724	4677675	4677724	4676458	4676646	55	59	68	47	53	51	54	41	30	33	57	76	37	48	42	4.05486e-25	2.88409e-24	0.493	0.538	0.432	0.386	0.257	0.438	0.127
174	WBGene00002998	lin-9	III	-	8903015	8903618	8903015	8903612	8903658	8903791	174	132	134	74	79	84	64	32	57	33	81	83	107	126	126	6.35313e-25	4.45602e-24	0.626	0.615	0.536	0.283	0.407	0.236	0.284
1	WBGene00000366	cbp-1	III	+	9773330	9773633	9773417	9773633	9772965	9773158	1	100	103	45	246	294	127	112	113	228	146	214	343	215	135	1.55252e-24	1.07401e-23	0.203	0.18	0.182	0.325	0.249	0.294	-0.101
304	WBGene00003196	mel-11	II	+	9363209	9363355	9363218	9363355	9362967	9363151	304	120	125	90	112	81	57	47	81	87	55	123	161	135	130	3.00515e-24	2.05081e-23	0.508	0.598	0.603	0.451	0.388	0.342	0.176
58	WBGene00009180	nurf-1	II	+	14403525	14403698	14403534	14403698	14403047	14403154	58	27	36	25	68	78	51	22	11	7	49	62	76	102	100	1.44376e-23	9.72134e-23	0.28	0.312	0.325	0.306	0.148	0.083	0.127
217	WBGene00019762	M03F8.3	V	+	5941585	5941807	5941594	5941807	5940214	5941249	217	303	320	268	169	140	160	219	177	213	280	257	297	137	135	4.75277e-23	3.15809e-22	0.639	0.693	0.623	0.435	0.404	0.414	0.234
474	WBGene00006832	unc-105	II	+	8121772	8121974	8121823	8121974	8121253	8121562	474	37	23	35	7	11	9	17	26	25	18	7	19	179	135	1.12309e-22	7.36572e-22	0.799	0.612	0.746	0.416	0.737	0.498	0.169
194	WBGene00000549	cls-2	III	+	9058263	9058392	9058272	9058392	9057780	9058221	194	115	124	72	49	61	56	105	64	73	89	51	75	122	113	1.38042e-22	8.93733e-22	0.685	0.653	0.544	0.522	0.538	0.474	0.116
222	WBGene00009245	rict-1	II	-	13113870	13114163	13113870	13114157	13114710	13114995	222	45	27	16	25	10	7	3	25	30	13	20	54	135	135	1.566e-22	1.00105e-21	0.643	0.73	0.696	0.188	0.556	0.357	0.323
335	WBGene00021460	zwl-1	I	+	2407815	2408076	2407821	2408076	2406326	2406598	335	167	137	210	100	83	104	134	108	80	77	92	117	135	135	4.53963e-22	2.86564e-21	0.625	0.623	0.669	0.635	0.54	0.406	0.112
311	WBGene00003868	ooc-3	II	-	11494996	11495094	11494996	11495088	11495140	11495314	311	89	125	73	40	28	12	39	43	55	18	25	39	91	85	5.97323e-22	3.72405e-21	0.675	0.807	0.85	0.669	0.616	0.568	0.16
195	WBGene00010479	K01G5.8	III	-	10740524	10740606	10740524	10740597	10740644	10740772	195	190	187	173	176	178	225	91	57	58	296	245	231	61	52	6.09005e-21	3.75058e-20	0.479	0.472	0.396	0.208	0.166	0.176	0.266
7	WBGene00004167	pqn-87	II	-	12210812	12211182	12210812	12211173	12211789	12212378	7	527	554	432	899	793	634	271	306	211	1171	1201	1379	137	135	6.44263e-21	3.91991e-20	0.366	0.408	0.402	0.186	0.201	0.131	0.219
541	WBGene00012458	ash-2	II	+	11980765	11981096	11980771	11981096	11980627	11980720	541	76	60	56	95	58	43	41	42	87	91	89	141	86	86	3.66967e-20	2.20617e-19	0.444	0.508	0.566	0.311	0.321	0.382	0.168
565	WBGene00012245	W04D2.6	V	+	12502563	12503086	12502569	12503086	12501664	12502232	565	330	299	331	355	307	239	175	133	150	498	327	383	135	135	5.43091e-20	3.2266e-19	0.482	0.493	0.581	0.26	0.289	0.281	0.242
403	WBGene00008685	mon-2	IV	+	12104916	12105074	12104922	12105074	12104594	12104779	403	190	219	169	27	16	21	207	190	255	33	68	50	135	135	6.50153e-20	3.81776e-19	0.876	0.932	0.889	0.863	0.736	0.836	0.087
35	WBGene00022235	sqd-1	IV	+	6325310	6326404	6325319	6326404	6324725	6325233	35	2129	2459	1772	4244	4625	3751	1586	1662	1934	6955	7738	9560	137	135	2.16794e-19	1.2584e-18	0.331	0.344	0.318	0.183	0.175	0.166	0.156
508	WBGene00004889	smp-1	I	+	14812410	14812559	14812417	14812559	14812261	14812359	508	28	24	12	40	62	15	8	21	9	36	36	76	91	91	1.60538e-18	9.2127e-18	0.412	0.279	0.444	0.182	0.368	0.106	0.16
630	WBGene00018953	F56C9.10	III	-	7332939	7333431	7332939	7333422	7333607	7333790	630	316	285	132	212	183	100	64	106	167	201	198	374	137	135	3.14654e-18	1.7854e-17	0.595	0.605	0.565	0.239	0.345	0.306	0.292
559	WBGene00008266	C53A5.6	V	-	14544861	14545480	14544861	14545471	14545520	14545729	559	183	146	96	139	108	64	78	69	84	101	168	181	137	135	4.19295e-18	2.35271e-17	0.565	0.571	0.596	0.432	0.288	0.314	0.233
229	WBGene00019121	npl-4.2	II	+	5624562	5624979	5624568	5624979	5623758	5624491	229	127	126	132	351	341	454	47	53	82	398	328	427	135	135	5.1878e-18	2.87895e-17	0.266	0.27	0.225	0.106	0.139	0.161	0.118
120	WBGene00002136	inx-14	I	-	7350554	7350606	7350554	7350600	7350650	7350932	120	68	55	62	62	53	58	25	11	11	22	39	45	45	39	1.44357e-17	7.92396e-17	0.487	0.474	0.481	0.496	0.196	0.175	0.192
648	WBGene00003965	pdk-1	X	+	1326072	1326129	1326078	1326129	1325428	1325670	648	5	6	6	3	2	2	1	0	10	11	1	15	50	44	1.77233e-17	9.62396e-17	0.595	0.725	0.725	0.074	0	0.37	0.534
551	WBGene00011775	T14G10.5	IV	+	10153117	10153231	10153123	10153231	10152337	10153073	551	107	124	56	458	418	301	46	36	36	688	709	988	107	101	2.86064e-17	1.53684e-16	0.181	0.219	0.149	0.059	0.046	0.033	0.137
524	WBGene00007975	gls-1	I	+	8741188	8741368	8741197	8741368	8740960	8741124	524	163	174	101	101	72	39	61	78	64	94	88	96	137	135	8.14972e-17	4.33222e-16	0.614	0.704	0.718	0.39	0.466	0.396	0.261
338	WBGene00008166	saps-1	II	+	11298256	11298397	11298262	11298397	11298095	11298215	338	112	110	35	66	47	43	20	49	53	81	86	130	112	106	8.23885e-16	4.33398e-15	0.616	0.689	0.435	0.189	0.35	0.278	0.308
481	WBGene00003711	nhr-121	III	-	2449701	2449865	2449701	2449859	2449912	2450031	481	33	22	34	10	4	10	62	20	33	23	23	17	112	112	1.73527e-15	9.03416e-15	0.767	0.846	0.773	0.729	0.465	0.66	0.177
118	WBGene00015470	C05D2.10	III	-	5599322	5599799	5599322	5599793	5599843	5600058	118	47	81	50	292	378	277	15	24	6	315	262	326	135	135	3.28945e-15	1.69508e-14	0.139	0.176	0.153	0.045	0.084	0.018	0.107
241	WBGene00018037	chtl-1	X	-	5358608	5358768	5358608	5358762	5358810	5359094	241	6	20	4	27	28	23	0	1	0	7	18	29	135	135	4.79775e-15	2.44734e-14	0.182	0.417	0.148	0	0.053	0	0.231
607	WBGene00000911	daf-15	IV	+	9391268	9391448	9391286	9391448	9391009	9391226	607	83	71	43	102	105	62	24	58	55	117	156	252	146	135	9.46898e-15	4.78183e-14	0.429	0.385	0.391	0.159	0.256	0.168	0.207
660	WBGene00022069	eel-1	IV	-	3039694	3040100	3039694	3040091	3040497	3042819	660	278	247	85	475	358	105	77	168	167	406	604	871	137	135	1.08858e-14	5.44292e-14	0.366	0.405	0.444	0.157	0.215	0.159	0.228
209	WBGene00003209	mel-26	I	+	9134974	9135094	9134986	9135094	9134180	9134438	209	141	200	104	124	138	107	59	64	78	128	130	98	113	101	5.71076e-13	2.82738e-12	0.504	0.564	0.465	0.292	0.306	0.416	0.173
314	WBGene00003476	mtm-3	III	-	3799800	3799875	3799800	3799863	3799917	3800054	314	97	74	37	76	55	53	27	55	37	54	64	95	63	51	7.06021e-13	3.46156e-12	0.508	0.521	0.361	0.288	0.41	0.24	0.151
362	WBGene00013877	ZC376.6	V	+	14190161	14190295	14190173	14190295	14189974	14190121	362	93	81	63	19	16	10	15	47	46	35	22	27	127	115	4.55729e-12	2.21292e-11	0.816	0.821	0.851	0.28	0.659	0.607	0.314
570	WBGene00000938	dcp-66	I	-	7539174	7539259	7539174	7539250	7539302	7539501	570	38	45	18	31	30	7	14	12	34	35	46	54	78	69	9.54923e-12	4.59273e-11	0.52	0.57	0.695	0.261	0.188	0.358	0.326
533	WBGene00000793	crh-1	III	+	11688125	11688336	11688131	11688336	11685209	11685303	533	54	52	13	94	88	43	25	5	35	110	71	145	87	87	1.58454e-11	7.54899e-11	0.365	0.371	0.232	0.185	0.066	0.194	0.174
111	WBGene00000818	csn-6	IV	+	13302936	13303066	13302951	13303066	13302556	13302898	111	133	135	147	88	91	78	45	67	60	173	74	113	123	108	1.98257e-11	9.35697e-11	0.57	0.566	0.623	0.186	0.443	0.318	0.271
91	WBGene00017929	grld-1	IV	-	122404	122558	122404	122550	123700	124311	91	30	53	45	255	293	245	4	13	5	250	170	184	136	135	3.51279e-11	1.64255e-10	0.105	0.152	0.154	0.016	0.071	0.026	0.099
254	WBGene00008274	C53B4.4	IV	+	8983693	8983848	8983702	8983848	8983469	8983647	254	150	184	108	150	139	113	62	45	103	167	128	139	137	135	6.83372e-11	3.16608e-10	0.496	0.566	0.485	0.268	0.257	0.422	0.2
619	WBGene00001249	elt-1	IV	+	9618504	9618633	9618507	9618633	9617258	9617413	619	64	37	41	19	13	22	48	19	43	38	18	15	122	119	1.11822e-10	5.13367e-10	0.767	0.735	0.645	0.552	0.507	0.737	0.117
258	WBGene00001007	dli-1	IV	-	13097578	13097829	13097578	13097823	13097873	13098038	258	263	275	272	293	244	263	187	190	170	420	401	412	135	135	2.1971e-10	9.99583e-10	0.473	0.53	0.508	0.308	0.321	0.292	0.197
269	WBGene00011625	vps-39	V	-	14036621	14036911	14036621	14036902	14036955	14037324	269	95	104	72	115	100	48	24	57	74	110	70	131	137	135	2.27509e-10	1.02582e-09	0.449	0.506	0.596	0.177	0.445	0.358	0.19
670	WBGene00008774	F13H10.3	IV	-	11014724	11014828	11014724	11014822	11014870	11015144	670	17	23	4	106	128	66	2	5	14	97	156	160	97	91	2.64501e-10	1.18206e-09	0.131	0.144	0.054	0.019	0.029	0.076	0.068
167	WBGene00009770	F46B6.5	V	-	9780204	9780422	9780204	9780416	9780621	9780709	167	74	48	60	23	40	44	25	21	18	65	47	55	81	81	3.14402e-10	1.39275e-09	0.763	0.545	0.577	0.278	0.309	0.247	0.35
347	WBGene00006443	pak-2	V	-	11038598	11038986	11038598	11038980	11039027	11039152	347	55	58	29	60	43	40	23	47	37	71	62	76	118	118	7.93093e-10	3.46584e-09	0.478	0.574	0.42	0.245	0.431	0.327	0.156
451	WBGene00002061	ife-3	V	-	7157	7393	7157	7384	7432	7609	451	949	915	835	1521	1487	1418	405	494	284	1297	1083	1149	137	135	7.96114e-10	3.46584e-09	0.381	0.377	0.367	0.235	0.31	0.196	0.128
324	WBGene00007008	rfp-1	III	+	8360724	8361113	8360733	8361113	8359975	8360596	324	227	171	185	112	149	109	103	108	137	214	124	129	137	135	2.33458e-09	1.00766e-08	0.666	0.531	0.626	0.322	0.462	0.511	0.176
255	WBGene00008274	C53B4.4	IV	+	8981694	8982083	8981700	8982083	8980878	8981358	255	176	145	84	87	73	42	64	90	110	87	133	139	135	135	3.24865e-09	1.39031e-08	0.669	0.665	0.667	0.424	0.404	0.442	0.244
652	WBGene00009451	cids-2	I	-	8807289	8807381	8807289	8807369	8807420	8807524	652	53	44	29	19	0	5	12	26	20	10	5	17	47	35	8.73062e-09	3.70501e-08	0.675	1	0.812	0.472	0.795	0.467	0.251
448	WBGene00011696	eea-1	V	-	13496109	13497051	13496109	13497045	13497092	13497266	448	74	36	29	97	120	32	15	25	43	74	124	243	135	135	1.56596e-08	6.59008e-08	0.433	0.231	0.475	0.169	0.168	0.15	0.217
466	WBGene00013465	Y67H2A.10	IV	-	13285961	13286111	13285961	13286102	13286164	13286322	466	116	96	53	31	28	17	35	55	29	36	68	28	136	134	1.89005e-08	7.88823e-08	0.787	0.772	0.754	0.489	0.443	0.505	0.292
8	WBGene00004167	pqn-87	II	-	12215655	12215775	12215655	12215766	12215889	12216191	8	62	68	38	416	415	217	16	34	73	396	470	708	113	104	3.11665e-08	1.29009e-07	0.121	0.131	0.139	0.036	0.062	0.087	0.069
463	WBGene00019163	ubxn-6	IV	-	4808950	4809502	4808950	4809497	4809547	4809695	463	210	186	180	392	356	335	85	96	100	462	406	392	135	135	6.97072e-08	2.86196e-07	0.349	0.343	0.35	0.155	0.191	0.203	0.164
520	WBGene00006941	wnk-1	IV	+	9203708	9204151	9203714	9204151	9203292	9203377	520	36	31	5	39	12	13	12	16	34	23	59	105	78	78	7.63832e-08	3.11077e-07	0.48	0.721	0.278	0.343	0.213	0.245	0.226
365	WBGene00011248	R11D1.10	V	+	12730044	12730204	12730051	12730204	12729828	12730005	365	15	23	25	47	53	54	6	8	15	55	64	70	135	135	8.63914e-08	3.49021e-07	0.242	0.303	0.316	0.098	0.111	0.176	0.159
348	WBGene00007017	mdt-17	V	-	20254871	20255001	20254871	20254992	20256307	20256525	348	161	142	131	83	80	80	55	93	47	106	77	109	123	114	1.00297e-07	4.01985e-07	0.643	0.622	0.603	0.325	0.528	0.286	0.243
102	WBGene00006823	unc-94	I	-	5998577	5998664	5998577	5998655	5998709	5998803	102	32	18	9	22	30	9	31	17	21	5	8	12	32	23	1.05264e-07	4.18568e-07	0.511	0.301	0.418	0.817	0.604	0.557	-0.249
472	WBGene00013676	ekl-4	I	+	14476344	14476721	14476350	14476721	14474638	14474931	472	236	187	189	59	73	85	119	85	110	100	81	75	135	135	1.65855e-07	6.5435e-07	0.8	0.719	0.69	0.543	0.512	0.595	0.186
250	WBGene00013481	Y69H2.3	V	-	18660842	18660980	18660842	18660965	18661087	18661177	250	59	60	76	11	32	13	59	62	50	7	16	4	79	64	2.3331e-07	9.13343e-07	0.813	0.603	0.826	0.872	0.758	0.91	-0.099
459	WBGene00018512	trpp-8	I	-	5614436	5614690	5614436	5614684	5614734	5615129	459	33	16	17	61	25	34	14	8	15	77	76	125	135	135	3.06406e-07	1.19027e-06	0.351	0.39	0.333	0.154	0.095	0.107	0.239
345	WBGene00018819	rog-1	II	-	1372920	1373059	1372920	1373050	1373265	1373415	345	46	67	34	30	28	8	17	22	27	29	28	52	132	123	5.02099e-07	1.93557e-06	0.588	0.69	0.798	0.353	0.423	0.326	0.325
233	WBGene00004945	sop-2	II	+	12342629	12343505	12342635	12343505	12341922	12342268	233	10	4	5	18	20	5	0	0	0	5	33	30	135	135	5.96574e-07	2.26519e-06	0.357	0.167	0.5	0	0	0	0.341
608	WBGene00015545	C06G1.1	X	+	16635297	16635555	16635303	16635555	16635161	16635233	608	83	41	99	220	264	175	101	91	45	164	146	113	65	65	5.95958e-07	2.26519e-06	0.274	0.134	0.361	0.381	0.384	0.285	-0.094
540	WBGene00005007	spr-2	IV	+	8892045	8892246	8892048	8892246	8891469	8891972	540	224	175	244	327	377	378	258	106	118	218	162	147	135	135	7.6252e-07	2.87367e-06	0.407	0.317	0.392	0.542	0.396	0.445	-0.089
440	WBGene00013223	efa-6	IV	-	12613389	12613629	12613389	12613623	12614049	12614197	440	137	106	82	411	331	240	60	93	57	285	321	357	135	135	1.19536e-06	4.47155e-06	0.25	0.243	0.255	0.174	0.225	0.138	0.07
649	WBGene00003796	npp-10	III	-	6018581	6019043	6018581	6019037	6019085	6019286	649	241	225	95	187	106	73	109	121	228	147	169	344	135	135	1.80006e-06	6.68405e-06	0.563	0.68	0.565	0.426	0.417	0.399	0.189
629	WBGene00021311	Y32H12A.2	III	-	5346757	5347126	5346757	5347120	5347499	5347881	629	126	138	125	62	66	56	70	88	53	76	71	67	135	135	3.97363e-06	1.46473e-05	0.67	0.676	0.691	0.479	0.553	0.442	0.188
267	WBGene00008767	F13G3.7	I	+	7305196	7305514	7305205	7305514	7305003	7305156	267	30	60	32	140	119	91	18	25	8	146	132	138	137	135	4.14551e-06	1.51702e-05	0.174	0.332	0.257	0.108	0.157	0.054	0.148
488	WBGene00011723	T12A7.2	IV	-	11757466	11757568	11757466	11757562	11757618	11757946	488	22	25	13	7	2	11	20	26	15	15	7	14	95	89	6.30212e-06	2.27327e-05	0.746	0.921	0.525	0.555	0.777	0.501	0.12
685	WBGene00008362	cfim-2	IV	+	8927917	8928026	8927923	8928026	8927455	8927871	685	129	107	107	66	50	60	74	64	46	56	75	76	102	96	6.28936e-06	2.27327e-05	0.648	0.668	0.627	0.554	0.445	0.363	0.194
245	WBGene00013482	Y69H2.7	V	+	18695520	18696070	18695529	18696070	18693341	18693541	245	118	120	162	84	75	73	80	89	83	103	98	110	137	135	8.16822e-06	2.9255e-05	0.581	0.612	0.686	0.434	0.472	0.426	0.182
203	WBGene00006514	tdp-1	II	+	8998932	8999150	8998941	8999150	8998748	8998889	203	246	358	305	110	120	114	181	150	116	137	105	125	136	134	9.82768e-06	3.49505e-05	0.688	0.746	0.725	0.566	0.585	0.478	0.177
122	WBGene00007329	C05C10.2	II	+	9930447	9930830	9930453	9930830	9930136	9930331	122	235	214	311	34	32	37	145	138	184	59	42	56	135	135	1.18574e-05	4.1874e-05	0.874	0.87	0.894	0.711	0.767	0.767	0.131
322	WBGene00000994	dic-1	IV	+	8693173	8693345	8693182	8693345	8692874	8693091	322	65	64	23	22	31	10	24	35	26	29	54	20	137	135	1.32292e-05	4.63942e-05	0.744	0.67	0.694	0.449	0.39	0.562	0.236
400	WBGene00018420	F44E2.7	III	-	8846827	8847409	8846827	8847403	8848166	8848390	400	391	384	285	48	40	38	148	209	160	70	45	41	135	135	1.41834e-05	4.93974e-05	0.891	0.906	0.882	0.679	0.823	0.796	0.127
59	WBGene00009180	nurf-1	II	+	14397084	14397222	14397090	14397222	14396074	14396409	59	99	124	67	64	61	52	66	46	68	55	75	141	131	125	1.45223e-05	5.02313e-05	0.596	0.66	0.551	0.534	0.369	0.315	0.196
171	WBGene00009770	F46B6.5	V	-	9780204	9780425	9780204	9780416	9780621	9780709	171	7	5	9	23	40	44	8	2	5	65	47	55	83	81	1.90041e-05	6.52861e-05	0.229	0.109	0.166	0.107	0.04	0.081	0.092
606	WBGene00000911	daf-15	IV	+	9387256	9387562	9387265	9387562	9386918	9387140	606	42	17	7	109	64	9	15	22	32	81	143	266	137	135	2.16296e-05	7.38036e-05	0.275	0.207	0.434	0.154	0.132	0.106	0.175
89	WBGene00019465	acl-14	V	-	9332760	9332931	9332760	9332925	9332977	9333062	89	131	89	92	248	274	194	61	101	109	377	317	350	78	78	2.19493e-05	7.4392e-05	0.346	0.245	0.322	0.139	0.242	0.237	0.098
434	WBGene00006349	sur-2	I	-	14783062	14783436	14783062	14783430	14783770	14783891	434	38	22	7	6	11	1	16	35	15	13	18	35	114	114	2.33183e-05	7.8505e-05	0.864	0.667	0.875	0.552	0.66	0.3	0.298
144	WBGene00010406	math-33	V	+	11114300	11114645	11114309	11114645	11113913	11114255	144	105	66	25	327	207	142	42	52	76	295	326	551	137	135	2.52261e-05	8.43654e-05	0.24	0.239	0.148	0.123	0.136	0.12	0.083
319	WBGene00011194	R10D12.13	V	+	13962770	13962906	13962776	13962906	13962612	13962727	319	48	34	42	21	18	15	15	17	32	28	20	17	102	96	2.58036e-05	8.57289e-05	0.683	0.64	0.725	0.335	0.444	0.639	0.21
252	WBGene00012868	tbc-9	IV	-	13477992	13478115	13477992	13478109	13478157	13478563	252	69	96	109	63	50	72	45	61	83	84	68	71	116	110	3.22521e-05	0.000106453	0.509	0.645	0.589	0.337	0.46	0.526	0.14
261	WBGene00017472	cst-1	X	+	4342325	4342493	4342331	4342493	4342202	4342283	261	2	0	0	20	42	38	15	1	3	51	50	45	74	74	4.35997e-05	0.000142973	0.091	0	0	0.227	0.02	0.063	-0.073
5	WBGene00004167	pqn-87	II	-	12213391	12214968	12213391	12214887	12215655	12215766	5	645	590	355	339	229	163	565	557	860	318	358	521	178	104	4.48866e-05	0.000146244	0.526	0.601	0.56	0.509	0.476	0.491	0.07
75	WBGene00019120	npl-4.1	II	+	5633043	5633282	5633049	5633282	5632220	5632953	75	94	66	113	193	135	235	57	43	43	219	186	192	135	135	4.51995e-05	0.000146319	0.328	0.328	0.325	0.207	0.188	0.183	0.134
382	WBGene00008219	C50B6.3	V	+	13314603	13315374	13314609	13315374	13313934	13314519	382	227	252	188	43	46	39	69	95	79	52	26	38	135	135	4.58748e-05	0.000147559	0.841	0.846	0.828	0.57	0.785	0.675	0.162
140	WBGene00006976	zhp-3	I	-	8530340	8530412	8530340	8530406	8530452	8530708	140	2	8	7	52	45	48	1	10	16	28	28	12	65	59	5.09409e-05	0.000162817	0.034	0.139	0.117	0.031	0.245	0.548	-0.178
457	WBGene00000421	ced-7	III	-	9573464	9573649	9573464	9573643	9573695	9574153	457	65	100	52	141	121	31	44	87	73	151	218	250	135	135	5.30237e-05	0.000168408	0.316	0.452	0.627	0.226	0.285	0.226	0.219
334	WBGene00013895	ZC434.9	I	+	10358982	10359488	10359423	10359488	10358387	10358495	334	628	572	452	9	24	5	427	498	307	4	10	2	451	24	5.5529e-05	0.000175263	0.788	0.559	0.828	0.85	0.726	0.891	-0.097
184	WBGene00086568	Y2H9A.6	V	+	13444395	13444639	13444401	13444639	13444145	13444351	184	1	9	1	0	0	2	2	8	1	1	2	5	135	135	5.80853e-05	0.000182193	1	1	0.333	0.667	0.8	0.167	0.233
302	WBGene00000528	clh-1	II	-	11847721	11847848	11847721	11847836	11847981	11848026	302	18	16	25	3	3	3	19	17	15	3	9	14	23	11	6.26457e-05	0.000195284	0.742	0.718	0.799	0.752	0.475	0.339	0.231
358	WBGene00007756	C27A7.5	V	-	12160297	12160443	12160297	12160437	12160858	12160951	358	45	20	16	63	79	50	28	25	30	18	26	51	86	84	6.91658e-05	0.000214287	0.411	0.198	0.238	0.603	0.484	0.365	-0.202
296	WBGene00000459	ceh-38	II	+	6953181	6953668	6953208	6953668	6952743	6953059	296	149	171	93	44	28	28	85	64	63	33	37	36	155	135	8.26542e-05	0.000254514	0.747	0.842	0.743	0.692	0.601	0.604	0.145
602	WBGene00001023	dnj-5	II	-	6854040	6854149	6854040	6854143	6854193	6854265	602	24	23	27	8	5	14	13	5	8	12	16	16	32	26	0.000130392	0.000399079	0.709	0.789	0.61	0.468	0.202	0.289	0.383
60	WBGene00194706	C53A5.16	V	-	14522033	14522195	14522033	14522189	14522238	14522349	60	8	13	2	28	22	30	8	4	5	55	16	39	104	104	0.000133583	0.000406382	0.222	0.371	0.063	0.127	0.2	0.114	0.072
65	WBGene00011240	R11A8.7	IV	+	10381652	10381807	10381658	10381807	10381517	10381578	65	33	26	8	91	24	13	2	7	27	44	83	99	54	54	0.000159319	0.000481772	0.266	0.52	0.381	0.043	0.078	0.214	0.277
172	WBGene00009770	F46B6.5	V	-	9780753	9781326	9780753	9781200	9781423	9781532	172	381	412	318	25	10	22	262	295	290	24	18	51	221	102	0.000202707	0.000605721	0.876	0.95	0.87	0.834	0.883	0.724	0.085
596	WBGene00022681	ZK185.1	IV	+	4552007	4552248	4552019	4552248	4551045	4551237	596	19	8	19	20	16	25	2	4	10	29	37	33	140	135	0.00020171	0.000605721	0.478	0.325	0.423	0.062	0.094	0.226	0.281
561	WBGene00020346	T08B2.5	I	+	6216058	6216168	6216061	6216168	6215918	6215987	561	15	14	7	42	26	26	10	12	35	19	32	43	30	27	0.000212635	0.000631651	0.243	0.326	0.195	0.321	0.252	0.423	-0.077
163	WBGene00004117	sin-3	I	+	8422853	8422946	8422859	8422946	8422657	8422807	163	138	152	100	40	40	31	120	86	58	47	36	52	86	80	0.000232431	0.000686418	0.762	0.779	0.75	0.704	0.69	0.509	0.129
444	WBGene00007696	tram-1	IV	-	10219985	10220607	10219985	10220601	10220649	10220780	444	169	165	120	879	942	764	82	70	83	1181	1208	1219	124	124	0.00030489	0.00089517	0.161	0.149	0.136	0.065	0.055	0.064	0.087
113	WBGene00001485	fre-1	V	-	20082072	20082318	20082072	20082309	20083096	20083260	113	63	40	56	93	113	72	17	22	40	119	97	110	137	135	0.000320704	0.000936159	0.4	0.259	0.434	0.123	0.183	0.264	0.174
371	WBGene00021349	arl-13	I	+	2068868	2069049	2068877	2069049	2068504	2068827	371	1	0	6	0	1	5	0	9	3	2	0	1	137	135	0.000330598	0.000959494	1	0	0.542	0	1	0.747	-0.068
471	WBGene00009439	mlcd-1	III	-	4567660	4567788	4567660	4567783	4567831	4567966	471	28	36	6	110	104	89	0	9	6	81	102	114	114	109	0.00034192	0.000986683	0.196	0.249	0.061	0	0.078	0.048	0.127
620	WBGene00016650	C44E4.1	I	-	4612025	4613022	4612025	4613016	4613278	4613673	620	128	172	92	171	200	174	73	109	124	229	201	313	135	135	0.000682425	0.00195809	0.428	0.462	0.346	0.242	0.352	0.284	0.119
153	WBGene00008793	F14D7.6	V	+	14305837	14306202	14305848	14306202	14305653	14305794	153	0	2	5	32	22	24	0	0	0	31	31	34	138	134	0.000833313	0.00237753	0	0.081	0.168	0	0	0	0.083
560	WBGene00044774	F16B3.3	V	-	1316803	1316919	1316803	1316901	1316963	1317031	560	5	8	0	4	0	2	2	0	0	9	3	15	35	17	0.000868941	0.00246525	0.378	1	0	0.097	0	0	0.427
34	WBGene00022300	Y76B12C.6	IV	+	1990549	1991354	1990558	1991354	1989258	1989466	34	96	107	100	12	12	10	54	84	90	24	11	44	137	135	0.000897702	0.00253262	0.887	0.898	0.908	0.689	0.883	0.668	0.151
289	WBGene00009885	F49E2.1	X	-	9563252	9563321	9563252	9563314	9563363	9563484	289	22	10	17	19	44	22	11	16	4	36	28	24	41	34	0.00117939	0.00330885	0.49	0.159	0.391	0.202	0.322	0.121	0.132
332	WBGene00016074	C24H12.5	II	-	410475	410581	410475	410575	410624	410704	332	16	24	12	33	31	13	10	9	12	31	17	23	37	31	0.00123662	0.00345023	0.289	0.393	0.436	0.213	0.307	0.304	0.098
424	WBGene00019953	wapl-1	IV	-	4445225	4445424	4445225	4445418	4445463	4445644	424	57	48	71	105	109	65	45	69	80	122	166	213	135	135	0.00149122	0.00413771	0.352	0.306	0.522	0.269	0.294	0.273	0.115
107	WBGene00012701	Y39B6A.43	V	-	18966504	18966862	18966504	18966853	18967506	18967619	107	56	41	18	19	15	6	20	11	20	12	8	33	108	106	0.00230801	0.00636911	0.743	0.728	0.746	0.621	0.574	0.373	0.216
669	WBGene00015507	C06A6.2	IV	+	7853070	7853320	7853079	7853320	7852876	7853017	669	11	20	20	10	11	2	13	16	43	22	16	11	136	134	0.0029406	0.00807068	0.52	0.642	0.908	0.368	0.496	0.794	0.137
477	WBGene00001863	him-4	X	+	9751745	9751937	9751814	9751937	9750968	9751539	477	64	49	63	166	203	135	74	148	183	152	212	219	178	116	0.0031371	0.00856344	0.201	0.136	0.233	0.241	0.313	0.353	-0.112
132	WBGene00008419	wdr-23	I	+	7600410	7600621	7600434	7600621	7600153	7600333	132	277	290	264	59	72	57	327	258	248	37	54	30	152	135	0.00373124	0.0101305	0.807	0.782	0.804	0.887	0.809	0.88	-0.061
40	WBGene00021597	spsb-1	II	+	15222824	15223191	15222830	15223191	15220191	15220445	40	100	92	114	312	254	218	26	47	64	200	167	304	135	135	0.00410251	0.0110341	0.243	0.266	0.343	0.115	0.22	0.174	0.114
469	WBGene00011980	T24B8.7	II	-	9049714	9049817	9049714	9049811	9049860	9050270	469	14	2	1	47	40	4	0	4	10	19	29	104	96	90	0.00410774	0.0110341	0.218	0.045	0.19	0	0.115	0.083	0.085
207	WBGene00012100	sipa-1	V	-	11632319	11632467	11632319	11632461	11632711	11633173	207	5	13	3	5	18	1	0	0	10	23	7	10	135	135	0.00625153	0.0167038	0.5	0.419	0.75	0	0	0.5	0.39
587	WBGene00003656	nhr-66	IV	-	8228994	8229068	8228994	8229062	8229248	8229332	587	7	10	5	15	9	9	2	0	2	25	12	8	9	3	0.00870293	0.0231315	0.135	0.27	0.156	0.026	0	0.077	0.153
662	WBGene00011344	T01G9.2	I	-	8287863	8288004	8287863	8287995	8288048	8288124	662	28	35	26	97	116	63	6	16	8	101	87	73	68	59	0.0090974	0.0240533	0.2	0.207	0.264	0.049	0.138	0.087	0.132
682	WBGene00004403	rom-4	IV	+	17002693	17003082	17002699	17003082	16999490	16999834	682	57	32	15	50	84	45	13	15	40	65	46	78	135	135	0.00953686	0.0250839	0.533	0.276	0.25	0.167	0.246	0.339	0.102
199	WBGene00018681	denn-4	IV	+	1929365	1929521	1929371	1929521	1929166	1929316	199	24	11	1	36	17	18	2	17	12	38	39	96	135	135	0.00974472	0.0254979	0.4	0.393	0.053	0.05	0.304	0.111	0.127
291	WBGene00011352	rskn-1	I	-	8574432	8574581	8574432	8574575	8574812	8575172	291	64	79	62	231	234	243	22	24	30	152	170	124	135	135	0.0123508	0.0321504	0.217	0.252	0.203	0.126	0.124	0.195	0.076
4	WBGene00004782	set-2	III	-	4925686	4925746	4925686	4925737	4926496	4926745	4	12	13	7	19	1	1	10	11	16	5	18	14	53	44	0.0129969	0.0336587	0.344	0.915	0.853	0.624	0.337	0.487	0.221
515	WBGene00010551	smg-8	II	+	14442917	14443463	14442923	14443463	14442036	14442211	515	97	81	51	25	47	48	46	79	74	66	43	77	135	135	0.013558	0.0349326	0.795	0.633	0.515	0.411	0.648	0.49	0.131
604	WBGene00021512	Y41D4B.4	IV	+	1666510	1666925	1666513	1666925	1664435	1664538	604	16	15	9	90	85	72	5	26	33	42	65	83	96	96	0.0173039	0.0443577	0.151	0.15	0.111	0.106	0.286	0.284	-0.088
129	WBGene00022800	ZK688.5	III	-	7886029	7886269	7886029	7886263	7886423	7887116	129	84	89	74	45	66	49	53	106	61	55	88	100	135	135	0.0234889	0.0599085	0.651	0.574	0.602	0.491	0.546	0.379	0.137
54	WBGene00006791	unc-57	I	+	4678567	4679409	4678573	4679409	4677669	4677724	54	75	63	53	58	65	56	32	28	34	48	67	45	48	48	0.0246213	0.0624813	0.564	0.492	0.486	0.4	0.295	0.43	0.139
270	WBGene00011625	vps-39	V	-	14035404	14035997	14035404	14035988	14036044	14036576	270	112	103	99	160	141	146	48	69	67	157	123	145	137	135	0.0255616	0.0645431	0.408	0.419	0.401	0.232	0.356	0.313	0.109
628	WBGene00006412	nlg-1	X	-	13630240	13630515	13630240	13630506	13630559	13630672	628	1	1	2	6	17	8	0	4	1	30	17	28	108	106	0.027875	0.0700342	0.141	0.055	0.197	0	0.188	0.034	0.057
517	WBGene00000871	cye-1	I	+	6782112	6782385	6782121	6782385	6781990	6782069	517	253	221	160	38	52	22	109	93	100	37	36	18	74	72	0.0339864	0.0849659	0.866	0.805	0.876	0.741	0.715	0.844	0.082
180	WBGene00009508	F37D6.2	I	-	10476248	10476735	10476248	10476729	10476778	10476918	180	93	93	92	33	19	17	50	54	76	24	16	24	133	133	0.0361896	0.0900283	0.738	0.83	0.844	0.676	0.771	0.76	0.068
294	WBGene00002192	kin-4	IV	+	11439146	11439285	11439155	11439285	11437511	11437905	294	48	50	14	79	49	14	17	51	13	24	80	89	132	123	0.0451666	0.11181	0.361	0.487	0.482	0.398	0.373	0.12	0.146
108	WBGene00004336	ret-1	V	-	14829738	14830122	14829738	14830110	14830166	14830317	108	321	375	237	2460	2606	2086	190	171	136	2684	2463	2790	140	135	0.0495541	0.122072	0.112	0.122	0.099	0.064	0.063	0.045	0.054
616	WBGene00017699	flcn-1	II	+	6932202	6932278	6932211	6932278	6931614	6931792	616	36	32	3	32	22	4	0	11	19	25	5	19	69	60	0.0500413	0.122674	0.495	0.558	0.395	0	0.657	0.465	0.109
566	WBGene00002185	kel-3	III	+	13466960	13467035	13466966	13467035	13466829	13466917	566	0	4	3	21	16	10	2	2	7	5	5	12	14	8	0.0537707	0.13118	0	0.125	0.146	0.186	0.186	0.25	-0.117
605	WBGene00012319	W07A8.2	V	-	20727196	20727311	20727196	20727305	20727360	20727500	605	72	45	62	38	23	21	47	45	74	31	48	35	106	100	0.0575664	0.139765	0.641	0.649	0.736	0.589	0.469	0.666	0.101
134	WBGene00007907	C34B4.2	V	+	13087207	13087341	13087224	13087341	13087044	13087170	134	7	7	4	75	64	66	1	0	0	62	38	103	111	94	0.0654166	0.158064	0.073	0.085	0.049	0.013	0	0	0.065
23	WBGene00009100	rgef-1	V	-	9557589	9557721	9557589	9557718	9557992	9558537	23	5	5	10	12	2	2	8	10	6	20	14	19	125	122	0.0709353	0.170583	0.289	0.709	0.83	0.281	0.411	0.236	0.3
641	WBGene00011066	ztf-15	I	+	7258468	7258700	7258476	7258700	7258274	7258418	641	101	61	93	50	35	52	53	52	37	51	25	29	136	135	0.073418	0.175716	0.667	0.634	0.64	0.508	0.674	0.559	0.067
346	WBGene00000912	daf-16	I	+	10764350	10764496	10764356	10764496	10763589	10763706	346	142	216	92	200	200	107	101	113	182	212	220	248	110	108	0.0760161	0.181076	0.411	0.515	0.458	0.319	0.335	0.419	0.104
511	WBGene00002036	hum-2	V	+	9393171	9393427	9393177	9393427	9392428	9392570	511	43	43	24	240	211	120	13	27	18	156	229	294	135	135	0.0812286	0.192584	0.152	0.169	0.167	0.077	0.105	0.058	0.083
290	WBGene00008503	F01G4.4	IV	+	11145401	11146018	11145410	11146018	11144094	11145304	290	126	160	79	126	144	107	62	57	27	40	104	91	137	135	0.104647	0.246948	0.496	0.523	0.421	0.604	0.351	0.226	0.086
288	WBGene00020094	wip-1	III	+	5019838	5019934	5019844	5019934	5019383	5019535	288	61	33	76	78	90	56	37	37	19	67	76	49	89	83	0.115948	0.272344	0.422	0.255	0.559	0.34	0.312	0.266	0.106
238	WBGene00003238	mig-1	I	-	950846	950967	950846	950955	951018	951110	238	7	8	4	6	8	7	7	11	3	21	9	18	64	52	0.134761	0.315066	0.487	0.448	0.317	0.213	0.498	0.119	0.141
525	WBGene00003912	pal-1	III	-	4807045	4807148	4807045	4807142	4807683	4807971	525	65	64	63	89	88	61	42	33	39	20	39	28	96	90	0.140834	0.326842	0.406	0.405	0.492	0.663	0.442	0.566	-0.123
80	WBGene00020506	dop-3	X	-	6566307	6566478	6566307	6566472	6567661	6567809	80	4	0	12	0	4	0	10	4	3	8	6	7	135	135	0.141092	0.326842	1	0	1	0.556	0.4	0.3	0.248
57	WBGene00012306	W06F12.2	III	-	13728867	13728947	13728867	13728935	13729023	13729230	57	45	54	27	20	26	21	58	50	66	19	23	19	73	61	0.152296	0.351184	0.653	0.634	0.518	0.718	0.645	0.744	-0.101
397	WBGene00019199	H14E04.2	III	+	2376505	2376691	2376514	2376691	2376328	2376423	397	108	134	91	107	82	93	85	85	93	76	112	151	90	88	0.153059	0.35134	0.497	0.615	0.489	0.522	0.426	0.376	0.092
651	WBGene00009451	cids-2	I	-	8807757	8807878	8807757	8807872	8807930	8808050	651	84	46	20	100	100	31	12	23	41	62	82	52	92	86	0.156873	0.358466	0.44	0.301	0.376	0.153	0.208	0.424	0.111
680	WBGene00012131	T28F3.5	IV	+	17300216	17300488	17300273	17300488	17299728	17300145	680	3	1	2	4	5	2	15	9	17	14	13	8	185	135	0.157701	0.358734	0.354	0.127	0.422	0.439	0.336	0.608	-0.16
235	WBGene00010290	F58H1.7	V	-	11964264	11964396	11964264	11964390	11964711	11964808	235	48	24	52	46	54	63	73	60	103	122	153	143	80	74	0.17382	0.393629	0.491	0.291	0.433	0.356	0.266	0.4	0.064
41	WBGene00013122	Y52B11A.2	I	-	10968558	10968726	10968558	10968720	10968772	10968920	41	135	194	112	65	52	46	74	75	115	39	33	65	135	135	0.179392	0.404434	0.675	0.789	0.709	0.655	0.694	0.639	0.062
664	WBGene00003695	nhr-105	IV	+	7051727	7051871	7051775	7051871	7051548	7051649	664	20	9	17	10	5	1	28	8	29	0	9	0	94	48	0.187979	0.421909	0.505	0.479	0.897	1	0.312	1	-0.144
661	WBGene00004303	ran-2	III	+	7937180	7937303	7937189	7937303	7937027	7937131	661	34	28	24	115	124	118	14	17	4	104	84	108	78	69	0.197663	0.441681	0.207	0.166	0.152	0.106	0.152	0.032	0.078
53	WBGene00013591	gcn-2	II	+	13090188	13090471	13090197	13090471	13089884	13090147	53	67	54	67	148	147	110	25	53	57	148	126	176	137	135	0.209069	0.465109	0.308	0.266	0.375	0.143	0.293	0.242	0.09
264	WBGene00004120	pqn-32	II	+	13108422	13109505	13108428	13109505	13108255	13108378	264	426	362	210	97	47	39	707	815	773	149	251	213	116	116	0.216013	0.476362	0.815	0.885	0.843	0.826	0.765	0.784	0.056
643	WBGene00022420	Y102E9.2	III	+	6726485	6726582	6726494	6726582	6726074	6726446	643	97	128	97	126	148	169	63	70	63	105	121	124	90	81	0.215547	0.476362	0.409	0.438	0.341	0.351	0.342	0.314	0.06
527	WBGene00004729	sax-3	X	-	3452617	3452939	3452617	3452927	3452981	3453116	527	12	9	13	55	113	73	6	3	11	151	116	101	133	128	0.238725	0.524158	0.174	0.071	0.146	0.037	0.024	0.095	0.078
586	WBGene00009284	F31C3.2	I	+	15038052	15038268	15038061	15038268	15037738	15038007	586	217	221	203	100	67	77	167	178	214	91	74	115	137	135	0.256521	0.560792	0.681	0.765	0.722	0.644	0.703	0.647	0.058
201	WBGene00003026	lin-41	I	-	9338502	9338816	9338502	9338804	9338855	9338952	201	112	65	28	72	48	32	21	41	51	25	30	70	95	90	0.26415	0.574981	0.596	0.562	0.453	0.443	0.564	0.408	0.065
66	WBGene00010350	H01G02.3	IV	-	11787509	11787798	11787509	11787705	11788928	11789012	66	21	3	9	7	6	5	20	12	39	9	4	8	163	77	0.266854	0.578375	0.586	0.191	0.46	0.512	0.586	0.697	-0.186
47	WBGene00006618	trt-1	I	+	8768729	8768922	8768737	8768922	8768520	8768652	47	29	31	43	71	77	66	7	33	25	43	94	73	126	125	0.29016	0.626199	0.288	0.285	0.393	0.139	0.258	0.254	0.105
344	WBGene00011242	R11D1.1	V	+	12707188	12707243	12707197	12707243	12706451	12707147	344	40	65	62	4	12	2	27	43	55	2	8	15	48	39	0.341137	0.729976	0.89	0.815	0.962	0.916	0.814	0.749	0.063
380	WBGene00011071	R06F6.8	II	-	10815299	10815525	10815299	10815519	10815919	10816902	380	55	51	27	99	101	62	37	24	43	100	97	113	135	135	0.340026	0.729976	0.357	0.336	0.303	0.27	0.198	0.276	0.084
168	WBGene00009770	F46B6.5	V	-	9780204	9780425	9780204	9780422	9780621	9780709	168	7	5	9	74	48	60	8	2	5	25	21	18	81	81	0.356451	0.756335	0.086	0.094	0.13	0.242	0.087	0.217	-0.079
505	WBGene00004862	sma-9	X	+	10781154	10781359	10781200	10781359	10780895	10781101	505	27	15	6	0	0	1	23	31	57	0	10	2	174	135	0.355744	0.756335	1	1	0.823	1	0.706	0.957	0.053
90	WBGene00006974	zen-4	IV	+	6119003	6119309	6119009	6119309	6118712	6118961	90	172	112	99	68	62	41	79	128	151	64	67	82	135	135	0.359678	0.759989	0.717	0.644	0.707	0.552	0.656	0.648	0.071
553	WBGene00007135	cdk-12	III	+	4340005	4340483	4340017	4340483	4339507	4339619	553	42	54	63	5	14	8	21	28	33	9	10	5	110	105	0.361452	0.760555	0.889	0.786	0.883	0.69	0.728	0.863	0.092
26	WBGene00007752	C26H9A.2	IV	+	12667987	12668549	12667993	12668549	12666492	12667390	26	0	7	0	32	24	15	1	0	0	15	25	38	135	135	0.391536	0.820438	0	0.226	0	0.063	0	0	0.054
650	WBGene00002196	kin-10	I	-	8290240	8290432	8290240	8290429	8290482	8290639	650	831	788	657	940	1008	870	813	825	830	769	731	825	135	135	0.397441	0.82937	0.469	0.439	0.43	0.514	0.53	0.502	-0.069
157	WBGene00003620	nhr-21	II	+	7348317	7348430	7348323	7348430	7348127	7348273	157	15	14	11	18	15	14	23	6	13	18	26	31	106	100	0.423773	0.875644	0.44	0.468	0.426	0.547	0.179	0.283	0.108
219	WBGene00004151	pqn-68	V	+	12952737	12952941	12952741	12952941	12952637	12952694	219	87	89	101	4	24	6	92	64	58	3	1	5	50	50	0.424817	0.875644	0.956	0.788	0.944	0.968	0.985	0.921	-0.062
337	WBGene00012435	flh-1	IV	-	9261805	9262611	9261805	9262602	9262657	9263428	337	145	170	137	27	39	19	68	108	88	37	25	17	137	135	0.422409	0.875644	0.841	0.811	0.877	0.644	0.81	0.836	0.08
594	WBGene00015920	C17G10.9	II	-	5621664	5621797	5621664	5621791	5622408	5622483	594	4	2	4	5	21	1	1	11	1	2	21	0	59	53	0.431477	0.885756	0.418	0.079	0.782	0.31	0.32	1	-0.117
504	WBGene00004862	sma-9	X	+	10781151	10781359	10781200	10781359	10780895	10781101	504	25	16	7	0	0	1	22	27	46	0	10	2	177	135	0.468973	0.958832	1	1	0.842	1	0.673	0.946	0.074
569	WBGene00011828	nepr-1	I	+	8399369	8399509	8399375	8399509	8399258	8399320	569	82	78	76	46	48	42	66	49	39	34	51	30	53	47	0.478572	0.974512	0.613	0.59	0.616	0.633	0.46	0.535	0.064
100	WBGene00009204	F28C6.4	II	-	8596535	8596669	8596535	8596655	8596711	8596934	100	66	57	57	0	9	0	38	26	58	0	0	0	127	113	1	1	1	0.849	1	1	1	1	-0.05
103	WBGene00012365	W09G3.1	I	-	13829212	13830190	13829212	13829424	13831738	13831976	103	17	2	19	73	99	69	15	6	13	108	51	47	887	135	1	1	0.034	0.003	0.04	0.021	0.018	0.04	-0.001
104	WBGene00000868	cyb-3	V	+	15395810	15395905	15395813	15395905	15395695	15395758	104	198	201	136	1	0	3	130	96	101	0	1	0	9	6	1	1	0.992	1	0.968	1	0.985	1	-0.008
109	WBGene00004121	ptrn-1	X	-	17026246	17026473	17026246	17026467	17026631	17026753	109	2	0	0	87	91	76	8	0	0	112	152	140	115	115	1	1	0.022	0	0	0.067	0	0	-0.015
10	WBGene00005036	sra-10	II	-	10893740	10893933	10893740	10893927	10893989	10894186	10	0	0	4	1	0	2	0	0	0	0	7	1	135	135	1	1	0	NA	0.667	NA	0	0	0.334
112	WBGene00010912	gmps-1	II	-	10866090	10866609	10866090	10866603	10866727	10866788	112	96	43	45	212	144	94	46	53	74	148	105	182	54	54	1	1	0.312	0.23	0.324	0.237	0.335	0.289	0.002
114	WBGene00014101	gopc-1	I	-	14188019	14188130	14188019	14188124	14188194	14188293	114	4	19	1	7	0	1	9	0	8	6	0	6	61	55	1	1	0.34	1	0.474	0.575	NA	0.546	0.044
115	WBGene00044080	D1086.10	V	+	14083285	14083393	14083295	14083393	14083046	14083237	115	2369	2147	2591	2	3	0	1191	869	693	3	0	0	101	91	1	1	0.999	0.998	1	0.997	1	1	0
119	WBGene00015468	madf-11	III	-	5602600	5602872	5602600	5602869	5602920	5603182	119	128	127	123	1	2	3	87	58	52	1	0	0	135	135	1	1	0.992	0.984	0.976	0.989	1	1	-0.012
11	WBGene00001329	epn-1	X	-	14817238	14817625	14817238	14817619	14817674	14817832	11	163	148	97	191	174	140	175	170	215	254	258	355	135	135	1	1	0.46	0.46	0.409	0.408	0.397	0.377	0.049
121	WBGene00018210	F39G3.5	V	+	4723915	4724185	4724027	4724185	4723047	4723113	121	0	0	0	64	67	60	0	0	2	88	79	39	164	59	1	1	0	0	0	0	0	0.018	-0.006
123	WBGene00013137	Y53C10A.6	I	-	12002561	12002860	12002561	12002850	12003148	12003386	123	23	24	27	164	208	228	5	21	15	111	101	108	138	135	1	1	0.121	0.101	0.104	0.042	0.169	0.12	-0.002
124	WBGene00003567	ncx-2	V	+	5306518	5306631	5306527	5306631	5306098	5306210	124	90	35	27	61	86	41	69	72	133	60	87	194	76	67	1	1	0.565	0.264	0.367	0.503	0.422	0.377	-0.035
125	WBGene00003478	mtm-6	III	+	13352615	13353562	13352621	13353562	13352328	13352404	125	43	35	23	12	20	9	14	41	41	6	22	18	69	69	1	1	0.782	0.636	0.719	0.7	0.651	0.695	0.03
126	WBGene00015237	B0511.12	I	-	10663897	10664487	10663897	10664409	10665748	10665796	126	15	5	0	16	8	5	10	11	29	10	28	18	112	41	0.868853	1	0.256	0.186	0	0.268	0.126	0.371	-0.108
127	WBGene00008731	F13B12.3	IV	+	10439948	10440014	10439953	10440014	10439723	10439896	127	5	0	0	8	0	0	0	0	0	0	0	2	59	54	1	1	0.364	NA	NA	NA	NA	0	0.364
128	WBGene00007823	C30H6.5	IV	+	17374575	17374736	17374584	17374736	17374341	17374498	128	129	138	154	200	142	173	109	75	76	117	108	91	137	135	1	1	0.389	0.489	0.467	0.479	0.406	0.451	0.003
12	WBGene00007028	trr-1	II	-	11672768	11673155	11672768	11673146	11673200	11674319	12	7	4	0	4	5	0	0	0	10	0	0	14	137	135	1	1	0.633	0.441	NA	NA	NA	0.413	0.124
130	WBGene00022800	ZK688.5	III	-	7885084	7885646	7885084	7885602	7885797	7885968	130	38	67	36	239	250	215	52	46	76	218	220	260	172	135	1	1	0.111	0.174	0.116	0.158	0.141	0.187	-0.028
137	WBGene00009115	F25F2.1	III	+	4511838	4511982	4511847	4511982	4511625	4511789	137	135	75	137	0	0	0	108	69	47	4	3	0	135	128	1	1	1	1	1	0.962	0.956	1	0.027
13	WBGene00007028	trr-1	II	-	11667936	11668082	11667936	11668073	11668132	11668751	13	25	13	6	1	4	0	22	34	47	2	2	13	135	130	1	1	0.96	0.758	1	0.914	0.942	0.777	0.028
142	WBGene00012543	nkcc-1	IV	-	14115406	14115556	14115406	14115550	14115600	14115642	142	39	29	13	53	13	25	8	20	50	23	26	35	35	35	1	1	0.424	0.69	0.342	0.258	0.435	0.588	0.058
143	WBGene00016535	C39D10.8	X	-	7880272	7880344	7880272	7880332	7880392	7880589	143	22	44	36	71	74	73	37	36	31	73	63	96	65	53	1	1	0.202	0.327	0.287	0.292	0.318	0.208	-0.001
146	WBGene00010406	math-33	V	+	11117598	11117844	11117601	11117844	11117430	11117536	146	161	171	117	25	58	21	159	160	204	14	19	39	99	99	0.510986	1	0.866	0.747	0.848	0.919	0.894	0.84	-0.064
147	WBGene00010406	math-33	V	+	11117598	11117844	11117601	11117844	11117430	11117545	147	221	236	140	44	43	45	182	226	208	69	43	31	108	108	1	1	0.834	0.846	0.757	0.725	0.84	0.87	0.001
148	WBGene00022697	cyy-1	III	+	8406365	8406450	8406371	8406450	8406004	8406106	148	30	30	37	23	22	16	25	50	45	24	15	16	38	32	0.660317	1	0.523	0.535	0.661	0.467	0.737	0.703	-0.063
154	WBGene00044188	F28F8.9	V	-	15578078	15578168	15578078	15578157	15578219	15578405	154	68	86	99	22	52	48	57	33	18	35	11	19	83	72	0.86566	1	0.728	0.589	0.641	0.586	0.722	0.451	0.066
156	WBGene00007782	C27H2.2	IV	+	13956284	13956396	13956290	13956396	13953080	13953177	156	0	1	0	20	21	20	0	0	0	23	27	45	60	54	1	1	0	0.041	0	0	0	0	0.014
158	WBGene00003620	nhr-21	II	+	7347570	7347751	7347576	7347751	7347373	7347521	158	35	19	10	3	0	0	56	31	26	0	0	6	135	135	1	1	0.921	1	1	1	1	0.813	0.036
159	WBGene00011487	T05E12.6	V	-	17088887	17089000	17088887	17088993	17089047	17089154	159	1056	1034	929	2	0	4	1036	1051	1219	1	1	0	71	64	1	1	0.998	1	0.995	0.999	0.999	1	-0.002
15	WBGene00009201	F28C1.3	V	+	12471153	12471334	12471168	12471334	12470869	12470970	15	24	24	12	3	31	9	18	20	18	5	15	21	102	94	1	1	0.881	0.416	0.551	0.768	0.551	0.441	0.029
160	WBGene00012404	Y6G8.2	V	-	17596094	17597685	17596094	17596358	17597942	17598660	160	32	33	5	0	0	0	38	45	55	0	0	2	1448	135	1	1	1	1	1	1	1	0.719	0.094
161	WBGene00012404	Y6G8.2	V	-	17596094	17597685	17596094	17597144	17597942	17598660	161	13	14	2	0	0	1	23	17	31	0	0	0	662	135	1	1	1	1	0.29	1	1	1	-0.237
162	WBGene00012404	Y6G8.2	V	-	17596094	17597144	17596094	17596358	17597942	17598660	162	19	19	4	0	0	0	15	28	24	0	0	2	907	135	1	1	1	1	1	1	1	0.641	0.12
165	WBGene00011146	pde-2	III	-	8980922	8981122	8980922	8981113	8981264	8981330	165	175	120	59	11	8	7	99	64	147	13	12	14	61	59	1	1	0.939	0.936	0.891	0.88	0.838	0.91	0.046
166	WBGene00009770	F46B6.5	V	-	9780204	9780422	9780204	9780269	9780621	9780709	166	138	115	117	0	0	0	76	83	76	0	0	3	143	4	1	1	1	1	1	1	1	0.415	0.195
169	WBGene00009770	F46B6.5	V	-	9780204	9780416	9780204	9780269	9780621	9780709	169	80	92	93	0	0	0	108	103	107	0	0	3	139	4	1	1	1	1	1	1	1	0.507	0.164
16	WBGene00009498	tat-5	I	-	9240899	9241059	9240899	9241050	9241844	9242119	16	2	1	1	85	50	39	4	3	12	77	137	234	137	135	1	1	0.023	0.019	0.025	0.049	0.021	0.048	-0.017
170	WBGene00009770	F46B6.5	V	-	9780204	9780425	9780204	9780269	9780621	9780709	170	71	72	66	0	0	0	59	64	63	0	0	3	146	4	1	1	1	1	1	1	1	0.365	0.212
175	WBGene00000144	apc-10	V	-	10426108	10426260	10426108	10426255	10426312	10426386	175	30	29	34	53	63	52	25	8	26	36	29	25	67	67	1	1	0.361	0.315	0.395	0.41	0.216	0.51	-0.022
177	WBGene00022090	Y69A2AR.19	IV	+	2489609	2489756	2489630	2489756	2489227	2489374	177	69	62	27	98	37	54	53	43	79	55	62	83	135	119	1	1	0.383	0.596	0.306	0.459	0.379	0.456	-0.003
178	WBGene00022586	ZC308.4	I	+	6369011	6369179	6369059	6369179	6368800	6368965	178	147	178	139	0	2	3	58	42	94	0	1	0	154	113	1	1	1	0.985	0.971	1	0.969	1	-0.004
179	WBGene00009508	F37D6.2	I	-	10476248	10476735	10476248	10476729	10476965	10477170	179	6	0	4	0	4	3	4	0	0	0	0	0	135	135	1	1	1	0	0.571	1	NA	NA	-0.476
181	WBGene00009508	F37D6.2	I	-	10477721	10477964	10477721	10477961	10478015	10478129	181	173	180	114	16	15	15	101	144	116	3	29	22	107	107	1	1	0.915	0.923	0.884	0.971	0.832	0.841	0.026
185	WBGene00007969	acs-19	III	+	3864607	3865325	3864614	3865325	3864488	3864564	185	18	40	32	558	461	337	5	13	14	543	511	886	69	69	1	1	0.031	0.08	0.087	0.009	0.025	0.016	0.049
188	WBGene00000102	akt-1	V	+	10250840	10251032	10250944	10251032	10250478	10250676	188	261	325	226	0	0	2	198	221	246	0	3	1	178	81	1	1	1	1	0.981	1	0.971	0.991	0.006
189	WBGene00004062	pmp-5	V	-	6663246	6663543	6663246	6663492	6663620	6663790	189	0	1	1	2639	2865	2932	6	7	3	3178	2586	2630	179	135	1	1	0	0	0	0.001	0.002	0.001	-0.001
18	WBGene00012622	Y38H6C.9	V	-	20520820	20521338	20520820	20521094	20522229	20522270	18	0	2	0	7	0	0	0	0	0	0	2	3	264	34	1	1	0	1	NA	NA	0	0	0.5
190	WBGene00022816	fbn-1	III	+	7629292	7631004	7629298	7631004	7628371	7628986	190	2	3	0	2	2	0	12	21	55	6	9	59	135	135	1	1	0.5	0.6	NA	0.667	0.7	0.482	-0.066
193	WBGene00000079	adr-1	I	+	7775083	7775152	7775092	7775152	7774794	7775041	193	37	22	22	92	59	66	19	58	66	88	79	123	62	53	1	1	0.256	0.242	0.222	0.156	0.386	0.314	-0.045
196	WBGene00000531	clh-4	X	-	4096373	4096448	4096373	4096439	4096493	4096663	196	9	4	5	2	0	3	4	5	4	0	0	1	68	59	1	1	0.796	1	0.591	1	1	0.776	-0.13
197	WBGene00007092	B0001.7	IV	-	12152321	12152527	12152321	12152515	12152647	12152945	197	110	97	71	81	123	79	67	81	68	64	85	87	140	135	1	1	0.567	0.432	0.464	0.502	0.479	0.43	0.017
198	WBGene00019249	H28G03.1	X	+	5216997	5217099	5217000	5217099	5216468	5216593	198	418	397	183	11	4	7	402	373	526	25	12	12	78	75	1	1	0.973	0.99	0.962	0.939	0.968	0.977	0.014
200	WBGene00018681	denn-4	IV	+	1939090	1939188	1939096	1939188	1938108	1938199	200	17	15	2	18	4	13	5	19	3	5	7	34	40	34	1	1	0.445	0.761	0.116	0.459	0.698	0.07	0.032
204	WBGene00012100	sipa-1	V	-	11632319	11632467	11632319	11632461	11632526	11632667	204	8	13	8	46	70	41	1	16	14	26	27	64	134	134	1	1	0.148	0.157	0.163	0.037	0.372	0.179	-0.04
205	WBGene00012100	sipa-1	V	-	11632526	11632667	11632526	11632571	11632711	11633173	205	4	2	1	2	1	0	6	3	0	1	0	1	134	38	1	1	0.362	0.362	1	0.63	1	0	0.031
206	WBGene00012100	sipa-1	V	-	11632526	11632667	11632526	11632664	11632711	11633173	206	4	2	1	35	60	45	6	3	0	63	45	55	134	131	1	1	0.1	0.032	0.021	0.085	0.061	0	0.002
208	WBGene00012100	sipa-1	V	-	11632526	11632664	11632526	11632571	11632711	11633173	208	35	60	45	2	1	0	63	45	55	1	0	1	131	38	1	1	0.835	0.946	1	0.948	1	0.941	-0.036
210	WBGene00016422	noah-1	I	-	5876753	5876904	5876753	5876892	5877073	5877522	210	2	3	0	119	105	103	8	25	26	757	676	1112	137	132	1	1	0.016	0.027	0	0.01	0.034	0.022	-0.008
213	WBGene00004051	pme-3	IV	+	8747765	8747936	8747774	8747936	8746381	8746822	213	87	56	52	21	23	29	35	71	47	37	14	16	137	135	1	1	0.803	0.706	0.639	0.482	0.833	0.743	0.03
215	WBGene00010814	M01F1.8	III	-	3501872	3502067	3501872	3502060	3502134	3502329	215	148	206	177	2	9	5	149	176	115	9	0	13	135	135	1	1	0.987	0.958	0.973	0.943	1	0.898	0.026
216	WBGene00021152	mgl-3	IV	+	5448360	5448483	5448366	5448483	5448199	5448273	216	2	0	0	1	0	5	0	0	0	3	1	2	48	42	1	1	0.636	NA	0	0	0	0	0.318
220	WBGene00007103	crm-1	V	-	10322856	10322990	10322856	10322978	10323025	10323216	220	2	0	0	30	40	21	0	0	0	42	37	43	127	115	1	1	0.057	0	0	0	0	0	0.019
224	WBGene00016407	C34D10.2	X	+	8022767	8022909	8022773	8022909	8021290	8021381	224	63	23	33	38	22	15	24	82	134	33	67	67	84	78	1	1	0.606	0.493	0.671	0.403	0.532	0.65	0.062
225	WBGene00006734	ufd-2	II	+	8064194	8065104	8064197	8065104	8063222	8064144	225	262	274	204	9	14	7	230	255	376	9	4	16	135	135	1	1	0.967	0.951	0.967	0.962	0.985	0.959	-0.007
227	WBGene00009674	nucb-1	X	+	10199763	10199846	10199805	10199846	10199235	10199602	227	209	223	209	50	58	69	258	268	246	103	59	69	76	34	1	1	0.652	0.632	0.575	0.528	0.67	0.615	0.015
22	WBGene00015501	C06A5.3	I	+	5988821	5988932	5988830	5988932	5988624	5988761	22	40	56	37	65	67	49	45	39	26	32	27	48	99	90	0.500028	1	0.359	0.432	0.407	0.561	0.568	0.33	-0.087
231	WBGene00003622	nhr-23	I	+	7219762	7219860	7219768	7219860	7219575	7219696	231	16	11	5	50	54	19	1	6	16	35	36	49	70	64	0.86352	1	0.226	0.157	0.194	0.025	0.132	0.23	0.063
236	WBGene00020188	T03F1.6	I	-	3839808	3840096	3839808	3840087	3840136	3840390	236	0	0	0	15	11	11	0	4	0	18	6	4	137	135	1	1	0	0	0	0	0.396	0	-0.132
240	WBGene00016581	C42C1.3	IV	-	12270133	12270304	12270133	12270298	12270352	12270405	240	24	18	7	6	10	0	12	25	10	0	12	0	46	46	1	1	0.8	0.643	1	1	0.676	1	-0.078
242	WBGene00003893	ost-1	IV	+	1108812	1108946	1108815	1108946	1107560	1107633	242	1729	1688	1760	9	16	18	1932	1584	1890	16	16	27	58	55	1	1	0.995	0.99	0.989	0.991	0.989	0.985	0.003
244	WBGene00018319	hda-6	IV	-	5363535	5363810	5363535	5363804	5363853	5364141	244	49	22	34	198	146	126	13	51	52	125	164	188	135	135	1	1	0.198	0.131	0.212	0.094	0.237	0.217	-0.002
246	WBGene00012019	dkf-2	V	+	16766591	16766700	16766597	16766700	16766358	16766445	246	7	16	3	7	13	13	9	7	1	7	4	14	47	41	1	1	0.466	0.518	0.168	0.529	0.604	0.059	-0.013
247	WBGene00010806	M01E5.3	I	-	13282574	13282699	13282574	13282693	13283773	13284236	247	301	237	192	44	36	22	189	189	210	17	13	18	118	112	1	1	0.867	0.862	0.892	0.913	0.932	0.917	-0.047
24	WBGene00006931	vps-26	IV	-	9340846	9341009	9340846	9341003	9341353	9341507	24	69	70	50	224	270	199	46	31	73	207	205	230	135	135	1	1	0.235	0.206	0.201	0.182	0.131	0.241	0.029
25	WBGene00006752	unc-13	I	+	7433089	7433628	7433098	7433628	7430955	7431104	25	1	12	1	33	20	2	8	3	21	15	31	70	137	135	1	1	0.029	0.372	0.33	0.344	0.087	0.228	0.024
260	WBGene00017843	F26G5.1	V	+	4975877	4976924	4975883	4976924	4975588	4975831	260	3	3	2	21	21	8	0	0	0	13	6	2	135	135	1	1	0.125	0.125	0.2	0	0	0	0.15
265	WBGene00002057	ifd-1	X	-	8821368	8821638	8821368	8821469	8822128	8822291	265	8	0	2	212	190	160	0	2	0	200	208	149	249	94	1	1	0.014	0	0.005	0	0.004	0	0.005
266	WBGene00020131	gcy-28	I	+	4500646	4500922	4500649	4500922	4500471	4500591	266	190	74	61	174	162	93	97	100	139	140	117	237	113	113	1	1	0.522	0.314	0.396	0.409	0.461	0.37	-0.003
268	WBGene00019351	lron-7	X	+	7295325	7295425	7295331	7295425	7295148	7295244	268	252	320	252	2	5	5	206	178	194	7	10	7	47	41	1	1	0.991	0.982	0.978	0.963	0.939	0.96	0.03
271	WBGene00017013	D1009.3	X	+	8908719	8908813	8908725	8908813	8908165	8908302	271	0	7	4	4	8	6	0	3	0	14	11	11	82	76	1	1	0	0.448	0.382	0	0.202	0	0.209
273	WBGene00015591	cyk-7	III	-	7794265	7794358	7794265	7794343	7794628	7794756	273	39	26	31	162	188	181	16	13	22	176	120	99	72	57	1	1	0.16	0.099	0.119	0.067	0.079	0.15	0.027
274	WBGene00007428	wdr-20	V	-	10130467	10130877	10130467	10130823	10130930	10131212	274	352	339	280	2	10	1	404	427	442	4	3	0	182	135	1	1	0.992	0.962	0.995	0.987	0.991	1	-0.01
275	WBGene00007955	C35C5.3	X	-	11546285	11546385	11546285	11546376	11546428	11546495	275	191	154	137	71	66	57	196	218	249	83	93	68	18	9	1	1	0.574	0.538	0.546	0.541	0.54	0.647	-0.023
276	WBGene00020929	W02C12.2	IV	-	4005746	4005971	4005746	4005900	4006589	4006709	276	91	132	107	0	0	0	168	101	139	4	1	4	177	113	1	1	1	1	1	0.964	0.985	0.957	0.031
27	WBGene00007752	C26H9A.2	IV	+	12666486	12667390	12666492	12667390	12665295	12665802	27	0	0	0	13	12	0	0	1	2	16	5	38	135	135	1	1	0	0	NA	0	0.167	0.05	-0.072
280	WBGene00022781	pmt-1	II	-	5279614	5279998	5279614	5279990	5280090	5280279	280	1	2	0	2937	3022	2231	0	5	0	3161	3273	4542	136	135	1	1	0	0.001	0	0	0.002	0	0
287	WBGene00012121	T28C6.7	IV	+	8836520	8836693	8836562	8836693	8834775	8835332	287	57	52	36	121	122	67	114	115	200	199	258	336	159	124	1	1	0.269	0.249	0.295	0.309	0.258	0.317	-0.024
28	WBGene00018161	F38A5.2	IV	-	6584908	6585136	6584908	6585130	6585207	6585253	28	73	44	37	96	101	83	62	67	56	101	105	144	39	39	1	1	0.432	0.303	0.308	0.38	0.39	0.28	-0.002
292	WBGene00001948	hlh-1	II	+	4521266	4521541	4521278	4521541	4520948	4521226	292	13	17	17	7	11	15	19	22	42	26	11	21	140	135	1	1	0.642	0.598	0.522	0.413	0.659	0.659	0.01
293	WBGene00018416	retr-1	III	+	8854344	8860635	8854377	8860635	8854185	8854299	293	7	7	2	566	405	313	7	1	1	253	227	206	133	107	1	1	0.01	0.014	0.005	0.022	0.004	0.004	0
297	WBGene00006790	unc-55	I	-	7900864	7901038	7900864	7900999	7901789	7901917	297	0	5	0	1	0	0	0	1	3	4	7	0	146	114	1	1	0	1	NA	0	0.1	1	0.133
299	WBGene00001148	eat-20	X	+	15522925	15523063	15522931	15523063	15521662	15522418	299	16	16	7	119	80	117	13	22	25	233	227	200	131	125	1	1	0.114	0.16	0.054	0.051	0.085	0.107	0.028
29	WBGene00004068	pnk-1	I	+	6297142	6297272	6297152	6297272	6296873	6297103	29	1	0	0	331	338	337	0	0	0	356	312	309	123	113	1	1	0.003	0	0	0	0	0	0.001
2	WBGene00000366	cbp-1	III	+	9768679	9768829	9768712	9768829	9768420	9768547	2	42	26	12	29	7	16	15	53	104	19	33	59	121	95	1	1	0.532	0.745	0.371	0.383	0.558	0.581	0.042
305	WBGene00015538	sams-3	IV	+	5849224	5849440	5849317	5849440	5848887	5848948	305	5	2	7	298	307	211	8	2	5	229	265	330	121	35	1	1	0.005	0.002	0.01	0.01	0.002	0.004	0
308	WBGene00004434	rpl-22	II	+	5055784	5055987	5055862	5055987	5055615	5055744	308	3	0	1	40241	38180	46655	0	0	0	59894	46995	50337	176	105	1	1	0	0	0	0	0	0	0
312	WBGene00022022	Y61A9LA.11	V	-	4606029	4606148	4606029	4606142	4606765	4606926	312	29	14	25	174	207	243	25	6	9	242	212	146	112	106	1	1	0.136	0.06	0.089	0.089	0.026	0.055	0.038
315	WBGene00014307	F07H5.3	II	+	8785137	8785316	8785144	8785316	8784882	8785048	315	1138	1312	1512	1591	1669	1907	1532	942	944	1936	1485	1338	135	135	1	1	0.417	0.44	0.442	0.442	0.388	0.414	0.018
316	WBGene00000112	alh-6	II	-	1307169	1307514	1307169	1307507	1307556	1308015	316	0	2	3	372	381	430	0	0	0	542	436	495	135	135	1	1	0	0.005	0.007	0	0	0	0.004
317	WBGene00015926	C17H11.6	X	-	8189809	8189965	8189809	8189956	8190167	8190314	317	1	0	0	129	155	70	0	0	0	180	100	169	137	135	1	1	0.008	0	0	0	0	0	0.003
320	WBGene00011194	R10D12.13	V	+	13962612	13962727	13962679	13962727	13962416	13962562	320	66	47	49	6	15	6	56	43	37	7	4	8	108	41	1	1	0.807	0.543	0.756	0.752	0.803	0.637	-0.029
323	WBGene00002891	let-767	III	-	6338979	6339108	6338979	6339096	6339152	6339502	323	22	17	20	2150	2139	2187	17	8	5	3049	2763	3108	122	110	1	1	0.009	0.007	0.008	0.005	0.003	0.001	0.005
326	WBGene00009806	F47B8.5	V	-	14326480	14326558	14326480	14326552	14327060	14327180	326	14	19	9	2	7	6	11	23	30	20	4	10	49	43	0.687059	1	0.86	0.704	0.568	0.326	0.835	0.725	0.082
327	WBGene00008346	C56A3.8	V	+	13561220	13561526	13561228	13561526	13560885	13561179	327	11	1	9	195	209	189	0	0	0	159	154	132	136	135	1	1	0.053	0.005	0.045	0	0	0	0.034
328	WBGene00000059	acr-20	II	-	14374438	14374550	14374438	14374541	14374938	14375356	328	0	0	5	2	3	0	6	0	5	1	0	6	105	96	1	1	0	0	1	0.846	NA	0.432	-0.306
339	WBGene00003508	mut-16	I	+	10080609	10080789	10080621	10080789	10080445	10080568	339	20	17	7	109	67	37	18	23	8	47	61	92	121	116	1	1	0.15	0.196	0.154	0.269	0.265	0.077	-0.037
33	WBGene00012372	W09H1.1	II	-	13178461	13178640	13178461	13178637	13178905	13179024	33	1	0	1	3	1	1	3	0	1	3	14	2	112	112	1	1	0.25	0	0.5	0.5	0	0.333	-0.028
343	WBGene00004801	sir-2.2	X	+	13329433	13329542	13329439	13329542	13329261	13329390	343	96	52	65	17	44	32	90	103	132	58	19	62	89	83	1	1	0.84	0.524	0.654	0.591	0.835	0.665	-0.024
352	WBGene00006795	unc-61	V	-	14733605	14733779	14733605	14733773	14733823	14733877	352	109	68	48	90	70	41	58	53	46	47	66	54	47	47	1	1	0.548	0.493	0.539	0.552	0.445	0.46	0.041
354	WBGene00020142	aak-2	X	+	16801382	16801590	16801388	16801590	16801227	16801333	354	10	1	6	126	70	83	0	0	0	132	134	167	99	99	0.908716	1	0.074	0.014	0.067	0	0	0	0.052
357	WBGene00020475	sut-1	II	-	1121587	1121805	1121587	1121802	1122667	1122866	357	198	242	170	79	75	52	205	157	218	93	76	66	135	135	1	1	0.715	0.763	0.766	0.688	0.674	0.768	0.038
359	WBGene00021645	Y47G6A.19	I	-	3526664	3526754	3526664	3526742	3527353	3527438	359	136	134	140	2	0	0	65	89	57	0	0	0	26	14	1	1	0.973	1	1	1	1	1	-0.009
360	WBGene00021047	zfp-3	X	-	1442493	1442635	1442493	1442626	1443152	1443316	360	6	15	7	47	77	32	4	2	25	80	57	75	135	126	1	1	0.106	0.154	0.17	0.045	0.032	0.237	0.039
361	WBGene00004384	rnp-1	V	+	12193136	12193701	12193610	12193701	12192692	12192839	361	345	427	345	0	0	0	219	205	198	1	0	0	544	84	1	1	1	1	1	0.971	1	1	0.01
364	WBGene00011248	R11D1.10	V	+	12731240	12731337	12731248	12731337	12730599	12730868	364	8	0	6	59	43	69	0	0	4	68	45	42	90	82	1	1	0.11	0	0.073	0	0	0.08	0.034
367	WBGene00013969	tep-1	I	+	14997510	14997682	14997543	14997682	14997402	14997469	367	53	66	32	101	103	48	93	98	147	166	117	271	83	57	1	1	0.265	0.306	0.314	0.278	0.365	0.271	-0.01
368	WBGene00001851	hif-1	V	+	20784135	20784392	20784141	20784392	20783737	20784065	368	139	147	104	461	421	301	191	190	222	594	534	638	135	135	1	1	0.232	0.259	0.257	0.243	0.262	0.258	-0.005
373	WBGene00022623	ZC487.1	V	+	6729095	6729204	6729101	6729204	6728948	6729047	373	2	2	2	1	0	1	2	2	4	0	5	0	59	53	1	1	0.642	1	0.642	1	0.264	1	0.007
375	WBGene00011299	ikke-1	III	-	9047675	9047743	9047675	9047731	9047842	9048646	375	2	0	4	27	53	39	4	0	0	33	25	34	61	49	1	1	0.056	0	0.076	0.089	0	0	0.014
376	WBGene00020102	R148.3	III	+	3176816	3177328	3176852	3177328	3175884	3176742	376	26	13	11	215	190	119	12	19	26	238	187	254	164	135	1	1	0.091	0.053	0.071	0.04	0.077	0.078	0.007
377	WBGene00000762	coq-2	III	+	6938406	6938545	6938411	6938545	6937388	6937474	377	5	3	2	48	53	64	0	0	0	54	53	59	76	71	1	1	0.089	0.05	0.028	0	0	0	0.056
37	WBGene00010681	mak-1	II	+	8746354	8746802	8746587	8746802	8746056	8746134	37	236	267	203	31	18	27	291	254	266	28	24	46	290	71	1	1	0.651	0.784	0.648	0.718	0.722	0.586	0.019
381	WBGene00044176	C30G7.2	V	+	14937806	14938022	14937812	14938022	14936897	14937164	381	48	39	37	48	25	21	53	77	68	49	59	56	135	135	1	1	0.5	0.609	0.638	0.52	0.566	0.548	0.038
385	WBGene00001052	dop-1	X	-	4411379	4411738	4411379	4411729	4411781	4411927	385	15	0	14	2	3	12	14	12	10	11	7	4	137	135	1	1	0.881	0	0.535	0.556	0.628	0.711	-0.16
388	WBGene00001194	egl-27	II	+	6840682	6840910	6840691	6840910	6840450	6840630	388	16	6	13	25	43	12	3	22	21	23	28	43	137	135	1	1	0.387	0.121	0.516	0.114	0.436	0.325	0.05
392	WBGene00007801	trpa-1	IV	+	11865068	11865480	11865071	11865480	11864546	11864628	392	18	17	7	2	3	2	29	50	81	0	16	17	75	75	1	1	0.9	0.85	0.778	1	0.758	0.827	-0.019
393	WBGene00006699	uba-1	IV	-	9993209	9993349	9993209	9993346	9994728	9994945	393	1156	823	470	92	92	33	676	912	1257	52	72	68	133	130	1	1	0.925	0.897	0.933	0.927	0.925	0.948	-0.015
399	WBGene00019665	K11H12.9	IV	+	649903	650375	649915	650375	649665	649859	399	1	0	0	14	9	4	0	10	3	14	19	11	140	135	1	1	0.064	0	0	0	0.337	0.208	-0.16
39	WBGene00018657	acl-4	X	-	2067115	2067214	2067115	2067205	2067302	2067379	39	1	0	0	20	19	28	0	0	2	24	16	32	27	18	1	1	0.032	0	0	0	0	0.04	-0.003
415	WBGene00009724	F45D3.4	V	-	12552210	12553023	12552210	12552906	12553078	12553191	415	279	253	267	10	20	4	462	435	447	13	12	9	216	106	1	1	0.932	0.861	0.97	0.946	0.947	0.961	-0.03
416	WBGene00001725	grl-16	I	-	573639	574073	573639	573893	574144	574662	416	19578	18513	19952	146	153	170	14126	11440	8284	120	133	110	301	135	1	1	0.984	0.982	0.981	0.981	0.975	0.971	0.007
417	WBGene00012356	W09D6.1	III	+	11072148	11072295	11072165	11072295	11071970	11072096	417	9	26	13	0	0	4	16	3	14	0	0	0	119	107	1	1	1	1	0.745	1	1	1	-0.085
418	WBGene00013111	sta-1	IV	+	16670717	16670840	16670726	16670840	16670540	16670675	418	15	21	8	25	40	36	27	15	23	29	36	40	109	100	0.652113	1	0.355	0.325	0.169	0.461	0.277	0.345	-0.078
422	WBGene00008989	F20G2.6	V	+	13765225	13765481	13765228	13765481	13764566	13764711	422	0	0	10	0	0	3	15	16	8	0	0	0	135	135	1	1	NA	NA	0.769	1	1	1	-0.231
423	WBGene00001821	ham-2	X	+	4557333	4557605	4557339	4557605	4557111	4557285	423	8	1	2	1	7	7	0	0	8	3	6	5	135	135	0.912357	1	0.889	0.125	0.222	0	0	0.615	0.207
425	WBGene00016181	C28C12.11	IV	+	8474552	8474650	8474561	8474650	8474253	8474447	425	0	0	6	98	90	111	0	0	0	77	26	20	91	82	1	1	0	0	0.046	0	0	0	0.015
426	WBGene00019211	H18N23.2	X	-	17625266	17625613	17625266	17625607	17626529	17626635	426	0	0	1	206	226	96	0	0	0	232	254	371	99	99	1	1	0	0	0.01	0	0	0	0.003
427	WBGene00012857	pbo-5	V	+	20917452	20917621	20917467	20917621	20916898	20917166	427	14	2	5	16	35	24	19	4	5	37	21	28	143	135	1	1	0.452	0.051	0.164	0.327	0.152	0.144	0.015
430	WBGene00001955	hlh-11	III	+	9623829	9624053	9623835	9624053	9623500	9623776	430	276	217	144	49	42	35	241	210	321	43	33	73	135	135	1	1	0.849	0.838	0.804	0.849	0.864	0.815	-0.012
433	WBGene00006778	unc-42	V	-	9766851	9767032	9766851	9766987	9767442	9767530	433	1	0	1	0	6	9	3	1	1	5	6	0	113	75	0.583116	1	1	0	0.069	0.285	0.1	1	-0.105
435	WBGene00006678	twk-25	IV	+	11505522	11505604	11505530	11505604	11505053	11505181	435	0	0	1	5	2	0	0	4	5	7	8	8	61	53	1	1	0	0	1	0	0.303	0.352	0.115
437	WBGene00014087	ZK809.5	IV	+	11657039	11657303	11657045	11657303	11656918	11656990	437	40	22	23	61	64	38	7	18	12	29	13	58	65	65	1	1	0.396	0.256	0.377	0.194	0.581	0.171	0.028
439	WBGene00021012	pig-1	IV	-	513757	514185	513757	514176	514530	514713	439	60	54	36	127	136	193	21	33	67	152	121	114	137	135	1	1	0.318	0.281	0.155	0.12	0.212	0.367	0.018
441	WBGene00009665	lmd-1	I	+	8610348	8610449	8610356	8610449	8610159	8610307	441	28	29	30	114	106	156	19	15	6	61	92	94	94	86	1	1	0.183	0.2	0.15	0.222	0.13	0.055	0.042
442	WBGene00019240	H24K24.3	V	+	913065	913492	913071	913492	911969	912071	442	26	23	11	546	533	504	18	7	2	725	669	725	95	95	1	1	0.045	0.041	0.021	0.024	0.01	0.003	0.023
443	WBGene00011967	pir-1	II	+	9177948	9178053	9177955	9178053	9177662	9177905	443	21	9	3	174	270	209	0	2	0	137	163	127	98	91	1	1	0.101	0.03	0.013	0	0.011	0	0.044
44	WBGene00019545	K09B3.1	IV	+	3795633	3795833	3795735	3795833	3795192	3795343	44	8	1	3	9	15	34	4	0	4	21	18	16	186	91	1	1	0.303	0.032	0.041	0.085	0	0.109	0.061
450	WBGene00007422	ugt-17	V	-	10102590	10103060	10102590	10103048	10103099	10103185	450	6	1	3	123	139	151	5	2	7	158	142	172	84	79	1	1	0.044	0.007	0.018	0.029	0.013	0.037	-0.003
452	WBGene00002061	ife-3	V	-	7157	7393	7157	7390	7432	7609	452	949	915	834	92	122	98	405	494	284	47	50	40	135	135	1	1	0.912	0.882	0.895	0.896	0.908	0.877	0.003
453	WBGene00002061	ife-3	V	-	7157	7390	7157	7384	7432	7609	453	92	122	98	1521	1487	1418	47	50	40	1297	1083	1149	135	135	1	1	0.057	0.076	0.065	0.035	0.044	0.034	0.028
455	WBGene00004767	sel-10	V	+	13819629	13819726	13819635	13819726	13819519	13819587	455	26	6	17	8	7	3	7	3	9	6	1	3	16	10	1	1	0.67	0.349	0.78	0.422	0.652	0.652	0.024
456	WBGene00001561	gei-4	III	-	346767	346883	346767	346868	347038	347437	456	39	43	16	329	272	215	24	34	75	310	346	353	109	94	1	1	0.093	0.12	0.06	0.063	0.078	0.155	-0.008
458	WBGene00010079	F55A11.6	V	+	11781414	11781601	11781420	11781601	11781256	11781319	458	27	17	30	108	172	115	28	20	22	122	96	96	56	56	1	1	0.2	0.09	0.207	0.187	0.172	0.186	-0.016
460	WBGene00001444	flp-1	IV	+	9145487	9145607	9145520	9145607	9145348	9145435	460	258	286	325	204	204	194	496	499	526	367	318	379	58	25	1	1	0.353	0.377	0.419	0.368	0.403	0.374	0.001
467	WBGene00006379	sys-1	I	-	9982738	9982857	9982738	9982846	9982895	9983208	467	3	0	1	46	19	8	0	2	1	10	14	15	112	101	1	1	0.056	0	0.101	0	0.114	0.057	-0.005
46	WBGene00009123	F25H2.12	I	+	10570256	10570442	10570263	10570442	10570078	10570217	46	132	94	115	2	0	3	67	106	77	2	0	0	132	132	1	1	0.985	1	0.975	0.971	1	1	-0.004
470	WBGene00011980	T24B8.7	II	-	9048736	9048999	9048736	9048990	9049043	9049136	470	43	28	0	13	1	0	2	22	36	2	5	29	88	86	1	1	0.764	0.965	NA	0.494	0.811	0.548	0.247
473	WBGene00022310	Y77E11A.7	IV	-	1415669	1415909	1415669	1415903	1417703	1418084	473	27	48	46	172	197	160	20	27	33	192	135	175	135	135	1	1	0.136	0.196	0.223	0.094	0.167	0.159	0.045
480	WBGene00009800	rrc-1	X	-	9825417	9825658	9825417	9825655	9825704	9825912	480	18	12	25	0	0	0	33	27	47	3	0	2	135	135	1	1	1	1	1	0.917	1	0.959	0.041
484	WBGene00012186	mlt-11	V	+	20673146	20674559	20674430	20674559	20671458	20673036	484	801	612	193	0	0	0	3829	5140	10686	1	0	0	1392	122	1	1	1	1	1	0.997	1	1	0.001
485	WBGene00012186	mlt-11	V	+	20673146	20674559	20674430	20674559	20671016	20671271	485	750	548	191	4	0	5	3550	4735	9858	10	23	43	1392	122	1	1	0.943	1	0.77	0.969	0.947	0.953	-0.052
486	WBGene00011723	T12A7.2	IV	-	11757466	11757568	11757466	11757556	11757618	11757946	486	22	25	13	0	5	3	20	26	15	0	0	0	95	83	1	1	1	0.814	0.791	1	1	1	-0.132
487	WBGene00011723	T12A7.2	IV	-	11757466	11757562	11757466	11757556	11757618	11757946	487	7	2	11	0	5	3	15	7	14	0	0	0	89	83	1	1	1	0.272	0.774	1	1	1	-0.318
494	WBGene00007505	C10C5.1	IV	-	9361791	9361971	9361791	9361965	9362971	9363127	494	28	2	0	53	24	0	10	6	23	36	52	116	135	135	1	1	0.346	0.077	NA	0.217	0.103	0.165	0.05
495	WBGene00007505	C10C5.1	IV	-	9363870	9363974	9363870	9363968	9364021	9364178	495	10	0	0	27	9	3	0	0	20	5	12	66	97	91	1	1	0.258	0	0	0	0	0.221	0.012
497	WBGene00009886	F49E2.2	X	+	9572318	9572456	9572333	9572456	9572079	9572247	497	206	252	205	0	0	0	259	175	208	3	0	0	131	116	1	1	1	1	1	0.987	1	1	0.004
499	WBGene00009678	magu-4	IV	+	10011335	10011583	10011341	10011583	10011006	10011292	499	31	17	23	9	25	1	34	31	75	19	17	32	135	135	1	1	0.775	0.405	0.958	0.642	0.646	0.701	0.05
501	WBGene00020830	T26C11.4	X	-	1843353	1843473	1843353	1843464	1843696	1843792	501	1	0	3	9	1	5	0	0	0	2	11	6	67	58	1	1	0.088	0	0.342	0	0	0	0.143
502	WBGene00021442	Y39A3CL.4	III	-	1777086	1777225	1777086	1777213	1777270	1777417	502	386	385	329	1	0	0	348	275	335	2	4	3	132	120	1	1	0.997	1	1	0.994	0.984	0.99	0.01
503	WBGene00004862	sma-9	X	+	10781151	10781359	10781154	10781359	10780895	10781101	503	25	16	7	27	15	6	22	27	46	23	31	57	135	135	1	1	0.481	0.516	0.538	0.489	0.466	0.447	0.044
506	WBGene00004862	sma-9	X	+	10774892	10775344	10775216	10775344	10773930	10774468	506	23	15	0	5	1	0	21	19	52	0	2	7	431	121	1	1	0.564	0.808	NA	1	0.727	0.676	-0.115
50	WBGene00011597	zim-1	IV	+	10555293	10555442	10555302	10555442	10555095	10555249	50	52	42	72	39	58	46	24	10	33	36	18	13	135	133	1	1	0.568	0.416	0.607	0.396	0.354	0.714	0.042
510	WBGene00017398	F12B6.2	I	+	2253904	2254039	2253949	2254039	2253696	2253848	510	1	0	0	41	40	32	0	0	0	22	31	27	128	83	1	1	0.016	0	0	0	0	0	0.005
512	WBGene00008682	lex-1	IV	+	12080087	12082158	12080093	12082158	12079827	12080045	512	251	167	126	48	48	49	164	216	255	49	61	97	135	135	1	1	0.839	0.777	0.72	0.77	0.78	0.724	0.021
514	WBGene00004337	rfc-1	V	-	14644617	14645393	14644617	14645386	14645436	14645541	514	0	0	0	192	193	159	10	0	0	124	172	193	98	98	1	1	0	0	0	0.075	0	0	-0.025
516	WBGene00008550	F07B10.4	V	-	11261489	11261597	11261489	11261591	11261643	11262180	516	2	0	1	0	0	3	0	0	4	0	0	0	101	95	1	1	1	NA	0.239	NA	NA	1	-0.381
518	WBGene00044508	nsy-7	IV	-	8085122	8085278	8085122	8085233	8085752	8086079	518	29	30	30	5	7	3	37	32	24	12	6	2	142	104	1	1	0.809	0.758	0.88	0.693	0.796	0.898	0.02
519	WBGene00017920	jmjd-1.2	IV	+	4661356	4661641	4661452	4661641	4661238	4661310	519	1	4	0	119	100	88	0	1	0	77	89	110	154	65	1	1	0.004	0.017	0	0	0.005	0	0.005
522	WBGene00015567	bath-44	II	+	7395392	7395536	7395413	7395536	7395209	7395288	522	66	83	52	36	41	31	78	49	74	28	61	38	72	53	1	1	0.574	0.598	0.553	0.672	0.372	0.589	0.031
529	WBGene00006937	wah-1	III	+	11994058	11994549	11994423	11994549	11991779	11992300	529	1242	1222	1388	2	0	0	1629	1229	1239	0	0	8	470	119	1	1	0.994	1	1	1	1	0.975	0.006
530	WBGene00043051	C29E4.13	III	-	7927994	7928088	7927994	7928084	7928164	7928283	530	37	46	35	17	4	8	20	10	12	3	3	8	64	60	0.765531	1	0.671	0.915	0.804	0.862	0.758	0.584	0.062
534	WBGene00000793	crh-1	III	+	11691292	11691508	11691301	11691508	11688131	11688336	534	89	65	40	108	90	31	64	44	68	59	60	117	137	135	1	1	0.448	0.416	0.56	0.517	0.419	0.364	0.041
536	WBGene00008605	mlt-9	X	-	15105870	15106003	15105870	15105973	15106321	15106392	536	6	6	3	29	27	17	8	22	16	128	99	138	55	25	1	1	0.086	0.092	0.074	0.028	0.092	0.05	0.027
537	WBGene00000800	cars-1	I	-	2627074	2627199	2627074	2627196	2628090	2628577	537	410	291	254	40	21	21	368	383	618	28	53	31	118	115	1	1	0.909	0.931	0.922	0.928	0.876	0.951	0.002
545	WBGene00009188	lsy-22	I	-	7705966	7706621	7705966	7706618	7706847	7707049	545	200	190	129	112	113	115	142	105	143	114	86	108	135	135	1	1	0.641	0.627	0.529	0.555	0.55	0.57	0.041
546	WBGene00011878	ador-1	II	-	12497209	12497563	12497209	12497557	12497683	12497751	546	0	3	0	5	0	0	3	0	4	0	5	0	61	61	1	1	0	1	NA	1	0	1	-0.167
548	WBGene00002232	kpc-1	I	+	11679724	11680092	11679928	11680092	11678836	11679460	548	4	0	0	184	133	111	0	0	0	242	235	213	325	135	1	1	0.009	0	0	0	0	0	0.003
554	WBGene00007135	cdk-12	III	+	4340014	4340483	4340017	4340483	4339507	4339619	554	42	59	44	5	14	8	46	41	79	9	10	5	105	105	1	1	0.894	0.808	0.846	0.836	0.804	0.94	-0.011
556	WBGene00004095	pqe-1	III	+	5315808	5316045	5315814	5316045	5315712	5315769	556	23	5	11	75	116	50	12	15	21	63	92	110	50	50	1	1	0.235	0.041	0.18	0.16	0.14	0.16	-0.001
557	WBGene00003600	nhr-1	X	+	17523474	17523593	17523489	17523593	17522415	17522481	557	5	0	1	8	17	7	3	2	6	14	26	18	36	21	1	1	0.267	0	0.077	0.111	0.043	0.163	0.009
558	WBGene00004881	smg-3	IV	-	6368129	6368214	6368129	6368208	6368572	6368714	558	8	10	8	148	208	262	2	0	0	163	176	240	78	72	1	1	0.048	0.042	0.027	0.011	0	0	0.035
564	WBGene00012674	bed-1	V	-	19121802	19121934	19121802	19121928	19121983	19122093	564	40	37	15	8	24	7	33	23	16	11	11	21	93	87	0.665254	1	0.824	0.591	0.667	0.737	0.662	0.416	0.089
568	WBGene00004975	spe-39	V	+	6785760	6785921	6785767	6785921	6785456	6785595	568	286	235	201	5	1	3	166	237	208	0	9	1	132	132	1	1	0.983	0.996	0.985	1	0.963	0.995	0.002
571	WBGene00013844	fbxa-50	III	-	1287298	1288090	1287298	1287511	1288410	1288523	571	15	6	5	0	0	0	42	12	3	1	0	3	671	106	1	1	1	1	1	0.869	1	0.136	0.332
572	WBGene00019129	F59G1.8	II	+	5907109	5907187	5907118	5907187	5906923	5907067	572	45	44	77	28	41	19	54	57	44	25	41	28	71	62	1	1	0.584	0.484	0.78	0.654	0.548	0.578	0.023
573	WBGene00008480	E04D5.1	II	+	10417360	10417541	10417367	10417541	10417174	10417307	573	1208	1094	940	11	0	11	1067	1047	1192	6	2	16	126	126	1	1	0.991	1	0.988	0.994	0.998	0.987	0
574	WBGene00011977	T24B8.3	II	-	9059880	9060097	9059880	9060094	9060854	9060882	574	84	69	74	0	0	2	136	111	134	4	3	8	21	21	1	1	1	1	0.974	0.971	0.974	0.944	0.028
576	WBGene00003851	odr-4	III	+	6732162	6732359	6732168	6732359	6731219	6731318	576	11	14	6	21	34	33	10	8	5	20	14	33	92	92	1	1	0.344	0.292	0.154	0.333	0.364	0.132	-0.013
577	WBGene00022048	fln-1	IV	-	363770	363879	363770	363873	363975	364128	577	352	315	161	470	435	217	221	220	402	294	296	449	102	96	1	1	0.413	0.405	0.411	0.414	0.412	0.457	-0.018
578	WBGene00022048	fln-1	IV	-	373961	374530	373961	374524	374570	374664	578	137	80	37	178	99	37	96	55	139	46	115	232	87	87	1	1	0.435	0.447	0.5	0.676	0.324	0.375	0.002
579	WBGene00022048	fln-1	IV	-	363770	363879	363770	363873	364208	364307	579	30	11	13	280	294	141	33	61	70	312	370	489	59	53	1	1	0.088	0.033	0.076	0.087	0.129	0.114	-0.044
580	WBGene00022015	Y61A9LA.3	V	+	4572297	4572388	4572303	4572388	4571728	4571957	580	46	32	28	83	71	38	26	42	32	43	48	82	84	78	1	1	0.34	0.295	0.406	0.36	0.448	0.266	-0.011
581	WBGene00001574	gei-17	I	-	9102264	9102402	9102264	9102399	9102640	9102897	581	286	269	210	8	1	2	242	256	218	0	0	5	131	128	1	1	0.972	0.996	0.99	1	1	0.977	-0.006
582	WBGene00001574	gei-17	I	-	9105859	9106060	9105859	9106054	9107001	9107031	582	64	39	25	4	5	0	27	35	61	0	3	0	23	23	1	1	0.941	0.886	1	1	0.921	1	-0.031
590	WBGene00000367	cca-1	X	-	7851090	7851240	7851090	7851195	7852005	7852523	590	9	4	8	11	4	9	17	13	18	18	12	18	136	98	1	1	0.371	0.419	0.39	0.405	0.438	0.419	-0.027
592	WBGene00020317	pdf-1	III	-	6910962	6911066	6910962	6911060	6912109	6912481	592	466	505	528	83	92	77	851	883	735	152	229	182	97	91	1	1	0.84	0.837	0.865	0.84	0.783	0.791	0.043
595	WBGene00000464	ceh-44	III	+	2544834	2544895	2544840	2544895	2544361	2544645	595	68	64	63	18	23	18	94	81	77	28	36	23	54	48	1	1	0.771	0.712	0.757	0.749	0.667	0.748	0.025
597	WBGene00001858	hil-7	IV	+	6646534	6646648	6646552	6646648	6646311	6646494	597	0	0	0	7	20	30	0	1	0	24	11	6	107	89	1	1	0	0	0	0	0.07	0	-0.023
601	WBGene00003911	pak-1	X	-	6047165	6047380	6047165	6047371	6047428	6047576	601	39	49	40	57	47	39	94	87	127	99	62	130	137	135	1	1	0.403	0.507	0.503	0.483	0.58	0.49	-0.047
603	WBGene00001023	dnj-5	II	-	6857505	6857652	6857505	6857649	6857701	6857869	603	463	299	219	162	95	73	203	225	279	65	85	98	135	135	1	1	0.741	0.759	0.75	0.757	0.726	0.74	0.009
610	WBGene00007016	mdt-15	III	-	5832293	5832784	5832293	5832775	5832834	5833058	610	347	241	137	208	178	77	186	190	350	111	177	313	137	135	0.691326	1	0.622	0.572	0.637	0.623	0.514	0.524	0.057
611	WBGene00015976	C18E3.9	I	-	4214651	4214830	4214651	4214818	4214871	4214993	611	8	0	14	150	209	152	0	0	0	92	41	49	120	115	1	1	0.049	0	0.081	0	0	0	0.043
612	WBGene00003611	nhr-12	V	-	10082414	10082694	10082414	10082676	10082744	10082859	612	7	0	4	5	0	5	5	5	5	3	4	2	119	108	1	1	0.56	NA	0.421	0.602	0.531	0.694	-0.118
613	WBGene00003611	nhr-12	V	-	10082414	10082685	10082414	10082676	10082744	10082859	613	7	21	9	5	0	5	0	0	0	3	4	2	110	108	1	1	0.579	1	0.639	0	0	0	0.739
614	WBGene00003611	nhr-12	V	-	10082414	10082694	10082414	10082685	10082744	10082859	614	7	0	4	7	21	9	5	5	5	0	0	0	110	108	1	1	0.495	0	0.304	1	1	1	-0.734
617	WBGene00017699	flcn-1	II	+	6944725	6944848	6944737	6944848	6942711	6942777	617	11	7	13	15	22	19	14	11	9	20	22	13	40	28	1	1	0.339	0.182	0.324	0.329	0.259	0.326	-0.023
626	WBGene00021048	W05H9.1	X	+	6273206	6273391	6273230	6273391	6273066	6273162	626	223	205	249	34	44	37	328	212	267	46	36	31	106	89	1	1	0.846	0.796	0.85	0.857	0.832	0.879	-0.025
62	WBGene00007007	mak-2	IV	+	886441	886613	886495	886613	885345	885421	62	41	43	9	102	123	71	16	23	32	152	102	154	92	45	1	1	0.164	0.146	0.058	0.049	0.099	0.092	0.043
632	WBGene00019686	K12H6.6	II	-	2828869	2829087	2828869	2828943	2829478	2829599	632	1	0	0	50	55	50	0	0	0	46	50	38	181	46	1	1	0.005	0	0	0	0	0	0.002
638	WBGene00009331	F32D8.7	V	+	10899627	10899731	10899633	10899731	10899302	10899432	638	50	51	53	30	27	40	30	52	32	37	23	32	85	79	0.753365	1	0.608	0.637	0.552	0.43	0.678	0.482	0.069
63	WBGene00000441	ceh-18	X	-	3845389	3845557	3845389	3845551	3848161	3848337	63	127	91	51	0	0	3	75	96	146	7	4	0	135	135	1	1	1	1	0.944	0.915	0.96	1	0.023
640	WBGene00001516	gap-2	X	+	9515373	9515543	9515379	9515543	9515136	9515329	640	74	64	56	11	17	12	91	80	99	16	23	24	135	135	1	1	0.871	0.79	0.824	0.85	0.777	0.805	0.018
644	WBGene00014294	C53C7.5	X	+	13045302	13045505	13045324	13045505	13045199	13045256	644	9	6	2	21	19	5	9	4	4	16	28	10	65	50	1	1	0.248	0.195	0.235	0.302	0.099	0.235	0.014
646	WBGene00009543	F38E11.6	IV	-	9464922	9465023	9464922	9465017	9465070	9465172	646	0	0	0	4	0	1	0	0	2	4	2	0	54	48	1	1	0	NA	0	0	0	1	-0.333
647	WBGene00003965	pdk-1	X	+	1325068	1325162	1325074	1325162	1324695	1325028	647	1	0	3	5	10	6	4	1	0	10	8	14	87	81	1	1	0.157	0	0.318	0.271	0.104	0	0.033
64	WBGene00013350	slr-2	V	+	18091329	18091558	18091374	18091558	18090258	18090341	64	16	13	11	20	27	16	12	15	10	11	9	20	114	76	0.539518	1	0.348	0.243	0.314	0.421	0.526	0.25	-0.097
656	WBGene00006428	tkr-3	IV	-	5113815	5114034	5113815	5114007	5114774	5114957	656	0	6	6	18	0	13	1	0	0	0	8	0	155	135	1	1	0	1	0.287	1	0	NA	-0.071
659	WBGene00022069	eel-1	IV	-	3048189	3048963	3048189	3048957	3049282	3049693	659	35	7	0	58	25	4	0	13	51	8	40	175	135	135	1	1	0.376	0.219	0	0	0.245	0.226	0.041
663	WBGene00020012	R11G1.6	X	-	3639765	3639842	3639765	3639836	3639931	3640048	663	1	0	3	45	29	44	0	2	0	55	36	32	45	39	1	1	0.019	0	0.056	0	0.046	0	0.01
666	WBGene00009685	F44D12.8	IV	+	10024163	10024288	10024166	10024288	10024021	10024121	666	51	115	54	3	1	1	48	50	23	0	0	2	76	73	1	1	0.942	0.991	0.981	1	1	0.917	-0.001
667	WBGene00015280	C01B10.6	IV	+	6641865	6641973	6641874	6641973	6641521	6641581	667	87	65	35	0	0	0	76	106	123	0	2	0	19	10	1	1	1	1	1	1	0.965	1	0.012
671	WBGene00003406	mrg-1	III	-	12872811	12873031	12872811	12873025	12873951	12874100	671	378	338	359	207	223	208	242	289	293	149	149	127	135	135	1	1	0.646	0.602	0.633	0.619	0.66	0.698	-0.032
674	WBGene00015780	C14F11.4	X	-	6232067	6232211	6232067	6232199	6232255	6232360	674	649	630	548	15	4	1	233	216	160	2	7	0	98	88	1	1	0.975	0.993	0.998	0.991	0.965	1	0.003
676	WBGene00020770	eat-17	X	-	16407735	16407951	16407735	16407942	16408003	16408100	676	6	8	3	44	32	16	2	6	15	48	46	65	92	90	1	1	0.118	0.197	0.155	0.039	0.113	0.184	0.045
677	WBGene00008342	frpr-5	V	-	13532026	13532182	13532026	13532170	13532238	13532354	677	15	26	28	8	0	0	38	15	16	2	6	4	114	109	1	1	0.642	1	1	0.948	0.705	0.793	0.065
681	WBGene00002992	lin-3	IV	+	11059398	11059644	11059404	11059644	11057788	11057868	681	24	20	21	40	62	28	10	4	7	8	6	24	73	73	1	1	0.375	0.244	0.429	0.556	0.4	0.226	-0.045
684	WBGene00018522	F46H5.7	X	-	7239294	7239463	7239294	7239454	7239504	7239585	684	0	0	0	518	572	534	2	3	0	563	482	582	76	74	1	1	0	0	0	0.003	0.006	0	-0.003
688	WBGene00021020	W04B5.3	III	+	2422450	2423095	2422953	2423095	2421671	2421743	688	188	192	119	0	0	0	167	147	127	4	0	0	554	65	1	1	1	1	1	0.83	1	1	0.057
68	WBGene00007651	nra-3	X	-	9926838	9927024	9926838	9927014	9927068	9927425	68	14	12	19	40	24	34	8	17	24	23	20	74	138	135	1	1	0.255	0.328	0.353	0.254	0.454	0.241	-0.004
69	WBGene00007764	C27B7.7	IV	+	8910960	8911093	8910964	8911093	8910815	8910914	69	8	17	9	0	1	0	18	19	23	4	0	3	83	79	1	1	1	0.942	1	0.811	1	0.879	0.084
6	WBGene00004167	pqn-87	II	-	12213391	12214956	12213391	12214887	12215655	12215775	6	488	451	290	339	229	163	463	542	822	318	358	521	175	113	1	1	0.482	0.56	0.535	0.485	0.494	0.505	0.031
70	WBGene00000149	apl-1	X	-	5113468	5113597	5113468	5113591	5113649	5113848	70	1155	1165	981	7	5	9	1407	1447	1941	0	3	10	122	116	1	1	0.994	0.996	0.99	1	0.998	0.995	-0.004
73	WBGene00004727	sax-1	X	-	3646311	3646708	3646311	3646702	3647265	3647384	73	1	0	0	65	80	45	0	0	0	74	64	66	112	112	1	1	0.015	0	0	0	0	0	0.005
74	WBGene00006750	unc-10	X	-	7272984	7273187	7272984	7273176	7273221	7273375	74	0	5	0	5	0	5	0	0	0	3	7	5	139	135	1	1	0	1	0	0	0	0	0.333
77	WBGene00011938	alh-13	X	+	12783391	12783548	12783397	12783548	12782527	12782634	77	102	82	54	288	230	196	103	121	140	372	351	387	100	100	1	1	0.262	0.263	0.216	0.217	0.256	0.266	0.001
81	WBGene00004210	ptc-3	II	-	2848168	2848309	2848168	2848300	2848350	2849649	81	89	41	60	136	169	94	175	176	251	331	294	505	134	125	1	1	0.379	0.185	0.373	0.33	0.358	0.317	-0.023
83	WBGene00003625	nhr-31	IV	-	8025521	8025676	8025521	8025648	8025759	8026037	83	292	279	198	0	0	0	269	308	391	0	0	7	141	120	1	1	1	1	1	1	1	0.979	0.007
84	WBGene00015806	C16A3.1	III	+	6391403	6391499	6391406	6391499	6390948	6391038	84	28	57	21	0	1	0	42	24	30	2	3	0	37	34	1	1	1	0.981	1	0.951	0.88	1	0.05
85	WBGene00015806	C16A3.1	III	+	6391538	6391691	6391547	6391691	6391403	6391499	85	1	0	0	69	70	37	0	3	3	55	55	56	91	89	1	1	0.014	0	0	0	0.051	0.05	-0.029
93	WBGene00021941	lgc-33	IV	+	848246	848356	848255	848356	847856	848043	93	9	7	24	1	0	2	18	35	29	0	2	1	103	94	1	1	0.891	1	0.916	1	0.941	0.964	-0.033
94	WBGene00004703	rsp-6	IV	-	7790244	7790745	7790244	7790397	7790836	7790944	94	124	104	109	2546	2698	2727	137	60	118	2496	2171	2074	435	101	1	1	0.011	0.009	0.009	0.013	0.006	0.013	-0.001
95	WBGene00001340	etr-1	II	+	168542	168689	168548	168689	168174	168393	95	132	128	117	38	37	40	56	89	73	36	34	17	135	134	1	1	0.775	0.774	0.744	0.607	0.722	0.81	0.051
96	WBGene00001340	etr-1	II	+	168542	168689	168548	168689	167903	168047	96	20	13	16	146	111	90	15	19	23	132	155	201	135	134	1	1	0.12	0.104	0.15	0.101	0.108	0.102	0.021
97	WBGene00003785	nos-3	II	+	9748424	9749305	9748433	9749305	9747709	9748326	97	361	362	235	150	134	94	260	285	266	100	127	189	137	135	0.904002	1	0.703	0.727	0.711	0.719	0.689	0.581	0.051
99	WBGene00003610	nhr-11	IV	+	9070678	9070753	9070687	9070753	9070160	9070245	99	3	1	1	1	0	0	3	0	0	0	0	3	11	2	1	1	0.353	1	1	1	NA	0	0.284
9	WBGene00012496	Y24F12A.1	IV	+	11605659	11605794	11605665	11605794	11605434	11605618	9	206	236	182	26	49	21	139	115	121	22	13	15	128	122	1	1	0.883	0.821	0.892	0.858	0.894	0.885	-0.014

## Sheet: A5SS
ID	GeneID	geneSymbol	chr	strand	longExonStart_0base	longExonEnd	shortES	shortEE	flankingES	flankingEE	ID	IC_SAMPLE_1			SC_SAMPLE_1			IC_SAMPLE_2			SC_SAMPLE_2			IncFormLen	SkipFormLen	PValue	FDR	IncLevel1			IncLevel2			IncLevelDifference
102	WBGene00006438	nrfl-1	IV	+	9127901	9128066	9127901	9127997	9129287	9129426	102	34	54	32	91	32	70	13	5	15	55	59	59	148	86	2.28223e-75	5.59146e-73	0.178	0.495	0.21	0.121	0.047	0.129	0.195
317	WBGene00002632	let-413	V	-	7975411	7976034	7975432	7976034	7974923	7975064	317	25	18	24	69	33	73	50	63	35	62	44	50	148	134	9.28464e-69	1.13737e-66	0.247	0.331	0.229	0.422	0.565	0.388	-0.189
422	WBGene00016324	C32E8.6	I	+	3775250	3776165	3775250	3775865	3776238	3776409	422	0	3	2	3	2	1	0	0	0	16	6	4	421	135	3.42214e-48	2.79474e-46	0	0.325	0.391	0	0	0	0.239
105	WBGene00000079	adr-1	I	+	7774132	7774595	7774132	7774270	7774642	7774743	105	162	116	97	52	72	38	126	177	266	26	48	62	401	90	3.38253e-37	2.0718e-35	0.411	0.266	0.364	0.521	0.453	0.491	-0.141
117	WBGene00001184	egl-15	X	+	11021722	11022068	11021722	11021943	11022379	11022461	117	19	18	15	9	13	7	18	16	31	21	27	40	193	75	2.00027e-31	9.80134e-30	0.451	0.35	0.454	0.25	0.187	0.231	0.196
140	WBGene00022500	lfi-1	X	+	4991887	4992120	4991887	4992039	4992625	4993236	140	152	93	66	251	295	255	64	46	49	238	235	336	209	135	1.10466e-24	4.5107e-23	0.281	0.169	0.143	0.148	0.112	0.086	0.082
136	WBGene00019008	F57C9.1	I	+	4849305	4849390	4849305	4849360	4849546	4849651	136	35	31	40	17	27	24	45	31	35	5	19	10	41	11	1.73575e-23	6.07513e-22	0.356	0.235	0.309	0.707	0.304	0.484	-0.198
375	WBGene00022185	Y71H2AM.20	III	-	2783913	2784299	2783934	2784299	2782733	2782951	375	123	159	156	108	85	111	161	79	84	152	100	89	149	135	5.69123e-18	1.74294e-16	0.508	0.629	0.56	0.49	0.417	0.461	0.11
344	WBGene00019461	K07A3.3	I	+	2601602	2601868	2601602	2601783	2601971	2602115	344	39	15	45	63	72	78	19	17	21	19	18	20	213	135	1.7288e-15	4.70619e-14	0.282	0.117	0.268	0.388	0.374	0.4	-0.165
226	WBGene00015735	pdfr-1	III	-	6634063	6634165	6634094	6634165	6632840	6633466	226	2	11	9	23	35	28	24	14	9	18	17	25	95	64	4.52324e-15	1.10819e-13	0.055	0.175	0.178	0.473	0.357	0.195	-0.206
341	WBGene00008497	F01D5.7	II	+	14009757	14009927	14009757	14009906	14010249	14010444	341	32	22	42	2	6	4	54	29	49	0	2	0	149	135	3.44246e-13	7.66729e-12	0.935	0.769	0.905	1	0.929	1	-0.107
426	WBGene00000958	dgk-1	X	-	989480	989640	989486	989640	988932	989051	426	14	14	3	17	14	17	8	7	55	2	14	20	112	112	2.54285e-11	5.19164e-10	0.452	0.5	0.15	0.8	0.333	0.733	-0.255
139	WBGene00019212	H19M22.3	III	+	2638591	2638677	2638591	2638675	2638725	2638846	139	0	0	6	14	12	6	6	5	11	95	74	118	58	56	5.16506e-11	9.73414e-10	0	0	0.491	0.057	0.061	0.083	0.097
300	WBGene00016907	C53H9.2	I	+	1833218	1833408	1833218	1833383	1833450	1833722	300	540	547	573	271	187	223	751	660	837	205	145	147	153	135	7.74529e-11	1.35543e-09	0.637	0.721	0.694	0.764	0.801	0.834	-0.116
19	WBGene00001723	grl-14	V	+	20826925	20827070	20826925	20827064	20827146	20827371	19	2	20	6	0	0	6	14	9	12	7	6	23	135	132	1.04534e-07	1.70739e-06	1	1	0.494	0.662	0.595	0.338	0.3
387	WBGene00001410	feh-1	III	+	2559268	2559476	2559268	2559471	2560323	2560668	387	20	5	17	67	56	78	12	18	5	27	25	18	135	135	3.26971e-07	5.00674e-06	0.23	0.082	0.179	0.308	0.419	0.217	-0.151
130	WBGene00003553	nas-37	X	-	9946297	9946614	9946537	9946614	9946028	9946174	130	120	81	97	41	47	52	523	344	497	112	90	93	296	70	7.02849e-05	0.00101293	0.409	0.29	0.306	0.525	0.475	0.558	-0.184
199	WBGene00022219	Y73B3A.18	X	+	59887	60122	59887	60037	60177	60529	199	54	38	43	51	25	69	30	42	17	23	23	17	213	135	8.03202e-05	0.00109325	0.402	0.491	0.283	0.453	0.536	0.388	-0.067
239	WBGene00003918	par-3	III	+	5668540	5668861	5668540	5668732	5668939	5669087	239	137	101	38	44	30	2	22	95	90	35	32	77	257	135	0.000181049	0.00233458	0.621	0.639	0.909	0.248	0.609	0.38	0.311
242	WBGene00004093	ppw-1	I	+	4186548	4186712	4186548	4186681	4186769	4187023	242	76	43	47	58	57	25	41	37	41	46	57	37	150	126	0.000475413	0.00582381	0.524	0.388	0.612	0.428	0.353	0.482	0.087
219	WBGene00021036	W05F2.4	I	-	3399465	3399679	3399600	3399679	3398862	3399020	219	58	28	13	24	6	4	42	51	187	4	6	25	200	72	0.00050482	0.00588957	0.465	0.627	0.539	0.791	0.754	0.729	-0.214
186	WBGene00003651	nhr-61	II	-	14816762	14817405	14816771	14817405	14816603	14816716	186	2	1	0	15	53	12	10	5	1	35	36	21	108	106	0.000585235	0.00651739	0.116	0.018	0	0.219	0.12	0.045	-0.083
292	WBGene00020169	mmaa-1	II	-	7101110	7101163	7101114	7101163	7100010	7101067	292	379	336	319	48	42	40	476	429	514	30	21	31	46	42	0.000618395	0.00658725	0.878	0.88	0.879	0.935	0.949	0.938	-0.062
2	WBGene00004167	pqn-87	II	-	12215829	12216191	12215889	12216191	12215655	12215775	2	128	84	82	62	68	38	131	133	182	16	34	73	166	113	0.00102077	0.0104203	0.584	0.457	0.595	0.848	0.727	0.629	-0.189
202	WBGene00015894	acdh-2	II	-	5545719	5545865	5545806	5545865	5545265	5545403	202	36	43	26	5	9	2	3	13	7	8	9	1	131	48	0.00149001	0.014331	0.725	0.636	0.826	0.121	0.346	0.719	0.334
234	WBGene00022505	ZC21.3	III	+	8526793	8527252	8526793	8527036	8527841	8528614	234	192	170	139	23	18	17	216	180	315	30	53	83	337	135	0.00152084	0.014331	0.77	0.791	0.766	0.743	0.576	0.603	0.135
308	WBGene00009431	dct-17	V	-	13727985	13728651	13728591	13728651	13727760	13727920	308	19	46	9	14	19	13	16	7	13	43	23	12	645	53	0.00239659	0.0217468	0.1	0.166	0.054	0.03	0.024	0.082	0.061
380	WBGene00001547	gcy-22	V	-	20822959	20823117	20822971	20823117	20822654	20822854	380	1	4	3	1	2	0	0	0	11	6	3	0	140	135	0.00796345	0.0696802	0.491	0.659	1	0	0	1	0.383
407	WBGene00013608	clec-35	V	-	16852982	16853142	16852997	16853142	16852799	16852928	407	1	0	0	0	19	7	4	5	4	4	4	6	130	122	0.0166375	0.140558	1	0	0	0.484	0.54	0.385	-0.136
59	WBGene00003247	mig-15	X	-	10425642	10425763	10425657	10425763	10424840	10425398	59	38	14	7	34	15	23	40	46	73	51	41	51	114	99	0.0192771	0.157429	0.493	0.448	0.209	0.405	0.493	0.554	-0.101
291	WBGene00001518	gar-2	III	+	6319330	6319615	6319330	6319456	6320318	6320871	291	4	4	4	9	9	14	3	4	4	16	22	18	264	119	0.0215657	0.170439	0.167	0.167	0.114	0.078	0.076	0.091	0.068
170	WBGene00009722	F45D3.2	V	+	12541843	12541988	12541843	12541980	12542275	12542951	170	14	28	23	15	16	13	59	41	60	68	35	64	135	130	0.0241142	0.184624	0.473	0.628	0.63	0.455	0.53	0.474	0.091
453	WBGene00008145	set-5	V	+	14704795	14704921	14704795	14704912	14704992	14705112	453	2	9	8	26	27	19	0	7	0	24	53	17	97	88	0.049977	0.371041	0.065	0.232	0.276	0	0.107	0	0.155
296	WBGene00004056	pmk-2	IV	+	8147926	8148131	8147926	8148116	8148181	8148648	296	21	0	2	15	9	17	13	2	3	5	7	12	143	135	0.0638134	0.459832	0.569	0	0.1	0.711	0.212	0.191	-0.148
316	WBGene00001208	egl-44	II	+	5938536	5938685	5938536	5938664	5938737	5938921	316	61	66	54	49	40	11	74	53	123	66	51	58	135	121	0.0733155	0.513208	0.527	0.597	0.815	0.501	0.482	0.655	0.1
309	WBGene00009431	dct-17	V	-	13727985	13728651	13728471	13728651	13727760	13727920	309	17	41	7	17	8	15	15	2	8	6	5	35	607	135	0.0758381	0.516121	0.182	0.533	0.094	0.357	0.082	0.048	0.107
143	WBGene00194814	linc-34	X	-	13401203	13401468	13401370	13401468	13400746	13401005	143	7	0	5	29	34	27	6	4	6	17	10	5	244	91	0.0788682	0.522236	0.083	0	0.065	0.116	0.13	0.309	-0.136
114	WBGene00016495	C37C3.1	V	+	7858317	7858569	7858317	7858460	7858613	7858722	114	9	5	2	67	65	104	11	2	23	33	66	49	204	102	0.107356	0.692165	0.063	0.037	0.01	0.143	0.015	0.19	-0.079
454	WBGene00006671	twk-17	X	-	7600945	7601081	7600960	7601081	7599835	7600466	454	9	4	9	4	4	12	19	14	6	42	19	13	129	114	0.11234	0.705723	0.665	0.469	0.399	0.286	0.394	0.29	0.188
100	WBGene00004062	pmp-5	V	-	6664114	6664239	6664147	6664239	6663620	6663790	100	23	9	24	1598	1763	1709	31	12	16	1962	1611	1826	118	85	1	1	0.01	0.004	0.01	0.011	0.005	0.006	0.001
103	WBGene00022816	fbn-1	III	+	7633653	7634558	7633653	7633872	7636314	7636473	103	28	13	9	0	0	0	113	246	611	10	7	11	807	135	1	1	1	1	1	0.654	0.855	0.903	0.196
107	WBGene00018586	ubxn-3	II	-	220050	220147	220065	220147	219862	219935	107	13	13	11	33	17	7	18	4	6	19	7	28	21	6	1	1	0.101	0.179	0.31	0.213	0.14	0.058	0.06
108	WBGene00014965	Y106G6D.5	I	-	10120840	10120927	10120844	10120927	10120498	10120797	108	6	9	3	68	52	40	1	5	4	43	37	51	80	76	1	1	0.077	0.141	0.067	0.022	0.114	0.069	0.027
109	WBGene00008149	pyp-1	IV	-	9997555	9997710	9997558	9997710	9996660	9996791	109	0	0	0	168	179	198	0	5	3	294	276	352	124	124	1	1	0	0	0	0	0.018	0.008	-0.009
115	WBGene00016422	noah-1	I	-	5875280	5875369	5875292	5875369	5874432	5875184	115	8	13	10	135	149	141	36	36	70	893	717	801	82	70	1	1	0.048	0.069	0.057	0.033	0.041	0.069	0.01
116	WBGene00013805	bca-2	IV	-	17099242	17099454	17099377	17099454	17098591	17098874	116	0	0	0	169	142	172	3	0	0	293	206	206	198	70	1	1	0	0	0	0.004	0	0	-0.001
11	WBGene00006331	sup-26	III	-	4278207	4278792	4278285	4278792	4277804	4278104	11	25	33	12	177	218	120	54	68	156	463	375	578	206	135	1	1	0.085	0.09	0.062	0.071	0.106	0.15	-0.03
120	WBGene00007425	C08B6.4	V	+	10115165	10115644	10115165	10115250	10115694	10115981	120	4	0	0	13	13	6	0	2	3	20	29	28	458	78	1	1	0.05	0	0	0	0.012	0.018	0.007
122	WBGene00002066	ifg-1	II	+	8217744	8218837	8217744	8218834	8218891	8219095	122	713	603	308	197	103	102	452	610	739	106	173	204	135	135	1	1	0.784	0.854	0.751	0.81	0.779	0.784	0.005
123	WBGene00001008	dlk-1	I	-	12568184	12568365	12568205	12568365	12566720	12567376	123	130	119	108	31	18	30	183	118	200	37	38	35	149	135	1	1	0.792	0.857	0.765	0.818	0.738	0.838	0.007
124	WBGene00022759	ZK546.2	II	+	4946572	4946839	4946572	4946791	4947069	4947130	124	4	0	6	94	90	80	0	3	1	67	35	68	95	54	1	1	0.024	0	0.041	0	0.046	0.008	0.004
125	WBGene00016589	C42C1.11	IV	+	12279757	12280096	12279757	12280093	12280145	12281473	125	271	166	195	109	96	93	193	204	211	50	90	121	135	135	1	1	0.713	0.634	0.677	0.794	0.694	0.636	-0.033
127	WBGene00003916	par-1	V	-	14121344	14121512	14121368	14121512	14120732	14121018	127	13	13	5	262	245	78	10	26	33	194	242	360	152	135	1	1	0.042	0.045	0.054	0.044	0.087	0.075	-0.022
129	WBGene00014793	H40L08.2	X	-	15077240	15077312	15077246	15077312	15077001	15077191	129	16	29	20	0	5	0	53	21	36	0	1	3	65	59	1	1	1	0.84	1	1	0.95	0.916	-0.009
12	WBGene00006331	sup-26	III	-	4278855	4279047	4278933	4279047	4278285	4278792	12	56	25	16	153	129	92	59	110	191	266	296	405	178	107	1	1	0.18	0.104	0.095	0.118	0.183	0.221	-0.048
131	WBGene00009988	F53F4.4	V	+	13597469	13597601	13597469	13597598	13597644	13597764	131	0	0	0	2	3	0	0	0	1	2	10	4	103	100	1	1	0	0	NA	0	0	0.195	-0.065
135	WBGene00015608	math-3	II	+	1777013	1777117	1777013	1777112	1777167	1777448	135	12	0	9	11	5	7	8	6	5	0	1	18	97	92	0.81758	1	0.509	0	0.549	1	0.851	0.209	-0.334
138	WBGene00019212	H19M22.3	III	+	2640738	2640891	2640738	2640789	2640948	2641056	138	0	0	1	0	2	2	0	3	0	31	6	17	105	10	1	1	NA	0	0.045	0	0.045	0	0.007
141	WBGene00022533	cutl-19	III	-	5217069	5217221	5217084	5217221	5216790	5216876	141	2	1	4	5	0	3	3	5	0	0	5	0	82	74	1	1	0.265	1	0.546	1	0.474	NA	-0.133
142	WBGene00011771	T14G8.3	X	+	12861236	12861304	12861236	12861300	12861351	12861527	142	329	313	159	1	0	0	393	481	778	0	0	0	61	57	1	1	0.997	1	1	1	1	1	-0.001
144	WBGene00018426	F44E7.4	V	-	5774551	5774686	5774599	5774686	5773681	5774282	144	170	126	110	415	440	467	109	97	113	466	406	505	128	80	1	1	0.204	0.152	0.128	0.128	0.13	0.123	0.034
147	WBGene00017419	F13B9.1	X	+	8292468	8293142	8292468	8293139	8293917	8294514	147	346	362	397	10	17	8	628	576	584	19	12	16	135	135	1	1	0.972	0.955	0.98	0.971	0.98	0.973	-0.006
148	WBGene00013481	Y69H2.3	V	-	18662118	18662313	18662204	18662313	18661087	18661177	148	9	13	4	0	0	3	12	0	0	0	0	0	129	50	1	1	1	1	0.341	1	NA	NA	-0.22
14	WBGene00011503	T05G5.9	III	-	9761754	9761853	9761760	9761853	9761256	9761708	14	165	112	117	0	0	0	99	92	141	0	0	2	92	86	1	1	1	1	1	1	1	0.985	0.005
150	WBGene00012868	tbc-9	IV	-	13479649	13479812	13479655	13479812	13478157	13478563	150	140	161	140	16	16	21	141	81	120	13	15	29	135	135	1	1	0.897	0.91	0.87	0.916	0.844	0.805	0.037
154	WBGene00009126	pyk-1	I	+	9168431	9168489	9168431	9168477	9171476	9171592	154	759	597	449	28	13	13	524	689	924	16	10	12	25	13	1	1	0.934	0.96	0.947	0.945	0.973	0.976	-0.018
157	WBGene00001328	epi-1	IV	+	10670909	10671063	10670909	10671036	10671350	10671830	157	0	0	0	20	3	2	0	0	3	0	13	44	140	120	1	1	0	0	0	NA	0	0.055	-0.028
159	WBGene00008570	kcnl-2	I	+	8199816	8199955	8199816	8199934	8206271	8206398	159	1	0	2	1	2	1	4	6	0	5	0	3	117	96	0.30414	1	0.451	0	0.621	0.396	1	0	-0.108
15	WBGene00008920	eef-1G	V	+	10966164	10966485	10966164	10966386	10966529	10966662	15	15284	14569	14315	21	8	18	19125	17516	17572	9	9	13	218	126	1	1	0.998	0.999	0.998	0.999	0.999	0.999	-0.001
160	WBGene00013455	ssu-2	IV	+	14365585	14365725	14365585	14365710	14366846	14367057	160	20	30	22	0	0	0	33	13	2	0	0	3	133	118	0.364727	1	1	1	1	1	1	0.372	0.209
161	WBGene00010830	M02G9.1	II	+	10330715	10333417	10330715	10331545	10333570	10333702	161	281	193	128	13	6	0	160	238	294	1	8	2	1983	125	0.395487	1	0.577	0.67	1	0.91	0.652	0.903	-0.073
164	WBGene00016570	gnrr-4	X	-	5739959	5740136	5740022	5740136	5739612	5739701	164	2	0	2	3	9	8	0	0	0	7	0	1	110	54	1	1	0.247	0	0.109	0	NA	0	0.119
165	WBGene00016570	gnrr-4	X	-	5740373	5740510	5740382	5740510	5740188	5740290	165	7	2	3	0	0	1	8	0	6	0	3	3	90	81	1	1	1	1	0.73	1	0	0.643	0.362
166	WBGene00020153	nhr-212	V	+	485167	485232	485167	485226	485695	486105	166	1	7	1	9	8	3	10	1	0	6	19	12	58	52	1	1	0.091	0.44	0.23	0.599	0.045	0	0.039
167	WBGene00004123	pqn-36	X	-	15413139	15413252	15413193	15413252	15412847	15412954	167	4	9	0	6	2	0	0	1	0	0	4	1	71	17	1	1	0.138	0.519	NA	NA	0.056	0	0.3
169	WBGene00003718	nhr-128	V	+	2222352	2222415	2222352	2222411	2222460	2222660	169	0	0	0	2	3	6	0	0	9	8	2	0	56	52	1	1	0	0	0	0	0	1	-0.333
16	WBGene00008920	eef-1G	V	+	10965974	10966119	10965974	10966097	10966164	10966485	16	121	112	100	11496	11234	10914	88	85	101	14092	13359	12948	135	116	1	1	0.009	0.008	0.008	0.005	0.005	0.007	0.003
174	WBGene00001948	hlh-1	II	+	4521590	4521718	4521590	4521696	4521974	4522034	174	4	3	8	0	1	2	0	0	3	0	0	0	39	17	1	1	1	0.567	0.636	NA	NA	1	-0.266
175	WBGene00001148	eat-20	X	+	15520949	15521083	15520949	15521077	15521136	15521259	175	0	0	0	71	70	22	0	2	0	91	114	83	108	102	1	1	0	0	0	0	0.016	0	-0.005
177	WBGene00017101	E02H9.3	III	+	2462473	2462617	2462473	2462608	2462752	2462943	177	0	0	0	50	66	50	0	1	0	39	76	55	135	128	1	1	0	0	0	0	0.012	0	-0.004
17	WBGene00002240	ksr-2	I	-	12053692	12053898	12053800	12053898	12052172	12052477	17	92	101	59	1	0	0	70	43	76	0	0	0	192	91	1	1	0.978	1	1	1	1	1	-0.007
182	WBGene00021508	Y41D4A.6	IV	-	1741479	1741623	1741485	1741623	1741065	1741432	182	73	54	46	192	127	173	74	24	53	156	120	227	135	131	1	1	0.27	0.292	0.205	0.315	0.163	0.185	0.035
183	WBGene00017275	F08F8.10	III	-	7356705	7357037	7356714	7357037	7356041	7356659	183	130	107	112	13	15	9	80	95	90	0	6	4	137	135	0.759451	1	0.908	0.875	0.925	1	0.94	0.957	-0.063
185	WBGene00007237	C01G10.10	V	-	15081741	15081905	15081746	15081905	15081334	15081621	185	78	83	57	7	8	10	69	70	75	1	0	16	135	135	1	1	0.918	0.912	0.851	0.986	1	0.824	-0.043
189	WBGene00003825	ntl-2	II	-	4374547	4374699	4374567	4374699	4374367	4374494	189	9	1	0	609	545	444	3	5	11	504	429	540	123	110	1	1	0.013	0.002	0	0.005	0.01	0.018	-0.006
18	WBGene00000163	apb-3	I	+	7854862	7854985	7854862	7854955	7855405	7855540	18	11	8	8	95	109	56	17	19	9	58	86	64	109	79	0.506245	1	0.077	0.051	0.094	0.175	0.138	0.092	-0.061
194	WBGene00004036	plc-1	X	-	10807933	10808102	10807963	10808102	10807493	10807572	194	12	15	3	1	0	0	3	13	14	0	4	4	92	69	1	1	0.9	1	1	1	0.709	0.724	0.156
195	WBGene00004036	plc-1	X	-	10796938	10797077	10796983	10797077	10796509	10796655	195	2	11	5	30	9	29	5	7	11	18	35	24	132	87	1	1	0.042	0.446	0.102	0.155	0.116	0.232	0.029
196	WBGene00004036	plc-1	X	-	10797361	10797548	10797367	10797548	10797179	10797307	196	8	13	13	15	13	16	15	17	16	9	11	20	121	121	0.515176	1	0.348	0.5	0.448	0.625	0.607	0.444	-0.127
197	WBGene00004318	rbg-2	I	+	7962051	7962164	7962051	7962162	7962215	7962473	197	126	121	65	3	0	0	76	114	200	0	2	0	106	104	1	1	0.976	1	1	1	0.982	1	-0.002
198	WBGene00007898	C33D9.3	IV	-	8792557	8793294	8792566	8793294	8792296	8792442	198	26	48	12	44	20	45	62	35	51	62	54	72	137	135	1	1	0.368	0.703	0.208	0.496	0.39	0.411	-0.006
200	WBGene00012894	tbc-17	II	+	12721815	12721982	12721815	12721915	12723582	12723722	200	263	320	296	2	7	0	265	204	263	1	1	1	151	91	1	1	0.988	0.965	1	0.994	0.992	0.994	-0.009
201	WBGene00015894	acdh-2	II	-	5546989	5547297	5547039	5547297	5546572	5546809	201	85	98	59	0	0	3	32	46	28	0	1	0	178	135	1	1	1	1	0.937	1	0.972	1	-0.012
206	WBGene00010280	F58G11.2	V	+	13665400	13665617	13665400	13665578	13665686	13666031	206	494	302	234	24	14	35	347	339	528	8	35	33	167	135	1	1	0.943	0.946	0.844	0.972	0.887	0.928	-0.018
207	WBGene00010280	F58G11.2	V	+	13665400	13665635	13665400	13665617	13665686	13666031	207	72	39	22	239	134	123	51	49	78	162	171	242	146	135	1	1	0.218	0.212	0.142	0.225	0.209	0.23	-0.031
208	WBGene00010280	F58G11.2	V	+	13665400	13665635	13665400	13665578	13665686	13666031	208	349	218	143	24	14	35	262	232	409	8	35	33	185	135	1	1	0.914	0.919	0.749	0.96	0.829	0.9	-0.036
209	WBGene00021396	cutl-24	IV	+	165830	166033	165830	166027	166519	166629	209	0	0	4	15	9	5	0	0	0	6	2	6	103	103	1	1	0	0	0.444	0	0	0	0.148
20	WBGene00001723	grl-14	V	+	20826388	20826614	20826388	20826608	20826666	20826880	20	4	14	7	0	0	0	29	28	24	2	0	6	135	135	1	1	1	1	1	0.935	1	0.8	0.088
210	WBGene00008560	pho-13	II	-	8806264	8806598	8806310	8806598	8805627	8805931	210	1	0	4	529	548	478	0	2	3	636	561	597	174	135	1	1	0.001	0	0.006	0	0.003	0.004	0
211	WBGene00004751	sea-2	II	+	3969300	3969463	3969300	3969445	3970028	3970120	211	29	22	12	11	7	6	10	27	26	12	0	3	96	85	0.651169	1	0.7	0.736	0.639	0.425	1	0.885	-0.078
213	WBGene00022679	ZK180.5	IV	-	4515546	4516858	4515681	4516858	4515038	4515475	213	6623	6473	7472	324	266	309	4919	4446	3419	401	287	277	263	135	1	1	0.913	0.926	0.925	0.863	0.888	0.864	0.05
214	WBGene00022679	ZK180.5	IV	-	4515546	4516858	4515975	4516858	4515038	4515475	214	19200	19093	20025	105	129	134	13920	12990	10016	128	89	83	550	135	1	1	0.978	0.973	0.973	0.964	0.973	0.967	0.007
215	WBGene00022679	ZK180.5	IV	-	4515681	4516858	4515975	4516858	4515038	4515475	215	7469	7518	7110	105	129	134	5544	5102	4222	128	89	83	415	135	1	1	0.959	0.95	0.945	0.934	0.949	0.943	0.009
216	WBGene00011064	R06C7.5	I	-	7247603	7248687	7247620	7248687	7247275	7247503	216	4	0	0	542	684	682	3	1	0	843	529	680	145	135	1	1	0.007	0	0	0.003	0.002	0	0.001
217	WBGene00008166	saps-1	II	+	11299824	11300213	11299824	11300036	11300363	11301262	217	417	392	317	256	188	143	334	291	370	167	155	140	298	135	1	1	0.425	0.486	0.501	0.475	0.46	0.545	-0.023
218	WBGene00007545	C13B4.1	II	-	14471863	14472120	14471867	14472120	14471658	14471816	218	0	1	0	208	206	199	3	0	5	133	128	102	135	135	1	1	0	0.005	0	0.022	0	0.047	-0.021
222	WBGene00016033	C24A3.2	X	+	8998118	8998280	8998118	8998156	8998598	8998894	222	717	732	736	45	39	58	723	595	765	56	55	52	148	31	1	1	0.769	0.797	0.727	0.73	0.694	0.755	0.038
224	WBGene00008538	sqrd-1	IV	+	14222333	14222627	14222333	14222480	14222793	14222964	224	2	0	1	22	24	29	1	7	0	42	27	52	270	135	1	1	0.043	0	0.017	0.012	0.115	0	-0.022
227	WBGene00011242	R11D1.1	V	+	12704922	12705028	12704922	12705025	12705074	12705201	227	67	50	38	6	1	4	40	44	42	4	0	4	84	81	1	1	0.915	0.98	0.902	0.906	1	0.91	-0.006
229	WBGene00019092	F59A7.5	V	+	2023317	2023488	2023317	2023434	2023692	2023749	229	5	8	7	12	8	15	24	10	9	35	24	27	72	25	1	1	0.126	0.258	0.139	0.192	0.126	0.104	0.034
230	WBGene00003604	nhr-5	IV	+	15400969	15401108	15400969	15401095	15401331	15401394	230	10	8	7	0	0	0	9	0	9	0	10	0	53	40	1	1	1	1	1	1	0	1	0.333
233	WBGene00006411	octr-1	X	-	5609838	5609993	5609844	5609993	5609612	5609786	233	7	7	2	1	4	0	0	4	6	1	1	1	135	135	0.780089	1	0.875	0.636	1	0	0.8	0.857	0.285
235	WBGene00044107	F58G6.9	IV	+	9651860	9652026	9651860	9651984	9652158	9652249	235	76	122	75	388	420	385	71	76	75	422	322	315	101	66	1	1	0.113	0.16	0.113	0.099	0.134	0.135	0.006
236	WBGene00011794	nep-21	V	-	14218130	14218218	14218154	14218218	14217647	14217741	236	2	0	0	2	2	3	4	3	3	4	0	6	33	9	1	1	0.214	0	0	0.214	1	0.12	-0.373
237	WBGene00013969	tep-1	I	+	14997402	14997493	14997402	14997469	14997543	14997682	237	55	45	34	101	103	48	64	136	173	166	117	271	81	57	1	1	0.277	0.235	0.333	0.213	0.45	0.31	-0.043
238	WBGene00003836	nxt-1	I	+	2929945	2930088	2929945	2930070	2930173	2930366	238	676	746	839	20	23	28	697	673	639	25	16	25	135	118	1	1	0.967	0.966	0.963	0.961	0.974	0.957	0.001
240	WBGene00019318	K02E10.4	X	+	2483585	2483663	2483585	2483660	2483708	2483896	240	7	12	4	17	19	13	48	46	77	91	107	152	71	68	1	1	0.283	0.377	0.228	0.336	0.292	0.327	-0.022
243	WBGene00003795	npp-9	III	-	3403081	3403579	3403153	3403579	3402516	3402977	243	267	224	140	1277	1148	757	133	212	212	711	880	1019	200	135	1	1	0.124	0.116	0.111	0.112	0.14	0.123	-0.008
244	WBGene00003639	nhr-49	I	+	9872693	9873049	9872693	9873046	9873098	9873662	244	420	420	163	151	87	88	352	421	381	101	107	140	135	135	1	1	0.736	0.828	0.649	0.777	0.797	0.731	-0.031
245	WBGene00017074	D2096.7	IV	-	8377310	8377401	8377328	8377401	8376724	8376835	245	4	3	2	41	62	49	0	5	0	51	27	48	53	35	1	1	0.061	0.031	0.026	0	0.109	0	0.003
24	WBGene00002297	ect-2	II	-	10779908	10779984	10779932	10779984	10779672	10779814	24	62	65	77	63	75	82	33	61	53	53	73	52	69	45	1	1	0.391	0.361	0.38	0.289	0.353	0.399	0.03
253	WBGene00015176	vps-51	I	-	5805142	5805241	5805147	5805241	5804844	5804926	253	41	58	58	0	0	3	17	32	26	0	0	0	32	27	1	1	1	1	0.942	1	1	1	-0.019
256	WBGene00003055	lon-1	III	+	5476373	5476529	5476373	5476496	5477553	5478006	256	585	719	744	33	68	64	1174	1066	1124	157	135	135	142	116	1	1	0.935	0.896	0.905	0.859	0.866	0.872	0.046
283	WBGene00000893	cyn-17	V	+	5802140	5802265	5802140	5802235	5802772	5802895	283	2	6	1	64	36	46	3	8	3	109	107	79	99	69	1	1	0.021	0.104	0.015	0.019	0.05	0.026	0.015
284	WBGene00017696	polk-1	III	-	8628064	8628242	8628089	8628242	8627786	8628021	284	14	36	30	141	103	98	5	12	14	44	77	87	153	135	0.48488	1	0.081	0.236	0.213	0.091	0.121	0.124	0.065
286	WBGene00007512	C10C6.3	IV	-	11464939	11465100	11464966	11465100	11464363	11464531	286	13	10	8	35	17	45	17	8	2	26	10	23	147	127	1	1	0.243	0.337	0.133	0.361	0.409	0.07	-0.042
287	WBGene00020596	oga-1	X	-	9344359	9344630	9344365	9344630	9343984	9344306	287	27	19	28	44	49	44	26	22	29	76	52	52	135	135	1	1	0.38	0.279	0.389	0.255	0.297	0.358	0.046
288	WBGene00001093	drp-1	IV	+	5539463	5540213	5539463	5540192	5540329	5540480	288	327	336	298	108	142	124	344	247	358	104	128	112	149	135	1	1	0.733	0.682	0.685	0.75	0.636	0.743	-0.01
293	WBGene00013365	Y60A3A.19	V	+	19917950	19918122	19917950	19918041	19919464	19919628	293	606	609	597	20	30	43	651	647	757	32	27	32	158	84	1	1	0.942	0.915	0.881	0.915	0.927	0.926	-0.01
294	WBGene00008735	F13D2.1	X	-	11169355	11169497	11169421	11169497	11169125	11169215	294	32	24	5	0	0	0	30	24	66	0	0	1	83	17	1	1	1	1	1	1	1	0.931	0.023
295	WBGene00002223	klp-12	IV	-	11343316	11343565	11343391	11343565	11342899	11343036	295	19	28	19	84	86	68	18	9	15	76	33	57	198	130	1	1	0.129	0.176	0.155	0.135	0.152	0.147	0.009
29	WBGene00007423	C08B6.2	V	+	10106061	10106196	10106061	10106192	10106238	10106336	29	0	0	1	0	0	5	0	1	0	2	0	0	84	80	1	1	NA	NA	0.16	0	1	NA	-0.34
301	WBGene00012810	Y43F8A.3	V	+	19378313	19378585	19378313	19378552	19379279	19379605	301	16	2	26	0	5	4	33	3	15	5	1	9	161	135	1	1	1	0.251	0.845	0.847	0.716	0.583	-0.017
303	WBGene00015713	C12D12.1	X	+	3504015	3504628	3504015	3504097	3504699	3505253	303	2513	2682	2257	237	239	199	2624	2641	2692	296	301	264	592	75	1	1	0.573	0.587	0.59	0.529	0.526	0.564	0.044
305	WBGene00011330	T01D3.6	V	+	13718448	13718574	13718448	13718538	13718633	13719587	305	12	6	6	224	253	137	16	23	8	227	308	337	119	83	1	1	0.036	0.016	0.03	0.047	0.05	0.016	-0.01
307	WBGene00009431	dct-17	V	-	13728471	13728651	13728591	13728651	13727760	13727920	307	17	8	15	14	19	13	6	5	35	43	23	12	166	53	1	1	0.279	0.119	0.269	0.043	0.065	0.482	0.026
310	WBGene00022732	ZK418.2	III	+	7091570	7091866	7091570	7091810	7092014	7092241	310	9	3	4	105	122	78	0	3	0	88	54	45	184	135	1	1	0.059	0.018	0.036	0	0.039	0	0.025
311	WBGene00010658	K08D8.4	IV	-	12908030	12908436	12908222	12908436	12907856	12907984	311	2	0	0	38	24	46	0	0	0	21	69	48	299	121	1	1	0.021	0	0	0	0	0	0.007
312	WBGene00013160	Y53F4B.13	II	+	15027947	15028828	15027947	15028765	15030066	15030385	312	305	309	270	3	7	2	289	272	345	0	0	11	191	135	1	1	0.986	0.969	0.99	1	1	0.957	-0.004
314	WBGene00018154	exos-9	III	-	7197854	7197953	7197858	7197953	7197704	7197808	314	0	0	1	108	153	104	0	1	4	139	117	173	54	50	1	1	0	0	0.009	0	0.008	0.021	-0.007
31	WBGene00001972	hmg-1.2	III	+	6280978	6281242	6280978	6281236	6281329	6281409	31	114	95	85	206	181	189	110	51	105	191	167	188	73	73	1	1	0.356	0.344	0.31	0.365	0.234	0.358	0.018
320	WBGene00077514	F07B10.7	V	-	11259696	11260233	11260080	11260233	11259450	11259552	320	0	4	1	0	3	3	1	0	0	2	1	7	465	95	1	1	NA	0.214	0.064	0.093	0	0	0.108
325	WBGene00018075	tbc-11	X	+	929154	929357	929154	929345	929495	929861	325	1	0	4	76	52	69	7	3	0	113	103	102	140	135	1	1	0.013	0	0.053	0.056	0.027	0	-0.006
326	WBGene00007464	C08H9.3	II	-	9886020	9886117	9886024	9886117	9885308	9885524	326	49	24	19	4	2	0	60	35	60	0	4	2	90	86	1	1	0.921	0.92	1	1	0.893	0.966	-0.006
327	WBGene00022141	chaf-2	I	+	1823446	1823579	1823446	1823573	1823624	1823769	327	11	14	22	686	726	569	16	19	5	501	533	518	126	120	1	1	0.015	0.018	0.036	0.03	0.033	0.009	-0.001
334	WBGene00006589	tnt-4	V	-	1992635	1992821	1992719	1992821	1991205	1991827	334	263	249	320	622	531	521	263	228	407	624	494	806	172	95	1	1	0.189	0.206	0.253	0.189	0.203	0.218	0.013
335	WBGene00022310	Y77E11A.7	IV	-	1419423	1419572	1419507	1419572	1418458	1418679	335	315	263	267	2	9	0	160	217	226	2	4	14	135	58	1	1	0.985	0.926	1	0.972	0.959	0.874	0.035
336	WBGene00022310	Y77E11A.7	IV	-	1418458	1418679	1418503	1418679	1417703	1418084	336	7	13	7	211	155	132	9	4	11	102	128	171	173	135	1	1	0.025	0.061	0.04	0.064	0.024	0.048	-0.003
339	WBGene00000267	bre-2	III	-	13135087	13135231	13135104	13135231	13134659	13134749	339	3	6	6	3	4	4	0	0	3	1	0	6	83	68	1	1	0.45	0.551	0.551	0	NA	0.291	0.372
340	WBGene00001863	him-4	X	+	9746076	9746314	9746076	9746200	9747150	9747288	340	7	6	3	94	62	25	23	4	16	66	120	233	220	113	1	1	0.037	0.047	0.058	0.152	0.017	0.034	-0.02
342	WBGene00013580	Y79H2A.3	III	-	12034967	12035061	12034982	12035061	12034164	12034673	342	87	95	49	4	0	0	90	74	112	1	2	4	87	72	1	1	0.947	1	1	0.987	0.968	0.959	0.011
343	WBGene00012186	mlt-11	V	+	20669026	20669771	20669026	20669744	20670006	20670963	343	6	0	0	44	28	0	64	47	87	134	289	733	155	135	1	1	0.106	0	NA	0.294	0.124	0.094	-0.118
351	WBGene00004862	sma-9	X	+	10780895	10781359	10780895	10781101	10781497	10781598	351	174	136	91	0	0	0	117	170	226	5	0	0	338	94	1	1	1	1	1	0.867	1	1	0.044
352	WBGene00003404	mpz-1	II	-	10741124	10741220	10741136	10741220	10740129	10740438	352	31	26	19	42	18	39	37	12	38	41	33	70	89	77	0.857381	1	0.39	0.555	0.297	0.438	0.239	0.32	0.082
353	WBGene00017398	F12B6.2	I	+	2250130	2250218	2250130	2250211	2250270	2250388	353	3	0	2	29	30	20	5	5	3	27	33	36	57	50	0.796392	1	0.083	0	0.081	0.14	0.117	0.068	-0.054
354	WBGene00018638	F49E8.7	IV	-	7556113	7556272	7556117	7556272	7555606	7556067	354	164	112	102	12	35	7	96	127	122	19	8	18	135	135	1	1	0.932	0.762	0.936	0.835	0.941	0.871	-0.006
355	WBGene00006864	npr-16	X	+	3530452	3530662	3530452	3530644	3530922	3530994	355	2	3	1	3	4	2	0	0	0	8	9	10	76	65	1	1	0.363	0.391	0.3	0	0	0	0.351
359	WBGene00000196	aars-1	II	-	11462397	11462779	11462423	11462779	11461902	11462066	359	108	124	104	3	7	3	145	109	124	0	0	1	154	135	1	1	0.969	0.939	0.968	1	1	0.991	-0.038
364	WBGene00018394	F43E2.6	II	-	7368181	7368310	7368205	7368310	7367384	7367661	364	0	0	0	51	37	54	0	3	0	45	27	35	122	98	1	1	0	0	0	0	0.082	0	-0.027
366	WBGene00003479	mtm-9	V	+	3743575	3743917	3743575	3743773	3745159	3745644	366	405	327	264	3	6	0	233	290	234	3	0	11	270	135	1	1	0.985	0.965	1	0.975	1	0.914	0.02
368	WBGene00011695	T10G3.4	V	-	13482625	13482769	13482634	13482769	13482074	13482155	368	0	0	2	0	0	0	4	0	0	1	0	0	74	67	1	1	NA	NA	1	0.784	NA	NA	0.216
369	WBGene00001558	gdi-1	IV	-	14791811	14792885	14791856	14792885	14791281	14791535	369	2	0	4	1622	1684	1602	11	13	2	2251	2058	2046	173	135	1	1	0.001	0	0.002	0.004	0.005	0.001	-0.002
370	WBGene00014309	F07H5.5	II	+	8788420	8788541	8788420	8788539	8788588	8788764	370	4578	4272	3926	161	120	122	6358	4588	5084	199	138	233	114	112	1	1	0.965	0.972	0.969	0.969	0.97	0.955	0.004
374	WBGene00044758	Y37H2A.12	V	-	18129562	18129659	18129589	18129659	18129179	18129484	374	29	37	17	54	31	46	31	12	4	53	26	29	90	63	0.600854	1	0.273	0.455	0.206	0.29	0.244	0.088	0.104
381	WBGene00001547	gcy-22	V	-	20822971	20823117	20822983	20823117	20822654	20822854	381	1	2	0	2	0	5	6	3	0	0	1	0	135	127	1	1	0.32	1	0	1	0.738	NA	-0.429
382	WBGene00001547	gcy-22	V	-	20822959	20823117	20822983	20823117	20822654	20822854	382	1	4	3	2	0	5	0	0	11	0	1	0	144	127	1	1	0.306	1	0.346	NA	0	1	0.051
384	WBGene00001174	egl-5	III	+	7815054	7815142	7815054	7815139	7815192	7815330	384	6	4	1	3	0	1	12	6	2	0	0	3	77	74	0.570058	1	0.658	1	0.49	1	1	0.391	-0.081
385	WBGene00013462	micu-1	IV	+	13298491	13298615	13298491	13298552	13298725	13298881	385	27	20	21	78	45	61	16	24	21	81	65	56	117	54	1	1	0.138	0.17	0.137	0.084	0.146	0.148	0.022
388	WBGene00006831	unc-104	II	+	7007768	7008403	7007768	7008394	7008624	7008912	388	30	41	20	58	26	38	58	31	47	40	49	104	137	135	1	1	0.338	0.608	0.342	0.588	0.384	0.308	0.003
38	WBGene00013965	ZK287.4	V	-	9682267	9682954	9682867	9682954	9682037	9682191	38	61	97	61	0	0	0	146	235	269	1	1	0	666	80	1	1	1	1	1	0.946	0.966	1	0.029
390	WBGene00010731	K10C3.4	I	+	9861225	9861465	9861225	9861463	9861512	9861678	390	32	47	19	249	233	130	1	17	21	127	100	174	135	135	1	1	0.114	0.168	0.128	0.008	0.145	0.108	0.05
391	WBGene00010923	rle-1	III	+	10942874	10943149	10942874	10943089	10945638	10945890	391	345	298	268	81	118	96	316	295	389	121	160	136	188	135	0.74427	1	0.754	0.645	0.667	0.652	0.57	0.673	0.057
392	WBGene00010552	K04C1.2	X	+	14238806	14238918	14238806	14238891	14238964	14239376	392	16	12	8	2	0	3	10	21	6	9	0	1	105	78	0.802659	1	0.856	1	0.665	0.452	1	0.817	0.084
395	WBGene00001574	gei-17	I	-	9105694	9106060	9105859	9106060	9104898	9105024	395	10	5	5	174	94	83	6	20	28	69	127	151	270	119	1	1	0.025	0.023	0.026	0.037	0.065	0.076	-0.035
396	WBGene00001574	gei-17	I	-	9102998	9103312	9103046	9103312	9102640	9102897	396	87	62	60	223	277	189	93	77	89	203	203	209	176	135	0.287009	1	0.23	0.147	0.196	0.26	0.225	0.246	-0.053
397	WBGene00015576	C07G3.8	V	-	3495178	3495484	3495214	3495484	3493636	3494017	397	0	0	0	2	0	0	1	0	0	1	0	0	164	135	1	1	0	NA	NA	0.452	NA	NA	-0.452
398	WBGene00017164	eng-1	III	-	5867190	5867453	5867195	5867453	5866802	5867006	398	2	2	8	102	119	124	0	3	0	119	127	108	135	135	1	1	0.019	0.017	0.061	0	0.023	0	0.025
399	WBGene00012758	Y41C4A.12	III	-	11724237	11724357	11724241	11724357	11724017	11724189	399	4	0	0	33	18	30	4	0	3	27	28	19	113	109	1	1	0.105	0	0	0.125	0	0.132	-0.051
3	WBGene00016971	toe-2	II	-	6517812	6517928	6517854	6517928	6517569	6517699	3	9	22	11	117	147	110	5	0	0	91	68	62	97	55	1	1	0.042	0.078	0.054	0.03	0	0	0.048
400	WBGene00012522	Y32B12B.2	V	+	16539092	16539339	16539092	16539331	16540254	16540546	400	2	0	4	142	132	129	0	6	0	119	127	167	136	135	1	1	0.014	0	0.03	0	0.045	0	0
403	WBGene00044082	D1086.12	V	+	14101690	14101861	14101690	14101852	14101909	14102005	403	61	47	51	50	10	37	105	71	76	49	60	76	91	89	0.9736	1	0.544	0.821	0.574	0.677	0.536	0.494	0.077
409	WBGene00002150	irk-2	X	-	704315	704441	704324	704441	704034	704097	409	3	0	1	4	0	4	0	0	0	10	0	2	40	31	1	1	0.368	NA	0.162	0	NA	0	0.265
40	WBGene00011560	T07C4.3	III	+	10352433	10352545	10352433	10352542	10352601	10352759	40	480	408	246	0	1	1	237	327	338	0	8	10	105	102	1	1	1	0.997	0.996	1	0.975	0.97	0.016
410	WBGene00008800	F14E5.2	II	-	8426031	8426158	8426037	8426158	8425385	8425615	410	410	350	316	59	50	47	554	491	600	97	115	122	120	114	1	1	0.868	0.869	0.865	0.844	0.802	0.824	0.044
411	WBGene00008278	npr-10	X	-	13019025	13019140	13019034	13019140	13018847	13018969	411	6	9	5	0	0	4	5	4	9	0	0	1	88	79	1	1	1	1	0.529	1	1	0.89	-0.12
413	WBGene00011087	R07B7.2	V	-	12057526	12057748	12057535	12057748	12057299	12057479	413	81	108	94	5	3	5	95	62	61	4	2	3	137	135	1	1	0.941	0.973	0.949	0.959	0.968	0.952	-0.005
415	WBGene00007403	set-3	III	-	9691663	9691837	9691701	9691837	9691037	9691365	415	2	17	16	135	141	171	0	6	12	131	108	151	160	129	1	1	0.012	0.089	0.07	0	0.043	0.06	0.023
417	WBGene00016278	C30H7.2	I	-	5420599	5420731	5420640	5420731	5420005	5420101	417	6	0	6	0	2	0	7	0	10	0	0	7	79	38	1	1	1	0	1	1	NA	0.407	-0.037
418	WBGene00000846	cup-5	III	+	7590536	7590679	7590536	7590675	7590990	7591081	418	29	38	39	37	32	29	34	14	28	30	39	35	84	81	0.175795	1	0.43	0.534	0.565	0.522	0.257	0.435	0.105
419	WBGene00007599	C15A11.7	I	+	7405831	7405944	7405831	7405921	7405987	7406276	419	27	17	37	5	0	6	62	40	58	0	1	8	106	83	0.419455	1	0.809	1	0.828	1	0.969	0.85	-0.061
41	WBGene00004444	rpl-30	I	+	10436253	10436409	10436253	10436287	10436467	10436616	41	324	331	430	22256	19663	22429	225	158	72	27950	18194	21204	142	27	1	1	0.003	0.003	0.004	0.002	0.002	0.001	0.002
420	WBGene00003638	nhr-48	X	+	15711257	15711505	15711257	15711487	15711624	15711689	420	3	11	2	24	21	5	7	5	21	22	26	13	69	58	0.666306	1	0.095	0.306	0.252	0.211	0.139	0.576	-0.091
425	WBGene00010979	R02D5.6	V	-	14512807	14512901	14512816	14512901	14512506	14512763	425	0	4	0	0	5	0	6	0	0	2	0	2	87	78	1	1	NA	0.418	NA	0.729	NA	0	0.053
431	WBGene00011709	T11F9.1	V	+	11461251	11461366	11461251	11461333	11461416	11461547	431	3	1	3	0	10	0	13	9	4	1	0	0	97	64	1	1	1	0.062	1	0.896	1	1	-0.278
432	WBGene00004047	plx-1	IV	+	980653	980812	980653	980779	981559	981993	432	42	35	31	61	54	46	42	24	69	47	55	61	145	119	1	1	0.361	0.347	0.356	0.423	0.264	0.481	-0.035
433	WBGene00044618	bus-2	IV	+	1699898	1700016	1699898	1699998	1700066	1700263	433	13	7	8	0	0	0	29	1	11	3	0	3	111	93	1	1	1	1	1	0.89	1	0.754	0.119
437	WBGene00004412	rpl-1	I	-	2876019	2876308	2876144	2876308	2875649	2875971	437	115	122	118	28244	31236	31335	38	34	62	41734	39940	40255	253	135	1	1	0.002	0.002	0.002	0	0	0.001	0.002
440	WBGene00002827	let-653	IV	+	11888696	11889173	11888696	11888816	11889556	11889853	440	59	39	19	0	0	1	301	340	489	29	30	29	456	113	1	1	1	1	0.825	0.72	0.737	0.807	0.187
442	WBGene00003607	nhr-8	IV	+	7712536	7712633	7712536	7712630	7712679	7712887	442	103	84	65	1	0	1	53	58	103	9	2	0	90	87	1	1	0.99	1	0.984	0.851	0.966	1	0.052
445	WBGene00021448	Y39D8A.1	V	+	419916	420104	419916	420089	420158	420255	445	6	4	0	2	2	0	6	0	4	0	0	0	98	90	1	1	0.734	0.647	NA	1	NA	1	-0.309
447	WBGene00001398	fat-6	IV	-	11915058	11917340	11915548	11917340	11914423	11914760	447	3321	3253	2956	0	0	0	4974	4682	5398	1	0	0	611	135	1	1	1	1	1	0.999	1	1	0
448	WBGene00011904	hlb-1	X	-	13867905	13868092	13868031	13868092	13866589	13867296	448	122	130	83	14	4	15	135	131	162	17	21	24	173	54	0.546273	1	0.731	0.91	0.633	0.713	0.661	0.678	0.074
449	WBGene00007446	mboa-4	IV	-	11158689	11158824	11158734	11158824	11158280	11158575	449	41	39	46	0	3	2	41	22	28	0	0	3	128	83	1	1	1	0.894	0.937	1	1	0.858	-0.009
456	WBGene00002992	lin-3	IV	+	11060537	11060664	11060537	11060619	11061067	11061156	456	10	13	1	8	16	12	0	0	4	1	1	8	67	22	1	1	0.291	0.211	0.027	0	0	0.141	0.129
457	WBGene00012381	Y2H9A.4	V	+	13446415	13446723	13446415	13446714	13447096	13447606	457	2	4	0	1	24	0	1	3	1	7	5	11	137	135	1	1	0.663	0.141	NA	0.123	0.372	0.082	0.21
459	WBGene00001584	nrde-4	IV	-	7650394	7650468	7650399	7650468	7649968	7650347	459	162	128	109	1	0	0	55	85	127	0	0	0	67	62	1	1	0.993	1	1	1	1	1	-0.002
45	WBGene00001159	eff-1	II	+	8348243	8348925	8348243	8348818	8350073	8350549	45	27	28	45	1	3	2	80	74	98	11	7	7	235	135	0.913014	1	0.939	0.843	0.928	0.807	0.859	0.889	0.052
460	WBGene00008362	cfim-2	IV	+	8929147	8929396	8929147	8929253	8929815	8930048	460	4	2	1	126	144	121	2	0	1	98	98	67	234	99	1	1	0.013	0.006	0.003	0.009	0	0.006	0.002
46	WBGene00000897	daf-1	IV	+	136364	136528	136364	136525	136655	136922	46	57	55	39	1	0	0	33	43	44	0	0	0	135	135	1	1	0.983	1	1	1	1	1	-0.006
47	WBGene00016244	C30B5.2	II	+	6197416	6197492	6197416	6197486	6197535	6197719	47	260	244	226	186	232	146	275	239	197	196	157	126	69	63	1	1	0.561	0.49	0.586	0.562	0.582	0.588	-0.032
48	WBGene00002238	kars-1	II	-	7072237	7072415	7072357	7072415	7071591	7072173	48	147	103	110	1127	1019	700	119	142	182	739	862	1047	164	51	1	1	0.039	0.03	0.047	0.048	0.049	0.051	-0.011
49	WBGene00012332	W07G1.5	II	-	13961229	13961981	13961265	13961981	13960883	13961129	49	4	16	7	4	0	3	3	0	18	7	2	3	164	135	0.355311	1	0.452	1	0.658	0.261	0	0.832	0.339
4	WBGene00010850	M04C3.1	V	-	19438576	19439205	19438801	19439205	19438229	19438522	4	16	29	27	199	175	153	14	11	22	120	111	114	346	135	1	1	0.03	0.061	0.064	0.044	0.037	0.07	0.001
50	WBGene00020029	R12C12.9	II	-	6023993	6024218	6024008	6024218	6023684	6023802	50	146	128	156	1	3	3	176	167	157	13	4	2	119	111	1	1	0.993	0.975	0.98	0.927	0.975	0.987	0.02
52	WBGene00020408	T10D4.6	II	+	3120023	3120326	3120023	3120317	3120931	3121126	52	22	40	10	0	2	0	22	17	58	0	0	0	137	135	1	1	1	0.952	1	1	1	1	-0.016
54	WBGene00015815	C16A11.2	II	+	4238434	4238652	4238434	4238538	4239305	4239708	54	4	0	0	159	132	125	0	0	1	104	95	83	204	97	1	1	0.012	0	0	0	0	0.006	0.002
55	WBGene00021443	Y39A3CL.7	III	+	1825155	1825411	1825155	1825225	1827238	1827366	55	416	344	267	3	0	0	328	281	367	4	15	0	221	49	0.378725	1	0.968	1	1	0.948	0.806	1	0.071
56	WBGene00008239	fshr-1	V	+	9893482	9893884	9893482	9893875	9893942	9894299	56	17	30	27	56	54	40	22	9	23	50	69	60	137	135	0.223733	1	0.23	0.354	0.399	0.302	0.114	0.274	0.098
58	WBGene00005832	srw-85	V	-	19430857	19431039	19431012	19431039	19430028	19430187	58	2	0	3	0	1	0	5	7	1	0	2	4	161	20	0.48442	1	1	0	1	1	0.303	0.03	0.222
5	WBGene00019719	M01H9.3	IV	-	4469718	4470432	4469823	4470432	4469335	4469484	5	506	624	464	34	17	19	558	497	568	59	22	47	233	135	1	1	0.896	0.955	0.934	0.846	0.929	0.875	0.045
60	WBGene00006742	unc-2	X	-	2723234	2723461	2723258	2723461	2722641	2722699	60	16	1	0	2	0	0	3	8	13	0	0	14	68	51	1	1	0.857	1	NA	1	1	0.411	0.125
61	WBGene00004424	rpl-12	IV	-	13240024	13240398	13240143	13240398	13239825	13239933	61	128	127	128	21554	19992	25273	80	35	36	31847	23586	21472	213	101	1	1	0.003	0.003	0.002	0.001	0.001	0.001	0.002
62	WBGene00008376	D1054.9	V	-	10786429	10786529	10786444	10786529	10786179	10786332	62	0	10	0	11	8	20	3	3	8	32	13	5	93	78	1	1	0	0.512	0	0.073	0.162	0.573	-0.099
65	WBGene00000872	cyk-1	III	-	7024050	7024472	7024056	7024472	7023641	7024005	65	164	179	210	4	7	1	158	151	152	0	0	0	135	135	1	1	0.976	0.962	0.995	1	1	1	-0.022
67	WBGene00007862	C32C4.1	V	+	10639867	10640062	10639867	10639906	10642358	10642473	67	6	0	4	18	11	16	1	0	0	4	0	9	147	5	1	1	0.011	0	0.008	0.008	NA	0	0.002
69	WBGene00015478	C05D10.2	III	+	6070579	6070815	6070579	6070811	6070964	6071109	69	0	0	0	6	10	9	2	0	0	15	25	7	135	135	1	1	0	0	0	0.118	0	0	-0.039
6	WBGene00019719	M01H9.3	IV	-	4469329	4469484	4469335	4469484	4469099	4469283	6	122	168	107	397	421	361	139	87	153	474	385	408	135	135	1	1	0.235	0.285	0.229	0.227	0.184	0.273	0.022
71	WBGene00009887	glb-17	X	-	9574303	9574576	9574309	9574576	9574158	9574255	71	6	0	7	2	2	8	1	4	8	5	9	0	90	90	1	1	0.75	0	0.467	0.167	0.308	1	-0.086
72	WBGene00004777	ser-2	X	-	15288672	15288845	15288741	15288845	15288088	15288193	72	2	0	0	1	0	0	0	0	0	2	1	0	122	60	1	1	0.496	NA	NA	0	0	NA	0.496
74	WBGene00011520	nhr-213	V	-	15895486	15895582	15895501	15895582	15895340	15895432	74	0	0	0	1	0	5	0	0	2	0	2	0	39	24	1	1	0	NA	0	NA	0	1	-0.5
75	WBGene00020709	T23B3.1	I	+	6718017	6718191	6718017	6718188	6718237	6718414	75	384	293	312	3	0	1	332	279	321	3	1	3	135	135	1	1	0.992	1	0.997	0.991	0.996	0.991	0.004
81	WBGene00009978	F53E4.1	V	-	15655162	15655273	15655180	15655273	15654247	15654487	81	156	166	157	52	58	42	114	82	46	24	23	29	104	86	1	1	0.713	0.703	0.756	0.797	0.747	0.567	0.02
83	WBGene00010406	math-33	V	+	11117430	11117545	11117430	11117536	11117601	11117844	83	44	43	45	25	58	21	69	43	31	14	19	39	108	99	0.33685	1	0.617	0.405	0.663	0.819	0.675	0.422	-0.077
84	WBGene00010406	math-33	V	+	11117430	11117545	11117430	11117536	11117598	11117844	84	221	236	140	161	171	117	182	226	208	159	160	204	108	99	1	1	0.557	0.559	0.523	0.512	0.564	0.483	0.027
86	WBGene00010057	F54D5.15	II	-	11564119	11564205	11564125	11564205	11563265	11563372	86	7	6	8	8	3	3	2	3	5	2	2	4	44	38	0.484218	1	0.43	0.633	0.697	0.463	0.564	0.519	0.071
88	WBGene00020347	T08B2.7	I	-	6209877	6209939	6209890	6209939	6209533	6209746	88	839	698	440	18	17	13	1000	984	1427	19	8	31	55	42	1	1	0.973	0.969	0.963	0.976	0.989	0.972	-0.011
89	WBGene00003620	nhr-21	II	+	7347373	7347527	7347373	7347521	7347576	7347751	89	0	1	1	3	0	0	7	3	0	0	0	6	135	135	1	1	0	1	1	1	1	0	0
8	WBGene00001999	hrp-1	IV	-	3337559	3338298	3337562	3338298	3336923	3337510	8	393	466	452	737	952	833	465	374	369	819	679	720	135	135	1	1	0.348	0.329	0.352	0.362	0.355	0.339	-0.009
90	WBGene00000144	apc-10	V	-	10426312	10426386	10426316	10426386	10426108	10426260	90	30	29	34	0	8	4	25	8	26	3	0	4	67	63	1	1	1	0.773	0.889	0.887	1	0.859	-0.028
92	WBGene00021599	srt-42	V	+	1809105	1809333	1809105	1809309	1809381	1809468	92	3	4	0	1	0	6	0	0	0	1	0	9	97	80	1	1	0.712	1	0	0	NA	0	0.571
93	WBGene00003954	pcm-1	V	-	5963082	5963219	5963100	5963219	5962797	5962902	93	19	41	20	2	0	3	44	37	26	0	0	0	93	75	0.439595	1	0.885	1	0.843	1	1	1	-0.091
94	WBGene00013177	rsy-1	I	-	11217892	11218141	11217986	11218141	11216117	11216638	94	144	152	121	0	0	1	198	126	83	4	0	0	222	135	1	1	1	1	0.987	0.968	1	1	0.006
95	WBGene00019435	K06A9.1	X	+	1549489	1552087	1549489	1551340	1558454	1558484	95	212	252	101	5	2	1	167	162	280	0	0	1	756	23	1	1	0.563	0.793	0.754	1	1	0.895	-0.262
99	WBGene00008852	ubql-1	I	+	7024611	7024723	7024611	7024672	7028562	7028665	99	3	3	3	93	53	76	0	0	0	74	72	68	66	15	1	1	0.007	0.013	0.009	0	0	0	0.01
9	WBGene00003375	mlp-1	III	-	5972561	5972730	5972582	5972730	5971529	5971780	9	1736	1846	1932	273	236	266	764	556	364	130	78	60	149	135	1	1	0.852	0.876	0.868	0.842	0.866	0.846	0.014

## Sheet: MXE
ID	GeneID	geneSymbol	chr	strand	1stExonStart_0base	1stExonEnd	2ndExonStart_0base	2ndExonEnd	upstreamES	upstreamEE	downstreamES	downstreamEE	ID	IC_SAMPLE_1			SC_SAMPLE_1			IC_SAMPLE_2			SC_SAMPLE_2			IncFormLen	SkipFormLen	PValue	FDR	IncLevel1			IncLevel2			IncLevelDifference
20	WBGene00002915	let-805	III	+	2676546	2676664	2676761	2676870	2674992	2675383	2677886	2678035	20	158	160	82	513	440	361	67	81	102	646	716	1118	222	204	1.16009e-185	2.32018e-183	0.221	0.25	0.173	0.087	0.094	0.077	0.129
54	WBGene00000102	akt-1	V	+	10250840	10251032	10251326	10251533	10250478	10250676	10251676	10251805	54	550	622	532	133	135	133	401	483	489	206	190	305	300	315	3.11739e-125	3.11739e-123	0.813	0.829	0.808	0.671	0.727	0.627	0.142
36	WBGene00012814	Y43F8B.3	V	+	19504839	19505253	19505894	19506059	19503997	19504104	19506370	19506563	36	53	55	23	12	15	11	19	39	28	51	48	142	500	251	3.27309e-64	2.18206e-62	0.689	0.648	0.512	0.158	0.29	0.09	0.437
114	WBGene00003936	pat-12	III	-	730308	730437	730591	730684	729985	730144	731531	731618	114	204	182	154	205	154	163	211	218	212	124	95	171	117	189	7.03211e-26	3.51606e-24	0.616	0.656	0.604	0.733	0.788	0.667	-0.104
133	WBGene00007440	C08E8.4	V	+	18372659	18372782	18373097	18373240	18371845	18372286	18373297	18373531	133	69	52	99	76	72	124	96	111	125	111	50	94	232	270	1.32624e-23	5.30496e-22	0.514	0.457	0.482	0.502	0.721	0.607	-0.126
208	WBGene00021020	W04B5.3	III	+	2421671	2421743	2422450	2422600	2421305	2421542	2422953	2423095	208	132	86	112	258	239	248	215	140	152	264	237	241	130	271	5.4302e-20	1.81007e-18	0.516	0.429	0.485	0.629	0.552	0.568	-0.106
17	WBGene00001182	egl-13	X	+	5668319	5668464	5669686	5669769	5663836	5663910	5671372	5671465	17	0	5	7	17	25	13	14	20	4	11	23	13	153	35	1.63426e-19	4.6693e-18	0	0.044	0.11	0.225	0.166	0.066	-0.101
172	WBGene00003407	mrp-1	X	-	580297	580453	580888	581044	579309	579387	581629	581784	172	20	9	10	27	26	30	9	34	33	34	16	28	213	213	1.12581e-18	2.81453e-17	0.426	0.257	0.25	0.209	0.68	0.541	-0.166
67	WBGene00001184	egl-15	X	+	11017579	11017930	11017944	11018139	11017435	11017505	11018214	11018450	67	43	22	30	19	22	29	148	138	192	18	56	32	400	244	8.29972e-12	1.84438e-10	0.58	0.379	0.387	0.834	0.601	0.785	-0.291
188	WBGene00006768	unc-32	III	+	8909232	8909355	8910080	8910221	8907856	8909111	8910333	8910553	188	314	344	271	1185	1136	902	477	541	608	1165	1175	1144	232	268	9.31729e-11	1.86346e-09	0.234	0.259	0.258	0.321	0.347	0.38	-0.099
88	WBGene00003825	ntl-2	II	-	4374567	4374698	4375228	4375348	4374367	4374494	4375591	4375711	88	348	398	340	609	545	444	455	413	516	504	429	541	189	211	2.72193e-10	4.94896e-09	0.389	0.449	0.461	0.502	0.518	0.516	-0.079
104	WBGene00009825	F47G4.4	I	-	14066288	14066546	14067559	14067675	14065613	14065754	14068752	14068803	104	16	11	6	89	86	41	28	27	15	59	104	74	126	287	2.99721e-07	4.99534e-06	0.291	0.226	0.25	0.519	0.372	0.316	-0.147
7	WBGene00009888	F49E2.5	X	+	9555415	9555577	9555798	9556353	9553936	9554158	9556627	9556717	7	25	42	10	486	369	300	13	15	11	473	497	701	231	624	1.46302e-05	0.00022508	0.122	0.235	0.083	0.069	0.075	0.041	0.085
118	WBGene00001403	fbl-1	IV	+	9542034	9542292	9542727	9542868	9541600	9541753	9542967	9543043	118	63	71	35	119	114	100	95	39	58	73	87	46	313	202	2.08168e-05	0.000297382	0.255	0.287	0.184	0.456	0.224	0.449	-0.134
191	WBGene00006768	unc-32	III	+	8906966	8907073	8907310	8907432	8906145	8906274	8907592	8907802	191	73	40	46	329	331	227	86	150	294	352	398	506	187	217	3.9927e-05	0.000532361	0.205	0.123	0.19	0.221	0.304	0.403	-0.137
207	WBGene00021020	W04B5.3	III	+	2421305	2421542	2421671	2421743	2420428	2420592	2422450	2423095	207	428	355	410	141	162	103	532	498	553	135	122	99	358	130	4.81374e-05	0.000601717	0.524	0.443	0.591	0.589	0.597	0.67	-0.099
125	WBGene00002223	klp-12	IV	-	11343391	11343565	11344364	11344547	11342899	11343036	11345883	11346061	125	108	117	101	116	127	84	132	92	156	112	41	64	299	290	5.27802e-05	0.000620943	0.475	0.472	0.538	0.533	0.685	0.703	-0.145
26	WBGene00000542	clp-1	III	+	7981672	7981810	7982463	7982538	7981364	7981488	7982730	7982859	26	105	48	87	18	12	5	96	107	191	1	7	20	231	105	0.000223675	0.00248528	0.726	0.645	0.888	0.978	0.874	0.813	-0.135
185	WBGene00021910	stim-1	III	-	409913	409996	410346	410406	408912	409034	410547	410645	185	10	3	1	56	71	83	9	7	18	82	64	53	42	88	0.000243529	0.00256346	0.272	0.081	0.025	0.187	0.186	0.416	-0.137
65	WBGene00002978	lev-11	I	-	14624302	14624420	14624543	14624661	14623827	14623898	14624955	14625089	65	1240	1146	1046	864	894	665	1753	1739	2280	1011	896	813	143	143	0.000316583	0.00316583	0.589	0.562	0.611	0.634	0.66	0.737	-0.09
190	WBGene00006768	unc-32	III	+	8906523	8906678	8906966	8907073	8906145	8906274	8907592	8907802	190	350	316	196	73	40	46	386	364	585	86	150	294	263	187	0.000354974	0.00333984	0.773	0.849	0.752	0.761	0.633	0.586	0.131
194	WBGene00010199	bet-2	X	+	10571707	10571827	10571864	10571984	10570105	10570372	10572082	10572790	194	51	32	21	15	15	12	40	70	40	33	54	58	226	226	0.000367383	0.00333984	0.773	0.681	0.636	0.548	0.565	0.408	0.19
182	WBGene00000367	cca-1	X	-	7854050	7854201	7854298	7854428	7853722	7853902	7854523	7854709	182	31	22	4	4	3	5	22	46	32	0	4	6	246	272	0.00047652	0.00414365	0.895	0.89	0.469	1	0.927	0.855	-0.176
77	WBGene00013481	Y69H2.3	V	-	18661621	18661711	18662204	18662313	18661087	18661177	18662358	18662550	77	48	27	41	21	23	15	78	32	76	20	44	3	152	114	0.000824413	0.0068701	0.632	0.468	0.672	0.745	0.353	0.95	-0.092
137	WBGene00013006	lin-38	II	+	13580013	13580231	13580927	13581064	13577750	13578315	13581531	13581642	137	81	99	61	19	14	17	100	66	95	21	37	23	308	229	0.00201357	0.0161085	0.76	0.84	0.727	0.78	0.57	0.754	0.074
154	WBGene00020732	T23E7.2	X	+	17678670	17678772	17679251	17679319	17677172	17677244	17679921	17680035	154	285	203	289	51	33	38	323	342	453	27	42	30	92	33	0.0151905	0.11685	0.667	0.688	0.732	0.811	0.745	0.844	-0.104
116	WBGene00000228	atn-1	V	+	12480727	12480888	12481113	12481196	12480361	12480610	12481283	12481376	116	925	731	476	141	83	80	983	922	1296	48	81	125	233	103	0.0191968	0.142198	0.744	0.796	0.725	0.901	0.834	0.821	-0.097
124	WBGene00002223	klp-12	IV	-	11343316	11343565	11344364	11344547	11342899	11343036	11345883	11346061	124	108	117	101	73	87	48	132	92	156	63	28	47	299	365	0.0206733	0.147666	0.644	0.621	0.72	0.719	0.8	0.802	-0.112
78	WBGene00013481	Y69H2.3	V	-	18661621	18661711	18662118	18662313	18661087	18661177	18662358	18662550	78	62	49	54	21	23	15	116	42	88	20	44	3	264	114	0.0424182	0.29254	0.56	0.479	0.609	0.715	0.292	0.927	-0.095
12	WBGene00004154	pqn-72	I	-	3274275	3274812	3274929	3275010	3274077	3274163	3276665	3276718	12	17	27	19	534	451	271	7	15	7	111	91	103	18	513	0.0523133	0.348755	0.476	0.63	0.666	0.643	0.824	0.66	-0.118
171	WBGene00003407	mrp-1	X	-	579515	579653	580888	581044	579309	579387	581629	581784	171	20	9	10	0	11	3	9	34	33	2	0	10	213	198	0.0660419	0.426077	1	0.432	0.756	0.807	1	0.754	-0.124
162	WBGene00001017	dnc-1	IV	-	10932236	10932320	10932478	10932553	10931881	10931951	10932594	10932696	162	12	3	3	35	31	14	12	9	39	43	38	26	28	42	0.071476	0.446725	0.34	0.127	0.243	0.295	0.262	0.692	-0.18
110	WBGene00017983	F32D1.3	V	-	4355345	4355584	4358130	4358307	4353122	4353652	4361405	4361552	110	6	1	5	11	11	0	6	13	15	0	11	10	298	360	0.126584	0.748028	0.397	0.099	1	1	0.588	0.644	-0.245
38	WBGene00006796	unc-62	V	+	4504974	4505120	4505358	4505516	4503962	4504230	4505828	4505905	38	124	91	92	82	94	59	124	82	110	124	88	152	205	214	0.127165	0.748028	0.612	0.503	0.619	0.511	0.493	0.43	0.1
29	WBGene00001340	etr-1	II	+	166070	166150	166752	166905	164700	164826	166960	167078	29	111	166	81	385	340	317	90	114	103	363	363	431	106	234	0.138838	0.793363	0.389	0.519	0.361	0.354	0.409	0.345	0.054
163	WBGene00007959	C35C5.10	X	+	11557671	11557859	11558167	11558248	11557526	11557621	11558325	11558413	163	281	310	264	9	18	25	288	264	326	30	27	34	208	47	0.176593	0.98107	0.876	0.796	0.705	0.684	0.688	0.684	0.107
138	WBGene00013561	Y75B8A.31	III	+	12352209	12352329	12353668	12353797	12351892	12352156	12354443	12354578	138	158	149	137	139	127	167	134	140	76	158	136	132	219	237	0.182757	0.987878	0.552	0.559	0.47	0.479	0.527	0.384	0.064
100	WBGene00009578	F40F8.5	II	-	11133524	11133656	11133702	11133837	11133352	11133475	11133980	11134112	100	404	449	479	325	361	392	437	372	368	416	307	370	227	221	1	1	0.548	0.548	0.543	0.506	0.541	0.492	0.033
101	WBGene00009578	F40F8.5	II	-	11133524	11133656	11134223	11134289	11133352	11133475	11134336	11134594	101	360	311	277	324	361	392	338	366	307	416	307	368	99	231	1	1	0.722	0.668	0.622	0.655	0.736	0.661	-0.013
102	WBGene00015735	pdfr-1	III	-	6636401	6636556	6636892	6637017	6636011	6636115	6638069	6638192	102	23	29	21	57	33	25	30	35	63	54	53	87	179	219	1	1	0.331	0.518	0.507	0.405	0.447	0.47	0.011
103	WBGene00006999	zyx-1	II	+	13060625	13060902	13064885	13065078	13059686	13060027	13068739	13068909	103	2013	1993	1475	1378	1415	1182	2072	2157	2319	1521	1470	1633	398	314	1	1	0.535	0.526	0.496	0.518	0.537	0.528	-0.009
105	WBGene00021425	ppgn-1	IV	-	2345054	2345313	2347483	2347624	2342528	2342808	2348203	2348564	105	155	149	109	411	374	407	120	138	290	545	479	561	268	380	1	1	0.348	0.361	0.275	0.238	0.29	0.423	0.011
106	WBGene00004830	slo-1	V	+	18499581	18499694	18500550	18500663	18498534	18498843	18500999	18501235	106	10	6	8	60	64	47	22	19	4	46	31	108	212	212	0.323605	1	0.143	0.086	0.145	0.324	0.38	0.036	-0.122
107	WBGene00008345	C56A3.6	V	-	13554887	13554986	13555099	13555180	13554423	13554521	13555702	13555785	107	19	30	11	52	55	80	6	16	15	57	29	43	45	81	1	1	0.397	0.495	0.198	0.159	0.498	0.386	0.016
108	WBGene00008345	C56A3.6	V	-	13554578	13554635	13555099	13555180	13554423	13554521	13555702	13555785	108	19	30	11	1	1	5	6	16	15	0	0	0	45	6	1	1	0.717	0.8	0.227	1	1	1	-0.419
109	WBGene00008345	C56A3.6	V	-	13554578	13554635	13554887	13554986	13554423	13554521	13555702	13555785	109	52	55	80	1	1	5	57	29	43	0	0	0	81	6	1	1	0.794	0.803	0.542	1	1	1	-0.287
10	WBGene00012033	T26C5.3	II	+	9243300	9243354	9243517	9243729	9242303	9242370	9243902	9244105	10	1	0	0	439	333	260	0	0	0	366	356	476	47	258	1	1	0.012	0	0	0	0	0	0.004
111	WBGene00008856	F15D3.6	I	-	11573263	11573329	11575615	11575702	11572089	11572524	11576689	11576855	111	438	480	361	249	277	270	339	318	284	250	176	229	160	118	1	1	0.565	0.561	0.496	0.5	0.571	0.478	0.024
112	WBGene00006594	tom-1	I	+	5552879	5553369	5554740	5554864	5552598	5552741	5555025	5555178	112	69	121	41	80	84	25	90	153	164	131	101	100	611	234	1	1	0.248	0.356	0.386	0.208	0.367	0.386	0.01
115	WBGene00021753	Y50D7A.3	III	+	261124	261389	263055	263160	259274	259519	263779	263950	115	333	282	322	194	170	224	291	297	339	158	166	216	386	196	1	1	0.466	0.457	0.422	0.483	0.476	0.443	-0.019
117	WBGene00006527	tax-6	IV	-	10494508	10494627	10494830	10494928	10493195	10494052	10495181	10495266	117	589	585	382	142	138	92	461	739	699	155	166	311	125	167	1	1	0.847	0.85	0.847	0.799	0.856	0.75	0.046
119	WBGene00006755	unc-16	III	+	9549646	9549682	9550136	9550235	9549413	9549457	9550720	9550974	119	0	8	0	168	174	114	0	0	0	89	92	117	29	92	1	1	0	0.127	0	0	0	0	0.042
11	WBGene00013686	Y105E8A.29	I	-	14587919	14588087	14589197	14589635	14587066	14587139	14590705	14590812	11	318	204	76	2	3	0	144	154	300	0	0	0	455	185	1	1	0.985	0.965	1	1	1	1	-0.017
120	WBGene00006755	unc-16	III	+	9549646	9549682	9550365	9550383	9549413	9549457	9550720	9550974	120	0	8	0	2	0	0	0	0	0	0	0	2	29	11	1	1	0	1	NA	NA	NA	0	0.5
121	WBGene00006755	unc-16	III	+	9550136	9550235	9550365	9550383	9549413	9549457	9550720	9550974	121	168	174	114	2	0	0	89	92	117	0	0	2	92	11	1	1	0.909	1	1	1	1	0.875	0.011
122	WBGene00006755	unc-16	III	+	9550136	9550235	9550365	9550383	9549646	9549682	9550720	9550974	122	168	174	115	2	0	0	89	92	117	0	0	2	92	11	1	1	0.909	1	1	1	1	0.875	0.011
123	WBGene00003374	mlk-1	V	-	5059299	5059549	5059806	5059863	5058633	5058972	5059912	5060204	123	43	36	13	104	91	84	22	37	30	130	136	153	100	371	0.223417	1	0.605	0.595	0.365	0.386	0.502	0.421	0.085
126	WBGene00012330	zip-3	II	-	13953202	13953413	13953993	13954166	13952419	13952562	13955873	13955990	126	331	358	279	318	401	469	330	288	387	440	364	378	269	307	1	1	0.543	0.505	0.404	0.461	0.475	0.539	-0.008
127	WBGene00001132	alp-1	IV	+	8859481	8859881	8860081	8860198	8857218	8857445	8860545	8860723	127	100	69	61	69	51	42	66	138	94	60	57	80	521	220	1	1	0.38	0.364	0.38	0.317	0.506	0.332	-0.01
130	WBGene00022054	Y67D2.4	III	+	1534821	1534899	1535344	1535516	1534302	1534424	1536468	1536769	130	42	34	24	82	62	78	39	13	22	59	91	53	122	273	0.941691	1	0.534	0.551	0.408	0.597	0.242	0.482	0.057
131	WBGene00011058	fdps-1	I	-	11922006	11922237	11923129	11923270	11920146	11920608	11923779	11923915	131	338	337	328	338	292	272	341	217	282	272	296	254	262	346	1	1	0.569	0.604	0.614	0.623	0.492	0.595	0.026
132	WBGene00002251	lat-1	II	+	8903387	8903494	8903606	8903719	8899797	8899984	8903843	8903929	132	12	13	1	279	214	96	5	7	14	158	144	254	144	156	1	1	0.045	0.062	0.011	0.033	0.05	0.056	-0.007
134	WBGene00004128	pqn-41	III	+	1931961	1932374	1934183	1934523	1930737	1931287	1936366	1936540	134	351	361	185	372	249	230	330	284	454	240	247	346	534	461	0.931807	1	0.449	0.556	0.41	0.543	0.498	0.531	-0.052
135	WBGene00006780	unc-44	IV	+	5984795	5984980	5985576	5986355	5984567	5984745	5986518	5986668	135	752	708	710	3080	3040	3015	873	856	1018	5136	4213	4355	306	900	1	1	0.418	0.407	0.409	0.333	0.374	0.407	0.04
136	WBGene00013034	tat-1	III	-	12415562	12415802	12417469	12417776	12414859	12414972	12418845	12419031	136	518	327	190	249	252	126	344	516	701	274	294	368	399	332	1	1	0.634	0.519	0.556	0.511	0.594	0.613	-0.003
139	WBGene00010615	K07A1.9	I	-	9614142	9614209	9614730	9614814	9613825	9614015	9614974	9615082	139	73	76	34	140	110	94	57	53	59	129	125	138	120	86	1	1	0.272	0.331	0.206	0.241	0.233	0.235	0.033
140	WBGene00010615	K07A1.9	I	-	9614142	9614209	9614339	9614403	9613825	9614015	9614730	9614814	140	6	3	5	120	106	88	12	4	8	125	114	116	57	62	1	1	0.052	0.03	0.058	0.095	0.037	0.07	-0.021
141	WBGene00044650	Y71G10AR.4	IV	+	2204146	2204488	2206414	2206628	2202373	2202749	2207777	2208052	141	804	775	556	503	539	442	756	771	1078	458	478	538	463	335	0.924183	1	0.536	0.51	0.476	0.544	0.539	0.592	-0.051
142	WBGene00044650	Y71G10AR.4	IV	+	2204146	2204488	2206414	2206628	2200406	2200576	2207777	2208052	142	419	396	294	506	538	442	375	323	540	457	474	537	463	335	1	1	0.375	0.348	0.325	0.373	0.33	0.421	-0.025
143	WBGene00044650	Y71G10AR.4	IV	+	2202373	2202749	2204146	2204488	2200406	2200576	2206414	2206628	143	747	702	490	754	671	559	608	750	1059	649	592	950	497	463	1	1	0.48	0.494	0.45	0.466	0.541	0.509	-0.031
144	WBGene00044650	Y71G10AR.4	IV	+	2200406	2200576	2202373	2202749	2198996	2199138	2204146	2204488	144	382	313	185	788	788	554	327	309	455	739	865	1081	291	497	1	1	0.453	0.404	0.363	0.43	0.379	0.418	-0.002
145	WBGene00044081	D1086.11	V	+	14075480	14075678	14076145	14076331	14074455	14074824	14076565	14076716	145	1130	1242	1062	532	489	610	303	201	115	109	100	57	319	307	1	1	0.672	0.71	0.626	0.728	0.659	0.66	-0.013
146	WBGene00000072	add-1	X	-	4854829	4854873	4854965	4855055	4854076	4854474	4855151	4855211	146	0	1	2	12	11	10	3	0	0	3	9	7	84	37	1	1	0	0.039	0.081	0.306	0	0	-0.062
147	WBGene00001631	gly-6	III	-	4325418	4325523	4325534	4325642	4325205	4325355	4325745	4325888	147	93	90	111	43	43	42	277	181	255	127	115	113	202	196	1	1	0.677	0.67	0.719	0.679	0.604	0.686	0.032
148	WBGene00022276	nlp-40	I	+	11617	11689	14950	15160	11498	11561	16472	16842	148	0	0	6	3737	4312	4540	6	0	3	6247	5307	4820	65	252	1	1	0	0	0.005	0.004	0	0.002	0
149	WBGene00022276	nlp-40	I	+	11617	11689	14950	15160	10412	10585	16472	16842	149	0	0	3	3737	4312	4541	0	0	0	6247	5307	4818	130	331	1	1	0	0	0.002	0	0	0	0.001
150	WBGene00022276	nlp-40	I	+	11622	11689	14950	15160	11504	11561	16472	16842	150	0	0	3	3737	4312	4540	0	0	0	6247	5307	4820	60	246	1	1	0	0	0.003	0	0	0	0.001
151	WBGene00011978	T24B8.4	II	-	9065183	9065405	9066055	9066625	9063686	9064274	9067046	9067212	151	681	724	336	215	291	204	427	502	600	211	195	181	691	343	1	1	0.611	0.553	0.45	0.501	0.561	0.622	-0.023
152	WBGene00019636	gsto-3	III	-	378522	378649	379531	379751	378136	378351	380880	381155	152	408	366	332	123	194	188	342	213	270	108	122	88	341	240	1	1	0.7	0.57	0.554	0.69	0.551	0.683	-0.033
153	WBGene00020732	T23E7.2	X	+	17679251	17679319	17679921	17680035	17678929	17678986	17680284	17680790	153	217	299	138	824	981	903	227	199	228	1186	1019	1125	61	129	1	1	0.358	0.392	0.244	0.288	0.292	0.3	0.038
155	WBGene00001630	gly-5	III	+	13200915	13201020	13202486	13202588	13197609	13197738	13203865	13203994	155	211	195	214	61	63	39	258	201	260	91	75	67	170	164	1	1	0.769	0.749	0.841	0.732	0.721	0.789	0.039
156	WBGene00001630	gly-5	III	+	13200770	13200881	13200915	13201020	13197609	13197738	13203865	13203994	156	353	398	377	211	195	214	395	402	394	258	201	260	182	170	1	1	0.61	0.656	0.622	0.588	0.651	0.586	0.021
157	WBGene00001630	gly-5	III	+	13200770	13200881	13202486	13202588	13197609	13197738	13203865	13203994	157	353	398	377	61	63	39	395	402	394	91	75	67	182	164	1	1	0.839	0.851	0.897	0.796	0.828	0.841	0.041
158	WBGene00003413	mrp-7	V	+	19680468	19681242	19682718	19683159	19679460	19679638	19685148	19685462	158	1209	897	515	898	797	409	524	902	1108	605	694	874	895	562	1	1	0.458	0.414	0.442	0.352	0.449	0.443	0.023
159	WBGene00021820	nipa-1	III	-	3114677	3115002	3115542	3115633	3113770	3114043	3116149	3116341	159	191	144	131	574	506	507	160	136	116	622	540	558	168	446	1	1	0.469	0.43	0.407	0.406	0.401	0.356	0.048
15	WBGene00013560	zip-12	III	+	12330572	12330872	12331664	12331817	12327805	12327985	12332040	12332275	15	122	123	192	110	92	138	133	126	92	136	105	97	421	274	0.97932	1	0.419	0.465	0.475	0.389	0.439	0.382	0.05
160	WBGene00021820	nipa-1	III	-	3113770	3114043	3114677	3115002	3112486	3113019	3115542	3115633	160	576	458	526	662	515	632	649	483	493	680	467	467	395	343	1	1	0.43	0.436	0.42	0.453	0.473	0.478	-0.039
161	WBGene00002195	kin-9	X	+	8433290	8433476	8434299	8434389	8433012	8433153	8434909	8435157	161	10	2	13	1	0	2	9	4	1	0	1	0	306	165	1	1	0.844	1	0.778	1	0.683	1	-0.02
164	WBGene00007959	C35C5.10	X	+	11558167	11558248	11558325	11558413	11557671	11557859	11558469	11558649	164	175	123	139	227	233	226	164	151	203	250	192	238	148	162	1	1	0.458	0.366	0.402	0.418	0.463	0.483	-0.046
165	WBGene00007959	C35C5.10	X	+	11558325	11558413	11558469	11558649	11558167	11558248	11559382	11559858	165	9	18	25	407	323	390	30	27	35	468	438	312	101	240	0.849131	1	0.05	0.117	0.132	0.132	0.128	0.21	-0.057
166	WBGene00013037	Y49E10.18	III	-	12443591	12443981	12444813	12444993	12442635	12442836	12445268	12445390	166	236	236	237	633	531	726	580	425	587	1415	1335	1099	281	491	1	1	0.394	0.437	0.363	0.417	0.357	0.483	-0.021
167	WBGene00021704	Y48G9A.11	III	-	2114786	2114932	2115102	2115231	2113087	2113212	2115907	2115990	167	17	27	26	45	52	49	17	31	8	37	34	43	168	194	1	1	0.304	0.375	0.38	0.347	0.513	0.177	0.007
168	WBGene00013506	usp-3	I	-	13946231	13946404	13947435	13947851	13945459	13945564	13949492	13949789	168	295	299	205	77	92	51	248	230	283	48	68	67	500	257	1	1	0.663	0.626	0.674	0.726	0.635	0.685	-0.028
169	WBGene00003407	mrp-1	X	-	579515	579653	580297	580453	579309	579387	581629	581784	169	27	26	30	0	11	3	34	16	28	2	0	10	213	198	1	1	1	0.687	0.903	0.94	1	0.722	-0.024
16	WBGene00012306	W06F12.2	III	-	13729587	13729823	13730372	13730526	13729364	13729506	13731512	13731651	16	46	23	35	261	240	165	53	51	61	299	199	204	272	354	0.541122	1	0.187	0.111	0.216	0.187	0.25	0.28	-0.068
170	WBGene00003407	mrp-1	X	-	579515	579653	579987	580143	579309	579387	581629	581784	170	175	152	94	0	11	3	221	95	168	2	0	10	213	198	1	1	1	0.928	0.967	0.99	1	0.94	-0.012
173	WBGene00003407	mrp-1	X	-	579987	580143	580297	580453	579309	579387	581629	581784	173	27	26	30	175	152	94	34	16	28	221	95	168	213	213	1	1	0.134	0.146	0.242	0.133	0.144	0.143	0.034
174	WBGene00003407	mrp-1	X	-	579987	580143	580888	581044	579309	579387	581629	581784	174	20	9	10	175	152	94	9	34	33	221	95	168	213	213	0.551223	1	0.103	0.056	0.096	0.039	0.264	0.164	-0.071
175	WBGene00006787	unc-52	II	-	14657637	14657919	14658037	14658334	14656327	14657097	14658474	14658753	175	2143	1762	1051	1135	964	749	2117	2872	4065	1132	1368	2160	418	403	1	1	0.645	0.638	0.575	0.643	0.669	0.645	-0.033
176	WBGene00006787	unc-52	II	-	14657637	14657919	14658037	14658334	14657212	14657491	14658474	14658753	176	2119	1732	1028	2094	1877	1378	2093	2864	4052	2157	2651	4128	418	403	1	1	0.494	0.471	0.418	0.483	0.51	0.486	-0.032
177	WBGene00006787	unc-52	II	-	14654570	14654777	14655350	14655548	14654218	14654458	14656089	14656270	177	132	123	100	4047	4055	3486	129	167	126	5295	5208	6891	319	328	1	1	0.032	0.03	0.029	0.024	0.032	0.018	0.006
178	WBGene00006787	unc-52	II	-	14657212	14657491	14657637	14657919	14656327	14657097	14658037	14658334	178	1963	1654	1186	3531	2950	2145	1938	2513	3726	3765	4381	6146	403	400	1	1	0.356	0.358	0.354	0.338	0.363	0.376	-0.003
179	WBGene00006787	unc-52	II	-	14657212	14657491	14657637	14657919	14656327	14657097	14658474	14658753	179	1135	964	749	3618	3002	2164	1132	1368	2160	3815	4443	6246	403	400	1	1	0.237	0.242	0.256	0.228	0.234	0.256	0.006
180	WBGene00006787	unc-52	II	-	14657212	14657491	14658037	14658334	14656327	14657097	14658474	14658753	180	2143	1762	1051	3618	3002	2164	2117	2872	4065	3815	4443	6246	418	400	1	1	0.362	0.36	0.317	0.347	0.382	0.384	-0.025
181	WBGene00012522	Y32B12B.2	V	+	16542399	16542588	16543701	16544109	16541489	16541657	16545201	16545642	181	236	191	153	500	466	545	174	195	149	501	422	462	310	529	1	1	0.446	0.412	0.324	0.372	0.441	0.355	0.005
183	WBGene00018923	eme-1	I	-	615820	616114	623626	623716	614652	615001	624217	624375	183	108	118	117	327	411	391	74	92	68	247	205	219	166	415	1	1	0.452	0.418	0.428	0.428	0.529	0.437	-0.032
184	WBGene00021910	stim-1	III	-	408912	409034	409913	409996	408125	408574	410346	410406	184	4	0	0	179	253	218	0	0	0	191	167	165	76	148	1	1	0.042	0	0	0	0	0	0.014
186	WBGene00000987	dhs-24	V	-	19944045	19944192	19945258	19945463	19942117	19942491	19946522	19946622	186	802	724	589	327	270	271	717	694	751	315	266	306	284	228	1	1	0.663	0.683	0.636	0.646	0.677	0.663	-0.001
187	WBGene00009065	F22G12.5	I	+	13171847	13172000	13172158	13172274	13171598	13171769	13172464	13172624	187	115	72	63	70	75	16	47	70	132	37	56	63	274	218	1	1	0.567	0.433	0.758	0.503	0.499	0.625	0.044
189	WBGene00006768	unc-32	III	+	8906523	8906678	8907310	8907432	8906145	8906274	8907592	8907802	189	350	316	196	329	331	227	386	364	585	352	398	506	263	217	1	1	0.467	0.441	0.416	0.475	0.43	0.488	-0.023
18	WBGene00006342	sup-37	V	+	8789014	8789107	8789461	8789569	8788199	8788678	8789840	8789919	18	43	45	67	17	31	6	93	57	74	19	27	32	109	139	1	1	0.763	0.649	0.934	0.862	0.729	0.747	0.003
192	WBGene00013228	Y56A3A.7	III	-	11936913	11937042	11938971	11939181	11934001	11934180	11941164	11941291	192	74	93	81	46	65	37	97	63	104	73	55	55	316	229	1	1	0.538	0.509	0.613	0.491	0.454	0.578	0.046
193	WBGene00017968	F32A5.2	II	+	7246823	7247246	7247334	7247649	7246468	7246569	7247811	7247936	193	742	541	350	756	732	448	141	204	305	167	219	341	486	378	1	1	0.433	0.365	0.378	0.396	0.42	0.41	-0.017
195	WBGene00019361	K03E5.2	I	+	3422283	3422433	3423208	3423355	3421158	3421241	3423879	3424211	195	242	294	219	234	240	218	316	240	353	263	209	249	212	211	1	1	0.507	0.549	0.5	0.545	0.533	0.585	-0.036
196	WBGene00044065	tag-229	I	-	13804910	13805068	13805857	13805985	13803632	13803796	13806683	13806790	196	271	279	285	211	230	257	311	263	234	303	225	222	207	244	1	1	0.602	0.588	0.567	0.547	0.579	0.554	0.026
197	WBGene00013695	epg-8	I	-	9933531	9933697	9933861	9933997	9933089	9933488	9934152	9934290	197	69	50	64	338	345	236	61	74	39	246	214	158	254	283	0.40253	1	0.185	0.139	0.232	0.216	0.278	0.216	-0.051
198	WBGene00004754	sec-23	V	+	20103206	20103433	20103968	20104284	20101015	20101257	20105475	20105689	198	2151	1996	1976	2253	2073	2626	2611	2366	2749	2956	2407	2336	348	437	1	1	0.545	0.547	0.486	0.526	0.552	0.596	-0.032
19	WBGene00006342	sup-37	V	+	8789461	8789582	8789840	8789919	8788199	8788678	8790927	8791007	19	7	15	5	7	8	3	15	17	19	8	9	4	166	82	0.597882	1	0.331	0.481	0.452	0.481	0.483	0.701	-0.134
1	WBGene00021876	Y54G2A.11	IV	-	2768164	2768629	2769605	2769844	2766391	2766524	2770668	2771109	1	389	329	372	767	749	581	201	141	264	343	305	409	351	577	1	1	0.455	0.419	0.513	0.491	0.432	0.515	-0.017
200	WBGene00021365	smgl-2	IV	+	3731181	3731770	3732462	3732736	3730169	3730587	3733634	3734180	200	555	580	443	342	381	250	493	436	584	244	296	325	710	395	1	1	0.474	0.459	0.496	0.529	0.45	0.5	-0.017
201	WBGene00003589	nex-2	III	-	10327556	10328002	10329157	10329547	10325635	10326631	10329695	10329802	201	983	980	840	1192	1098	1059	1021	901	957	1227	1136	1294	476	532	1	1	0.48	0.499	0.47	0.482	0.47	0.453	0.015
202	WBGene00009276	F30F8.9	I	+	7837843	7837926	7838609	7838692	7837603	7837719	7838771	7838898	202	71	66	43	130	111	157	97	40	44	107	106	113	111	111	1	1	0.353	0.373	0.215	0.475	0.274	0.28	-0.029
203	WBGene00045366	Y17D7C.3	V	-	18720751	18720810	18720935	18721091	18720588	18720682	18722203	18722355	203	17	19	28	5	0	1	9	9	24	0	1	0	229	56	0.835557	1	0.454	1	0.873	1	0.688	1	-0.12
204	WBGene00004430	rpl-18	IV	+	13777949	13778036	13778080	13778287	13777864	13777893	13778429	13778552	204	21	14	14	50423	52922	59569	26	14	31	77928	64626	61365	61	196	1	1	0.001	0.001	0.001	0.001	0.001	0.002	0
205	WBGene00016415	C34F11.3	II	+	5205039	5205075	5205443	5205632	5204887	5204991	5206577	5206700	205	0	0	1	124	78	66	4	0	2	98	91	86	10	253	1	1	0	0	0.277	0.508	0	0.37	-0.2
206	WBGene00004921	snt-1	II	+	6815047	6815187	6815303	6815437	6814859	6814977	6815522	6815626	206	0	2	0	75	83	81	0	0	0	87	84	78	204	192	1	1	0	0.022	0	0	0	0	0.007
21	WBGene00002915	let-805	III	+	2679883	2679994	2680413	2680515	2679412	2679820	2680652	2681111	21	238	283	218	370	379	399	354	285	428	473	389	617	208	190	1	1	0.37	0.405	0.333	0.406	0.401	0.388	-0.029
22	WBGene00004884	smg-6	III	+	2482992	2483120	2483768	2484286	2482736	2482915	2484940	2485009	22	115	123	89	382	479	472	118	84	61	399	348	397	169	566	1	1	0.502	0.462	0.387	0.498	0.447	0.34	0.022
23	WBGene00004884	smg-6	III	+	2479960	2480039	2480746	2480812	2478850	2479105	2481897	2482098	23	14	25	9	23	18	13	27	25	31	24	30	18	144	118	0.925103	1	0.333	0.532	0.362	0.48	0.406	0.585	-0.081
24	WBGene00009306	F32A7.5	I	+	14847748	14847925	14848070	14848454	14846744	14847662	14848568	14849051	24	353	255	198	835	757	636	488	447	556	1094	1159	1504	298	505	1	1	0.417	0.363	0.345	0.43	0.395	0.385	-0.028
25	WBGene00000542	clp-1	III	+	7981672	7981810	7982730	7982859	7981364	7981488	7982906	7983349	25	36	54	28	444	380	261	56	50	81	353	377	570	244	226	1	1	0.07	0.116	0.09	0.128	0.109	0.116	-0.026
27	WBGene00022296	xpc-1	IV	+	1999379	1999703	2000901	2001310	1996460	1996921	2002429	2002649	27	384	377	173	890	868	505	271	307	470	557	724	935	445	530	1	1	0.339	0.341	0.29	0.367	0.336	0.374	-0.036
28	WBGene00022296	xpc-1	IV	+	2000901	2001310	2002429	2002649	1999379	1999703	2003890	2004188	28	582	600	320	303	361	189	354	481	709	247	260	327	530	341	1	1	0.553	0.517	0.521	0.48	0.543	0.582	-0.005
2	WBGene00013004	mrpl-37	II	-	13573590	13573749	13574251	13574329	13571706	13571971	13574384	13574512	2	128	128	133	357	353	395	170	188	201	440	447	516	128	266	1	1	0.427	0.43	0.412	0.445	0.466	0.447	-0.03
30	WBGene00008572	F08B12.4	X	-	11407358	11407421	11407493	11407553	11407057	11407291	11407602	11407702	30	600	757	713	1333	1562	1594	1130	702	741	2286	1575	1504	64	70	1	1	0.33	0.346	0.329	0.351	0.328	0.35	-0.008
31	WBGene00021443	Y39A3CL.7	III	+	1830465	1830607	1830786	1830918	1827238	1827366	1831814	1832253	31	150	80	128	143	157	132	125	105	101	130	180	139	256	236	1	1	0.492	0.32	0.472	0.47	0.35	0.401	0.021
32	WBGene00012365	W09G3.1	I	-	13828734	13828805	13829212	13829424	13828430	13828540	13831738	13831976	32	115	139	142	30	23	11	190	83	92	33	22	13	301	96	1	1	0.55	0.658	0.805	0.647	0.546	0.693	0.042
33	WBGene00012365	W09G3.1	I	-	13828734	13828805	13829212	13830190	13828430	13828540	13831738	13831976	33	59	42	92	30	23	11	97	38	58	33	22	13	1067	96	1	1	0.15	0.141	0.429	0.209	0.135	0.286	0.03
34	WBGene00012365	W09G3.1	I	-	13828734	13828805	13831738	13831976	13828430	13828540	13832023	13832146	34	218	340	248	22	13	9	274	172	224	28	20	11	308	77	0.374123	1	0.712	0.867	0.873	0.71	0.683	0.836	0.074
35	WBGene00017274	F08F8.9	III	-	7349876	7349939	7350521	7350724	7349288	7349502	7351307	7352108	35	622	724	623	176	134	213	566	506	578	213	147	155	324	112	1	1	0.55	0.651	0.503	0.479	0.543	0.563	0.04
37	WBGene00003567	ncx-2	V	+	5308078	5308174	5308476	5308635	5307785	5307886	5308801	5308923	37	108	75	56	88	90	69	129	175	292	111	163	211	117	219	0.929353	1	0.697	0.609	0.603	0.685	0.668	0.721	-0.055
39	WBGene00002065	iff-2	II	-	8560087	8560240	8560826	8560964	8559392	8560011	8561282	8561352	39	245	251	293	11683	12379	13968	395	415	525	22282	19526	21856	190	202	1	1	0.022	0.021	0.022	0.018	0.022	0.025	0
3	WBGene00009888	F49E2.5	X	+	9554691	9554823	9555798	9556353	9553936	9554158	9556627	9556717	3	5	21	0	486	369	300	13	9	0	473	497	701	198	624	1	1	0.031	0.152	0	0.08	0.054	0	0.016
40	WBGene00006788	unc-53	II	-	11061248	11061461	11061612	11061735	11061064	11061147	11061841	11062176	40	36	42	29	2	2	0	72	44	74	4	0	1	173	275	1	1	0.966	0.971	1	0.966	1	0.992	-0.007
41	WBGene00002983	lgx-1	X	-	5536498	5536636	5536779	5536932	5535764	5535871	5537024	5537427	41	102	66	51	35	55	20	89	110	217	44	56	120	239	227	1	1	0.735	0.533	0.708	0.658	0.651	0.632	0.012
42	WBGene00002983	lgx-1	X	-	5536272	5536416	5536779	5536932	5535764	5535871	5537024	5537427	42	102	66	51	78	51	23	89	110	217	71	120	146	239	235	1	1	0.563	0.56	0.686	0.552	0.474	0.594	0.063
43	WBGene00001599	glh-2	I	+	6514881	6514956	6515311	6515386	6514100	6514838	6515430	6516675	43	255	272	138	123	107	164	138	122	136	63	93	93	136	136	1	1	0.675	0.718	0.457	0.687	0.567	0.594	0.001
44	WBGene00019167	H06I04.1	III	+	3094843	3095017	3097447	3097661	3091849	3091904	3098441	3099205	44	61	50	44	116	140	141	54	29	26	129	76	169	208	248	0.501787	1	0.385	0.299	0.271	0.333	0.313	0.155	0.051
45	WBGene00004049	pme-1	I	-	2910380	2910596	2911986	2912223	2907981	2908235	2913774	2914107	45	517	533	441	372	400	349	388	277	396	289	287	346	358	337	1	1	0.567	0.556	0.543	0.558	0.476	0.519	0.038
46	WBGene00018721	polh-1	III	-	1946302	1946499	1947643	1948055	1946068	1946245	1948969	1949145	46	630	793	659	298	342	358	343	354	366	222	190	155	533	318	1	1	0.558	0.58	0.523	0.48	0.526	0.585	0.023
47	WBGene00006727	ubq-1	III	+	5941407	5941863	5942648	5943332	5940985	5941357	5943382	5943838	47	7296	6714	4765	16899	17996	19186	6096	6919	8241	18582	17828	18169	577	805	1	1	0.376	0.342	0.257	0.314	0.351	0.388	-0.026
48	WBGene00009500	F36H2.3	I	-	9256921	9257134	9257424	9257634	9256177	9256451	9257890	9258103	48	50	15	10	32	8	15	65	106	144	54	27	90	331	334	0.588163	1	0.612	0.654	0.402	0.548	0.798	0.618	-0.099
49	WBGene00009500	F36H2.3	I	-	9257890	9258103	9258238	9258448	9256921	9257134	9258781	9258996	49	27	6	10	18	5	1	51	80	109	32	31	57	331	334	1	1	0.602	0.548	0.91	0.617	0.723	0.659	0.02
4	WBGene00009888	F49E2.5	X	+	9554691	9554823	9555798	9556353	9554298	9554547	9556627	9556717	4	301	172	106	486	369	297	245	229	427	454	497	710	198	624	1	1	0.661	0.595	0.529	0.63	0.592	0.655	-0.031
50	WBGene00013557	Y75B8A.24	III	-	12255531	12255691	12256635	12257003	12253352	12253644	12258749	12259177	50	667	712	578	243	287	253	745	618	816	329	333	374	489	281	1	1	0.612	0.588	0.568	0.565	0.516	0.556	0.044
51	WBGene00001526	gck-1	V	+	8952724	8952879	8953017	8953175	8952461	8952627	8953543	8953732	51	97	82	35	484	307	165	71	127	171	283	412	348	276	279	0.273299	1	0.168	0.213	0.177	0.202	0.238	0.332	-0.071
52	WBGene00001488	frm-1	I	-	14880014	14880131	14880609	14880846	14878892	14878993	14881051	14881174	52	632	593	397	223	206	161	452	387	693	169	117	221	298	160	1	1	0.603	0.607	0.57	0.589	0.64	0.627	-0.025
53	WBGene00010573	K04H4.2	III	-	9348676	9348868	9348923	9349070	9347793	9348259	9349169	9349373	53	144	81	78	58	19	25	222	216	208	52	78	113	270	313	1	1	0.742	0.832	0.783	0.832	0.762	0.681	0.027
55	WBGene00022816	fbn-1	III	+	7636314	7636473	7637190	7637256	7633653	7633872	7637355	7637496	55	2	0	0	4	12	2	12	16	14	46	42	133	279	117	1	1	0.173	0	0	0.099	0.138	0.042	-0.035
56	WBGene00022816	fbn-1	III	+	7636314	7636473	7637190	7637256	7633653	7633872	7637799	7638227	56	2	0	0	0	0	1	12	16	14	15	35	29	280	118	1	1	1	NA	0	0.252	0.162	0.169	0.306
57	WBGene00022816	fbn-1	III	+	7636314	7636473	7637355	7637496	7633653	7633872	7637799	7638227	57	2	0	0	7	7	6	12	16	14	66	68	217	280	268	1	1	0.215	0	0	0.148	0.184	0.058	-0.058
58	WBGene00022816	fbn-1	III	+	7637190	7637256	7637355	7637496	7636314	7636473	7637799	7638227	58	2	0	2	7	7	6	38	44	59	66	68	217	118	268	0.272352	1	0.394	0	0.431	0.567	0.595	0.382	-0.24
59	WBGene00022816	fbn-1	III	+	7637190	7637256	7637355	7637496	7633653	7633872	7637799	7638227	59	0	0	1	7	7	6	15	35	29	66	68	217	118	268	1	1	0	0	0.275	0.34	0.539	0.233	-0.279
5	WBGene00009888	F49E2.5	X	+	9554298	9554547	9555798	9556353	9553936	9554158	9556627	9556717	5	780	509	357	486	369	300	642	615	1162	473	497	701	318	624	1	1	0.759	0.73	0.7	0.727	0.708	0.765	-0.004
60	WBGene00013347	Y59A8B.10	V	-	18071862	18072051	18073195	18073648	18070019	18070289	18075367	18075693	60	1830	1944	1761	710	688	713	1969	1752	1827	763	552	691	574	310	1	1	0.582	0.604	0.572	0.582	0.632	0.588	-0.015
61	WBGene00002280	let-2	X	-	16386612	16386723	16386753	16386861	16386098	16386215	16386981	16387059	61	194	140	116	1474	859	554	203	170	368	912	1021	1654	113	119	1	1	0.122	0.146	0.181	0.19	0.149	0.19	-0.027
62	WBGene00002978	lev-11	I	-	14622303	14622511	14623009	14623148	14621185	14621596	14623827	14623898	62	8403	8148	8808	856	749	875	11157	9385	9960	654	496	510	193	258	1	1	0.929	0.936	0.931	0.958	0.962	0.963	-0.029
63	WBGene00002978	lev-11	I	-	14623009	14623148	14623570	14623709	14622827	14622897	14623827	14623898	63	199	188	235	17049	16387	17519	385	353	377	21343	18561	19507	121	121	1	1	0.012	0.011	0.013	0.018	0.019	0.019	-0.007
64	WBGene00002978	lev-11	I	-	14624302	14624420	14624955	14625089	14623827	14623898	14625278	14625435	64	1663	1659	1698	186	168	140	2098	2146	2547	193	212	182	183	151	1	1	0.881	0.891	0.909	0.9	0.893	0.92	-0.011
66	WBGene00022134	Y71G10AL.1	IV	+	2178361	2178403	2179391	2179713	2178189	2178310	2181076	2181193	66	50	75	42	669	606	372	69	59	86	634	764	800	24	397	1	1	0.553	0.672	0.651	0.643	0.561	0.64	0.011
68	WBGene00006779	unc-43	IV	-	10327601	10327715	10329096	10329195	10326568	10326644	10337631	10337715	68	54	69	20	159	137	105	56	60	68	154	122	146	60	90	0.969235	1	0.338	0.43	0.222	0.353	0.425	0.411	-0.066
69	WBGene00022759	ZK546.2	II	+	4946572	4946791	4947069	4947130	4946301	4946522	4947175	4947630	69	279	312	264	226	186	205	186	173	226	221	181	174	340	108	0.605668	1	0.282	0.348	0.29	0.211	0.233	0.292	0.061
6	WBGene00009888	F49E2.5	X	+	9555415	9555577	9555798	9556353	9554691	9554823	9556627	9556717	6	25	19	10	498	376	297	16	11	11	454	509	735	221	614	1	1	0.122	0.123	0.086	0.089	0.057	0.04	0.048
70	WBGene00003916	par-1	V	-	14114054	14114249	14114475	14114544	14113568	14113814	14115457	14115582	70	166	162	104	33	26	11	140	112	124	24	22	34	107	299	1	1	0.934	0.946	0.964	0.942	0.934	0.911	0.019
71	WBGene00015410	tbc-6	II	+	6848333	6848410	6849665	6849823	6848059	6848206	6850124	6850305	71	2	1	0	114	110	112	0	0	0	117	105	93	140	279	1	1	0.034	0.018	0	0	0	0	0.017
72	WBGene00022489	Y119D3B.12	III	+	1203598	1203709	1205336	1205749	1202838	1203145	1206852	1206967	72	146	168	154	564	539	655	176	114	122	528	398	438	181	507	1	1	0.42	0.466	0.397	0.483	0.445	0.438	-0.028
73	WBGene00013232	faah-4	III	-	11906426	11906619	11906868	11906909	11904819	11905028	11907266	11907387	73	0	0	4	372	325	386	0	0	0	451	383	510	47	293	1	1	0	0	0.061	0	0	0	0.02
74	WBGene00012767	fcd-2	IV	+	15029862	15030490	15031413	15031845	15028239	15028371	15032422	15032843	74	279	264	167	297	159	187	187	201	330	116	175	289	739	543	1	1	0.408	0.55	0.396	0.542	0.458	0.456	-0.034
75	WBGene00022380	Y94H6A.8	IV	-	2718007	2718109	2718501	2718657	2716686	2716866	2719733	2719834	75	3037	3251	3554	971	902	1216	4428	3258	3228	1498	1095	1056	236	149	1	1	0.664	0.695	0.649	0.651	0.653	0.659	0.015
76	WBGene00006588	tnt-3	X	-	7940198	7940276	7940323	7940419	7937990	7938053	7940468	7940624	76	313	247	257	0	0	2	324	262	283	0	0	0	99	71	1	1	1	1	0.989	1	1	1	-0.004
79	WBGene00013481	Y69H2.3	V	-	18661621	18661711	18662616	18662811	18661087	18661177	18663725	18663861	79	334	324	278	10	12	13	373	342	337	15	31	3	258	108	1	1	0.933	0.919	0.9	0.912	0.822	0.979	0.013
80	WBGene00006814	unc-82	IV	+	7438526	7438598	7438751	7438898	7438187	7438323	7439055	7439090	80	45	41	29	33	39	10	40	51	51	18	37	72	59	157	1	1	0.784	0.737	0.885	0.855	0.786	0.653	0.037
81	WBGene00003172	mec-8	I	-	9441940	9442279	9443036	9443384	9441013	9441518	9443912	9444227	81	222	204	122	193	215	181	272	206	331	318	245	264	469	460	1	1	0.53	0.482	0.398	0.456	0.452	0.552	-0.017
82	WBGene00013123	Y52B11A.3	I	+	10974607	10974819	10977649	10978056	10973149	10973321	10978789	10978953	82	201	217	187	404	472	440	166	186	193	463	364	325	333	528	1	1	0.441	0.422	0.403	0.362	0.448	0.485	-0.01
83	WBGene00013123	Y52B11A.3	I	+	10977649	10978056	10978789	10978953	10974607	10974819	10979548	10979751	83	249	232	218	182	267	227	240	169	192	172	123	150	528	285	0.572299	1	0.425	0.319	0.341	0.43	0.426	0.409	-0.06
84	WBGene00017101	E02H9.3	III	+	2462194	2462329	2462473	2462617	2461935	2462045	2462752	2462943	84	115	121	89	10	6	3	116	78	138	7	12	11	224	238	1	1	0.924	0.955	0.969	0.946	0.874	0.93	0.033
85	WBGene00017101	E02H9.3	III	+	2462194	2462329	2462473	2462608	2461910	2462045	2462752	2462943	85	115	121	89	60	72	53	116	78	138	46	87	66	249	249	1	1	0.657	0.627	0.627	0.716	0.473	0.676	0.015
86	WBGene00003196	mel-11	II	+	9365635	9365779	9365972	9366173	9364892	9365076	9367468	9367651	86	391	371	266	518	397	298	234	222	245	310	298	400	270	322	1	1	0.474	0.527	0.516	0.474	0.47	0.422	0.05
87	WBGene00003825	ntl-2	II	-	4374547	4374698	4375228	4375348	4374367	4374494	4375591	4375711	87	348	398	340	9	1	0	455	413	516	3	5	12	189	235	1	1	0.98	0.998	1	0.995	0.99	0.982	0.004
89	WBGene00003825	ntl-2	II	-	4375228	4375348	4375591	4375711	4374567	4374698	4376390	4376458	89	255	271	254	469	435	370	311	338	339	432	382	572	141	141	1	1	0.352	0.384	0.407	0.419	0.469	0.372	-0.039
8	WBGene00009888	F49E2.5	X	+	9555415	9555577	9555798	9556353	9554902	9555325	9556627	9556717	8	184	123	77	491	369	297	122	165	230	454	497	701	231	624	1	1	0.503	0.474	0.412	0.421	0.473	0.47	0.008
90	WBGene00001177	egl-8	V	+	28381	28699	29335	29515	26193	26380	30199	30297	90	209	124	87	140	117	83	143	151	202	111	151	209	395	257	1	1	0.493	0.408	0.405	0.456	0.394	0.386	0.023
91	WBGene00021456	Y39F10B.1	II	+	725510	725776	726809	727113	724427	724581	730497	730726	91	695	716	493	568	643	571	450	499	497	442	425	454	387	425	1	1	0.573	0.55	0.487	0.528	0.563	0.546	-0.009
92	WBGene00020115	mboa-6	III	-	1954634	1954739	1956041	1956299	1953535	1953842	1957584	1957679	92	1622	1616	1483	995	1155	1043	2304	2526	2765	1532	1462	1713	332	149	1	1	0.423	0.386	0.39	0.403	0.437	0.42	-0.02
93	WBGene00020784	tat-4	II	-	6241795	6241975	6242528	6242625	6241297	6241740	6242667	6242836	93	9	21	8	39	18	16	21	18	10	26	14	37	180	301	0.918944	1	0.278	0.661	0.455	0.575	0.683	0.311	-0.058
94	WBGene00021857	iffb-1	III	+	2325096	2325271	2325738	2325900	2323127	2323743	2326402	2326901	94	933	1178	942	938	1042	955	1131	1041	1097	1043	914	1007	296	283	1	1	0.487	0.519	0.485	0.509	0.521	0.51	-0.016
95	WBGene00009578	F40F8.5	II	-	11133702	11133837	11134223	11134289	11133524	11133656	11134336	11134594	95	360	311	277	386	395	349	338	366	307	399	371	363	108	246	1	1	0.68	0.642	0.644	0.659	0.692	0.658	-0.014
96	WBGene00009578	F40F8.5	II	-	11133702	11133837	11133980	11134112	11133524	11133656	11134223	11134289	96	195	170	198	386	395	349	208	169	229	399	371	363	164	170	1	1	0.344	0.308	0.37	0.351	0.321	0.395	-0.015
99	WBGene00009578	F40F8.5	II	-	11133524	11133656	11133980	11134112	11133352	11133475	11134223	11134289	99	194	170	198	324	361	392	212	169	227	416	307	368	155	155	1	1	0.375	0.32	0.336	0.338	0.355	0.382	-0.015
9	WBGene00009888	F49E2.5	X	+	9554902	9555325	9555798	9556353	9554691	9554823	9556627	9556717	9	879	647	409	498	376	297	809	952	1345	454	509	735	482	614	1	1	0.692	0.687	0.637	0.694	0.704	0.7	-0.027

## Sheet: RI
ID	GeneID	geneSymbol	chr	strand	longExonStart_0base	longExonEnd	shortES	shortEE	flankingES	flankingEE	ID	IC_SAMPLE_1			SC_SAMPLE_1			IC_SAMPLE_2			SC_SAMPLE_2			IncFormLen	SkipFormLen	PValue	FDR	IncLevel1			IncLevel2			IncLevelDifference
49	WBGene00017816	F26B1.2	I	+	6318159	6318664	6318159	6318274	6318591	6318664	49	4	1	0	2	4	11	26	1	6	1	2	3	342	39	3.56225e-38	5.34338e-36	0.186	0.028	0	0.748	0.054	0.186	-0.258
213	WBGene00009441	wdr-48	III	+	4581279	4581696	4581279	4581362	4581413	4581696	213	2	10	1	9	22	30	1	3	0	31	33	51	44	76	3.96598e-31	2.97448e-29	0.277	0.44	0.054	0.053	0.136	0	0.194
231	WBGene00003636	nhr-46	IV	-	5749329	5749890	5749329	5749483	5749608	5749890	231	0	0	0	57	38	47	2	11	15	63	44	79	236	135	1.78552e-19	8.92761e-18	0	0	0	0.018	0.125	0.098	-0.08
226	WBGene00021375	Y37E11B.2	IV	+	3578625	3578960	3578625	3578737	3578785	3578960	226	23	15	9	7	0	1	5	10	13	13	1	3	52	105	4.85526e-15	1.82072e-13	0.869	1	0.948	0.437	0.953	0.897	0.177
256	WBGene00004862	sma-9	X	+	10780895	10781359	10780895	10781101	10781154	10781359	256	30	30	16	27	15	6	7	16	43	23	31	57	92	135	8.40328e-12	2.52098e-10	0.62	0.746	0.796	0.309	0.431	0.525	0.299
43	WBGene00003247	mig-15	X	-	10425851	10426239	10425851	10425924	10425969	10426239	43	57	63	27	17	7	16	75	59	116	35	41	50	38	66	7.79467e-09	1.94867e-07	0.853	0.94	0.746	0.788	0.714	0.801	0.079
115	WBGene00001054	dpf-1	V	+	15473209	15473467	15473209	15473328	15473388	15473467	115	5	1	5	31	15	11	7	0	6	15	9	5	30	49	1.65905e-08	3.5551e-07	0.209	0.098	0.426	0.433	0	0.662	-0.121
51	WBGene00017829	F26F4.9	III	-	4910942	4912167	4910942	4911094	4912006	4912167	51	517	432	594	202	296	248	273	165	84	238	163	239	1033	135	9.11754e-08	1.70954e-06	0.251	0.16	0.238	0.13	0.117	0.044	0.119
257	WBGene00004862	sma-9	X	+	10780895	10781359	10780895	10781101	10781151	10781359	257	28	30	15	25	16	7	7	16	40	22	27	46	86	135	6.88266e-07	1.14711e-05	0.637	0.746	0.771	0.333	0.482	0.577	0.254
100	WBGene00001184	egl-15	X	+	11021722	11021943	11021722	11021849	11021903	11021943	100	6	4	0	12	1	11	14	12	9	49	34	62	32	18	2.81794e-05	0.000422691	0.22	0.692	0	0.138	0.166	0.075	0.178
287	WBGene00011738	T12G3.2	IV	-	12039389	12039765	12039389	12039461	12039509	12039765	287	7	11	10	16	10	7	25	28	33	5	12	5	41	65	0.000454892	0.00620307	0.41	0.636	0.694	0.888	0.787	0.913	-0.283
94	WBGene00006986	zip-1	III	+	12336906	12337205	12336906	12336992	12337043	12337205	94	2	3	4	30	13	18	0	1	4	30	14	36	44	79	0.000784511	0.00980638	0.107	0.293	0.285	0	0.114	0.166	0.135
3	WBGene00000223	atf-7	III	-	4493678	4494450	4493678	4494092	4494186	4494450	3	6	11	1	127	54	39	0	2	1	100	82	121	174	135	0.0013416	0.01548	0.035	0.136	0.02	0	0.019	0.006	0.055
47	WBGene00004424	rpl-12	IV	-	13239825	13240398	13239825	13239933	13240024	13240398	47	39	33	38	128	127	128	33	21	20	80	35	36	134	101	0.00432781	0.0463694	0.187	0.164	0.183	0.237	0.311	0.295	-0.103
162	WBGene00013895	ZC434.9	I	+	10358982	10359488	10358982	10359135	10359423	10359488	162	602	562	482	0	0	0	418	442	320	10	8	5	332	58	0.005747	0.05747	1	1	1	0.88	0.906	0.918	0.099
155	WBGene00020209	T04C9.1	III	+	6003431	6004267	6003431	6003862	6003916	6004267	155	115	110	123	28	21	14	98	90	125	42	35	54	94	135	0.0101513	0.0951688	0.855	0.883	0.927	0.77	0.787	0.769	0.113
346	WBGene00008362	cfim-2	IV	+	8929815	8930345	8929815	8930048	8930215	8930345	346	26	18	23	60	50	69	31	10	21	35	25	36	276	123	0.0109041	0.096213	0.162	0.138	0.129	0.283	0.151	0.206	-0.07
348	WBGene00013719	Y106G6H.6	I	-	10445527	10445788	10445527	10445565	10445676	10445788	348	68	75	65	2	0	2	57	55	37	0	1	0	74	1	0.0250008	0.20834	0.315	1	0.305	1	0.426	1	-0.269
189	WBGene00017329	ugt-39	V	+	7157501	7158476	7157501	7157811	7157852	7158476	189	0	3	4	31	51	42	0	0	0	111	133	109	68	135	0.0386805	0.305373	0	0.105	0.159	0	0	0	0.088
229	WBGene00003150	mbk-2	IV	+	13014898	13015115	13014898	13015001	13015052	13015115	229	2	0	0	10	7	3	2	10	0	0	8	4	5	17	0.0489096	0.366822	0.405	0	0	1	0.81	0	-0.468
307	WBGene00003592	nfi-1	II	+	7538699	7538963	7538699	7538840	7538888	7538963	307	13	14	6	20	24	7	25	9	16	10	7	23	40	67	0.0636018	0.454298	0.521	0.494	0.589	0.807	0.683	0.538	-0.141
177	WBGene00001060	dpf-7	IV	-	4801732	4802592	4801732	4802118	4802164	4802592	177	33	31	44	0	2	0	26	39	29	0	6	12	78	135	0.0944133	0.632482	1	0.964	1	1	0.918	0.807	0.08
284	WBGene00005444	srh-237	V	+	17091120	17091348	17091120	17091234	17091281	17091348	284	3	18	4	43	30	33	2	11	10	33	12	22	12	32	0.0969805	0.632482	0.157	0.615	0.244	0.139	0.71	0.548	-0.127
126	WBGene00012875	Y45F10B.13	IV	-	13559393	13559617	13559393	13559434	13559479	13559617	126	22	17	17	32	61	33	21	26	21	32	35	35	34	30	0.122065	0.762905	0.378	0.197	0.313	0.367	0.396	0.346	-0.074
101	WBGene00021637	Y47G6A.7	I	+	3502737	3503007	3502737	3502848	3502901	3503007	101	0	2	2	26	36	35	0	3	0	72	65	87	25	68	0.439951	1	0	0.131	0.135	0	0.112	0	0.051
105	WBGene00008905	F17B5.1	I	+	13186044	13186611	13186044	13186247	13186487	13186611	105	0	0	0	5	5	0	2	2	3	23	24	27	343	117	1	1	0	0	NA	0.029	0.028	0.037	-0.031
109	WBGene00008601	F09A5.4	X	-	13155309	13155808	13155309	13155478	13155580	13155808	109	15	13	1	242	225	143	4	4	22	207	156	168	190	135	1	1	0.042	0.039	0.005	0.014	0.018	0.085	-0.01
10	WBGene00014669	C06G8.3	IV	+	10800159	10801250	10800159	10800242	10801018	10801250	10	7	29	9	18	23	25	34	21	13	18	23	11	838	76	0.951843	1	0.034	0.103	0.032	0.146	0.076	0.097	-0.05
112	WBGene00016190	C28G1.5	X	-	8828065	8828364	8828065	8828134	8828179	8828364	112	1	0	1	131	132	126	1	0	1	179	96	175	38	62	1	1	0.012	0	0.013	0.009	0	0.009	0.002
114	WBGene00014228	mett-10	III	+	10115313	10115613	10115313	10115422	10115467	10115613	114	16	15	17	3	0	0	8	18	18	0	0	0	43	102	1	1	0.927	1	1	1	1	1	-0.024
117	WBGene00017964	F31F7.1	V	+	6276439	6277828	6276439	6277395	6277508	6277828	117	7	0	0	97	135	100	2	7	10	331	220	184	212	135	1	1	0.044	0	0	0.004	0.02	0.033	-0.004
118	WBGene00017557	nep-11	II	-	3420665	3421447	3420665	3421178	3421282	3421447	118	0	0	0	53	70	49	0	0	8	93	44	59	194	135	1	1	0	0	0	0	0	0.086	-0.029
121	WBGene00000122	aly-3	IV	+	12123738	12124373	12123738	12123830	12124246	12124373	121	108	100	145	520	548	538	87	79	150	480	358	273	472	70	1	1	0.03	0.026	0.038	0.026	0.032	0.075	-0.013
122	WBGene00010830	M02G9.1	II	+	10330715	10333417	10330715	10331545	10333315	10333417	122	214	123	64	50	44	46	82	149	164	48	67	51	1851	95	1	1	0.18	0.125	0.067	0.081	0.102	0.142	0.016
125	WBGene00017048	D2021.4	X	-	8547596	8547976	8547596	8547831	8547872	8547976	125	0	1	0	38	21	11	3	0	0	31	35	48	34	97	1	1	0	0.12	0	0.216	0	0	-0.032
12	WBGene00010681	mak-1	II	+	8746354	8746802	8746354	8746479	8746587	8746802	12	35	75	38	312	279	300	87	45	73	491	346	448	185	118	1	1	0.067	0.146	0.075	0.102	0.077	0.094	0.005
130	WBGene00017301	F09F7.4	III	+	5555449	5555976	5555449	5555507	5555583	5555976	130	3	0	0	1016	920	861	0	0	0	1065	925	1300	69	51	1	1	0.002	0	0	0	0	0	0.001
141	WBGene00003699	nhr-109	II	+	4433534	4434220	4433534	4433620	4433852	4434220	141	2	0	1	30	23	48	0	4	3	70	82	46	297	79	1	1	0.017	0	0.006	0	0.013	0.017	-0.002
143	WBGene00022823	ZK813.4	X	-	3428912	3429215	3428912	3429011	3429068	3429215	143	6	4	2	73	58	62	2	1	6	92	75	73	57	92	1	1	0.117	0.1	0.049	0.034	0.021	0.117	0.031
152	WBGene00012576	Y37H9A.1	I	+	13775818	13776120	13775818	13775904	13775952	13776120	152	0	0	0	38	59	63	1	0	2	65	52	57	41	79	1	1	0	0	0	0.029	0	0.063	-0.031
157	WBGene00016218	C29F9.3	III	+	125621	125909	125621	125685	125736	125909	157	21	20	21	1	0	0	13	39	29	0	1	0	44	57	1	1	0.965	1	1	1	0.981	1	-0.005
160	WBGene00016074	C24H12.5	II	-	408982	409442	408982	409275	409323	409442	160	0	0	0	109	131	91	1	0	0	56	45	49	59	112	1	1	0	0	0	0.033	0	0	-0.011
169	WBGene00004138	pqn-53	V	-	12064090	12064919	12064090	12064480	12064862	12064919	169	137	141	109	155	105	119	55	81	106	114	69	99	418	50	1	1	0.096	0.138	0.099	0.055	0.123	0.114	0.014
171	WBGene00010908	zbp-1	III	+	4557796	4558291	4557796	4557901	4557979	4558291	171	417	381	259	29	32	27	321	378	361	23	46	38	105	98	1	1	0.931	0.917	0.9	0.929	0.885	0.899	0.012
172	WBGene00004384	rnp-1	V	+	12193136	12193701	12193136	12193313	12193610	12193701	172	23	32	1	165	207	197	23	10	11	108	102	109	367	84	1	1	0.031	0.034	0.001	0.046	0.022	0.023	-0.008
173	WBGene00004384	rnp-1	V	+	12193748	12194072	12193748	12193793	12193948	12194072	173	0	0	0	58	56	70	0	0	4	36	37	24	161	20	1	1	0	0	0	0	0	0.02	-0.007
175	WBGene00004212	ptl-1	III	+	770261	770684	770261	770510	770594	770684	175	2	2	1	56	44	55	3	0	0	58	36	39	102	83	1	1	0.028	0.036	0.015	0.04	0	0	0.013
178	WBGene00013308	nuo-3	IV	-	14796688	14797182	14796688	14797073	14797133	14797182	178	1	2	0	394	493	508	0	0	0	528	452	363	53	42	1	1	0.002	0.003	0	0	0	0	0.002
180	WBGene00001851	hif-1	V	+	20784141	20784645	20784141	20784392	20784472	20784645	180	2	4	0	789	793	600	0	0	0	841	836	973	146	135	1	1	0.002	0.005	0	0	0	0	0.002
181	WBGene00019884	R05D3.12	III	+	8381127	8381541	8381127	8381349	8381395	8381541	181	10	10	0	0	0	0	6	16	6	1	0	0	78	135	1	1	1	1	NA	0.912	1	1	0.029
184	WBGene00015641	C09E7.7	III	-	6546723	6547183	6546723	6546836	6546891	6547183	184	0	0	5	71	52	50	1	0	1	42	32	45	67	106	1	1	0	0	0.137	0.036	0	0.034	0.022
185	WBGene00004377	rme-6	X	+	1102500	1102846	1102500	1102573	1102648	1102846	185	0	0	0	15	14	15	0	0	1	19	19	26	68	66	1	1	0	0	0	0	0	0.036	-0.012
186	WBGene00015817	C16A11.4	II	+	4227692	4228256	4227692	4227853	4227904	4228256	186	129	159	138	115	144	88	117	94	112	140	97	73	88	135	1	1	0.632	0.629	0.706	0.562	0.598	0.702	0.035
188	WBGene00013094	Y51H1A.3	II	+	13872868	13873347	13872868	13872940	13873019	13873347	188	0	5	12	2018	2252	2437	1	2	5	2242	2288	2240	74	65	1	1	0	0.002	0.004	0	0.001	0.002	0.001
18	WBGene00015887	C17C3.1	II	+	5570636	5570960	5570636	5570735	5570879	5570960	18	9	5	9	8	1	8	1	2	1	7	2	1	166	31	0.473975	1	0.174	0.483	0.174	0.026	0.157	0.157	0.164
190	WBGene00007445	C08F8.3	IV	+	11155250	11155831	11155250	11155552	11155597	11155831	190	1	6	0	241	231	222	0	0	0	153	118	134	76	135	1	1	0.007	0.044	0	0	0	0	0.017
199	WBGene00006439	ant-1.1	III	+	13463396	13463727	13463396	13463461	13463506	13463727	199	1	0	0	19163	19713	18545	2	1	1	25562	24585	26864	38	58	1	1	0	0	0	0	0	0	0
1	WBGene00010850	M04C3.1	V	-	19438576	19439205	19438576	19438630	19438801	19439205	1	19	36	12	9	0	0	26	12	25	0	2	1	204	47	1	1	0.327	1	1	1	0.58	0.852	-0.035
212	WBGene00020596	oga-1	X	-	9345712	9346178	9345712	9345860	9345908	9346178	212	0	0	8	63	49	29	4	4	4	44	68	124	82	135	1	1	0	0	0.312	0.13	0.088	0.05	0.015
219	WBGene00000498	chk-1	V	-	3758979	3759469	3758979	3759235	3759279	3759469	219	98	93	112	0	0	0	67	122	116	0	4	0	74	135	1	1	1	1	1	1	0.982	1	0.006
221	WBGene00077698	lurp-4	V	+	13093747	13094219	13093747	13093931	13094097	13094219	221	0	1	0	2	0	0	0	2	2	5	2	3	267	115	1	1	0	1	NA	0	0.301	0.223	0.325
227	WBGene00015713	C12D12.1	X	+	3504015	3504628	3504015	3504097	3504265	3504628	227	618	700	518	206	165	168	554	689	688	173	264	254	229	75	1	1	0.496	0.581	0.502	0.512	0.461	0.47	0.045
230	WBGene00020930	hlh-30	IV	-	4016491	4016784	4016491	4016568	4016633	4016784	230	43	51	22	150	124	72	33	33	55	160	115	168	58	70	1	1	0.257	0.332	0.269	0.199	0.257	0.283	0.04
233	WBGene00004010	pha-1	III	+	11132458	11132850	11132458	11132557	11132671	11132850	233	0	0	0	32	49	29	2	0	0	68	56	72	171	92	1	1	0	0	0	0.016	0	0	-0.005
234	WBGene00017576	cdh-8	IV	+	357351	357629	357351	357495	357540	357629	234	0	0	1	20	19	13	0	0	0	36	40	56	38	82	1	1	0	0	0.142	0	0	0	0.047
23	WBGene00011240	R11A8.7	IV	+	10384029	10384729	10384029	10384333	10384399	10384729	23	108	121	36	156	113	54	59	65	102	51	92	117	118	135	1	1	0.442	0.551	0.433	0.57	0.447	0.499	-0.03
242	WBGene00012796	Y43F4A.1	III	+	13224093	13224365	13224093	13224203	13224249	13224365	242	6	2	5	0	0	0	11	32	31	0	2	4	20	77	1	1	1	1	1	1	0.984	0.968	0.016
244	WBGene00016172	C27H5.2	II	+	7159508	7159988	7159508	7159612	7159683	7159988	244	3	1	0	6	0	3	3	7	13	8	10	8	90	97	1	1	0.35	1	0	0.288	0.43	0.637	-0.002
24	WBGene00017974	vps-41	X	+	5288796	5289414	5288796	5289006	5289202	5289414	24	1	0	0	45	44	46	0	0	6	35	31	46	317	135	1	1	0.009	0	0	0	0	0.053	-0.015
250	WBGene00019381	K04C2.3	III	+	6873047	6873707	6873047	6873252	6873333	6873707	250	1	7	7	486	554	580	0	21	13	375	298	248	148	135	1	1	0.002	0.011	0.011	0	0.06	0.046	-0.027
252	WBGene00003624	nhr-28	X	+	16355289	16355686	16355289	16355375	16355620	16355686	252	2	4	0	2	0	4	0	0	0	0	2	0	234	3	1	1	0.013	1	0	NA	0	NA	0.338
253	WBGene00012186	mlt-11	V	+	20673146	20674559	20673146	20673287	20674430	20674559	253	806	610	218	0	0	3	4002	5166	10699	5	2	8	1250	121	1	1	1	1	0.876	0.987	0.996	0.992	-0.033
258	WBGene00004862	sma-9	X	+	10780895	10781359	10780895	10781101	10781200	10781359	258	71	78	29	0	0	1	47	49	80	0	10	2	184	135	0.168862	1	1	1	0.955	1	0.782	0.967	0.069
25	WBGene00002041	hum-8	IV	-	430512	430872	430512	430608	430650	430872	25	14	15	13	98	123	116	14	12	33	132	140	137	35	89	1	1	0.266	0.237	0.222	0.212	0.179	0.38	-0.015
263	WBGene00009259	hpo-34	X	-	11512851	11517504	11512851	11515071	11515119	11517504	263	83	65	34	411	322	204	65	77	94	342	440	470	82	135	1	1	0.25	0.249	0.215	0.238	0.224	0.248	0.001
264	WBGene00009715	F44G4.6	II	-	9001005	9001260	9001005	9001121	9001178	9001260	264	0	0	0	2	0	3	3	0	3	7	3	2	24	49	1	1	0	NA	0	0.467	0	0.754	-0.407
265	WBGene00017920	jmjd-1.2	IV	+	4661356	4661641	4661356	4661395	4661452	4661641	265	2	0	0	5	7	11	0	0	0	15	22	28	50	32	1	1	0.204	0	0	0	0	0	0.068
268	WBGene00006937	wah-1	III	+	11994058	11994549	11994058	11994103	11994423	11994549	268	449	346	418	25	14	20	525	359	329	14	11	40	328	22	1	1	0.546	0.624	0.584	0.716	0.686	0.356	-0.001
26	WBGene00009334	F32D8.12	V	-	10889906	10890190	10889906	10890047	10890089	10890190	26	124	124	86	0	0	0	126	97	97	0	0	1	34	93	1	1	1	1	1	1	1	0.996	0.001
270	WBGene00043051	C29E4.13	III	-	7928164	7928461	7928164	7928283	7928397	7928461	270	2	0	0	31	34	41	0	0	0	10	15	29	113	34	1	1	0.019	0	0	0	0	0	0.006
271	WBGene00017498	pud-4	V	+	2326677	2326936	2326677	2326789	2326831	2326936	271	10	7	7	4	1	0	0	0	5	0	0	0	5	68	1	1	0.971	0.99	1	NA	NA	1	-0.013
275	WBGene00044758	Y37H2A.12	V	-	18129179	18129659	18129179	18129484	18129562	18129659	275	0	4	6	29	37	17	0	2	2	31	12	4	97	90	1	1	0	0.091	0.247	0	0.134	0.317	-0.038
276	WBGene00044758	Y37H2A.12	V	-	18129179	18129659	18129179	18129484	18129589	18129659	276	0	4	9	54	31	46	2	2	4	53	26	29	124	63	1	1	0	0.062	0.09	0.019	0.038	0.065	0.01
278	WBGene00015484	C05D11.7	III	-	6417453	6417754	6417453	6417567	6417621	6417754	278	16	46	17	52	71	35	19	17	19	37	64	46	57	98	1	1	0.346	0.527	0.455	0.469	0.314	0.415	0.043
280	WBGene00002174	itx-1	I	+	2811240	2811622	2811240	2811394	2811469	2811622	280	1	0	0	200	126	107	0	0	0	188	139	217	136	135	1	1	0.005	0	0	0	0	0	0.002
283	WBGene00006575	tir-1	III	-	3869595	3870443	3869595	3870268	3870325	3870443	283	9	2	0	32	16	11	0	18	1	28	43	76	76	111	1	1	0.291	0.154	0	0	0.379	0.019	0.016
285	WBGene00017327	F10C1.8	II	+	5754467	5756154	5754467	5754523	5756006	5756154	285	9	21	25	51	35	42	14	12	18	40	38	47	1518	49	1	1	0.006	0.019	0.019	0.011	0.01	0.012	0.004
289	WBGene00020346	T08B2.5	I	+	6215918	6216168	6215918	6215987	6216058	6216168	289	1	0	3	15	14	7	0	7	2	10	12	35	32	30	1	1	0.059	0	0.287	0	0.354	0.051	-0.02
290	WBGene00020346	T08B2.5	I	+	6215918	6216168	6215918	6215987	6216061	6216168	290	1	0	3	42	26	26	0	7	2	19	32	43	32	27	1	1	0.02	0	0.089	0	0.156	0.038	-0.028
291	WBGene00006600	tph-1	II	+	7549817	7550309	7549817	7549917	7549957	7550309	291	1	0	0	3	1	0	0	0	0	2	0	4	33	93	1	1	0.484	0	NA	0	NA	0	0.242
293	WBGene00019962	cysl-3	V	-	3775354	3775988	3775354	3775758	3775816	3775988	293	1	0	0	230	200	249	4	0	0	417	365	438	102	135	1	1	0.006	0	0	0.013	0	0	-0.002
296	WBGene00022015	Y61A9LA.3	V	+	4578212	4579037	4578212	4578902	4578953	4579037	296	64	53	43	1	0	0	25	52	54	0	0	0	44	77	1	1	0.991	1	1	1	1	1	-0.003
297	WBGene00014075	dhhc-4	III	-	9865404	9865671	9865404	9865519	9865608	9865671	297	0	1	0	1	0	0	5	4	0	5	0	1	58	29	1	1	0	1	NA	0.333	1	0	0.056
299	WBGene00013567	Y75B12B.1	V	+	15185050	15185404	15185050	15185222	15185317	15185404	299	75	84	96	58	101	113	29	34	42	21	34	34	121	80	1	1	0.461	0.355	0.36	0.477	0.398	0.45	-0.05
301	WBGene00010622	K07A12.4	I	-	8690418	8690729	8690418	8690576	8690630	8690729	301	58	49	19	5	8	5	81	67	44	6	2	12	51	92	1	1	0.954	0.917	0.873	0.961	0.984	0.869	-0.023
302	WBGene00019434	nmtn-1	I	-	6477209	6477526	6477209	6477330	6477385	6477526	302	0	0	0	7	1	9	0	0	1	15	14	18	74	113	1	1	0	0	0	0	0	0.078	-0.026
304	WBGene00007016	mdt-15	III	-	5828602	5830320	5828602	5829733	5830216	5830320	304	7	16	8	6	3	1	2	8	9	5	6	0	566	97	1	1	0.167	0.478	0.578	0.064	0.186	1	-0.009
306	WBGene00013878	atfs-1	V	+	14194752	14195128	14194752	14194924	14194972	14195128	306	70	42	45	148	148	126	57	55	48	148	124	121	82	135	1	1	0.438	0.318	0.37	0.388	0.422	0.395	-0.026
310	WBGene00016943	acdh-1	I	+	6498716	6499046	6498716	6498862	6498908	6499046	310	113	111	107	10109	10808	11864	74	54	96	14317	10846	10491	74	131	1	1	0.019	0.018	0.016	0.009	0.009	0.016	0.006
311	WBGene00000846	cup-5	III	+	7590536	7591081	7590536	7590679	7590990	7591081	311	2	12	2	29	38	39	10	12	10	34	14	28	381	84	0.203544	1	0.015	0.065	0.011	0.061	0.159	0.073	-0.067
312	WBGene00000846	cup-5	III	+	7590536	7591081	7590536	7590675	7590990	7591081	312	3	10	2	37	32	29	10	12	10	30	39	35	382	81	1	1	0.017	0.062	0.014	0.066	0.061	0.057	-0.03
313	WBGene00007942	idh-2	X	+	11215695	11216161	11215695	11215936	11215999	11216161	313	2	0	1	1	1	3	0	0	0	5	0	4	112	135	1	1	0.707	0	0.287	0	NA	0	0.331
320	WBGene00009433	F35E12.9	V	-	13741606	13743123	13741606	13741933	13742665	13743123	320	26	46	17	12	12	9	19	8	14	11	0	0	853	135	0.453049	1	0.255	0.378	0.23	0.215	1	1	-0.451
321	WBGene00011218	R10E11.6	III	+	9784942	9786038	9784942	9785440	9785678	9786038	321	0	4	1	128	91	121	0	0	0	112	98	78	359	135	1	1	0	0.016	0.003	0	0	0	0.006
328	WBGene00016763	C49A9.9	IV	+	6218081	6218997	6218081	6218624	6218753	6218997	328	9	0	14	153	179	149	0	1	1	103	112	103	244	135	1	1	0.032	0	0.049	0	0.005	0.005	0.024
336	WBGene00001398	fat-6	IV	-	11915058	11917340	11915058	11915179	11915548	11917340	336	58	69	49	4313	4348	3689	78	95	88	6139	6361	7165	469	114	1	1	0.003	0.004	0.003	0.003	0.004	0.003	0
337	WBGene00001398	fat-6	IV	-	11914423	11917340	11914423	11914760	11915548	11917340	337	161	170	147	0	0	0	213	146	205	1	0	0	909	135	1	1	1	1	1	0.969	1	1	0.01
338	WBGene00001398	fat-6	IV	-	11914423	11917340	11914423	11914760	11915058	11917340	338	100	101	98	3279	3203	2913	130	49	115	4909	4598	5329	419	135	1	1	0.01	0.01	0.011	0.008	0.003	0.007	0.004
340	WBGene00020682	T22D1.3	IV	+	6915603	6916175	6915603	6915898	6915947	6916175	340	2	2	13	864	877	926	7	0	1	952	744	886	84	135	1	1	0.004	0.004	0.022	0.012	0	0.002	0.005
341	WBGene00019949	R08C7.5	IV	+	4431041	4431792	4431041	4431639	4431684	4431792	341	1	0	0	1	2	3	0	5	0	6	0	1	42	101	0.313703	1	0.706	0	0	0	1	0	-0.098
343	WBGene00007414	C07E3.3	II	-	10354026	10357173	10354026	10354393	10356805	10357173	343	146	90	110	87	79	56	131	134	147	121	110	105	2533	135	1	1	0.082	0.057	0.095	0.055	0.061	0.069	0.016
345	WBGene00020158	T02C5.1	X	+	2696189	2696631	2696189	2696304	2696355	2696631	345	181	76	147	391	410	392	224	138	163	535	476	485	61	108	1	1	0.45	0.247	0.399	0.426	0.339	0.373	-0.014
349	WBGene00021020	W04B5.3	III	+	2422450	2423095	2422450	2422600	2422953	2423095	349	68	48	26	258	237	245	44	35	27	263	234	241	474	135	1	1	0.07	0.055	0.029	0.045	0.041	0.031	0.012
35	WBGene00002238	kars-1	II	-	7071591	7072415	7071591	7072173	7072357	7072415	35	40	29	39	1127	1019	700	26	33	62	739	862	1047	221	51	1	1	0.008	0.007	0.013	0.008	0.009	0.013	-0.001
36	WBGene00002238	kars-1	II	-	7071591	7072415	7071591	7072173	7072237	7072415	36	0	0	0	147	103	110	0	0	1	119	142	182	114	135	1	1	0	0	0	0	0	0.006	-0.002
37	WBGene00006816	unc-84	X	+	13588143	13588997	13588143	13588601	13588676	13588997	37	0	2	2	113	71	102	3	0	0	132	122	176	136	135	1	1	0	0.027	0.019	0.022	0	0	0.008
39	WBGene00005008	spr-3	X	+	4515288	4516084	4515288	4515631	4515814	4516084	39	72	64	43	0	0	0	72	50	100	0	1	0	304	135	1	1	1	1	1	1	0.957	1	0.014
40	WBGene00044178	C30G7.4	V	-	14946629	14947229	14946629	14947132	14947195	14947229	40	6	16	6	27	41	29	0	0	0	8	13	0	56	27	1	1	0.097	0.158	0.091	0	0	NA	0.115
41	WBGene00019725	hpo-16	IV	-	3802879	3803202	3802879	3803028	3803070	3803202	41	0	1	1	161	131	152	2	2	0	173	117	121	60	125	1	1	0	0.016	0.014	0.024	0.034	0	-0.009
42	WBGene00001059	dpf-6	III	+	8039864	8040854	8039864	8040376	8040544	8040854	42	0	0	0	78	93	95	0	0	8	287	282	351	289	135	1	1	0	0	0	0	0	0.011	-0.004
46	WBGene00004424	rpl-12	IV	-	13239825	13240398	13239825	13239933	13240143	13240398	46	160	155	193	21554	19992	25273	145	82	70	31847	23586	21472	297	101	1	1	0.003	0.003	0.003	0.002	0.001	0.001	0.002
4	WBGene00000223	atf-7	III	-	4492651	4493101	4492651	4492768	4492809	4493101	4	2	2	2	575	574	449	0	5	1	336	336	312	43	110	1	1	0.009	0.009	0.011	0	0.037	0.008	-0.005
50	WBGene00008376	D1054.9	V	-	10787058	10787958	10787058	10787206	10787287	10787958	50	16	14	24	42	20	30	34	31	41	83	80	64	148	135	0.952399	1	0.258	0.39	0.422	0.272	0.261	0.369	0.056
54	WBGene00008918	F17C11.7	V	-	10958212	10958613	10958212	10958328	10958376	10958613	54	94	86	58	1	3	3	58	64	81	1	0	3	56	109	1	1	0.995	0.982	0.974	0.991	1	0.981	-0.007
57	WBGene00009190	F27D4.6	I	+	7736798	7737043	7736798	7736944	7737000	7737043	57	0	6	3	0	0	4	8	1	4	0	3	3	49	36	1	1	NA	1	0.355	1	0.197	0.495	0.113
5	WBGene00000223	atf-7	III	-	4492651	4493101	4492651	4492759	4492809	4493101	5	4	2	6	137	148	134	0	5	9	139	140	196	52	101	1	1	0.054	0.026	0.08	0	0.065	0.082	0.004
60	WBGene00019957	R08E3.1	X	+	4833930	4834212	4833930	4834027	4834075	4834212	60	5	4	5	550	467	761	6	2	4	633	617	569	36	85	1	1	0.021	0.02	0.015	0.022	0.008	0.016	0.003
61	WBGene00003378	mml-1	III	-	7370565	7371054	7370565	7370730	7370921	7371054	61	13	9	9	39	33	32	11	10	22	37	47	54	303	126	1	1	0.122	0.102	0.105	0.11	0.081	0.145	-0.002
64	WBGene00003519	nac-3	III	+	10152794	10153126	10152794	10152958	10153018	10153126	64	0	0	0	97	88	38	0	1	0	80	92	106	72	101	1	1	0	0	0	0	0.015	0	-0.005
65	WBGene00020577	T19D12.2	II	+	6664374	6664635	6664374	6664511	6664557	6664635	65	0	3	1	18	7	20	3	2	0	5	7	10	34	66	0.432083	1	0	0.454	0.088	0.538	0.357	0	-0.118
67	WBGene00003794	npp-8	IV	-	1595414	1595824	1595414	1595511	1595570	1595824	67	0	0	0	237	166	58	2	0	0	132	222	252	59	90	1	1	0	0	0	0.023	0	0	-0.008
68	WBGene00016717	math-22	II	+	1905613	1906209	1905613	1905894	1905957	1906209	68	13	6	13	3	3	2	8	7	3	1	1	0	112	135	1	1	0.839	0.707	0.887	0.906	0.894	1	-0.122
71	WBGene00020315	T07E3.4	III	+	6898015	6898343	6898015	6898116	6898165	6898343	71	0	6	0	103	85	83	1	4	0	151	90	144	43	94	1	1	0	0.134	0	0.014	0.089	0	0.01
73	WBGene00001334	ero-1	I	+	14665172	14665572	14665172	14665298	14665403	14665572	73	173	147	171	238	193	201	210	199	161	209	146	217	180	119	0.578165	1	0.325	0.335	0.36	0.399	0.474	0.329	-0.061
74	WBGene00006650	tts-1	X	-	1504130	1504841	1504130	1504422	1504474	1504841	74	22	15	20	349	653	528	72	30	65	2839	1341	2670	90	135	1	1	0.086	0.033	0.054	0.037	0.032	0.035	0.023
75	WBGene00022314	Y77E11A.14	IV	+	1406566	1406806	1406566	1406608	1406659	1406806	75	1	0	0	33	40	49	0	0	1	60	19	44	44	35	1	1	0.024	0	0	0	0	0.018	0.002
77	WBGene00009584	drap-1	V	+	9731958	9732756	9731958	9732237	9732514	9732756	77	13	8	16	141	71	107	12	11	31	151	131	169	398	135	1	1	0.03	0.037	0.048	0.026	0.028	0.059	0.001
78	WBGene00008852	ubql-1	I	+	7022347	7022655	7022347	7022446	7022500	7022655	78	204	254	158	12	13	7	239	192	292	7	5	13	51	92	1	1	0.968	0.972	0.976	0.984	0.986	0.976	-0.01
7	WBGene00045461	C25F9.14	V	+	19436667	19436939	19436667	19436776	19436836	19436939	7	23	21	19	1	0	2	22	7	27	6	0	2	34	63	1	1	0.977	1	0.946	0.872	1	0.962	0.03
84	WBGene00006063	sto-1	X	+	7564266	7564812	7564266	7564330	7564415	7564812	84	38	37	54	9	3	9	54	48	56	21	3	7	78	57	1	1	0.755	0.9	0.814	0.653	0.921	0.854	0.014
86	WBGene00000079	adr-1	I	+	7774132	7774595	7774132	7774270	7774397	7774595	86	0	1	0	169	131	100	0	0	0	99	190	289	236	131	1	1	0	0.004	0	0	0	0	0.001
88	WBGene00018316	F41H10.3	IV	+	5373666	5374147	5373666	5373860	5373910	5374147	88	124	125	116	0	4	2	108	115	117	3	13	0	86	135	1	1	1	0.98	0.989	0.983	0.933	1	0.018
89	WBGene00020022	R12C12.1	II	+	6052459	6052953	6052459	6052687	6052734	6052953	89	11	5	2	745	816	697	1	4	10	750	813	859	80	135	1	1	0.024	0.01	0.005	0.002	0.008	0.019	0.003
90	WBGene00015540	sams-4	IV	-	5845481	5846038	5845481	5845604	5845977	5846038	90	27	38	20	213	200	169	23	28	50	232	271	221	394	35	1	1	0.011	0.017	0.01	0.009	0.009	0.02	0
91	WBGene00019182	H10E21.1	III	+	16520	16938	16520	16624	16797	16938	91	0	6	0	86	80	91	0	0	2	135	117	75	255	96	1	1	0	0.027	0	0	0	0.01	0.006
92	WBGene00014965	Y106G6D.5	I	-	10121037	10121307	10121037	10121208	10121263	10121307	92	32	22	20	0	8	0	15	29	49	0	1	2	48	37	0.640071	1	1	0.679	1	1	0.957	0.95	-0.076
93	WBGene00018328	F42A6.6	IV	-	3336545	3336854	3336545	3336640	3336688	3336854	93	1	0	0	115	139	104	0	0	3	98	74	87	41	88	1	1	0.018	0	0	0	0	0.069	-0.017
96	WBGene00003499	mut-2	I	-	6356944	6357340	6356944	6357070	6357141	6357340	96	1	2	2	138	110	108	0	0	0	76	95	65	112	119	1	1	0.008	0.019	0.019	0	0	0	0.015
97	WBGene00007088	B0001.3	IV	-	12144885	12145283	12144885	12145100	12145148	12145283	97	3	0	1	116	135	87	3	2	2	62	64	117	75	128	1	1	0.042	0	0.019	0.076	0.051	0.028	-0.031
98	WBGene00001184	egl-15	X	+	11022379	11023045	11022379	11022461	11022952	11023045	98	0	0	0	9	10	3	0	12	0	18	19	18	503	26	1	1	0	0	0	0	0.032	0	-0.011

## Sheet: SE
ID	GeneID	geneSymbol	chr	strand	longExonStart_0base	longExonEnd	shortES	shortEE	flankingES	flankingEE	ID	IC_SAMPLE_1			SC_SAMPLE_1			IC_SAMPLE_2			SC_SAMPLE_2			IncFormLen	SkipFormLen	PValue	FDR	IncLevel1			IncLevel2			IncLevelDifference
1083	WBGene00008546	F07A11.2	II	-	11594593	11594632	11594431	11594464	11594706	11595408	1083	26	29	26	115	119	83	62	77	80	59	70	42	32	26	0	0	0.155	0.165	0.203	0.461	0.472	0.607	-0.339
1235	WBGene00001328	epi-1	IV	+	10677673	10677769	10676702	10677602	10677932	10678066	1235	631	575	508	269	262	269	422	448	473	467	500	718	170	127	0	0	0.637	0.621	0.585	0.403	0.401	0.33	0.236
503	WBGene00012814	Y43F8B.3	V	+	19505894	19506059	19503997	19504104	19506370	19506563	503	12	15	11	49	55	40	51	48	142	23	11	3	251	100	1.6364987622e-311	0	0.089	0.098	0.099	0.469	0.635	0.95	-0.589
743	WBGene00006595	top-1	I	+	13293528	13293744	13292513	13293024	13294234	13295716	743	796	673	517	147	124	97	463	569	663	202	220	445	337	135	1.50470892553e-310	9.96117e-308	0.684	0.685	0.681	0.479	0.509	0.374	0.229
2286	WBGene00003523	nas-4	III	-	6412435	6412474	6411579	6411932	6412768	6412921	2286	22	4	24	18	28	17	111	62	73	12	1	9	64	135	2.0722e-286	1.09744e-283	0.721	0.232	0.749	0.951	0.992	0.945	-0.395
1299	WBGene00044079	tag-241	X	+	11834387	11834516	11833972	11834125	11834843	11834929	1299	15	11	16	10	16	18	74	80	99	11	17	17	188	79	6.75615e-180	2.98171e-177	0.387	0.224	0.272	0.739	0.664	0.71	-0.41
516	WBGene00000410	cdk-9	I	+	11324871	11324919	11323526	11323581	11325746	11325938	516	78	107	76	4	0	0	69	49	43	16	17	14	41	48	1.95967e-162	7.41316e-160	0.958	1	1	0.835	0.771	0.782	0.19
2539	WBGene00002999	lin-10	I	-	8115783	8115867	8115080	8115308	8116642	8116866	2539	154	137	93	15	0	0	96	109	183	25	22	36	154	135	1.34751e-108	4.46026e-106	0.9	1	1	0.771	0.813	0.817	0.166
998	WBGene00015410	tbc-6	II	+	6848333	6848410	6848059	6848206	6849665	6849823	998	59	30	60	21	38	25	23	14	22	35	41	34	140	135	3.34613e-108	9.84505e-106	0.73	0.432	0.698	0.388	0.248	0.384	0.28
2141	WBGene00004343	rgr-1	III	+	9396930	9396948	9396524	9396699	9397859	9398018	2141	10	7	1	124	114	71	16	18	22	55	73	120	22	135	5.92864e-97	1.5699e-94	0.331	0.274	0.08	0.641	0.602	0.529	-0.362
856	WBGene00003612	nhr-13	V	+	2196419	2196514	2196170	2196319	2196666	2196826	856	8	21	8	36	22	17	15	26	8	20	0	0	176	135	8.38841e-91	2.01932e-88	0.146	0.423	0.265	0.365	1	1	-0.51
1777	WBGene00000900	daf-4	III	+	5628495	5628558	5626763	5626872	5628668	5628814	1777	10	21	22	12	19	0	8	14	39	1	1	0	79	102	1.57095e-73	3.46657e-71	0.518	0.588	1	0.912	0.948	1	-0.251
979	WBGene00012118	grsp-2	IV	+	8818117	8818153	8817927	8817993	8818305	8818525	979	16	7	7	9	10	11	2	3	10	52	27	37	29	59	4.09539e-73	8.34199e-71	0.783	0.587	0.564	0.073	0.184	0.355	0.441
2106	WBGene00010796	M01A8.2	III	-	9267415	9267619	9266123	9266198	9267823	9267933	2106	14	15	14	22	15	3	27	40	45	0	6	17	226	36	2.04893e-72	3.87541e-70	0.092	0.137	0.426	1	0.515	0.297	-0.386
2571	WBGene00022048	fln-1	IV	-	363975	364128	363770	363879	364208	364307	2571	1078	923	545	30	11	13	781	759	1140	33	61	70	198	59	7.23863e-61	1.27786e-58	0.915	0.962	0.926	0.876	0.788	0.829	0.103
2467	WBGene00019166	tat-2	IV	-	4828526	4828644	4827871	4828111	4828750	4828848	2467	40	18	25	62	71	86	22	19	40	34	14	37	178	91	5.62842e-54	9.31503e-52	0.248	0.115	0.129	0.249	0.41	0.356	-0.174
2161	WBGene00020455	fbxa-59	III	-	941135	941757	940878	941094	943345	943458	2161	298	286	277	4	10	12	259	267	281	1	0	0	714	106	1.45853e-51	2.27188e-49	0.917	0.809	0.774	0.975	1	1	-0.158
112	WBGene00001160	efk-1	III	-	6166440	6166464	6166150	6166295	6166518	6167254	112	22	12	23	233	282	310	38	33	38	241	234	240	34	135	2.77478e-51	4.08201e-49	0.273	0.145	0.228	0.385	0.359	0.386	-0.161
2938	WBGene00000393	cdf-1	X	-	6502893	6503019	6502750	6502839	6504433	6504602	2938	72	75	37	18	10	11	31	26	47	21	11	27	185	82	2.64567e-48	3.68723e-46	0.639	0.769	0.599	0.396	0.512	0.436	0.221
910	WBGene00016006	fln-2	X	+	9416754	9416847	9416288	9416488	9416923	9418554	910	104	41	22	0	0	0	44	125	206	0	19	48	172	135	4.65855e-48	6.16792e-46	1	1	1	1	0.838	0.771	0.13
2200	WBGene00002266	lec-3	II	+	9998693	9998729	9998511	9998581	9999201	9999324	2200	50	52	47	68	51	62	14	18	14	49	31	50	10	44	1.14368e-47	1.44212e-45	0.764	0.818	0.769	0.557	0.719	0.552	0.174
666	WBGene00009500	F36H2.3	I	-	9258238	9258448	9256921	9257134	9258781	9258996	666	27	6	10	0	0	4	51	80	109	0	0	0	331	135	2.28667e-44	2.75232e-42	1	1	0.505	1	1	1	-0.165
2314	WBGene00017920	jmjd-1.2	IV	+	4661356	4661395	4661238	4661310	4661452	4661641	2314	6	11	11	119	100	88	15	23	28	77	89	110	32	65	1.05333e-43	1.2127e-41	0.093	0.183	0.202	0.284	0.344	0.341	-0.164
1494	WBGene00044463	W09G12.10	IV	-	1220345	1220478	1219332	1219592	1221108	1221206	1494	221	215	190	18	0	13	505	328	373	0	5	0	208	91	1.33701e-43	1.47516e-41	0.843	1	0.865	1	0.966	1	-0.086
607	WBGene00002983	lgx-1	X	-	5528706	5529096	5528058	5528213	5529269	5529380	607	223	329	286	67	33	38	534	432	501	35	44	51	480	104	2.0929e-41	2.2168e-39	0.419	0.684	0.62	0.768	0.68	0.68	-0.135
530	WBGene00003567	ncx-2	V	+	5308476	5308635	5308078	5308174	5308801	5308923	530	174	160	125	50	11	15	234	243	365	51	90	117	214	69	2.19399e-39	2.23449e-37	0.529	0.824	0.729	0.597	0.465	0.501	0.173
968	WBGene00001660	gop-1	III	+	5256857	5256917	5256552	5256758	5257004	5257220	968	37	27	21	48	28	37	47	52	16	32	10	18	106	135	5.11143e-38	5.01298e-36	0.495	0.551	0.42	0.652	0.869	0.531	-0.195
966	WBGene00007285	C04A11.1	X	+	13661750	13661801	13661549	13661653	13662298	13662963	966	13	23	12	13	3	5	16	6	12	0	0	0	50	97	4.75203e-37	4.49406e-35	0.66	0.937	0.823	1	1	1	-0.193
2740	WBGene00009138	F25H9.6	V	-	13467825	13467952	13466988	13467536	13467991	13468150	2740	303	278	300	19	27	28	226	206	177	7	3	1	240	135	1.79447e-36	1.63854e-34	0.9	0.853	0.858	0.948	0.975	0.99	-0.101
2333	WBGene00003669	nhr-79	V	-	19208843	19208908	19208474	19208603	19209101	19209233	2333	11	3	7	1	10	2	20	5	14	0	2	0	93	112	1.38035e-35	1.21839e-33	0.93	0.265	0.808	1	0.751	1	-0.249
1926	WBGene00006755	unc-16	III	+	9550136	9550235	9549413	9549457	9550720	9550974	1926	168	174	114	7	11	5	89	92	117	23	10	43	92	37	4.34515e-35	3.7116e-33	0.906	0.864	0.902	0.609	0.787	0.523	0.251
2357	WBGene00013921	best-22	IV	+	12353013	12353055	12352167	12352311	12353143	12353295	2357	57	48	46	27	37	14	34	36	48	31	59	36	70	135	7.17833e-33	5.94007e-31	0.803	0.714	0.864	0.679	0.541	0.72	0.147
121	WBGene00014669	C06G8.3	IV	+	10800375	10800453	10800159	10800242	10801018	10801250	121	36	56	31	18	23	25	55	73	83	18	23	11	83	76	1.07586e-32	8.63294e-31	0.647	0.69	0.532	0.737	0.744	0.874	-0.162
183	WBGene00014051	spv-1	II	-	7913174	7913307	7912765	7912963	7913997	7914080	183	43	41	31	16	16	13	69	96	115	28	17	4	193	76	1.81957e-31	1.41713e-29	0.514	0.502	0.484	0.492	0.69	0.919	-0.2
2415	WBGene00021057	W06B4.2	II	+	4469083	4469274	4468420	4468483	4469451	4469562	2415	40	57	21	8	0	8	72	40	23	2	0	1	202	25	3.24026e-31	2.45149e-29	0.382	1	0.245	0.817	1	0.74	-0.31
295	WBGene00006997	zyg-12	II	+	4952489	4952531	4952282	4952392	4952839	4953485	295	5	2	2	181	150	118	12	3	7	67	100	94	38	103	3.59086e-31	2.64128e-29	0.07	0.035	0.044	0.327	0.075	0.168	-0.14
448	WBGene00004336	ret-1	V	-	14836336	14836417	14833758	14834572	14838081	14838372	448	80	94	52	57	68	28	62	53	93	81	70	124	148	135	1.63381e-30	1.16927e-28	0.561	0.558	0.629	0.411	0.409	0.406	0.174
440	WBGene00002037	hum-4	X	-	11425493	11425604	11425327	11425448	11425681	11425855	440	155	125	61	53	46	13	140	148	133	77	68	94	187	114	6.91789e-30	4.82068e-28	0.641	0.624	0.741	0.526	0.57	0.463	0.149
2291	WBGene00005949	srx-58	V	+	15353131	15353352	15352573	15352785	15353408	15353764	2291	54	38	34	4	0	4	63	69	55	0	0	0	342	135	8.89942e-30	6.04248e-28	0.842	1	0.77	1	1	1	-0.129
2067	WBGene00009431	dct-17	V	-	13727985	13728651	13727760	13727920	13728699	13728862	2067	64	96	92	23	20	24	99	85	89	55	37	46	787	135	6.37217e-29	4.21838e-27	0.323	0.452	0.397	0.236	0.283	0.249	0.135
2031	WBGene00016603	met-1	I	+	4256971	4257106	4256429	4256880	4257701	4258165	2031	114	119	49	6	18	3	66	58	106	9	21	22	256	135	4.03688e-28	2.60723e-26	0.909	0.777	0.896	0.795	0.593	0.718	0.159
2250	WBGene00022036	Y65B4BL.4	I	-	504224	504278	504056	504132	504322	504454	2250	33	71	41	0	0	2	9	22	23	0	0	11	37	59	5.23261e-28	3.29903e-26	1	1	0.97	1	1	0.769	0.067
2147	WBGene00001330	eps-8	IV	+	14894166	14894241	14893786	14893964	14894340	14894444	2147	53	51	19	213	244	156	105	109	101	191	165	250	98	97	8.51298e-28	5.24241e-26	0.198	0.171	0.108	0.352	0.395	0.286	-0.185
861	WBGene00011935	scrm-1	I	-	11689034	11689113	11688705	11688988	11689344	11689390	861	10	9	11	11	10	19	13	10	15	9	7	2	72	39	1.61655e-26	9.72871e-25	0.33	0.328	0.239	0.439	0.436	0.802	-0.26
2994	WBGene00013331	Y57G11C.42	IV	+	14738281	14738608	14736751	14736923	14741630	14741761	2994	30	37	36	53	38	67	27	39	16	34	7	17	437	124	2.82103e-25	1.66002e-23	0.138	0.216	0.132	0.184	0.613	0.211	-0.174
1380	WBGene00003196	mel-11	II	+	9362043	9362373	9361648	9361866	9362967	9363151	1380	599	524	249	44	48	16	415	486	636	15	27	14	451	135	5.00204e-25	2.87944e-23	0.803	0.766	0.823	0.892	0.843	0.931	-0.091
1955	WBGene00020360	math-41	II	+	1825809	1825947	1824760	1825759	1828928	1829049	1955	3	0	1	0	4	0	24	3	11	0	3	0	241	114	2.21274e-21	1.24666e-19	1	0	1	1	0.321	1	-0.107
2183	WBGene00008275	nstp-1	IV	+	8985399	8985502	8984994	8985108	8985542	8985683	2183	42	19	22	9	19	12	50	33	57	23	2	7	163	106	3.31226e-21	1.82726e-19	0.752	0.394	0.544	0.586	0.915	0.841	-0.217
2572	WBGene00022048	fln-1	IV	-	363975	364128	363770	363873	364208	364307	2572	1196	1043	601	280	294	141	854	835	1187	312	370	489	192	53	7.38336e-21	3.99003e-19	0.541	0.495	0.541	0.43	0.384	0.401	0.121
365	WBGene00012791	Y43D4A.5	IV	+	16780773	16780818	16780517	16780644	16780934	16780990	365	3	0	5	11	7	8	7	3	0	78	33	44	23	34	5.78874e-20	3.06572e-18	0.287	0	0.48	0.117	0.118	0	0.177
660	WBGene00009500	F36H2.3	I	-	9256519	9256729	9256177	9256451	9256921	9257134	660	57	27	50	14	3	5	96	137	221	12	8	13	331	135	1.23395e-18	6.40688e-17	0.624	0.786	0.803	0.765	0.875	0.874	-0.1
679	WBGene00009098	ehbp-1	V	+	9554618	9554738	9553934	9553996	9554852	9555008	679	321	262	263	2	1	2	165	204	212	3	5	23	146	55	4.47573e-18	2.27918e-16	0.984	0.99	0.98	0.954	0.939	0.776	0.095
2439	WBGene00017838	F26G1.2	II	+	4763759	4763858	4763580	4763712	4763931	4764178	2439	27	23	17	77	90	86	10	0	2	78	74	66	174	125	1.97334e-16	9.85925e-15	0.201	0.155	0.124	0.084	0	0.021	0.125
469	WBGene00009580	xbx-6	V	+	9707087	9707156	9706742	9707018	9707532	9707822	469	196	222	201	396	402	482	274	220	187	357	298	242	124	135	3.37147e-16	1.65327e-14	0.35	0.375	0.312	0.455	0.446	0.457	-0.107
1070	WBGene00000899	daf-3	X	-	824067	824169	823657	823813	825073	825262	1070	5	0	3	13	3	3	4	0	33	4	1	20	190	135	4.11184e-16	1.97966e-14	0.215	0	0.415	0.415	0	0.54	-0.108
1487	WBGene00011580	ddx-19	II	+	8885467	8886694	8885277	8885388	8887036	8887094	1487	3562	2908	1949	16	14	6	1706	2071	2546	14	7	29	1233	20	1.67855e-14	7.93712e-13	0.783	0.771	0.84	0.664	0.828	0.587	0.105
1145	WBGene00006588	tnt-3	X	-	7940796	7940824	7940468	7940624	7940883	7940992	1145	52	58	62	249	210	229	52	59	55	384	303	320	21	102	1.92595e-14	8.9472e-13	0.504	0.573	0.568	0.397	0.486	0.455	0.102
863	WBGene00002978	lev-11	I	-	14622303	14622511	14621185	14621596	14622657	14622743	863	858	755	875	184	124	168	654	502	507	268	231	278	273	79	2.1672e-14	9.89441e-13	0.574	0.638	0.601	0.414	0.386	0.345	0.223
2419	WBGene00001439	fkh-7	IV	+	5608311	5608444	5607831	5607993	5608497	5608650	2419	56	46	31	2	0	4	73	79	129	0	0	0	252	135	1.78029e-13	7.99019e-12	0.938	1	0.806	1	1	1	-0.085
2746	WBGene00013695	epg-8	I	-	9933861	9933997	9933089	9933488	9934152	9934290	2746	69	50	64	0	16	0	61	74	39	15	3	16	254	131	3.3594e-13	1.48262e-11	1	0.617	1	0.677	0.927	0.557	0.152
2978	WBGene00002992	lin-3	IV	+	11060827	11060950	11060537	11060619	11061067	11061156	2978	2	24	3	8	16	12	2	14	4	1	1	8	119	22	6.01221e-13	2.60989e-11	0.044	0.217	0.044	0.27	0.721	0.085	-0.257
553	WBGene00006801	unc-68	V	-	6907335	6907445	6907023	6907117	6907607	6907766	553	8	9	4	17	12	5	19	16	22	3	25	17	158	87	5.10969e-12	2.18233e-10	0.206	0.292	0.306	0.777	0.261	0.416	-0.217
2104	WBGene00022073	Y67D8C.9	IV	-	3086122	3086293	3084950	3085118	3086561	3086707	2104	12	30	2	4	9	5	3	7	14	8	13	3	292	135	7.26512e-12	3.05366e-10	0.581	0.606	0.156	0.148	0.199	0.683	0.104
1123	WBGene00020453	fbxa-55	III	-	933838	934466	933463	933797	935954	936067	1123	106	83	77	6	30	22	47	48	82	8	3	1	720	106	7.93392e-12	3.28266e-10	0.722	0.289	0.34	0.464	0.702	0.924	-0.246
2711	WBGene00017968	F32A5.2	II	+	7246823	7247246	7246468	7246569	7247334	7247649	2711	672	500	326	150	164	71	141	229	317	21	46	53	503	94	1.94806e-11	7.93609e-10	0.456	0.363	0.462	0.556	0.482	0.528	-0.095
489	WBGene00019697	M01B12.4	I	-	3075135	3075267	3072865	3072972	3076563	3077014	489	125	106	130	159	203	119	153	215	263	140	133	92	215	100	2.42865e-11	9.74405e-10	0.268	0.195	0.337	0.337	0.429	0.571	-0.179
573	WBGene00006788	unc-53	II	-	11060196	11060217	11058602	11060064	11060262	11060400	573	0	2	1	43	51	29	0	8	17	45	55	83	24	131	2.08416e-10	8.23712e-09	0	0.176	0.158	0	0.443	0.528	-0.212
1563	WBGene00003969	pef-1	III	-	925380	925575	925016	925144	926198	926314	1563	8	0	3	9	10	0	20	5	14	15	12	11	276	95	4.76067e-10	1.85386e-08	0.234	0	1	0.315	0.125	0.305	0.163
2492	WBGene00021906	Y55B1AR.2	III	-	593370	593595	591965	592143	593926	594123	2492	479	383	324	48	38	24	270	248	279	45	37	51	346	135	8.61289e-10	3.25813e-08	0.796	0.797	0.84	0.701	0.723	0.681	0.109
462	WBGene00004147	larp-5	I	-	3738570	3738758	3737289	3737478	3740256	3740479	462	383	247	98	48	42	18	258	436	577	47	28	39	309	135	8.52002e-10	3.25813e-08	0.777	0.72	0.704	0.706	0.872	0.866	-0.081
1374	WBGene00013307	Y57G11C.9	IV	+	14789849	14790065	14789405	14789514	14790147	14790233	1374	287	313	232	91	88	84	301	258	175	40	39	52	248	46	1.04641e-09	3.90266e-08	0.369	0.397	0.339	0.583	0.551	0.384	-0.138
35	WBGene00021440	Y39A3CL.1	III	+	1842869	1843103	1841753	1841910	1844372	1844523	35	329	395	354	61	50	68	301	259	287	28	56	7	355	135	1.17612e-09	4.32552e-08	0.672	0.75	0.664	0.803	0.638	0.94	-0.098
501	WBGene00012814	Y43F8B.3	V	+	19504839	19505253	19503997	19504104	19506370	19506563	501	53	55	23	49	55	40	19	39	28	23	11	3	500	100	1.25233e-09	4.54271e-08	0.178	0.167	0.103	0.142	0.415	0.651	-0.253
481	WBGene00021678	Y48G1C.5	I	-	57256	57625	56871	57053	59044	60236	481	163	128	231	21	4	11	161	120	144	8	3	0	490	135	1.29952e-09	4.65018e-08	0.681	0.898	0.853	0.847	0.917	1	-0.111
2488	WBGene00001082	dpy-23	X	+	4390831	4390849	4389906	4390089	4391038	4391174	2488	2	6	1	72	93	70	0	6	2	158	157	206	16	129	3.51449e-09	1.24085e-07	0.183	0.342	0.103	0	0.236	0.073	0.106
2035	WBGene00017904	lim-8	III	+	6814174	6814717	6813568	6813631	6815003	6815104	2035	1337	1239	995	4	7	1	868	773	810	10	0	9	544	15	4.97667e-09	1.73398e-07	0.902	0.83	0.965	0.705	1	0.713	0.093
2913	WBGene00002827	let-653	IV	+	11888696	11888816	11888423	11888584	11889556	11889853	2913	15	13	13	6	3	0	130	149	210	13	16	29	226	135	1.60024e-08	5.50317e-07	0.599	0.721	1	0.857	0.848	0.812	-0.066
1127	WBGene00012767	fcd-2	IV	+	15029862	15030490	15028239	15028371	15031413	15031845	1127	348	353	226	0	0	0	227	265	413	2	0	10	739	125	1.9731e-08	6.69843e-07	1	1	1	0.95	1	0.875	0.058
2771	WBGene00006490	kdin-1	IV	+	11042535	11042622	11042287	11042433	11042928	11043239	2771	18	11	17	185	150	146	20	40	37	117	141	223	160	135	4.24122e-08	1.42161e-06	0.076	0.058	0.089	0.126	0.193	0.123	-0.073
1184	WBGene00001053	dop-2	V	+	9611965	9612370	9611296	9611364	9612731	9612846	1184	13	11	1	3	0	0	13	23	39	0	2	2	425	34	6.99134e-08	2.31413e-06	0.257	1	1	1	0.479	0.609	0.056
80	WBGene00012033	T26C5.3	II	+	9243517	9243729	9242303	9242370	9243902	9244105	80	439	333	260	36	30	26	366	356	476	42	45	74	258	60	7.22845e-08	2.36308e-06	0.739	0.721	0.699	0.67	0.648	0.599	0.081
2736	WBGene00044065	tag-229	I	-	13804910	13805068	13803632	13803796	13805857	13805985	2736	395	450	468	28	20	24	543	404	430	8	11	8	265	121	1.64235e-07	5.30358e-06	0.866	0.911	0.899	0.969	0.944	0.961	-0.066
1460	WBGene00001177	egl-8	V	+	29335	29515	28381	28699	30199	30297	1460	75	74	52	23	8	1	85	88	119	0	8	17	257	91	1.98277e-07	6.32576e-06	0.536	0.766	0.948	1	0.796	0.713	-0.086
1632	WBGene00010742	K10D6.2	V	-	11194573	11194627	11193734	11194059	11194773	11194984	1632	30	56	23	57	29	63	76	47	59	69	54	43	94	135	2.11345e-07	6.66241e-06	0.43	0.735	0.344	0.613	0.556	0.663	-0.108
848	WBGene00000079	adr-1	I	+	7774397	7774595	7774132	7774270	7774642	7774743	848	331	246	197	52	72	38	225	367	555	26	48	62	274	90	3.01895e-07	9.40492e-06	0.676	0.529	0.63	0.74	0.715	0.746	-0.122
1525	WBGene00013895	ZC434.9	I	+	10358982	10359135	10358387	10358495	10359423	10359488	1525	124	124	82	9	24	5	73	115	61	4	10	2	163	24	3.6348e-07	1.10632e-05	0.67	0.432	0.707	0.729	0.629	0.818	-0.122
2918	WBGene00000942	deb-1	IV	-	7086066	7086099	7085217	7085857	7086182	7086273	2918	92	69	84	20	31	17	99	84	104	81	70	104	26	84	3.60656e-07	1.10632e-05	0.937	0.878	0.941	0.798	0.795	0.764	0.133
1346	WBGene00002192	kin-4	IV	+	11445639	11445908	11444784	11445570	11446326	11447065	1346	583	688	456	3	32	18	453	449	430	24	34	41	390	135	7.4978e-07	2.25615e-05	0.985	0.882	0.898	0.867	0.821	0.784	0.098
643	WBGene00000548	clr-1	II	+	5468308	5468413	5467898	5468231	5468883	5468983	643	10	10	1	74	56	24	9	18	45	44	38	48	154	93	8.95391e-07	2.66404e-05	0.075	0.097	0.025	0.11	0.222	0.361	-0.165
2993	WBGene00019326	K02F3.2	III	+	847690	847714	847044	847270	848340	848502	2993	46	24	14	217	192	126	54	74	84	191	148	282	34	135	1.16645e-06	3.43194e-05	0.457	0.332	0.306	0.529	0.665	0.542	-0.214
2193	WBGene00004739	scd-1	X	-	12505606	12505714	12505145	12505311	12505818	12505909	2193	102	129	137	11	24	8	189	144	178	10	12	8	151	84	1.26785e-06	3.68931e-05	0.838	0.749	0.905	0.913	0.87	0.925	-0.072
1882	WBGene00018998	flap-1	III	-	6927765	6927825	6927626	6927716	6928559	6928676	1882	68	62	39	26	16	17	38	31	42	38	32	27	29	58	2.10876e-06	6.06956e-05	0.84	0.886	0.821	0.667	0.66	0.757	0.154
1712	WBGene00013308	nuo-3	IV	-	14797133	14797182	14796694	14797073	14797384	14797490	1712	417	529	535	893	982	873	564	476	385	1244	1179	1076	48	99	2.45961e-06	6.92876e-05	0.491	0.526	0.558	0.483	0.454	0.425	0.071
1812	WBGene00001052	dop-1	X	-	4413278	4413452	4412328	4412456	4413917	4414131	1812	3	8	13	2	1	0	7	16	5	11	4	0	281	121	2.45282e-06	6.92876e-05	0.392	0.775	1	0.215	0.633	1	0.106
449	WBGene00006683	twk-31	III	+	11423187	11423212	11422927	11423081	11423440	11423542	449	0	2	0	1	0	3	4	4	10	0	0	0	18	95	3.42033e-06	9.53372e-05	0	1	0	1	1	1	-0.667
1727	WBGene00003918	par-3	III	+	5672220	5672367	5670731	5671847	5672471	5672694	1727	461	514	335	19	14	18	254	359	412	18	47	18	270	135	4.16721e-06	0.000114946	0.924	0.948	0.903	0.876	0.792	0.92	0.062
2712	WBGene00017968	F32A5.2	II	+	7247334	7247649	7246823	7247246	7247811	7247936	2712	653	601	385	117	74	32	159	215	320	13	17	20	419	118	4.41521e-06	0.000120531	0.611	0.696	0.772	0.775	0.781	0.818	-0.098
1631	WBGene00010742	K10D6.2	V	-	11194573	11194627	11194272	11194342	11194773	11194984	1631	15	26	10	8	10	11	37	19	35	51	53	62	47	63	5.1766e-06	0.000139874	0.715	0.777	0.549	0.493	0.325	0.431	0.264
227	WBGene00195189	ZC449.8	X	+	5016212	5016258	5016072	5016142	5016306	5016419	227	6	11	0	1	0	4	5	3	17	0	0	0	10	34	5.39949e-06	0.000144423	0.953	1	0	1	1	1	-0.349
2745	WBGene00013695	epg-8	I	-	9933531	9933697	9933089	9933488	9934152	9934290	2745	338	345	236	0	16	0	246	214	158	15	3	16	283	131	5.46181e-06	0.000144629	1	0.909	1	0.884	0.971	0.821	0.078
424	WBGene00012365	W09G3.1	I	-	13829212	13830190	13828734	13828805	13831738	13831976	424	95	91	121	8	10	2	130	63	85	5	3	2	1028	64	6.97744e-06	0.000182933	0.425	0.362	0.79	0.618	0.567	0.726	-0.111
2753	WBGene00018364	F42G9.6	III	-	780977	781055	780505	780858	781623	781787	2753	104	110	83	74	101	65	91	76	82	79	102	98	142	135	7.78771e-06	0.000202175	0.572	0.509	0.548	0.523	0.415	0.443	0.083
1120	WBGene00017419	F13B9.1	X	+	8288313	8288436	8287763	8288156	8288600	8288804	1120	148	124	53	21	8	11	159	226	475	36	58	86	232	135	8.51631e-06	0.000218944	0.804	0.9	0.737	0.72	0.694	0.763	0.088
2510	WBGene00003776	nmy-1	X	+	2910422	2910443	2910188	2910340	2911110	2911203	2510	3	1	1	422	173	81	6	10	11	191	250	502	14	86	1.07177e-05	0.000272888	0.042	0.034	0.07	0.162	0.197	0.119	-0.111
1958	WBGene00002223	klp-12	IV	-	11343316	11343565	11342899	11343036	11344364	11344547	1958	216	178	151	2	1	8	190	111	145	0	5	19	365	130	1.124e-05	0.000283462	0.975	0.984	0.871	1	0.888	0.731	0.07
1389	WBGene00011629	T08G11.1	I	-	8909272	8909353	8909063	8909147	8909584	8909686	1389	100	79	44	56	26	19	94	131	178	29	29	53	50	37	2.10359e-05	0.0005255	0.569	0.692	0.631	0.706	0.77	0.713	-0.099
63	WBGene00009888	F49E2.5	X	+	9555415	9555577	9554902	9555325	9556627	9556717	63	184	123	77	23	29	19	122	165	230	36	43	59	231	83	6.48472e-05	0.00160482	0.742	0.604	0.593	0.549	0.58	0.583	0.076
764	WBGene00019713	pqn-52	I	-	5569544	5569568	5568853	5569199	5569704	5569886	764	361	442	357	3023	3133	2756	200	166	145	2301	2208	2287	34	135	8.52154e-05	0.00208936	0.322	0.359	0.34	0.257	0.23	0.201	0.111
89	WBGene00022128	Y71F9B.6	I	-	2725757	2725907	2725226	2725401	2725985	2726070	89	192	194	166	7	1	2	180	119	166	8	6	30	214	78	0.000110705	0.00268942	0.909	0.986	0.968	0.891	0.878	0.669	0.142
1996	WBGene00016022	C23H3.9	II	-	74211	74241	72292	72612	74289	74395	1996	7	14	0	141	124	140	2	1	1	363	267	313	23	99	0.000136393	0.00328336	0.176	0.327	0	0.023	0.016	0.014	0.15
1848	WBGene00003936	pat-12	III	-	730308	730437	729985	730144	730591	730684	1848	225	168	165	134	122	102	127	98	172	148	144	139	195	86	0.000161827	0.00386053	0.425	0.378	0.416	0.275	0.231	0.353	0.12
1341	WBGene00021497	Y40C5A.4	IV	-	7349755	7349809	7349340	7349476	7349894	7350044	1341	1	2	11	13	54	19	5	6	2	17	14	9	88	129	0.000234547	0.00554535	0.101	0.051	0.459	0.301	0.386	0.246	-0.107
1960	WBGene00002223	klp-12	IV	-	11343391	11343565	11342899	11343036	11345883	11346061	1960	116	127	84	212	172	178	112	41	64	268	251	325	290	130	0.000273801	0.00641614	0.197	0.249	0.175	0.158	0.068	0.081	0.105
1162	WBGene00013014	Y48E1C.1	II	+	13420327	13420834	13415856	13415909	13422218	13422338	1162	310	316	283	5	5	1	266	197	275	6	6	4	517	24	0.00027907	0.00648226	0.742	0.746	0.929	0.673	0.604	0.761	0.126
2635	WBGene00020554	T19A5.3	V	-	8941675	8941831	8941024	8941580	8941922	8942064	2635	514	350	342	31	57	31	335	468	490	67	94	120	277	135	0.000283235	0.00652179	0.89	0.75	0.843	0.709	0.708	0.666	0.133
1150	WBGene00013481	Y69H2.3	V	-	18662118	18662313	18661621	18661711	18662358	18662550	1150	84	49	65	11	11	2	139	85	109	5	18	0	264	83	0.000307328	0.00701555	0.706	0.583	0.911	0.897	0.598	1	-0.098
2990	WBGene00010673	K08E7.5	IV	+	12575477	12575990	12573762	12573993	12576056	12576543	2990	163	140	64	0	9	1	525	665	844	0	0	1	634	135	0.000326769	0.00739558	1	0.768	0.932	1	1	0.994	-0.098
2072	WBGene00015138	B0310.2	X	-	505786	505975	505291	505551	506110	506183	2072	18	5	35	0	1	2	12	20	18	0	5	2	241	66	0.000344525	0.00773138	1	0.578	0.827	1	0.523	0.711	0.057
1153	WBGene00013481	Y69H2.3	V	-	18661621	18661711	18661087	18661177	18662118	18662313	1153	41	25	28	9	13	4	50	69	24	12	0	0	114	83	0.000413091	0.00919215	0.768	0.583	0.836	0.752	1	1	-0.188
2496	WBGene00001017	dnc-1	IV	-	10932236	10932320	10931881	10931951	10932594	10932696	2496	35	31	14	0	2	3	43	38	26	0	0	1	42	23	0.00047278	0.0103757	1	0.895	0.719	1	1	0.934	-0.107
38	WBGene00007219	nlp-38	I	+	13403557	13403614	13403345	13403473	13403732	13404099	38	15	11	15	126	141	129	9	7	7	249	174	230	86	121	0.000474118	0.0103757	0.143	0.099	0.141	0.048	0.054	0.041	0.08
1232	WBGene00012326	W07E11.1	X	+	10098797	10098827	10097930	10098093	10099065	10099160	1232	15	1	4	30	9	9	3	21	20	18	8	43	23	88	0.000577254	0.0124274	0.657	0.298	0.63	0.389	0.909	0.64	-0.118
2540	WBGene00016735	fhod-1	I	-	5062124	5062598	5061851	5061998	5063150	5063323	2540	437	364	258	34	45	1	368	356	500	31	71	60	595	135	0.000573428	0.0124274	0.745	0.647	0.983	0.729	0.532	0.654	0.153
24	WBGene00022718	ZK370.4	III	-	8728659	8728692	8728310	8728483	8728752	8728854	24	17	9	3	187	126	86	22	16	48	102	176	171	26	95	0.000650352	0.0138882	0.249	0.207	0.113	0.441	0.249	0.506	-0.209
1284	WBGene00021633	Y47G6A.3	I	+	3602014	3602072	3601290	3601404	3602147	3602238	1284	19	15	20	1	1	1	15	2	2	2	6	4	23	56	0.000789856	0.0167323	0.979	0.973	0.98	0.948	0.448	0.549	0.329
2068	WBGene00009431	dct-17	V	-	13728471	13728651	13727760	13727920	13728699	13728862	2068	62	58	98	23	20	24	89	83	111	55	37	46	301	135	0.000875863	0.018407	0.547	0.565	0.647	0.421	0.502	0.52	0.105
887	WBGene00220259	ZK418.13	III	-	7075132	7075310	7074249	7074829	7075673	7076029	887	157	87	121	6	5	24	75	67	95	14	12	10	299	135	0.000935647	0.0195086	0.922	0.887	0.695	0.707	0.716	0.811	0.09
21	WBGene00006767	unc-31	IV	+	12775091	12775127	12774261	12774435	12776125	12776283	21	5	5	0	20	10	5	4	3	26	8	44	14	58	135	0.000950176	0.0196568	0.368	0.538	0	0.538	0.137	0.812	-0.194
1548	WBGene00018700	lmd-3	V	-	8422054	8422736	8417733	8417900	8427533	8427639	1548	1873	1454	1088	210	249	163	921	944	924	201	213	242	767	99	0.00102867	0.0211156	0.535	0.43	0.463	0.372	0.364	0.33	0.121
1086	WBGene00013232	faah-4	III	-	11906692	11906788	11906426	11906619	11906868	11906909	1086	27	28	28	85	72	51	39	54	76	65	63	94	89	34	0.00105514	0.0214924	0.108	0.129	0.173	0.186	0.247	0.236	-0.086
611	WBGene00002983	lgx-1	X	-	5536272	5536416	5535764	5535871	5536498	5536636	611	172	143	45	31	39	20	151	246	345	16	40	84	231	96	0.00110116	0.0222586	0.698	0.604	0.483	0.797	0.719	0.631	-0.121
382	WBGene00001340	etr-1	II	+	168174	168393	167903	168047	168548	168689	382	263	317	206	146	111	90	207	228	171	132	155	201	339	134	0.00117765	0.0236243	0.416	0.53	0.475	0.383	0.368	0.252	0.139
1147	WBGene00013481	Y69H2.3	V	-	18662204	18662313	18661621	18661711	18662358	18662550	1147	48	27	38	11	11	2	78	32	76	5	18	0	152	83	0.00138732	0.0276213	0.704	0.573	0.912	0.895	0.493	1	-0.066
2855	WBGene00017934	F30B5.4	IV	+	4216561	4217074	4214860	4214997	4217286	4217402	2855	502	387	484	3	11	2	496	449	555	0	2	0	603	104	0.00148456	0.0293368	0.967	0.859	0.977	1	0.975	1	-0.057
2747	WBGene00013695	epg-8	I	-	9933861	9933997	9933531	9933697	9934152	9934290	2747	91	94	97	168	172	122	105	121	67	119	97	52	254	131	0.00165858	0.0325328	0.218	0.22	0.291	0.313	0.391	0.399	-0.125
2696	WBGene00006768	unc-32	III	+	8906966	8907073	8906145	8906274	8907592	8907802	2696	73	40	46	15	3	3	86	150	294	0	9	1	187	122	0.00176729	0.0344102	0.76	0.897	0.909	1	0.916	0.995	-0.115
1681	WBGene00022059	Y67D8A.2	IV	+	3241556	3241616	3239969	3240449	3243454	3243545	1681	12	10	18	82	74	60	15	15	15	38	40	83	55	84	0.00191184	0.0369529	0.183	0.171	0.314	0.376	0.364	0.216	-0.096
330	WBGene00020949	W02F12.4	V	-	6706047	6706155	6705103	6705292	6706197	6706440	330	179	180	177	86	162	111	121	147	120	54	61	56	202	135	0.00212067	0.0406922	0.582	0.426	0.516	0.6	0.617	0.589	-0.094
1200	WBGene00006814	unc-82	IV	+	7437937	7438054	7437665	7437859	7438187	7438323	1200	96	63	34	79	77	51	65	98	155	83	86	64	214	129	0.00221006	0.0421024	0.423	0.33	0.287	0.321	0.407	0.593	-0.094
911	WBGene00016006	fln-2	X	+	9407819	9407903	9407351	9407498	9409793	9409943	911	53	9	3	6	11	0	21	42	87	2	11	14	154	135	0.00246254	0.0465771	0.886	0.418	1	0.902	0.77	0.845	-0.071
1977	WBGene00011236	R11A8.1	IV	-	10356776	10356869	10355961	10356732	10356911	10357029	1977	47	33	59	14	11	9	31	59	50	1	9	2	148	111	0.00250255	0.0469982	0.716	0.692	0.831	0.959	0.831	0.949	-0.167
107	WBGene00006752	unc-13	I	+	7442928	7443945	7435025	7435226	7444031	7444151	107	82	69	34	30	15	1	114	149	228	20	34	26	1116	113	0.00353358	0.0654329	0.217	0.318	0.775	0.366	0.307	0.47	0.056
1247	WBGene00013170	Y53F4B.24	II	-	15133106	15133180	15131922	15132161	15133227	15133307	1247	35	22	40	1	2	0	15	13	1	0	7	0	72	73	0.00352115	0.0654329	0.973	0.918	1	1	0.653	1	0.079
2337	WBGene00000072	add-1	X	-	4854829	4854873	4854076	4854474	4854965	4855055	2337	12	11	10	0	0	0	3	9	7	3	0	0	37	83	0.00362487	0.0666573	1	1	1	0.692	1	1	0.103
915	WBGene00001184	egl-15	X	+	11022129	11022205	11021903	11022068	11022379	11022461	915	2	0	1	18	12	10	9	15	2	12	15	29	78	75	0.00374141	0.0683259	0.097	0	0.088	0.419	0.49	0.062	-0.262
790	WBGene00003242	mig-6	V	+	7833824	7833921	7832980	7833334	7834667	7834796	790	88	60	65	5	6	0	141	111	222	0	0	0	167	122	0.00422657	0.0766572	0.928	0.88	1	1	1	1	-0.064
1019	WBGene00020799	T25D10.1	II	+	6404466	6404540	6404288	6404418	6404584	6404691	1019	16	26	16	6	7	8	50	20	44	0	2	6	87	88	0.00445748	0.0802953	0.73	0.79	0.669	1	0.91	0.881	-0.201
33	WBGene00044035	F27E5.7	II	+	10124500	10124638	10122788	10123003	10124746	10125015	33	282	260	308	5	6	0	225	102	83	14	8	7	262	135	0.00505836	0.0905036	0.967	0.957	1	0.892	0.868	0.859	0.102
904	WBGene00012100	sipa-1	V	-	11632526	11632667	11632319	11632467	11632711	11633173	904	12	15	9	5	13	3	7	19	14	0	0	10	268	135	0.00511874	0.0909693	0.547	0.368	0.602	1	1	0.414	-0.299
1623	WBGene00022617	ZC477.2	IV	+	7109617	7109698	7109457	7109572	7109741	7109944	1623	33	34	42	0	15	0	30	31	16	0	0	0	121	108	0.0051836	0.0915078	1	0.669	1	1	1	1	-0.11
978	WBGene00007979	imp-1	I	+	8754963	8754993	8754541	8754831	8755253	8755415	978	13	0	5	87	68	92	16	8	17	102	104	2	46	135	0.00526662	0.0923576	0.305	0	0.138	0.315	0.184	0.961	-0.339
1336	WBGene00010338	F59F4.3	X	-	15845291	15845435	15845064	15845134	15846332	15846442	1336	60	57	73	2	4	2	102	86	114	0	0	1	166	31	0.00569767	0.0992594	0.849	0.727	0.872	1	1	0.955	-0.169
1717	WBGene00011195	sao-1	V	+	13964758	13964821	13964445	13964598	13964937	13965069	1717	51	48	42	130	164	99	51	46	72	107	111	92	102	125	0.00651259	0.111983	0.325	0.264	0.342	0.369	0.337	0.49	-0.088
2906	WBGene00003221	mes-3	I	+	4999789	4999846	4999571	4999690	5000236	5000351	2906	49	49	34	11	7	5	28	20	53	20	16	17	50	85	0.00648853	0.111983	0.883	0.922	0.92	0.704	0.68	0.841	0.167
62	WBGene00009888	F49E2.5	X	+	9555415	9555577	9553936	9554158	9556627	9556717	62	25	42	10	8	0	11	13	15	11	0	0	32	231	83	0.00671731	0.114758	0.529	1	0.246	1	1	0.11	-0.112
1544	WBGene00004751	sea-2	II	+	3965651	3966086	3965452	3965554	3966385	3969217	1544	207	141	44	4	8	3	140	179	231	0	5	6	516	95	0.00765878	0.129175	0.905	0.764	0.73	1	0.868	0.876	-0.115
1726	WBGene00003918	par-3	III	+	5674016	5674189	5673118	5673380	5674720	5674896	1726	70	79	36	271	193	196	87	87	94	149	157	203	294	135	0.00761956	0.129175	0.106	0.158	0.078	0.211	0.203	0.175	-0.082
1151	WBGene00013481	Y69H2.3	V	-	18662118	18662313	18661087	18661177	18662358	18662550	1151	62	49	54	0	70	39	116	42	88	74	63	61	264	83	0.00802093	0.134427	1	0.18	0.303	0.33	0.173	0.312	0.223
696	WBGene00019188	H11E01.3	X	+	1612505	1612562	1611723	1611869	1613170	1613274	696	7	5	0	34	15	4	5	9	14	14	20	41	62	97	0.00847675	0.141173	0.244	0.343	0	0.358	0.413	0.348	-0.177
1935	WBGene00003738	nid-1	V	+	12914220	12914391	12913991	12914135	12914440	12914537	1935	69	56	66	12	9	15	140	140	209	36	31	64	247	90	0.00897489	0.148534	0.677	0.694	0.616	0.586	0.622	0.543	0.079
1685	WBGene00016269	C30G4.4	X	-	17066475	17066553	17066011	17066141	17066687	17066848	1685	16	4	1	20	15	17	2	6	11	27	35	24	130	123	0.00947056	0.15554	0.431	0.201	0.053	0.065	0.14	0.302	0.059
615	WBGene00011563	jmjd-4	III	-	10332525	10332658	10332454	10332478	10332850	10333128	615	11	38	12	1	1	0	12	10	5	0	5	0	134	17	0.00951568	0.15554	0.583	0.828	1	1	0.202	1	0.07
133	WBGene00000955	des-2	V	-	11416572	11416605	11415596	11415769	11416807	11416984	133	9	1	2	26	21	27	0	0	4	41	9	21	52	135	0.0097187	0.157884	0.473	0.11	0.161	0	0	0.331	0.138
1449	WBGene00020936	hrpf-1	I	-	6754416	6754664	6753723	6753802	6755164	6755763	1449	493	531	472	15	36	22	424	394	429	19	6	8	306	72	0.0108691	0.174432	0.885	0.776	0.835	0.84	0.939	0.927	-0.07
1594	WBGene00000100	ajm-1	X	+	9109673	9109796	9109087	9109260	9109917	9110036	1594	106	96	82	161	167	81	174	219	252	182	177	260	209	112	0.0108175	0.174432	0.261	0.236	0.352	0.339	0.399	0.342	-0.077
2190	WBGene00012186	mlt-11	V	+	20667715	20668102	20667514	20667642	20668172	20668710	2190	135	28	3	18	1	3	221	630	1912	15	75	155	494	121	0.0112422	0.179334	0.648	0.873	0.197	0.783	0.673	0.751	-0.163
400	WBGene00007010	alx-1	III	+	9961383	9961446	9959821	9960786	9961547	9961664	400	223	156	187	95	111	90	239	182	171	67	55	54	87	110	0.0115156	0.182595	0.748	0.64	0.724	0.819	0.807	0.8	-0.105
2798	WBGene00006444	shn-1	II	-	11388262	11388352	11387779	11388102	11388609	11388882	2798	18	56	10	90	65	43	3	32	27	73	99	89	166	135	0.0120106	0.18931	0.14	0.412	0.159	0.032	0.208	0.198	0.091
882	WBGene00002054	ifb-2	II	+	5752816	5752867	5752301	5752721	5753454	5753602	882	577	877	578	255	206	243	509	668	519	188	141	0	88	135	0.0155553	0.24373	0.776	0.867	0.785	0.806	0.879	1	-0.086
2874	WBGene00006436	ttn-1	V	-	6199640	6200918	6198550	6199512	6201051	6201291	2874	17	10	3	0	2	0	6	23	78	2	2	21	1399	135	0.0176397	0.274765	1	0.325	1	0.225	0.526	0.264	0.437
2229	WBGene00016159	C27A12.9	I	-	6063272	6063466	6062833	6062962	6065287	6065390	2229	56	49	64	0	10	0	47	74	97	0	0	0	263	83	0.0192653	0.29833	1	0.607	1	1	1	1	-0.131
1773	WBGene00012463	Y17G7B.10	II	+	12054692	12054834	12049582	12049640	12055512	12055706	1773	361	232	279	57	22	37	316	269	361	15	23	37	186	51	0.0200414	0.308457	0.635	0.743	0.674	0.852	0.762	0.728	-0.097
2863	WBGene00008870	F15H9.1	I	+	12157333	12157547	12157150	12157265	12157661	12157959	2863	31	36	28	14	14	7	19	19	30	9	4	4	308	108	0.0201522	0.308457	0.437	0.474	0.584	0.425	0.625	0.725	-0.093
2064	WBGene00015796	C15F1.5	II	-	6970352	6970481	6969866	6969967	6970528	6970585	2064	110	93	112	0	5	1	75	32	44	3	0	2	118	9	0.0209055	0.318149	1	0.587	0.895	0.656	1	0.627	0.066
55	WBGene00009888	F49E2.5	X	+	9555798	9556353	9554902	9555325	9556627	9556717	55	491	369	297	23	29	19	454	497	701	36	43	59	624	83	0.021515	0.325552	0.74	0.629	0.675	0.627	0.606	0.612	0.066
2968	WBGene00022079	Y69A2AR.8	IV	+	2596314	2596366	2595998	2596262	2596456	2596786	2968	50	46	29	24	41	31	57	41	13	18	10	15	90	135	0.0216474	0.325694	0.758	0.627	0.584	0.826	0.86	0.565	-0.094
1202	WBGene00006814	unc-82	IV	+	7437264	7437387	7436650	7437067	7437478	7437621	1202	122	116	72	44	57	26	92	145	186	32	40	57	232	135	0.0248417	0.371377	0.617	0.542	0.617	0.626	0.678	0.655	-0.061
987	WBGene00003916	par-1	V	-	14114475	14114544	14113568	14113814	14115457	14115582	987	166	162	104	313	245	189	140	112	124	294	287	269	107	118	0.0249641	0.371377	0.369	0.422	0.378	0.344	0.301	0.337	0.062
1844	WBGene00003936	pat-12	III	-	729317	729458	729092	729193	729579	729685	1844	371	354	245	138	65	76	184	208	250	109	108	79	191	58	0.0277474	0.410476	0.449	0.623	0.495	0.339	0.369	0.49	0.123
325	WBGene00018897	F55F8.9	I	-	5671840	5671948	5670949	5671250	5672052	5672194	325	55	28	47	205	198	153	57	67	41	95	141	131	202	135	0.0282827	0.41607	0.152	0.086	0.17	0.286	0.241	0.173	-0.097
1845	WBGene00003936	pat-12	III	-	729275	729458	729092	729193	729579	729685	1845	208	217	139	138	65	76	112	102	148	109	108	79	227	58	0.0292059	0.427277	0.278	0.46	0.318	0.208	0.194	0.324	0.11
13	WBGene00010850	M04C3.1	V	-	19438576	19438630	19438229	19438522	19438801	19439205	13	19	28	25	199	175	153	5	10	11	120	111	114	94	135	0.0303083	0.439942	0.121	0.187	0.19	0.056	0.115	0.122	0.068
1422	WBGene00017275	F08F8.10	III	-	7354907	7355134	7354382	7354442	7356041	7356659	1422	289	324	304	21	19	20	307	215	208	9	8	2	266	53	0.0304038	0.439942	0.733	0.773	0.752	0.872	0.843	0.954	-0.137
2043	WBGene00003150	mbk-2	IV	+	13034452	13034528	13033228	13033930	13034823	13035060	2043	195	171	118	725	670	522	143	195	206	470	465	508	138	135	0.0305722	0.439974	0.208	0.2	0.181	0.229	0.291	0.284	-0.072
31	WBGene00001999	hrp-1	IV	-	3338379	3338544	3337559	3338298	3338805	3338833	31	811	695	557	87	88	75	757	751	734	69	38	66	172	21	0.0308612	0.440683	0.532	0.491	0.476	0.573	0.707	0.576	-0.119
936	WBGene00013726	Y106G6H.16	I	+	10475217	10475301	10475063	10475168	10475350	10475525	936	62	58	79	3	4	2	16	25	31	5	4	5	117	98	0.0309543	0.440683	0.945	0.924	0.971	0.728	0.84	0.839	0.144
543	WBGene00001559	gei-1	III	+	3356892	3357024	3356667	3356748	3357401	3357526	543	89	54	27	0	5	4	87	96	134	7	19	16	172	57	0.0337418	0.477799	1	0.782	0.691	0.805	0.626	0.735	0.102
937	WBGene00022004	npr-22	IV	+	8561735	8561799	8561436	8561601	8562675	8562809	937	0	1	1	10	7	8	1	6	2	9	22	10	106	127	0.0399834	0.56317	0	0.146	0.13	0.117	0.246	0.193	-0.093
251	WBGene00007914	mys-4	I	+	8333608	8333703	8333428	8333553	8333925	8334005	251	66	56	33	1	3	4	39	34	57	0	0	2	97	56	0.0411599	0.576674	0.974	0.915	0.826	1	1	0.943	-0.076
1703	WBGene00004053	pme-5	V	-	1281506	1281620	1279092	1281387	1281697	1283409	1703	37	17	2	47	71	35	23	39	72	31	65	87	214	135	0.0470356	0.655527	0.332	0.131	0.035	0.319	0.275	0.343	-0.146
187	WBGene00019237	H24G06.1	V	+	9459593	9459670	9459238	9459475	9460051	9460161	187	148	113	122	39	47	23	176	210	199	35	27	20	108	103	0.0475807	0.659652	0.784	0.696	0.835	0.827	0.881	0.905	-0.099
383	WBGene00001340	etr-1	II	+	167173	167386	166960	167078	167903	168047	383	161	118	122	185	181	104	198	186	243	182	127	149	310	111	0.0604052	0.833089	0.238	0.189	0.296	0.28	0.344	0.369	-0.09
1724	WBGene00019884	R05D3.12	III	+	8382041	8382122	8381744	8381988	8382385	8382934	1724	90	66	32	1	14	8	86	73	68	0	0	6	148	135	0.0647191	0.887959	0.988	0.811	0.785	1	1	0.912	-0.109
596	WBGene00018374	tag-343	X	-	16671220	16671607	16670371	16670484	16671686	16671796	596	118	115	71	5	7	4	127	150	165	10	2	3	447	74	0.0661251	0.902573	0.796	0.731	0.746	0.678	0.925	0.901	-0.077
2718	WBGene00000170	aqp-2	II	-	9259589	9259617	9259059	9259384	9259670	9259829	2718	109	76	110	261	266	237	139	86	91	458	283	414	42	135	0.0673081	0.914009	0.573	0.479	0.599	0.494	0.494	0.414	0.083
1348	WBGene00000459	ceh-38	II	+	6954162	6954249	6953788	6954029	6954378	6955408	1348	162	158	95	101	68	81	131	71	84	24	31	49	160	135	0.0684977	0.925418	0.575	0.662	0.497	0.822	0.659	0.591	-0.113
2325	WBGene00013198	Y54E5A.2	I	+	14697440	14697468	14697175	14697347	14697944	14698123	2325	16	25	20	3	7	3	11	14	16	0	0	1	42	135	0.0697258	0.937228	0.945	0.92	0.955	1	1	0.981	-0.054
1950	WBGene00003374	mlk-1	V	-	5059806	5059863	5059299	5059549	5059912	5060204	1950	67	62	19	9	18	20	44	55	73	21	42	46	100	135	0.0727145	0.972464	0.91	0.823	0.562	0.739	0.639	0.682	0.078
1276	WBGene00004123	pqn-36	X	-	15410058	15410478	15409567	15409634	15410564	15411700	1276	331	348	272	0	0	0	116	138	103	5	0	0	466	60	0.073617	0.979587	1	1	1	0.749	1	1	0.084
1152	WBGene00013481	Y69H2.3	V	-	18661621	18661711	18661087	18661177	18662358	18662550	1152	21	23	15	0	70	39	20	44	3	74	63	61	114	83	0.0740801	0.980821	1	0.193	0.219	0.164	0.337	0.035	0.292
1001	WBGene00044582	B0222.11	V	-	9166214	9166382	9165819	9166163	9166846	9167002	1001	27	7	21	0	0	0	31	19	35	2	0	0	289	135	1	1	1	1	1	0.879	1	1	0.04
1004	WBGene00018193	F39C12.1	X	-	4835313	4835460	4834869	4835264	4835683	4835932	1004	285	272	222	1	0	0	347	265	330	0	0	0	270	135	1	1	0.993	1	1	1	1	1	-0.002
1006	WBGene00013416	Y64G10A.7	IV	+	14306532	14306712	14305238	14305487	14308067	14308190	1006	1	0	5	24	19	24	5	0	1	24	36	54	282	116	1	1	0.017	0	0.079	0.079	0	0.008	0.003
1007	WBGene00013416	Y64G10A.7	IV	+	14313500	14313629	14312706	14312893	14313956	14314403	1007	23	20	16	1	0	0	34	19	33	0	0	0	244	135	1	1	0.927	1	1	1	1	1	-0.024
1008	WBGene00013416	Y64G10A.7	IV	+	14309906	14310032	14309480	14309513	14311584	14311854	1008	22	1	9	5	1	4	18	16	22	3	6	5	129	26	0.801422	1	0.47	0.168	0.312	0.547	0.35	0.47	-0.139
1009	WBGene00013416	Y64G10A.7	IV	+	14313227	14313374	14312706	14312893	14313500	14313629	1009	67	62	37	4	14	1	72	97	96	11	7	4	257	122	1	1	0.888	0.678	0.946	0.757	0.868	0.919	-0.011
1010	WBGene00001517	gar-1	X	-	6480245	6480416	6479969	6480107	6480680	6480817	1010	37	24	63	0	0	0	45	29	35	3	2	0	283	126	1	1	1	1	1	0.87	0.866	1	0.088
1011	WBGene00001517	gar-1	X	-	6482804	6482897	6482365	6482439	6483094	6483187	1011	2	0	4	5	0	1	13	0	3	0	11	0	55	18	1	1	0.116	NA	0.567	1	0	1	-0.325
1012	WBGene00019241	H24K24.4	V	+	910653	910736	908759	909251	910887	911048	1012	256	346	321	0	0	0	331	257	296	3	0	0	152	135	1	1	1	1	1	0.99	1	1	0.003
1013	WBGene00010409	H21P03.2	IV	+	11481557	11481717	11481216	11481490	11481763	11482022	1013	570	503	554	1	0	0	388	391	327	7	0	0	281	135	1	1	0.996	1	1	0.964	1	1	0.011
1014	WBGene00007453	fbxa-98	IV	+	13633820	13633895	13633438	13633536	13633936	13634567	1014	24	18	22	1	0	0	24	9	24	0	0	0	92	91	1	1	0.96	1	1	1	1	1	-0.013
1015	WBGene00016489	C36E6.1	X	+	17434916	17434986	17434469	17434578	17435413	17435530	1015	55	38	35	11	8	7	75	65	99	11	8	19	68	77	1	1	0.85	0.843	0.85	0.885	0.902	0.855	-0.033
1016	WBGene00017245	F08D12.1	II	+	2789549	2789655	2789029	2789183	2790580	2790781	1016	777	785	661	0	0	1	869	993	1357	0	0	0	198	135	1	1	1	1	0.998	1	1	1	-0.001
1017	WBGene00022427	Y104H12D.3	IV	+	1193824	1194025	1193075	1193192	1195116	1195269	1017	454	361	348	1	0	0	492	443	558	0	0	4	297	110	1	1	0.994	1	1	1	1	0.981	0.004
1018	WBGene00010268	arrd-10	II	+	12942468	12942535	12941782	12941923	12942816	12942937	1018	62	55	42	0	0	3	53	60	37	0	0	0	98	113	1	1	1	1	0.942	1	1	1	-0.019
101	WBGene00013686	Y105E8A.29	I	-	14587066	14587139	14586780	14586885	14590705	14590812	101	48	19	18	0	0	0	15	34	71	0	6	0	60	63	1	1	1	1	1	1	0.856	1	0.048
1022	WBGene00013075	Y51A2D.7	V	+	18538853	18539036	18537801	18537937	18540396	18540511	1022	121	83	45	1	0	0	55	87	78	0	0	0	271	102	1	1	0.979	1	1	1	1	1	-0.007
1023	WBGene00013075	Y51A2D.7	V	+	18539253	18539470	18538853	18539036	18540396	18540511	1023	220	150	151	0	0	0	204	227	175	0	2	0	311	108	1	1	1	1	1	1	0.975	1	0.008
1024	WBGene00003153	mca-3	IV	-	3123744	3123843	3121630	3121681	3124029	3124138	1024	6	0	0	68	38	22	3	0	6	33	46	70	60	11	1	1	0.016	0	0	0.016	0	0.015	-0.005
1025	WBGene00003153	mca-3	IV	-	3109982	3110051	3105177	3105304	3116621	3116789	1025	323	348	259	348	295	224	412	336	424	257	348	326	109	120	1	1	0.505	0.565	0.56	0.638	0.515	0.589	-0.037
1026	WBGene00020232	T05A8.6	II	-	2739437	2739485	2738838	2739142	2739529	2739642	1026	0	0	0	2	0	0	6	0	0	0	4	0	53	106	1	1	0	NA	NA	1	0	NA	-0.5
1027	WBGene00003964	pdi-3	I	-	7017450	7017564	7017100	7017400	7017620	7017744	1027	6691	6459	6303	3	11	0	9052	7942	8609	5	8	0	196	117	1	1	0.999	0.997	1	0.999	0.998	1	0
1028	WBGene00015949	C18A11.3	X	+	8062852	8062995	8061269	8061355	8065448	8065688	1028	254	261	237	2	0	0	357	326	368	0	0	0	214	79	1	1	0.979	1	1	1	1	1	-0.007
1029	WBGene00015949	C18A11.3	X	+	8063745	8063863	8062852	8062995	8065448	8065688	1029	214	205	263	0	0	1	396	301	304	0	0	1	222	135	1	1	1	1	0.994	1	1	0.995	0
102	WBGene00021868	atln-1	IV	+	2795653	2795893	2794477	2794743	2796429	2796813	102	2391	2578	2716	0	0	0	3488	2839	3278	0	0	1	361	135	1	1	1	1	1	1	1	0.999	0
1030	WBGene00016809	C50D2.6	II	+	86616	86647	85590	85706	87265	87397	1030	2	0	0	1	0	0	0	0	3	2	0	6	14	99	1	1	0.934	NA	NA	0	NA	0.78	0.544
1031	WBGene00013593	Y87G2A.1	I	+	13521742	13521984	13520249	13520625	13525914	13526257	1031	319	431	294	0	0	3	277	345	285	0	4	0	363	135	1	1	1	1	0.973	1	0.97	1	0.001
1032	WBGene00013593	Y87G2A.1	I	+	13518866	13519052	13518131	13518272	13520249	13520625	1032	248	329	189	1	0	0	237	235	291	0	0	0	306	134	1	1	0.991	1	1	1	1	1	-0.003
1033	WBGene00013593	Y87G2A.1	I	+	13524419	13524757	13521742	13521984	13525914	13526257	1033	624	703	666	1	0	1	578	529	585	0	1	0	459	135	1	1	0.995	1	0.995	1	0.994	1	-0.001
1034	WBGene00003622	nhr-23	I	+	7219768	7219860	7219575	7219696	7219904	7220460	1034	143	120	55	1	0	0	110	77	161	0	0	0	149	114	1	1	0.991	1	1	1	1	1	-0.003
1035	WBGene00003622	nhr-23	I	+	7219762	7219860	7219575	7219696	7219904	7220460	1035	109	77	41	1	0	0	76	47	128	0	0	0	161	114	1	1	0.987	1	1	1	1	1	-0.004
1036	WBGene00004414	rpl-3	III	+	3868444	3868580	3867853	3868227	3868628	3869069	1036	67872	70601	68160	0	0	0	95963	86623	83351	0	7	0	258	135	1	1	1	1	1	1	1	1	0
1037	WBGene00022388	Y95B8A.8	I	+	866762	866858	865730	865934	868609	868721	1037	487	413	386	0	0	0	410	440	565	0	0	1	148	105	1	1	1	1	1	1	1	0.998	0.001
1038	WBGene00022388	Y95B8A.8	I	+	865730	865934	864403	864819	868609	868721	1038	664	540	497	4	3	7	509	577	815	12	7	8	295	105	1	1	0.983	0.985	0.962	0.938	0.967	0.973	0.017
1039	WBGene00022388	Y95B8A.8	I	+	870193	870324	868609	868721	871653	871947	1039	472	390	390	0	0	3	497	442	600	0	0	0	218	105	1	1	1	1	0.984	1	1	1	-0.005
103	WBGene00013807	Y116A8C.30	IV	-	17102157	17102245	17100531	17100620	17102303	17102381	103	14	6	22	0	0	0	8	13	14	2	0	0	45	18	1	1	1	1	1	0.615	1	1	0.128
1040	WBGene00044434	Y18H1A.15	I	-	735764	736026	735123	735260	736265	736552	1040	186	168	176	1	0	0	205	228	174	0	0	0	378	130	1	1	0.985	1	1	1	1	1	-0.005
1041	WBGene00194680	Y17D7C.6	V	+	18711059	18711160	18709877	18709911	18711393	18711644	1041	0	2	0	2	6	0	1	0	4	1	0	1	94	27	1	1	0	0.087	NA	0.223	NA	0.535	-0.336
1042	WBGene00004164	pqn-83	III	-	13090416	13090464	13089236	13089349	13090794	13090967	1042	4	8	7	575	559	537	4	5	8	647	575	566	53	106	1	1	0.014	0.028	0.025	0.012	0.017	0.027	0.004
1043	WBGene00004164	pqn-83	III	-	13090794	13090967	13089236	13089349	13093881	13093998	1043	1228	1097	1055	0	4	0	1349	1162	1200	4	0	5	240	81	1	1	1	0.989	1	0.991	1	0.988	0.003
1044	WBGene00000804	csc-1	II	+	13597422	13597518	13597075	13597364	13597576	13598035	1044	880	836	968	0	1	3	808	512	524	0	0	0	178	135	1	1	1	0.998	0.996	1	1	1	-0.002
1045	WBGene00008963	F19H8.2	II	-	14604593	14604755	14604144	14604514	14604962	14605115	1045	29	87	69	0	0	3	582	517	613	4	5	13	283	135	1	1	1	1	0.916	0.986	0.98	0.957	-0.002
1046	WBGene00018508	F46F11.1	I	+	5636716	5636770	5634125	5634235	5636866	5636968	1046	33	28	31	1	0	0	25	20	24	0	0	0	22	63	1	1	0.99	1	1	1	1	1	-0.003
1047	WBGene00018508	F46F11.1	I	+	5635641	5635692	5634125	5634235	5636716	5636770	1047	2	0	0	0	2	4	4	0	5	4	0	0	12	15	1	1	1	0	0	0.556	NA	1	-0.445
1049	WBGene00018896	F55F8.8	I	-	5667752	5667851	5667068	5667317	5668256	5668343	1049	4	10	11	0	0	6	7	6	3	0	0	0	129	80	1	1	1	1	0.532	1	1	1	-0.156
1050	WBGene00021507	Y41D4A.5	IV	-	1732961	1733472	1728050	1728617	1735815	1735954	1050	1851	1893	1150	1	4	4	1486	1539	1803	2	6	0	629	132	1	1	0.997	0.99	0.984	0.994	0.982	1	-0.002
1051	WBGene00021507	Y41D4A.5	IV	-	1731156	1731506	1728050	1728617	1732961	1733472	1051	1816	2151	1524	3	0	0	1825	1561	1761	0	0	0	471	135	1	1	0.994	1	1	1	1	1	-0.002
1053	WBGene00001405	fce-1	I	-	9711560	9711628	9711066	9711515	9711674	9712395	1053	706	667	670	1	0	3	842	723	877	0	0	0	122	135	1	1	0.999	1	0.996	1	1	1	-0.002
1054	WBGene00012678	Y39B6A.16	V	-	19099540	19099639	19099084	19099258	19099835	19100105	1054	68	87	66	0	0	2	62	33	34	0	0	0	184	135	1	1	1	1	0.96	1	1	1	-0.013
1056	WBGene00021734	Y50C1A.2	I	-	417977	418097	417802	417931	418444	418660	1056	20	9	10	1	2	0	10	10	3	0	0	0	213	122	1	1	0.92	0.72	1	1	1	1	-0.12
1057	WBGene00003694	nhr-104	IV	-	4786309	4786425	4785298	4785450	4786765	4786950	1057	63	90	102	0	0	3	96	64	92	0	0	0	218	135	1	1	1	1	0.955	1	1	1	-0.015
1058	WBGene00003238	mig-1	I	-	949773	949950	949045	949500	950846	950967	1058	57	66	57	0	0	0	64	126	142	4	0	0	277	114	1	1	1	1	1	0.868	1	1	0.044
1059	WBGene00007926	C34C12.7	III	-	3485101	3485281	3484814	3485025	3485646	3485771	1059	617	745	722	2	0	1	481	446	345	0	0	0	284	118	1	1	0.992	1	0.997	1	1	1	-0.004
105	WBGene00015632	C09D4.1	I	+	5503057	5503128	5502013	5502154	5503181	5503393	105	74	68	105	0	0	1	86	75	119	0	0	0	127	134	1	1	1	1	0.991	1	1	1	-0.003
1060	WBGene00012995	Y48C3A.14	II	+	13390653	13390943	13389760	13389854	13392269	13392725	1060	444	353	255	2	0	0	344	202	483	0	0	0	363	87	1	1	0.982	1	1	1	1	1	-0.006
1061	WBGene00012943	bed-2	III	-	11466216	11466741	11465808	11466093	11468691	11468828	1061	347	331	237	39	29	26	436	392	667	44	51	78	641	130	1	1	0.643	0.698	0.649	0.668	0.609	0.634	0.026
1062	WBGene00006604	tra-1	III	-	11193041	11193102	11191814	11191931	11194864	11194960	1062	28	37	18	0	1	0	31	17	41	0	0	0	37	64	1	1	1	0.985	1	1	1	1	-0.005
1063	WBGene00006604	tra-1	III	-	11177803	11177866	11175464	11176200	11179083	11179341	1063	93	52	29	7	0	0	48	69	100	11	10	2	112	135	0.824299	1	0.941	1	1	0.84	0.893	0.984	0.075
1064	WBGene00015740	C13E3.1	X	+	8897232	8897496	8896549	8896810	8897952	8898099	1064	27	38	34	0	0	1	35	45	23	0	0	0	385	135	1	1	1	1	0.923	1	1	1	-0.026
1066	WBGene00000820	csp-2	IV	+	6312337	6312448	6311965	6312076	6314422	6314673	1066	14	17	11	1	0	1	20	18	10	0	0	1	177	104	1	1	0.892	1	0.866	1	1	0.855	-0.032
1067	WBGene00013083	Y51A2D.18	V	-	18484371	18484479	18483890	18484026	18484906	18485148	1067	181	158	135	0	0	2	236	221	327	4	3	9	196	129	1	1	1	1	0.978	0.975	0.98	0.96	0.021
1068	WBGene00000069	acy-2	V	+	5978674	5978845	5978537	5978626	5978890	5979044	1068	7	22	8	0	0	0	7	9	17	2	0	0	239	82	1	1	1	1	1	0.546	1	1	0.151
1069	WBGene00016341	C33C12.9	II	-	2188372	2188597	2187147	2187545	2189346	2189457	1069	327	275	400	1	4	0	326	393	294	3	0	0	315	104	1	1	0.991	0.958	1	0.973	1	1	-0.008
1071	WBGene00016581	C42C1.3	IV	-	12270133	12270298	12269947	12270086	12270352	12270405	1071	38	45	23	2	0	0	42	58	24	0	0	0	194	43	1	1	0.808	1	1	1	1	1	-0.064
1072	WBGene00016581	C42C1.3	IV	-	12270133	12270304	12269947	12270086	12270352	12270405	1072	56	53	30	2	0	0	54	72	34	0	0	0	200	43	1	1	0.858	1	1	1	1	1	-0.047
1074	WBGene00013826	Y116F11B.10	V	+	19871031	19873165	19870792	19870984	19873219	19873420	1074	36	18	15	0	3	0	31	50	69	0	0	0	2255	135	1	1	1	0.264	1	1	1	1	-0.245
1075	WBGene00022489	Y119D3B.12	III	+	1203598	1203709	1202838	1203145	1206852	1206967	1075	146	168	154	0	0	0	176	114	122	2	0	0	181	108	1	1	1	1	1	0.981	1	1	0.006
1076	WBGene00022489	Y119D3B.12	III	+	1203598	1203709	1202838	1203145	1205336	1205749	1076	433	499	423	8	0	0	442	316	337	0	0	5	208	135	1	1	0.972	1	1	1	1	0.978	-0.002
1077	WBGene00022489	Y119D3B.12	III	+	1205336	1205749	1202838	1203145	1206852	1206967	1077	564	539	655	0	0	0	528	398	438	2	0	0	507	108	1	1	1	1	1	0.983	1	1	0.006
1078	WBGene00022489	Y119D3B.12	III	+	1205336	1205749	1203598	1203709	1206852	1206967	1078	844	870	925	1	0	1	795	601	648	1	1	0	476	77	1	1	0.993	1	0.993	0.992	0.99	1	0.001
1080	WBGene00019733	M02E1.1	X	+	328079	328127	327764	327997	328177	328356	1080	11	11	11	1	0	0	6	11	15	0	0	0	82	135	1	1	0.948	1	1	1	1	1	-0.017
1081	WBGene00018037	chtl-1	X	-	5359674	5359947	5359366	5359534	5363446	5363504	1081	59	49	38	10	14	4	71	61	35	9	8	6	310	51	1	1	0.493	0.365	0.61	0.565	0.556	0.49	-0.048
1082	WBGene00020598	T20B6.2	III	+	2895308	2896402	2894044	2894351	2896484	2896730	1082	90	70	68	2	0	0	73	70	43	0	0	0	1215	135	1	1	0.833	1	1	1	1	1	-0.056
1087	WBGene00013232	faah-4	III	-	11906426	11906619	11904819	11905028	11906868	11906909	1087	456	397	436	0	0	4	516	446	604	0	0	0	213	34	1	1	1	1	0.946	1	1	1	-0.018
1088	WBGene00013232	faah-4	III	-	11901244	11901557	11899340	11899960	11902560	11903271	1088	731	735	669	0	0	0	927	773	663	0	0	7	434	135	1	1	1	1	1	1	1	0.967	0.011
1089	WBGene00013232	faah-4	III	-	11906868	11906909	11906426	11906619	11907266	11907387	1089	85	72	51	1	0	1	65	63	94	0	0	0	47	114	1	1	0.995	1	0.992	1	1	1	-0.004
1090	WBGene00195073	F02E11.7	II	+	3269745	3269997	3267669	3267787	3271193	3271255	1090	0	0	0	5	10	11	0	1	0	21	15	28	269	31	1	1	0	0	0	0	0.008	0	-0.003
1091	WBGene00022500	lfi-1	X	+	4984479	4984569	4984077	4984205	4984774	4984901	1091	22	11	3	13	16	1	3	35	24	6	20	33	137	106	1	1	0.567	0.347	0.699	0.279	0.575	0.36	0.133
1092	WBGene00013441	Y66D12A.15	III	+	11532960	11533576	11531667	11532032	11534296	11534596	1092	1205	1186	1386	2	0	3	1244	1031	1112	0	0	0	737	135	1	1	0.991	1	0.988	1	1	1	-0.007
1093	WBGene00018319	hda-6	IV	-	5357875	5358157	5357282	5357809	5358669	5359032	1093	837	868	898	1	0	0	647	744	701	0	0	0	403	135	1	1	0.996	1	1	1	1	1	-0.001
1094	WBGene00021691	Y48G8AL.13	I	-	1225175	1225535	1224654	1224778	1226619	1226812	1094	1757	2035	2191	4	15	25	1768	1133	1019	22	11	0	463	117	1	1	0.991	0.972	0.957	0.953	0.963	1	0.001
1095	WBGene00003417	mrt-2	III	+	11748885	11748975	11747622	11747703	11749121	11749241	1095	44	61	38	2	0	4	35	47	33	1	0	0	83	52	0.913874	1	0.932	1	0.856	0.956	1	1	-0.056
1097	WBGene00009292	F31D4.5	V	+	20858196	20858349	20858007	20858089	20858473	20858576	1097	11	16	15	1	0	0	10	17	0	0	0	0	175	36	1	1	0.694	1	1	1	1	NA	-0.102
1098	WBGene00013482	Y69H2.7	V	+	18690518	18690622	18690131	18690288	18691469	18691788	1098	259	243	199	3	0	0	241	216	263	0	0	0	194	135	1	1	0.984	1	1	1	1	1	-0.005
1099	WBGene00012019	dkf-2	V	+	16756743	16757051	16748494	16748558	16757982	16758170	1099	114	146	80	2	0	0	109	110	165	0	0	0	351	57	1	1	0.902	1	1	1	1	1	-0.033
109	WBGene00021068	W06H8.6	V	-	6224847	6224924	6224044	6224305	6225872	6226128	109	515	403	107	49	71	11	424	722	859	24	46	96	140	135	1	1	0.91	0.846	0.904	0.945	0.938	0.896	-0.04
10	WBGene00004356	rhi-1	X	+	4510222	4510476	4508508	4508611	4510527	4510960	10	812	875	680	0	3	0	864	620	710	0	0	0	336	96	1	1	1	0.988	1	1	1	1	-0.004
1100	WBGene00012019	dkf-2	V	+	16768005	16768080	16767765	16767870	16768398	16768490	1100	1	0	0	33	45	9	0	0	0	14	44	27	49	48	1	1	0.029	0	0	0	0	0	0.01
1101	WBGene00018493	F46F5.1	II	-	791337	791409	791187	791292	791464	791671	1101	3	0	0	5	0	5	3	0	0	4	3	14	93	98	1	1	0.387	NA	0	0.441	0	0	0.047
1102	WBGene00000841	cul-6	IV	-	12588671	12589448	12588068	12588408	12590330	12590428	1102	178	110	116	3	0	0	133	163	137	0	0	0	854	91	1	1	0.863	1	1	1	1	1	-0.046
1103	WBGene00018518	F46H5.2	X	+	7267005	7267111	7266732	7266930	7267273	7267885	1103	51	70	56	0	0	0	76	51	49	0	0	1	198	135	1	1	1	1	1	1	1	0.971	0.01
1104	WBGene00001478	fmo-3	III	+	10695308	10695403	10694646	10694758	10696029	10696273	1104	182	198	91	1	2	1	390	347	523	2	2	3	146	105	1	1	0.992	0.986	0.985	0.993	0.992	0.992	-0.005
1105	WBGene00010428	dcn-1	III	+	4314805	4314964	4313926	4313980	4315321	4315600	1105	703	578	494	28	15	20	573	589	616	15	12	13	192	47	1	1	0.86	0.904	0.858	0.903	0.923	0.921	-0.042
1106	WBGene00010007	F53H4.2	X	+	15857400	15857604	15857156	15857340	15857656	15857974	1106	3415	3387	3807	0	0	2	1281	1066	603	0	0	0	325	135	1	1	1	1	0.999	1	1	1	0
1107	WBGene00022491	Y119D3B.14	III	-	1190928	1191578	1187610	1187751	1191640	1191730	1107	547	564	460	1	0	0	606	515	667	3	0	0	718	82	1	1	0.984	1	1	0.958	1	1	0.009
1108	WBGene00022491	Y119D3B.14	III	-	1189011	1189572	1187610	1187751	1190928	1191578	1108	815	825	834	0	0	2	939	893	898	1	5	0	681	134	1	1	1	1	0.988	0.995	0.972	1	0.007
1109	WBGene00013999	ZK550.5	IV	-	17258316	17258400	17258046	17258265	17258459	17258722	1109	178	213	221	0	2	0	164	70	69	0	0	0	154	135	1	1	1	0.989	1	1	1	1	-0.004
110	WBGene00021068	W06H8.6	V	-	6225872	6226128	6224044	6224305	6226485	6226633	110	755	685	258	0	0	0	529	900	1592	0	0	1	377	135	1	1	1	1	1	1	1	0.998	0.001
1110	WBGene00010092	F55C5.2	V	+	12264353	12264475	12264001	12264052	12264521	12264781	1110	82	78	58	4	0	0	60	26	46	1	0	0	139	44	1	1	0.866	1	1	0.95	1	1	-0.028
1113	WBGene00015085	B0244.10	III	+	5734577	5734704	5734410	5734502	5734792	5734877	1113	6	3	3	0	0	0	3	3	5	0	0	1	133	28	1	1	1	1	1	1	1	0.513	0.162
1114	WBGene00015085	B0244.10	III	+	5735731	5735904	5735408	5735542	5736007	5736138	1114	11	28	11	4	3	2	10	6	13	0	0	0	275	116	1	1	0.537	0.797	0.699	1	1	1	-0.322
1115	WBGene00015085	B0244.10	III	+	5735408	5735542	5735144	5735288	5736007	5736138	1115	10	14	6	0	1	0	5	9	9	2	0	0	243	124	1	1	1	0.877	1	0.561	1	1	0.105
1116	WBGene00015418	pac-1	III	+	8502619	8502841	8498473	8498559	8507629	8507734	1116	163	110	8	9	3	5	77	104	183	8	6	8	250	42	1	1	0.753	0.86	0.212	0.618	0.744	0.794	-0.11
1117	WBGene00015418	pac-1	III	+	8502619	8502841	8500270	8500358	8507629	8507734	1117	123	86	1	0	0	0	54	72	155	0	0	2	252	44	1	1	1	1	1	1	1	0.931	0.023
1118	WBGene00004248	pus-1	V	-	16793712	16794048	16792765	16793256	16794294	16794492	1118	858	886	1151	1	0	2	969	835	923	0	0	5	457	135	1	1	0.996	1	0.994	1	1	0.982	0.003
1119	WBGene00021689	Y48G8AL.10	I	-	1152633	1152812	1152122	1152280	1152877	1153008	1119	84	125	46	1	0	0	51	77	145	0	0	0	289	124	1	1	0.973	1	1	1	1	1	-0.009
111	WBGene00019068	faah-3	IV	-	945309	945387	944870	945044	945537	945651	111	195	197	219	1	0	0	219	248	236	0	0	0	114	107	1	1	0.995	1	1	1	1	1	-0.002
1121	WBGene00017419	F13B9.1	X	+	8290408	8290474	8290220	8290327	8290711	8291114	1121	24	5	5	94	78	64	18	21	34	108	198	294	83	100	1	1	0.235	0.072	0.086	0.167	0.113	0.122	-0.003
1122	WBGene00017165	F01F1.11	III	-	5871590	5871773	5871307	5871543	5871825	5872396	1122	294	269	267	0	0	0	141	187	240	0	2	0	304	135	1	1	1	1	1	1	0.976	1	0.008
1124	WBGene00011962	T23G5.2	III	-	9235034	9235160	9234205	9234315	9235264	9235496	1124	462	431	381	0	0	1	438	397	447	1	3	3	206	103	1	1	1	1	0.995	0.995	0.985	0.987	0.009
1125	WBGene00000683	col-109	IV	-	1818403	1819055	1817393	1817722	1819237	1819317	1125	27208	25803	29417	0	0	0	41086	36526	32166	3	0	0	711	73	1	1	1	1	1	0.999	1	1	0
1126	WBGene00012241	W04A8.6	I	+	13858156	13858308	13856537	13857240	13859418	13859551	1126	520	553	470	0	0	0	283	315	352	0	0	1	264	126	1	1	1	1	1	1	1	0.994	0.002
1128	WBGene00012767	fcd-2	IV	+	15029862	15030490	15028239	15028371	15032422	15032843	1128	279	264	167	0	0	2	187	201	330	0	0	0	739	125	1	1	1	1	0.934	1	1	1	-0.022
1129	WBGene00012767	fcd-2	IV	+	15031413	15031845	15028239	15028371	15032422	15032843	1129	297	159	187	0	0	2	116	175	289	0	0	0	543	125	1	1	1	1	0.956	1	1	1	-0.015
1130	WBGene00012767	fcd-2	IV	+	15031413	15031845	15029922	15030490	15032422	15032843	1130	371	252	246	5	4	0	154	241	362	0	2	0	553	135	1	1	0.948	0.939	1	1	0.967	1	-0.027
1131	WBGene00006404	tag-10	II	+	13636750	13636844	13635068	13635762	13636892	13636982	1131	115	106	108	0	0	0	226	145	190	0	1	10	122	83	1	1	1	1	1	1	0.99	0.928	0.027
1132	WBGene00006404	tag-10	II	+	13636218	13636272	13635068	13635762	13636750	13636844	1132	217	262	243	103	101	91	554	600	548	198	133	181	47	87	1	1	0.796	0.828	0.832	0.838	0.893	0.849	-0.041
1133	WBGene00006404	tag-10	II	+	13634819	13634945	13633619	13633958	13635068	13635762	1133	884	776	724	0	0	0	1469	1523	2311	0	0	6	238	135	1	1	1	1	1	1	1	0.995	0.002
1134	WBGene00022380	Y94H6A.8	IV	-	2718501	2718657	2718007	2718109	2719733	2719834	1134	5564	5839	6495	3	0	0	8208	5951	5898	4	4	0	196	54	1	1	0.998	1	1	0.998	0.998	1	0.001
1135	WBGene00022380	Y94H6A.8	IV	-	2718007	2718109	2716686	2716866	2718501	2718657	1135	3497	3490	4160	2	0	3	5282	3785	3726	8	1	0	190	135	1	1	0.999	1	0.999	0.998	1	1	0
1136	WBGene00006657	twk-2	II	-	4447054	4447267	4446504	4446629	4447513	4447653	1136	10	15	5	6	8	5	11	16	24	2	6	8	315	116	0.316153	1	0.38	0.408	0.269	0.669	0.495	0.525	-0.211
1137	WBGene00009505	F37B12.3	II	-	9040604	9040730	9040441	9040558	9041211	9041406	1137	736	831	705	1	5	4	582	558	568	1	0	0	213	110	1	1	0.997	0.988	0.989	0.997	1	1	-0.008
1138	WBGene00021800	Y53G8AL.2	III	-	3247727	3247783	3246819	3247162	3248072	3248283	1138	1151	1193	1188	1	0	1	1632	1392	1646	0	0	0	98	135	1	1	0.999	1	0.999	1	1	1	-0.001
1139	WBGene00003241	mig-5	II	-	8183734	8183857	8183362	8183688	8183899	8184377	1139	258	215	212	0	1	3	190	218	229	2	6	0	232	135	1	1	1	0.992	0.976	0.982	0.955	1	0.01
113	WBGene00008320	C54G10.4	V	-	14654381	14654450	14653444	14653928	14654902	14655032	113	24	23	23	9	4	4	10	8	12	2	0	0	112	123	1	1	0.745	0.863	0.863	0.846	1	1	-0.125
1143	WBGene00006588	tnt-3	X	-	7940198	7940276	7937990	7938053	7940323	7940419	1143	65	47	54	3	0	0	35	36	40	0	0	0	25	10	1	1	0.897	1	1	1	1	1	-0.034
1146	WBGene00013481	Y69H2.3	V	-	18662204	18662313	18661087	18661177	18662358	18662550	1146	48	27	41	0	70	39	78	32	76	74	63	61	152	83	0.312838	1	1	0.174	0.365	0.365	0.217	0.405	0.184
1148	WBGene00013481	Y69H2.3	V	-	18662358	18662550	18661087	18661177	18662616	18662811	1148	207	348	233	36	35	37	306	248	324	73	36	21	261	83	1	1	0.646	0.76	0.667	0.571	0.687	0.831	-0.005
1149	WBGene00013481	Y69H2.3	V	-	18662616	18662811	18661087	18661177	18663725	18663861	1149	334	324	278	3	0	0	373	342	337	0	0	5	258	77	1	1	0.971	1	1	1	1	0.953	0.006
114	WBGene00018797	F54D7.2	I	+	4808199	4808281	4807843	4808061	4809193	4809288	114	348	342	386	1	0	0	455	355	461	0	0	0	103	88	1	1	0.997	1	1	1	1	1	-0.001
1154	WBGene00013481	Y69H2.3	V	-	18661621	18661711	18661087	18661177	18663725	18663861	1154	10	12	13	3	0	0	15	31	3	0	0	5	108	77	1	1	0.704	1	1	1	1	0.3	0.135
1155	WBGene00013481	Y69H2.3	V	-	18661621	18661711	18661087	18661177	18662204	18662313	1155	10	12	13	0	0	3	15	26	3	0	0	0	81	50	1	1	1	1	0.728	1	1	1	-0.091
1157	WBGene00004077	pop-1	I	-	2828479	2828598	2824876	2825429	2830118	2830293	1157	303	295	237	3	5	0	215	250	306	0	0	1	224	135	1	1	0.984	0.973	1	1	1	0.995	-0.013
1158	WBGene00017948	mth-1	II	-	4201627	4201903	4201295	4201574	4202174	4202450	1158	55	43	2	0	4	0	30	37	80	0	0	3	397	135	1	1	1	0.785	1	1	1	0.901	-0.039
1159	WBGene00007683	C18E9.2	II	+	8965543	8965671	8965431	8965507	8965716	8965968	1159	359	411	360	0	0	0	461	439	425	1	0	0	176	69	1	1	1	1	1	0.994	1	1	0.002
115	WBGene00018797	F54D7.2	I	+	4807298	4807410	4806945	4807148	4807843	4808061	115	671	646	672	5	0	3	849	656	738	0	0	1	210	135	1	1	0.989	1	0.993	1	1	0.998	-0.005
1160	WBGene00007683	C18E9.2	II	+	8965558	8965671	8965431	8965507	8965716	8965968	1160	553	591	506	0	0	0	656	620	660	1	0	0	146	69	1	1	1	1	1	0.997	1	1	0.001
1161	WBGene00012868	tbc-9	IV	-	13481946	13482056	13480420	13480835	13485526	13485733	1161	240	216	203	3	0	3	188	233	214	0	0	0	206	135	1	1	0.981	1	0.978	1	1	1	-0.014
1163	WBGene00013014	Y48E1C.1	II	+	13419013	13419259	13415854	13415909	13420327	13420834	1163	286	248	300	0	0	0	267	235	197	0	0	2	280	48	1	1	1	1	1	1	1	0.944	0.019
1164	WBGene00013014	Y48E1C.1	II	+	13416027	13416984	13415856	13415909	13419013	13419259	1164	99	105	102	64	38	59	132	110	180	53	60	45	989	46	1	1	0.067	0.114	0.074	0.104	0.079	0.157	-0.028
1165	WBGene00021480	Y39H10A.4	V	-	3738227	3738306	3734108	3734257	3739245	3739392	1165	13	16	10	2	0	0	49	50	65	0	0	0	144	135	1	1	0.859	1	1	1	1	1	-0.047
1166	WBGene00018064	F35F11.1	IV	+	4042948	4043118	4042703	4042903	4043719	4043861	1166	470	500	421	1	0	0	470	575	588	0	0	0	291	135	1	1	0.995	1	1	1	1	1	-0.002
1167	WBGene00016889	lst-6	II	-	7016673	7017072	7016207	7016379	7017456	7017553	1167	298	278	175	15	7	11	204	230	366	20	6	23	475	90	1	1	0.79	0.883	0.751	0.659	0.879	0.751	0.045
1168	WBGene00016889	lst-6	II	-	7020152	7020240	7019632	7019807	7021606	7021868	1168	138	106	52	4	0	0	69	95	146	0	10	0	162	135	1	1	0.966	1	1	1	0.888	1	0.026
1169	WBGene00021061	W06E11.1	III	+	643318	643816	642509	642616	645310	645529	1169	640	476	480	0	0	3	522	519	493	0	0	0	584	100	1	1	1	1	0.965	1	1	1	-0.012
116	WBGene00004068	pnk-1	I	+	6296367	6296573	6296146	6296313	6296652	6296828	116	842	824	741	0	0	0	635	594	690	0	0	1	327	135	1	1	1	1	1	1	1	0.997	0.001
1170	WBGene00021061	W06E11.1	III	+	644467	644846	643318	643816	645310	645529	1170	1304	1176	1048	0	0	0	996	1012	1085	0	0	2	500	135	1	1	1	1	1	1	1	0.993	0.002
1171	WBGene00012715	snpc-1.2	III	-	13168867	13169155	13168012	13168406	13169278	13169363	1171	827	870	727	0	0	0	452	433	421	0	1	2	352	78	1	1	1	1	1	1	0.99	0.979	0.01
1172	WBGene00003119	mac-1	II	-	13313853	13314891	13312659	13312843	13316490	13317161	1172	2544	2316	2100	0	8	0	2179	1788	2249	0	0	0	1159	135	1	1	1	0.971	1	1	1	1	-0.01
1173	WBGene00001033	dnj-15	IV	+	4177449	4177729	4177047	4177144	4178165	4178361	1173	556	653	861	0	0	0	632	431	399	0	2	0	356	90	1	1	1	1	1	1	0.982	1	0.006
1175	WBGene00015800	C15H9.4	X	+	6104939	6105109	6104490	6104709	6105240	6105462	1175	361	288	245	0	0	0	362	275	357	1	0	0	291	135	1	1	1	1	1	0.994	1	1	0.002
1176	WBGene00003710	nhr-120	X	-	6639314	6639500	6638890	6639011	6640515	6640620	1176	57	37	5	0	0	0	50	45	51	0	1	0	249	77	1	1	1	1	1	1	0.933	1	0.022
1177	WBGene00013587	Y80D3A.9	V	-	18953380	18953479	18953136	18953284	18954402	18954556	1177	119	85	116	2	0	2	142	116	136	0	0	0	184	135	1	1	0.978	1	0.977	1	1	1	-0.015
1178	WBGene00008851	F15B9.8	V	+	12988688	12988773	12988531	12988638	12990176	12990293	1178	691	732	673	0	0	1	1295	953	799	0	0	0	96	75	1	1	1	1	0.998	1	1	1	-0.001
1179	WBGene00008442	E01B7.2	V	+	17923044	17923217	17921783	17922114	17923983	17924190	1179	360	377	467	4	3	2	387	325	236	0	0	0	294	135	1	1	0.976	0.983	0.991	1	1	1	-0.017
1180	WBGene00008274	C53B4.4	IV	+	8977729	8977906	8977055	8977523	8978585	8978687	1180	418	282	217	11	2	3	203	302	391	3	1	22	258	95	1	1	0.933	0.981	0.964	0.961	0.991	0.867	0.02
1181	WBGene00018335	F42A9.6	IV	+	8610383	8610449	8609777	8609921	8611375	8611434	1181	1	5	1	321	412	450	0	2	0	201	104	86	59	52	1	1	0.003	0.011	0.002	0	0.017	0	0
1182	WBGene00001053	dop-2	V	+	9611965	9612052	9611296	9611364	9612731	9612846	1182	2	0	0	3	0	0	2	10	7	0	2	2	59	34	1	1	0.278	NA	NA	1	0.742	0.669	-0.526
1183	WBGene00001053	dop-2	V	+	9611965	9612397	9611296	9611364	9612731	9612846	1183	16	16	1	3	0	0	16	25	51	0	2	2	452	34	1	1	0.286	1	1	1	0.485	0.657	0.048
1185	WBGene00017280	usp-39	II	+	2568948	2569140	2567281	2567375	2569956	2570055	1185	288	261	262	0	0	0	212	185	224	0	1	0	222	44	1	1	1	1	1	1	0.973	1	0.009
1186	WBGene00007167	rbg-3	III	+	4755878	4755985	4755687	4755830	4756030	4756415	1186	339	442	368	6	0	1	212	329	244	0	2	0	200	135	1	1	0.974	1	0.996	1	0.991	1	-0.007
1187	WBGene00001604	gln-3	IV	-	16168654	16169111	16167782	16168245	16170072	16170234	1187	8280	8537	8958	0	0	0	14964	13828	16463	0	0	7	578	135	1	1	1	1	1	1	1	0.998	0.001
1188	WBGene00001604	gln-3	IV	-	16168654	16169129	16167782	16168245	16170072	16170183	1188	11360	11653	11943	0	0	0	19953	18630	22303	0	0	7	565	104	1	1	1	1	1	1	1	0.998	0.001
1189	WBGene00012187	rpb-11	II	+	14060212	14060277	14059837	14060164	14060332	14060622	1189	309	426	454	0	0	3	289	298	302	0	0	0	116	135	1	1	1	1	0.994	1	1	1	-0.002
118	WBGene00013358	Y60A3A.7	V	+	19956543	19956873	19955619	19955786	19957305	19957479	118	1065	1301	1150	5	3	0	1567	1388	1725	0	0	0	451	135	1	1	0.985	0.992	1	1	1	1	-0.008
1190	WBGene00016207	C29E4.10	III	+	7938027	7938102	7937856	7937985	7938209	7938548	1190	9	4	1	0	0	0	13	10	17	0	0	4	123	122	1	1	1	1	1	1	1	0.808	0.064
1191	WBGene00011801	T16G1.7	V	-	12933356	12933518	12933234	12933309	12933703	12933810	1191	16	29	20	2	0	0	49	42	53	0	0	0	181	33	1	1	0.593	1	1	1	1	1	-0.136
1192	WBGene00016977	akap-1	III	+	6357522	6357582	6357088	6357238	6357654	6357767	1192	218	162	55	0	0	0	129	216	258	0	1	0	77	106	1	1	1	1	1	1	0.997	1	0.001
1193	WBGene00012005	2019-06-01	II	+	9130947	9131065	9127345	9127627	9131730	9132210	1193	373	312	322	0	0	0	492	393	462	1	0	0	222	135	1	1	1	1	1	0.997	1	1	0.001
1194	WBGene00016523	C39B5.5	III	+	2209949	2210084	2208269	2208398	2210373	2210595	1194	2438	2494	2406	0	0	1	1151	738	631	0	0	2	243	122	1	1	1	1	0.999	1	1	0.994	0.002
1195	WBGene00011517	cgt-1	V	-	15887300	15887432	15887020	15887183	15887479	15887803	1195	88	126	123	0	2	0	84	22	93	0	0	0	250	135	1	1	1	0.971	1	1	1	1	-0.01
1196	WBGene00006814	unc-82	IV	+	7443197	7443227	7443006	7443111	7443519	7443794	1196	9	7	11	20	6	14	14	6	7	12	25	14	23	98	0.476175	1	0.657	0.833	0.77	0.833	0.506	0.681	0.08
1197	WBGene00006814	unc-82	IV	+	7442837	7442897	7442360	7442683	7443519	7443794	1197	96	100	64	4	0	3	98	90	60	0	0	9	106	135	1	1	0.968	1	0.965	1	1	0.895	0.013
1198	WBGene00006814	unc-82	IV	+	7438751	7438898	7438187	7438323	7439055	7439090	1198	33	39	10	2	3	0	18	37	72	0	0	0	157	22	1	1	0.698	0.646	1	1	1	1	-0.219
119	WBGene00004704	rsp-7	II	+	10659786	10659862	10659596	10659715	10660031	10660204	119	3	17	7	321	321	264	0	7	4	232	204	170	115	112	1	1	0.009	0.049	0.025	0	0.032	0.022	0.01
11	WBGene00016926	nhr-171	V	+	7512932	7513037	7512360	7512711	7513081	7513334	11	4	5	3	0	0	0	1	20	1	0	2	0	196	135	1	1	1	1	1	1	0.873	1	0.042
1201	WBGene00006814	unc-82	IV	+	7443006	7443111	7442837	7442897	7443519	7443794	1201	20	11	14	14	20	7	12	25	14	21	12	5	114	53	0.965857	1	0.399	0.204	0.482	0.21	0.492	0.566	-0.061
1203	WBGene00006814	unc-82	IV	+	7438526	7438598	7438187	7438323	7439055	7439090	1203	45	41	29	2	3	0	40	51	51	0	0	0	59	22	1	1	0.894	0.836	1	1	1	1	-0.09
1204	WBGene00006814	unc-82	IV	+	7438526	7438598	7438187	7438323	7438751	7438898	1204	46	43	35	24	27	9	43	54	60	12	27	57	124	129	1	1	0.666	0.624	0.802	0.788	0.675	0.523	0.035
1205	WBGene00006814	unc-82	IV	+	7443051	7443111	7442837	7442897	7443519	7443794	1205	20	6	14	14	20	7	12	25	22	21	12	5	53	53	0.435205	1	0.588	0.231	0.667	0.364	0.676	0.815	-0.123
1206	WBGene00006814	unc-82	IV	+	7436435	7436555	7435831	7436153	7436650	7437067	1206	182	140	37	20	8	2	112	146	204	4	0	18	226	135	1	1	0.845	0.913	0.917	0.944	1	0.871	-0.047
1207	WBGene00012242	srt-39	V	+	12485103	12485402	12484967	12485058	12485451	12485725	1207	4	5	0	0	3	0	0	9	2	0	0	0	369	84	1	1	1	0.275	NA	NA	1	1	-0.363
1209	WBGene00045484	F34D10.9	III	-	3727687	3727831	3727535	3727637	3728143	3728257	1209	32	47	54	0	0	0	47	11	20	5	0	0	202	67	1	1	1	1	1	0.757	1	1	0.081
120	WBGene00019348	K02H11.4	V	-	1530328	1530370	1530091	1530194	1530415	1530780	120	0	0	0	4	0	0	1	0	0	3	7	22	35	96	1	1	0	NA	NA	0.478	0	0	-0.159
1210	WBGene00020110	R151.7	III	-	7224398	7224482	7224078	7224290	7224592	7224789	1210	630	654	686	1	0	0	904	656	735	0	0	0	154	135	1	1	0.998	1	1	1	1	1	-0.001
1211	WBGene00002123	inx-1	X	-	6946585	6946654	6945871	6945960	6947777	6947876	1211	1	0	0	29	8	21	0	3	2	40	39	37	28	39	1	1	0.046	0	0	0	0.097	0.07	-0.04
1212	WBGene00009126	pyk-1	I	+	9174720	9174878	9174480	9174609	9174994	9175202	1212	428	305	304	0	0	0	186	241	189	2	0	1	266	122	1	1	1	1	1	0.977	1	0.989	0.011
1213	WBGene00004380	rnf-1	I	-	6010876	6011068	6010683	6010826	6011114	6011289	1213	386	461	366	1	0	1	329	252	225	5	0	7	313	135	1	1	0.994	1	0.994	0.966	1	0.933	0.03
1214	WBGene00004783	seu-1	IV	+	6330159	6330294	6329766	6330012	6330383	6330500	1214	430	366	260	5	20	7	297	344	484	5	13	11	231	110	1	1	0.976	0.897	0.946	0.966	0.926	0.954	-0.009
1215	WBGene00004783	seu-1	IV	+	6332417	6332597	6331994	6332242	6332945	6333208	1215	955	1121	878	0	1	1	804	859	788	0	0	0	301	135	1	1	1	0.998	0.997	1	1	1	-0.002
1216	WBGene00001027	dnj-9	II	+	4852790	4852932	4852212	4852743	4853159	4853920	1216	513	536	356	0	0	1	469	370	500	0	0	0	270	135	1	1	1	1	0.994	1	1	1	-0.002
1217	WBGene00004969	spe-15	I	+	1460228	1460286	1455673	1455764	1460544	1460729	1217	135	142	103	1	0	2	60	89	54	0	0	0	51	84	1	1	0.996	1	0.988	1	1	1	-0.005
1219	WBGene00000832	ctn-1	I	+	2616002	2616078	2615847	2615937	2617090	2617360	1219	1	0	0	32	27	20	0	0	0	29	23	20	86	83	1	1	0.029	0	0	0	0	0	0.01
1220	WBGene00010815	M01F1.9	III	-	3497031	3497247	3495734	3495977	3498172	3498336	1220	637	657	608	0	1	0	368	423	494	0	0	0	337	135	1	1	1	0.996	1	1	1	1	-0.001
1221	WBGene00017837	F26G1.1	II	+	4794002	4794422	4793747	4793907	4794473	4794671	1221	427	511	421	0	0	1	332	326	359	0	0	0	541	135	1	1	1	1	0.991	1	1	1	-0.003
1222	WBGene00004758	sek-1	X	+	7816875	7816966	7816733	7816816	7817073	7817206	1222	590	446	285	0	2	0	540	465	647	0	0	0	100	67	1	1	1	0.993	1	1	1	1	-0.002
1223	WBGene00011932	sptl-3	V	+	13895346	13895442	13894947	13895167	13895561	13895728	1223	588	667	463	0	0	6	739	735	819	0	0	0	178	135	1	1	1	1	0.983	1	1	1	-0.006
1224	WBGene00012193	vps-25	I	-	12736516	12736587	12734972	12735118	12741174	12741227	1224	216	206	221	2	0	0	292	235	269	0	0	0	64	46	1	1	0.987	1	1	1	1	1	-0.004
1225	WBGene00021344	Y37B11A.2	III	-	5778631	5778727	5778111	5778586	5781814	5782019	1225	26	25	18	1	2	0	24	15	23	0	0	0	178	135	1	1	0.952	0.905	1	1	1	1	-0.048
1226	WBGene00011300	R107.5	III	-	9052421	9052522	9052176	9052371	9053628	9053786	1226	323	351	370	0	0	0	348	314	320	0	5	0	188	135	1	1	1	1	1	1	0.978	1	0.007
1227	WBGene00011300	R107.5	III	-	9052421	9052522	9052176	9052377	9053628	9053786	1227	374	453	407	0	0	0	256	252	192	0	2	0	188	135	1	1	1	1	1	1	0.989	1	0.004
1228	WBGene00013340	tcc-1	V	-	17847968	17848169	17845743	17846279	17849417	17849555	1228	2317	2788	2552	0	2	0	2653	2172	2221	0	0	0	318	131	1	1	1	0.998	1	1	1	1	-0.001
1229	WBGene00013340	tcc-1	V	-	17851802	17852124	17849417	17849555	17853002	17853602	1229	2551	2851	2464	0	6	1	2475	1945	2801	0	0	2	439	131	1	1	1	0.993	0.999	1	1	0.998	-0.002
122	WBGene00006331	sup-26	III	-	4278855	4279047	4278285	4278792	4279132	4279262	122	315	244	112	1	0	0	468	686	943	0	3	5	301	123	1	1	0.992	1	1	1	0.989	0.987	0.005
1230	WBGene00021196	Y17G9A.3	IV	-	4857618	4857828	4856890	4857101	4858160	4858305	1230	18	7	15	3	0	1	54	17	25	4	1	0	331	135	0.267186	1	0.71	1	0.86	0.846	0.874	1	-0.05
1231	WBGene00022019	sut-2	V	-	4569434	4569539	4568298	4568529	4569598	4569915	1231	849	716	464	5	10	1	647	746	855	12	2	9	196	135	1	1	0.992	0.98	0.997	0.974	0.996	0.985	0.005
1233	WBGene00006739	ulp-4	II	+	8130551	8130653	8130205	8130387	8132289	8132838	1233	545	478	235	22	3	5	379	525	531	9	11	27	190	135	1	1	0.946	0.991	0.971	0.968	0.971	0.933	0.012
1236	WBGene00015173	trpp-11	III	+	797768	798022	797151	797443	798337	798631	1236	500	414	422	2	0	1	448	553	698	0	0	0	375	135	1	1	0.989	1	0.993	1	1	1	-0.006
1237	WBGene00015173	trpp-11	III	+	799586	799774	798337	798631	800633	800939	1237	440	452	422	0	0	2	408	423	579	3	0	0	309	135	1	1	1	1	0.989	0.983	1	1	0.002
1238	WBGene00016500	tag-253	V	-	7846094	7846168	7845575	7845743	7846993	7847164	1238	20	27	33	44	50	27	48	19	58	43	74	74	134	135	1	1	0.314	0.352	0.552	0.529	0.206	0.441	0.014
1239	WBGene00016500	tag-253	V	-	7846482	7846613	7846094	7846168	7846993	7847164	1239	7	10	2	5	11	13	3	13	7	22	6	27	180	67	1	1	0.343	0.253	0.054	0.048	0.446	0.088	0.023
123	WBGene00006331	sup-26	III	-	4278207	4278244	4277806	4278104	4278285	4278792	123	25	33	12	177	218	120	54	68	156	463	375	578	60	135	0.358179	1	0.241	0.254	0.184	0.208	0.29	0.378	-0.066
1240	WBGene00002179	jph-1	I	-	7947432	7947561	7946221	7947057	7948021	7948195	1240	368	402	315	0	0	0	419	460	518	0	1	0	244	135	1	1	1	1	1	1	0.996	1	0.001
1241	WBGene00019749	M03A8.3	X	+	6801095	6801365	6800687	6800783	6801993	6802066	1241	65	76	48	0	0	2	53	50	68	0	0	0	276	20	1	1	1	1	0.635	1	1	1	-0.122
1242	WBGene00003172	mec-8	I	-	9441940	9442279	9441013	9441518	9443036	9443384	1242	241	279	239	4	17	8	402	308	345	10	10	22	460	135	1	1	0.946	0.828	0.898	0.922	0.9	0.822	0.009
1243	WBGene00003172	mec-8	I	-	9443036	9443384	9441940	9442279	9443912	9444227	1243	267	251	172	1	0	0	346	259	390	0	0	0	469	135	1	1	0.987	1	1	1	1	1	-0.004
1245	WBGene00020131	gcy-28	I	+	4500646	4500922	4500471	4500591	4502569	4502899	1245	759	501	325	4	0	0	502	528	890	0	0	0	375	113	1	1	0.983	1	1	1	1	1	-0.006
1246	WBGene00020131	gcy-28	I	+	4501783	4501822	4500649	4500922	4502569	4502899	1246	39	46	7	225	189	108	31	18	31	169	205	328	64	135	1	1	0.268	0.339	0.12	0.279	0.156	0.166	0.042
1248	WBGene00013739	spin-4	III	+	12692397	12692541	12689833	12690192	12693782	12694336	1248	334	189	139	0	2	0	236	309	341	0	0	0	270	135	1	1	1	0.979	1	1	1	1	-0.007
1249	WBGene00003025	lin-40	V	+	3710697	3711008	3710037	3710118	3712352	3712785	1249	68	109	131	163	121	142	170	68	198	116	173	184	371	74	1	1	0.077	0.152	0.155	0.226	0.073	0.177	-0.031
124	WBGene00006331	sup-26	III	-	4279132	4279259	4278933	4279047	4280117	4280217	124	338	306	129	0	0	0	549	788	1081	0	0	2	170	65	1	1	1	1	1	1	1	0.995	0.002
1250	WBGene00018782	cct-3	II	+	2238113	2238509	2236977	2237146	2240359	2240665	1250	4783	3895	3196	0	0	0	3606	3417	3995	1	2	0	517	135	1	1	1	1	1	0.999	0.998	1	0.001
1251	WBGene00007811	C29F7.2	X	+	13416663	13416796	13416225	13416345	13416840	13416983	1251	466	428	401	0	0	3	346	424	389	0	0	0	230	113	1	1	1	1	0.985	1	1	1	-0.005
1252	WBGene00022172	cosa-1	III	+	2729375	2729582	2728552	2728662	2731232	2731425	1252	161	184	154	0	0	3	84	110	78	0	0	0	296	103	1	1	1	1	0.947	1	1	1	-0.018
1253	WBGene00008094	C44H4.4	X	-	14569974	14570134	14568856	14569298	14570180	14570269	1253	154	193	161	0	3	0	188	145	173	0	0	0	228	82	1	1	1	0.959	1	1	1	1	-0.014
1254	WBGene00006580	tlp-1	IV	-	13702617	13703156	13702216	13702448	13703904	13704027	1254	200	236	149	0	0	0	387	238	385	1	0	0	641	116	1	1	1	1	1	0.986	1	1	0.005
1255	WBGene00011128	R07H5.8	IV	-	11209785	11210112	11209300	11209733	11210172	11210278	1255	14967	15871	15678	1	0	0	19294	16144	17263	0	0	0	412	99	1	1	1	1	1	1	1	1	0
1258	WBGene00009174	F26H9.2	I	-	9292560	9292624	9291340	9291978	9293426	9293563	1258	154	138	86	0	0	2	95	113	102	0	1	0	109	130	1	1	1	1	0.981	1	0.993	1	-0.004
1259	WBGene00007534	C12D8.1	V	-	10238291	10238343	10237707	10238111	10238740	10238861	1259	199	227	98	59	27	47	138	163	166	56	24	28	69	114	1	1	0.848	0.933	0.775	0.803	0.918	0.907	-0.024
125	WBGene00006331	sup-26	III	-	4278933	4279047	4278285	4278792	4279132	4279259	125	373	322	181	1	0	0	638	810	1088	0	3	5	199	120	1	1	0.996	1	1	1	0.994	0.992	0.003
1260	WBGene00010830	M02G9.1	II	+	10333570	10333702	10330715	10331545	10334299	10335098	1260	115	103	91	0	0	0	153	176	166	0	0	3	250	135	1	1	1	1	1	1	1	0.968	0.011
1261	WBGene00010830	M02G9.1	II	+	10333315	10333417	10330715	10331545	10333570	10333702	1261	114	112	109	13	6	0	125	156	179	1	8	2	180	125	1	1	0.859	0.928	1	0.989	0.931	0.984	-0.039
1262	WBGene00022367	Y92H12BM.1	I	-	1391112	1391296	1389268	1389445	1392580	1392759	1262	175	149	69	0	0	0	114	161	259	0	0	12	305	135	1	1	1	1	1	1	1	0.905	0.032
1264	WBGene00014134	ZK896.3	IV	-	12885587	12885697	12885257	12885469	12885738	12885839	1264	4	4	1	0	1	0	0	9	0	0	0	0	165	94	1	1	1	0.695	1	NA	1	NA	-0.102
1265	WBGene00016496	C37C3.2	V	+	7855750	7855898	7854992	7855115	7855953	7856134	1265	2135	1923	1602	0	0	1	2310	1966	2524	0	0	0	251	116	1	1	1	1	0.999	1	1	1	0
1266	WBGene00021869	Y54G2A.3	IV	+	3013849	3013927	3012653	3012819	3013972	3014441	1266	415	509	548	1	0	0	206	233	189	0	0	0	142	135	1	1	0.997	1	1	1	1	1	-0.001
1267	WBGene00001793	gsy-1	II	-	12876524	12876706	12873932	12874347	12877357	12877480	1267	1470	1357	821	0	0	1	1071	1346	1732	0	0	0	284	116	1	1	1	1	0.997	1	1	1	-0.001
1268	WBGene00001793	gsy-1	II	-	12868358	12868737	12866447	12866986	12870401	12870555	1268	1719	1860	1478	0	0	0	2075	1686	1991	0	0	1	500	135	1	1	1	1	1	1	1	0.998	0.001
1269	WBGene00007428	wdr-20	V	-	10133135	10133203	10132978	10133092	10133286	10133591	1269	247	134	89	1	5	0	121	214	261	1	2	2	94	107	1	1	0.996	0.968	1	0.993	0.992	0.993	-0.005
1270	WBGene00007413	pro-2	II	-	10341964	10342156	10341002	10341263	10342950	10343061	1270	585	659	587	3	0	0	532	482	588	0	3	0	282	104	1	1	0.986	1	1	1	0.983	1	0.001
1271	WBGene00007413	pro-2	II	-	10343277	10343553	10343107	10343218	10344562	10344845	1271	941	790	707	1	0	0	664	755	820	0	0	0	366	104	1	1	0.996	1	1	1	1	1	-0.001
1272	WBGene00002189	kin-1	I	+	14950895	14951157	14950027	14950411	14951441	14951451	1272	382	396	264	619	634	428	383	430	436	643	526	639	251	3	1	1	0.007	0.007	0.007	0.007	0.01	0.008	-0.001
1273	WBGene00007753	C27A7.1	V	+	12136494	12136548	12136183	12136448	12136590	12136708	1273	101	144	101	2	0	0	78	76	81	0	0	0	70	111	1	1	0.988	1	1	1	1	1	-0.004
1275	WBGene00010375	H09F14.1	V	-	10613893	10613974	10612935	10613118	10614147	10614226	1275	0	0	0	3	0	4	1	0	8	5	14	1	85	72	1	1	0	NA	0	0.145	0	0.871	-0.339
1278	WBGene00021367	Y37E11AM.3	IV	-	3722079	3722179	3719735	3719867	3722716	3722790	1278	384	326	345	1	0	2	428	364	437	7	0	2	108	57	1	1	0.995	1	0.989	0.97	1	0.991	0.008
1279	WBGene00004389	rnp-6	I	-	3543582	3543726	3542981	3543116	3544402	3544616	1279	625	469	580	3	0	0	541	461	425	3	0	0	263	128	1	1	0.99	1	1	0.989	1	1	0
127	WBGene00022300	Y76B12C.6	IV	+	1986267	1986737	1981516	1981625	1989258	1989466	127	577	462	317	0	1	0	319	369	319	0	0	0	558	102	1	1	1	0.988	1	1	1	1	-0.004
1282	WBGene00004980	spk-1	III	+	9460517	9460694	9459983	9460223	9461065	9461146	1282	139	152	80	525	591	350	198	148	250	409	502	545	237	74	1	1	0.076	0.074	0.067	0.131	0.084	0.125	-0.041
1283	WBGene00012875	Y45F10B.13	IV	-	13552155	13552215	13550725	13550943	13557405	13557505	1283	158	169	147	1	0	1	243	264	253	1	1	0	64	93	1	1	0.996	1	0.995	0.997	0.997	1	-0.001
1285	WBGene00004155	pqn-73	II	+	8542076	8542175	8541900	8542005	8542258	8542500	1285	0	3	0	1	2	5	4	1	6	0	1	16	147	98	0.819977	1	0	0.5	0	1	0.4	0.2	-0.367
1286	WBGene00012828	Y43F8C.6	V	-	19639585	19639898	19637869	19638110	19640760	19640908	1286	331	352	190	2	0	0	207	196	298	0	0	0	434	135	1	1	0.981	1	1	1	1	1	-0.006
1287	WBGene00022301	cpsf-1	IV	-	2032163	2032315	2030151	2030384	2032621	2032804	1287	264	206	88	0	0	1	134	329	514	0	6	1	273	135	1	1	1	1	0.978	1	0.964	0.996	0.006
1288	WBGene00022301	cpsf-1	IV	-	2020862	2021132	2019243	2019428	2022573	2022693	1288	463	534	347	0	0	1	437	544	721	0	0	0	369	113	1	1	1	1	0.991	1	1	1	-0.003
1289	WBGene00022301	cpsf-1	IV	-	2017576	2017746	2015248	2015564	2019243	2019428	1289	408	278	314	2	2	0	380	457	482	0	0	0	291	135	1	1	0.99	0.985	1	1	1	1	-0.008
128	WBGene00022300	Y76B12C.6	IV	+	1990549	1991354	1989258	1989466	1992172	1992226	128	1146	1324	990	2	0	0	779	742	858	0	0	0	838	47	1	1	0.97	1	1	1	1	1	-0.01
1293	WBGene00001130	dyn-1	X	+	15572513	15572595	15571954	15572340	15572876	15573021	1293	64	46	39	154	101	119	45	42	114	214	167	238	150	135	1	1	0.272	0.291	0.228	0.159	0.185	0.301	0.049
1294	WBGene00022614	ZC449.4	X	-	5028846	5028956	5028183	5028502	5029334	5029568	1294	134	167	135	1	1	0	143	141	186	0	0	0	206	135	1	1	0.989	0.991	1	1	1	1	-0.007
1295	WBGene00015094	B0261.6	I	-	5256422	5256580	5255446	5255782	5256822	5256923	1295	1260	1072	1504	0	5	0	732	256	208	0	2	0	238	94	1	1	1	0.988	1	1	0.981	1	0.002
1296	WBGene00001202	egl-36	X	+	10741659	10741738	10741451	10741551	10741787	10741927	1296	15	4	2	0	0	0	10	5	10	0	2	0	100	91	1	1	1	1	1	1	0.695	1	0.102
1297	WBGene00014106	ZK856.5	V	-	10189269	10189315	10187343	10187476	10189760	10189869	1297	10	3	12	0	0	1	7	20	8	0	0	0	36	93	1	1	1	1	0.969	1	1	1	-0.01
129	WBGene00022300	Y76B12C.6	IV	+	1990558	1991354	1989258	1989466	1992172	1992226	129	1047	1229	894	2	0	0	745	661	792	0	0	0	829	47	1	1	0.967	1	1	1	1	1	-0.011
12	WBGene00021249	Y22D7AL.11	III	-	1633726	1633875	1633216	1633367	1634304	1634451	12	0	0	0	6	5	1	16	21	13	24	12	18	270	135	1	1	0	0	0	0.25	0.467	0.265	-0.327
1300	WBGene00013265	parn-2	II	-	12254960	12255425	12253169	12253707	12256361	12256628	1300	788	702	645	0	0	2	482	396	521	0	3	0	586	135	1	1	1	1	0.987	1	0.968	1	0.006
1301	WBGene00006940	wee-1.3	II	-	9715043	9715181	9714683	9714997	9715230	9715578	1301	987	989	829	2	0	0	579	563	541	2	0	0	262	135	1	1	0.996	1	1	0.993	1	1	0.001
1302	WBGene00008194	C49C3.4	IV	+	17321272	17321384	17321107	17321226	17321720	17322088	1302	393	244	65	3	0	0	273	407	795	0	0	0	187	112	1	1	0.987	1	1	1	1	1	-0.004
1303	WBGene00007585	C14C10.2	V	-	12591413	12591482	12591250	12591347	12591528	12591641	1303	19	16	20	2	2	6	17	11	14	7	4	0	50	61	1	1	0.921	0.907	0.803	0.748	0.77	1	0.038
1304	WBGene00020094	wip-1	III	+	5019844	5019934	5019383	5019535	5020193	5020336	1304	193	233	175	6	0	0	163	132	149	1	5	2	166	135	1	1	0.963	1	1	0.993	0.955	0.984	0.01
1305	WBGene00020094	wip-1	III	+	5019223	5019289	5018805	5019028	5019383	5019535	1305	363	365	243	0	0	2	217	242	163	0	0	8	118	135	1	1	1	1	0.993	1	1	0.959	0.011
1306	WBGene00020094	wip-1	III	+	5019838	5019934	5019383	5019535	5020193	5020336	1306	176	176	195	6	0	0	133	93	119	1	5	2	178	135	1	1	0.957	1	1	0.99	0.934	0.978	0.018
1308	WBGene00020762	zer-1	III	-	882105	882212	881444	882058	883590	883722	1308	288	339	302	277	278	231	305	286	393	243	239	283	190	125	1	1	0.406	0.445	0.462	0.452	0.44	0.477	-0.019
1309	WBGene00003021	lin-36	III	-	8020616	8020715	8019957	8020541	8020771	8020870	1309	332	343	132	0	0	0	167	248	289	0	1	0	141	92	1	1	1	1	1	1	0.994	1	0.002
130	WBGene00000283	cah-5	X	+	7021408	7021520	7020235	7020333	7022121	7022282	130	349	278	360	0	0	0	359	377	397	3	0	0	166	91	1	1	1	1	1	0.985	1	1	0.005
1310	WBGene00003130	map-2	IV	-	16853358	16853463	16852147	16852472	16854830	16854943	1310	1682	1623	1359	2	0	2	1708	1308	1727	2	0	0	167	106	1	1	0.998	1	0.998	0.998	1	1	-0.001
1311	WBGene00003130	map-2	IV	-	16853743	16853815	16853358	16853463	16854830	16854882	1311	49	55	50	597	565	489	23	50	40	603	404	580	28	8	1	1	0.023	0.027	0.028	0.011	0.034	0.019	0.005
1312	WBGene00003130	map-2	IV	-	16850156	16850729	16848201	16848605	16851532	16851689	1312	4808	4658	4614	2	0	6	4886	4036	4364	8	0	5	694	135	1	1	0.998	1	0.993	0.992	1	0.994	0.002
1313	WBGene00004405	rop-1	V	-	10254015	10254930	10253268	10253917	10254976	10255055	1313	3331	3486	2681	0	2	0	3273	3343	4247	0	0	9	973	72	1	1	1	0.992	1	1	1	0.972	0.007
1314	WBGene00013123	Y52B11A.3	I	+	10978789	10978953	10977649	10978056	10979548	10979749	1314	339	507	450	1	0	0	396	316	287	2	0	0	285	135	1	1	0.994	1	1	0.989	1	1	0.002
1315	WBGene00013123	Y52B11A.3	I	+	10974607	10974819	10973149	10973321	10977649	10978056	1315	202	217	188	0	0	0	165	184	199	0	0	2	333	135	1	1	1	1	1	1	1	0.976	0.008
1316	WBGene00013123	Y52B11A.3	I	+	10972158	10972251	10970492	10970638	10973149	10973321	1316	258	230	247	12	9	2	216	237	286	5	3	5	172	135	1	1	0.944	0.953	0.99	0.971	0.984	0.978	-0.015
1317	WBGene00013123	Y52B11A.3	I	+	10977649	10978056	10974607	10974819	10978789	10978953	1317	405	472	441	0	0	0	463	364	329	1	2	0	528	135	1	1	1	1	1	0.992	0.979	1	0.01
1318	WBGene00013123	Y52B11A.3	I	+	10976211	10976626	10974607	10974819	10977649	10978056	1318	325	312	334	1	0	1	443	337	245	0	0	6	536	135	1	1	0.988	1	0.988	1	1	0.911	0.022
1319	WBGene00013326	anoh-2	IV	+	14664208	14664400	14663673	14663762	14665938	14666308	1319	37	34	13	0	0	0	50	21	41	0	0	3	260	82	1	1	1	1	1	1	1	0.812	0.063
131	WBGene00006493	tag-147	X	-	12625671	12626587	12625407	12625508	12626701	12627029	131	2115	1946	1797	0	0	2	2889	2957	3220	0	0	0	996	94	1	1	1	1	0.988	1	1	1	-0.004
1320	WBGene00016384	cdgs-1	IV	-	7815470	7815500	7815127	7815311	7815578	7815733	1320	8	19	11	223	233	156	10	4	5	191	165	188	46	135	0.275744	1	0.095	0.193	0.171	0.133	0.066	0.072	0.063
1321	WBGene00006697	uaf-1	III	-	1074179	1074475	1072386	1072545	1076325	1076555	1321	2534	2499	2065	0	0	0	2279	2533	2853	0	0	4	417	135	1	1	1	1	1	1	1	0.996	0.001
1322	WBGene00012449	nhr-231	V	+	18792002	18792157	18791236	18791367	18793135	18793348	1322	21	37	11	0	0	1	21	4	12	0	0	0	265	124	1	1	1	1	0.837	1	1	1	-0.054
1323	WBGene00009885	F49E2.1	X	-	9562327	9562399	9562091	9562274	9562925	9563041	1323	68	45	94	1	4	4	104	71	80	5	1	9	104	109	1	1	0.986	0.922	0.961	0.956	0.987	0.903	0.008
1324	WBGene00012665	pph-5	V	+	19192464	19192707	19191615	19191795	19193536	19193785	1324	971	937	779	4	0	0	970	729	824	0	0	0	364	135	1	1	0.989	1	1	1	1	1	-0.004
1325	WBGene00004728	sax-2	III	+	5117461	5117866	5116857	5117192	5117920	5118278	1325	145	114	37	0	0	1	112	172	269	0	0	0	526	135	1	1	1	1	0.905	1	1	1	-0.032
1326	WBGene00001095	dars-2	V	+	12049509	12049640	12048898	12049119	12049688	12049920	1326	182	161	183	0	0	1	172	148	223	0	0	0	248	135	1	1	1	1	0.99	1	1	1	-0.003
1327	WBGene00019328	clec-149	III	+	825377	825443	823856	824280	825545	825753	1327	30	31	35	0	1	0	53	29	50	0	0	0	118	135	1	1	1	0.973	1	1	1	1	-0.009
1329	WBGene00004076	pod-2	II	+	1143907	1143989	1140341	1140489	1144548	1144644	1329	269	124	57	0	4	0	191	185	454	0	0	0	104	89	1	1	1	0.964	1	1	1	1	-0.012
132	WBGene00002335	let-60	IV	-	11689830	11690001	11688226	11689105	11690058	11690253	132	1794	1863	1388	3	0	0	1692	1796	1787	0	0	0	292	135	1	1	0.996	1	1	1	1	1	-0.001
1330	WBGene00003887	osm-7	III	+	13579516	13579624	13578990	13579157	13580166	13580663	1330	383	360	337	0	0	2	290	286	235	0	0	2	202	135	1	1	1	1	0.991	1	1	0.987	0.001
1331	WBGene00003887	osm-7	III	+	13579669	13579772	13579516	13579624	13580166	13580663	1331	392	354	378	0	0	0	415	410	339	0	0	1	158	101	1	1	1	1	1	1	1	0.995	0.002
1332	WBGene00007021	immp-1	III	+	11775238	11775333	11775115	11775188	11776354	11776678	1332	190	176	177	0	0	1	276	174	173	0	0	0	107	66	1	1	1	1	0.991	1	1	1	-0.003
1333	WBGene00007690	C18E9.10	II	-	8961762	8961880	8955236	8955523	8962173	8962259	1333	90	113	69	0	0	1	77	70	54	0	0	0	166	79	1	1	1	1	0.97	1	1	1	-0.01
1334	WBGene00007690	C18E9.10	II	-	8957198	8957257	8955236	8955523	8961762	8961880	1334	129	110	137	5	3	0	140	89	81	3	0	0	80	111	1	1	0.973	0.981	1	0.985	1	1	-0.01
1335	WBGene00011352	rskn-1	I	-	8578786	8578903	8577057	8577174	8580002	8580107	1335	328	278	174	4	5	13	104	166	213	15	6	19	158	73	0.0773862	1	0.974	0.963	0.861	0.762	0.927	0.838	0.09
1337	WBGene00022855	tcer-1	II	-	7048437	7048988	7048142	7048283	7049483	7049826	1337	793	686	507	1	0	3	617	766	888	2	0	3	671	134	1	1	0.994	1	0.971	0.984	1	0.983	-0.001
1338	WBGene00022855	tcer-1	II	-	7048801	7048988	7046943	7048283	7049483	7049826	1338	1096	867	665	1	0	3	856	970	1033	2	0	3	308	135	1	1	0.998	1	0.99	0.995	1	0.993	0
1339	WBGene00022855	tcer-1	II	-	7049885	7049912	7049483	7049826	7049970	7050073	1339	94	93	33	104	109	51	94	70	96	83	76	132	20	96	1	1	0.813	0.804	0.756	0.845	0.816	0.777	-0.022
1340	WBGene00008581	acl-13	IV	+	12410616	12410796	12410503	12410570	12411095	12411354	1340	310	142	208	1	1	0	118	106	113	0	0	0	226	60	1	1	0.988	0.974	1	1	1	1	-0.013
1342	WBGene00012641	epg-6	III	-	10599530	10599656	10598046	10598820	10600084	10600184	1342	354	372	350	2	6	0	233	238	342	1	9	0	196	93	1	1	0.988	0.967	1	0.991	0.926	1	0.013
1343	WBGene00003816	asns-1	V	+	8547546	8548180	8547051	8547498	8548391	8548879	1343	1122	1058	970	0	0	0	467	441	332	5	0	0	755	135	1	1	1	1	1	0.944	1	1	0.019
1344	WBGene00008101	C44H9.6	V	-	12844887	12845007	12844774	12844835	12845235	12845330	1344	0	5	2	0	0	4	0	0	5	0	0	0	98	7	1	1	NA	1	0.034	NA	NA	1	-0.483
1345	WBGene00002192	kin-4	IV	+	11441856	11442070	11441213	11441399	11442117	11442284	1345	452	328	166	4	0	0	216	321	406	0	0	0	335	135	1	1	0.979	1	1	1	1	1	-0.007
1349	WBGene00017071	aagr-1	IV	+	8371309	8371612	8371064	8371262	8372032	8372280	1349	391	446	423	2	0	0	425	446	536	0	0	0	424	135	1	1	0.984	1	1	1	1	1	-0.005
134	WBGene00008920	eef-1G	V	+	10966164	10966485	10965974	10966097	10966529	10966662	134	36433	33840	33627	2	0	0	44670	41096	40963	0	0	0	414	107	1	1	1	1	1	1	1	1	0
1350	WBGene00012105	T27F6.6	I	+	12492726	12492990	12492246	12492454	12493413	12493645	1350	440	436	420	1	0	0	471	427	479	0	0	0	385	135	1	1	0.994	1	1	1	1	1	-0.002
1352	WBGene00017101	E02H9.3	III	+	2462473	2462608	2462194	2462329	2462752	2462943	1352	74	134	75	14	4	5	78	122	124	16	10	7	249	128	1	1	0.731	0.945	0.885	0.715	0.862	0.901	0.028
1353	WBGene00017101	E02H9.3	III	+	2462473	2462608	2461910	2462045	2462752	2462943	1353	60	72	53	5	0	5	46	87	66	2	5	6	249	128	1	1	0.861	1	0.845	0.922	0.899	0.85	0.012
1354	WBGene00017101	E02H9.3	III	+	2462473	2462617	2462194	2462329	2462752	2462943	1354	24	68	25	14	4	5	39	47	69	16	10	7	263	128	1	1	0.455	0.892	0.709	0.543	0.696	0.828	-0.004
1355	WBGene00017101	E02H9.3	III	+	2462473	2462617	2461935	2462045	2462752	2462943	1355	10	6	3	5	0	5	7	12	11	2	5	6	238	103	1	1	0.464	1	0.206	0.602	0.509	0.442	0.039
1356	WBGene00017101	E02H9.3	III	+	2462194	2462329	2461935	2462045	2462473	2462617	1356	125	185	109	10	6	3	139	114	200	7	11	11	224	103	1	1	0.852	0.934	0.944	0.901	0.827	0.893	0.036
1357	WBGene00017101	E02H9.3	III	+	2462194	2462329	2461935	2462045	2462752	2462943	1357	115	121	89	5	0	5	116	78	138	2	5	6	224	103	1	1	0.914	1	0.891	0.964	0.878	0.914	0.016
1359	WBGene00006567	tgt-2	V	+	18999641	18999830	18998342	18998879	19000427	19000918	1359	1035	1030	1020	1	3	2	910	710	731	0	0	0	310	135	1	1	0.998	0.993	0.996	1	1	1	-0.004
135	WBGene00008920	eef-1G	V	+	10966164	10966386	10965974	10966097	10966529	10966662	135	20120	18393	18421	2	0	0	24379	22600	22326	0	0	0	315	107	1	1	1	1	1	1	1	1	0
1361	WBGene00007637	dhhc-7	I	+	11614470	11614543	11614317	11614407	11615051	11615178	1361	125	149	114	0	9	0	132	140	104	0	0	0	65	68	1	1	1	0.945	1	1	1	1	-0.018
1362	WBGene00007637	dhhc-7	I	+	11614317	11614407	11613559	11613653	11615051	11615178	1362	77	59	67	2	0	0	69	59	49	0	0	0	103	72	1	1	0.964	1	1	1	1	1	-0.012
1364	WBGene00019971	ergo-1	V	+	1012119	1013038	1010594	1010779	1014098	1014373	1364	2090	2105	1351	1	11	3	1365	1808	1963	1	4	9	1040	135	1	1	0.996	0.961	0.983	0.994	0.983	0.966	-0.001
1365	WBGene00019971	ergo-1	V	+	1016367	1017230	1015078	1015158	1017970	1018358	1365	2067	2317	1840	0	3	0	1732	1732	1941	0	0	0	922	73	1	1	1	0.984	1	1	1	1	-0.005
1366	WBGene00006803	unc-70	V	+	6889598	6889682	6889186	6889310	6889804	6889955	1366	152	142	85	410	384	303	102	119	159	400	417	571	136	117	1	1	0.242	0.241	0.194	0.18	0.197	0.193	0.036
1367	WBGene00006803	unc-70	V	+	6889413	6889464	6889186	6889310	6889598	6889682	1367	17	18	5	48	26	17	11	12	9	25	27	32	26	59	1	1	0.446	0.611	0.4	0.5	0.502	0.39	0.022
1368	WBGene00086554	D1081.12	I	-	8474510	8474614	8474081	8474441	8474660	8474732	1368	404	564	426	6	10	7	302	117	76	18	4	0	124	65	1	1	0.972	0.967	0.97	0.898	0.939	1	0.024
1369	WBGene00010450	K01A11.2	III	+	3427091	3427190	3426773	3426892	3427854	3428092	1369	351	271	369	0	0	0	280	182	226	0	5	0	161	112	1	1	1	1	1	1	0.962	1	0.013
136	WBGene00015413	pdhb-1	IV	+	3402248	3402630	3401429	3401607	3403573	3403907	136	4513	4838	5317	2	0	0	6949	5262	5695	0	0	0	503	135	1	1	0.998	1	1	1	1	1	-0.001
1370	WBGene00017992	F32E10.5	IV	-	7577682	7577887	7575516	7575929	7577941	7578106	1370	264	230	205	0	0	1	171	153	249	0	2	0	326	135	1	1	1	1	0.988	1	0.969	1	0.006
1371	WBGene00018006	hpo-3	I	-	5858731	5858890	5857548	5858124	5859275	5859620	1371	518	546	490	46	34	50	443	403	402	40	17	37	280	135	1	1	0.844	0.886	0.825	0.842	0.92	0.84	-0.016
1372	WBGene00001494	frm-8	III	-	3203047	3203496	3201854	3202133	3203918	3204280	1372	208	188	216	1	0	0	262	161	246	0	0	0	570	135	1	1	0.98	1	1	1	1	1	-0.007
1375	WBGene00013307	Y57G11C.9	IV	+	14787505	14787732	14787167	14787383	14787980	14788106	1375	21	8	15	424	401	240	13	10	35	203	269	263	332	119	1	1	0.017	0.007	0.022	0.022	0.013	0.046	-0.012
1376	WBGene00019819	R02D3.1	IV	+	248767	248821	248583	248691	248925	249332	1376	13	12	16	225	159	149	23	3	7	222	232	296	60	101	1	1	0.089	0.113	0.153	0.149	0.021	0.038	0.049
1377	WBGene00044008	gip-2	I	+	9230864	9231038	9229931	9230408	9231257	9231409	1377	365	432	455	0	2	0	468	376	438	0	0	0	295	135	1	1	1	0.99	1	1	1	1	-0.003
1378	WBGene00050885	Y94H6A.12	IV	-	2712590	2712654	2711938	2712175	2712894	2713035	1378	292	306	427	2	2	7	449	330	276	2	0	6	113	134	1	1	0.994	0.995	0.986	0.996	1	0.982	-0.001
1379	WBGene00004203	swsn-1	V	-	20241259	20242225	20239243	20240007	20244237	20244658	1379	2958	2908	1991	0	0	0	2981	2687	3112	0	0	1	1087	135	1	1	1	1	1	1	1	0.997	0.001
137	WBGene00044347	Y71G12B.30	I	-	1822143	1822256	1820490	1820784	1822751	1822931	137	100	64	66	0	0	0	76	36	39	4	0	0	212	135	1	1	1	1	1	0.924	1	1	0.025
1381	WBGene00003196	mel-11	II	+	9365635	9365779	9364892	9365076	9365972	9366173	1381	599	575	415	71	54	37	382	427	447	33	32	47	270	135	1	1	0.808	0.842	0.849	0.853	0.87	0.826	-0.017
1382	WBGene00003196	mel-11	II	+	9365635	9365779	9364892	9365076	9367468	9367651	1382	391	371	266	0	0	0	234	222	245	18	0	10	270	135	0.130021	1	1	1	1	0.867	1	0.925	0.069
1383	WBGene00003196	mel-11	II	+	9365972	9366173	9365635	9365779	9367468	9367651	1383	694	605	431	39	58	21	435	487	583	10	16	28	322	135	0.565574	1	0.882	0.814	0.896	0.948	0.927	0.897	-0.06
1384	WBGene00003196	mel-11	II	+	9365972	9366173	9364892	9365076	9367468	9367651	1384	518	397	298	0	0	0	310	298	400	18	0	10	322	135	0.569282	1	1	1	1	0.878	1	0.944	0.059
1385	WBGene00003196	mel-11	II	+	9364262	9364586	9363739	9364003	9364892	9365076	1385	28	19	4	270	223	175	20	14	37	201	226	186	445	135	1	1	0.031	0.025	0.007	0.029	0.018	0.057	-0.014
1386	WBGene00020496	spat-3	X	-	4598613	4598667	4598009	4598479	4598749	4598922	1386	6	22	4	23	20	14	20	5	10	34	30	45	94	135	0.0993208	1	0.273	0.612	0.291	0.458	0.193	0.242	0.094
1388	WBGene00008424	D2045.7	III	+	10480610	10480892	10480385	10480547	10481430	10481552	1388	156	124	170	0	4	0	157	108	96	0	0	0	383	115	1	1	1	0.903	1	1	1	1	-0.032
138	WBGene00023414	R01H2.7	III	-	7036207	7036364	7035429	7035513	7036670	7036785	138	32	12	42	0	2	0	69	28	51	0	0	1	193	50	1	1	1	0.609	1	1	1	0.93	-0.107
1390	WBGene00021508	Y41D4A.6	IV	-	1743946	1744399	1741479	1741623	1745024	1745300	1390	999	946	1017	2	0	1	1088	900	937	0	0	0	574	135	1	1	0.992	1	0.996	1	1	1	-0.004
1391	WBGene00013159	Y53F4B.12	II	+	15021931	15022054	15021651	15021732	15022409	15022504	1391	1	0	0	0	0	2	5	0	5	0	0	0	124	27	1	1	1	NA	0	1	NA	1	-0.5
1392	WBGene00017438	F13H8.5	II	-	6254663	6254726	6254117	6254246	6254993	6255574	1392	665	653	669	10	14	11	752	707	501	8	21	7	99	122	1	1	0.988	0.983	0.987	0.991	0.976	0.989	0.001
1393	WBGene00017438	F13H8.5	II	-	6254663	6254726	6254514	6254592	6254993	6255574	1393	465	443	451	9	15	2	492	491	334	1	7	2	56	71	1	1	0.985	0.974	0.997	0.998	0.989	0.995	-0.009
1395	WBGene00015007	ain-2	I	+	4658684	4658762	4657938	4658255	4659008	4660119	1395	545	497	363	0	0	0	498	530	743	0	0	3	142	135	1	1	1	1	1	1	1	0.996	0.001
1396	WBGene00015007	ain-2	I	+	4655348	4655496	4653597	4653686	4655720	4656458	1396	1080	809	410	1	0	0	799	958	1544	0	0	3	217	82	1	1	0.998	1	1	1	1	0.995	0.001
1398	WBGene00008666	F10G8.8	I	-	10052204	10052320	10051529	10051604	10052407	10052533	1398	82	95	124	0	12	11	177	187	172	4	13	3	135	52	0.133625	1	1	0.753	0.813	0.945	0.847	0.957	-0.061
139	WBGene00044988	W01A8.8	I	-	7054537	7054673	7054189	7054278	7054726	7054906	139	205	137	173	0	0	0	208	184	151	1	0	0	205	82	1	1	1	1	1	0.988	1	1	0.004
1400	WBGene00004310	ras-1	II	-	12346078	12346197	12345405	12345812	12347273	12347382	1400	132	188	200	1	0	0	125	87	146	0	0	0	191	102	1	1	0.986	1	1	1	1	1	-0.005
1401	WBGene00019341	K02F6.7	II	-	2526406	2526460	2526101	2526358	2526509	2526677	1401	79	92	81	2	0	0	55	52	34	0	0	0	94	135	1	1	0.983	1	1	1	1	1	-0.006
1402	WBGene00021315	Y32H12A.7	III	-	5382997	5383303	5382286	5382620	5383394	5383595	1402	874	904	927	0	0	0	904	652	655	6	0	0	427	135	1	1	1	1	1	0.979	1	1	0.007
1403	WBGene00003699	nhr-109	II	+	4433534	4433620	4433402	4433494	4433852	4434220	1403	71	60	112	0	2	0	145	150	105	0	0	0	108	85	1	1	1	0.959	1	1	1	1	-0.014
1404	WBGene00006772	unc-36	III	-	8198091	8198223	8197486	8197828	8199141	8199309	1404	2	8	2	35	25	8	5	28	14	55	35	44	250	135	0.490009	1	0.03	0.147	0.119	0.047	0.302	0.147	-0.067
1405	WBGene00000466	cel-1	I	+	9667423	9667577	9667284	9667370	9667649	9667768	1405	202	207	224	0	0	1	143	152	186	0	0	0	196	56	1	1	1	1	0.985	1	1	1	-0.005
1406	WBGene00016894	C53B7.3	X	+	6845534	6845612	6845335	6845455	6845658	6845974	1406	4	3	2	69	68	76	0	0	0	127	81	93	120	113	1	1	0.052	0.04	0.024	0	0	0	0.039
1407	WBGene00000485	che-3	I	-	8063550	8063683	8062718	8063101	8063753	8063941	1407	26	18	34	0	0	0	38	42	37	0	0	2	252	135	1	1	1	1	1	1	1	0.908	0.031
1408	WBGene00009632	ttyh-1	X	+	11373273	11373375	11373041	11373155	11373956	11374356	1408	141	160	144	12	10	13	194	210	314	8	17	25	162	107	1	1	0.886	0.914	0.88	0.941	0.891	0.892	-0.015
1409	WBGene00006794	unc-60	V	+	1475311	1475407	1475085	1475141	1475560	1475787	1409	2583	2102	1922	0	0	0	3312	2501	2082	0	2	5	92	49	1	1	1	1	1	1	0.999	0.996	0.002
140	WBGene00021847	Y54F10AL.1	III	+	2492790	2492889	2491743	2491874	2493868	2494173	140	517	514	508	0	0	3	547	380	379	0	0	0	173	124	1	1	1	1	0.992	1	1	1	-0.003
1410	WBGene00012362	W09D10.4	III	-	10713542	10713785	10711830	10712536	10714425	10714520	1410	755	823	657	0	0	0	674	697	800	0	0	1	317	88	1	1	1	1	1	1	1	0.996	0.001
1411	WBGene00022353	Y82E9BR.21	III	+	1405378	1405537	1404993	1405332	1405936	1406265	1411	82	82	96	1	0	0	97	110	89	0	0	0	280	135	1	1	0.975	1	1	1	1	1	-0.008
1412	WBGene00022100	Y69A2AR.31	IV	-	2657714	2657935	2655406	2655600	2659302	2659614	1412	93	90	80	0	0	0	120	134	270	2	0	0	342	135	1	1	1	1	1	0.959	1	1	0.014
1413	WBGene00015485	C05D11.8	III	-	6424800	6424903	6424435	6424750	6425670	6425832	1413	143	78	40	3	0	2	89	140	193	0	0	0	192	135	1	1	0.971	1	0.934	1	1	1	-0.032
1414	WBGene00019612	K10B3.6	X	-	3109803	3109881	3109619	3109688	3109941	3110099	1414	4	4	4	10	12	16	12	3	5	23	15	17	71	62	1	1	0.259	0.225	0.179	0.313	0.149	0.204	-0.001
1415	WBGene00019612	K10B3.6	X	-	3108690	3108813	3108424	3108640	3108930	3109024	1415	69	78	78	0	0	0	93	29	126	0	4	0	184	87	1	1	1	1	1	1	0.774	1	0.075
1416	WBGene00012992	mrpl-20	II	+	13338451	13338562	13338280	13338401	13338622	13338766	1416	569	567	706	1	0	0	802	606	758	0	0	0	187	114	1	1	0.997	1	1	1	1	1	-0.001
1417	WBGene00012992	mrpl-20	II	+	13338622	13338766	13338280	13338401	13339627	13339708	1417	199	163	211	0	0	0	222	210	278	0	0	2	188	53	1	1	1	1	1	1	1	0.975	0.008
1419	WBGene00010420	mcrs-1	I	-	12648607	12648734	12647375	12647749	12648991	12649211	1419	265	317	344	0	0	0	254	261	234	2	0	2	240	135	1	1	1	1	1	0.986	1	0.985	0.01
141	WBGene00001568	snpc-4	I	+	8963730	8964015	8963420	8963610	8964093	8964306	141	679	598	490	0	0	0	523	599	698	1	5	0	406	135	1	1	1	1	1	0.994	0.976	1	0.01
1420	WBGene00010420	mcrs-1	I	-	12650064	12650223	12648991	12649211	12651180	12651590	1420	270	313	275	0	0	0	259	239	260	0	2	0	280	135	1	1	1	1	1	1	0.983	1	0.006
1421	WBGene00019280	K01A2.5	II	+	302755	302909	302404	302696	303120	303232	1421	842	778	834	0	0	0	1175	887	939	0	3	0	245	105	1	1	1	1	1	1	0.992	1	0.003
1423	WBGene00017275	F08F8.10	III	-	7354382	7354442	7354191	7354335	7356041	7356659	1423	76	43	74	2	0	0	39	29	33	0	4	0	106	135	1	1	0.98	1	1	1	0.902	1	0.026
1424	WBGene00003392	mog-4	II	-	14553226	14553280	14552504	14552751	14555944	14556072	1424	113	63	153	0	0	1	82	79	123	0	0	0	80	121	1	1	1	1	0.996	1	1	1	-0.001
1425	WBGene00002040	hum-7	I	-	591265	591304	590157	590346	591534	591607	1425	1	1	6	23	36	22	0	6	1	26	21	49	32	66	1	1	0.082	0.054	0.36	0	0.371	0.04	0.028
1426	WBGene00017891	rgl-1	X	-	3215438	3215498	3215213	3215339	3220188	3220293	1426	7	4	2	90	99	21	10	0	17	67	91	117	53	82	1	1	0.107	0.059	0.128	0.188	0	0.184	-0.026
1427	WBGene00021754	hpo-29	III	+	251755	251916	250697	250841	253262	253376	1427	1266	1346	1167	0	0	5	1212	1152	1237	0	4	0	254	107	1	1	1	1	0.99	1	0.992	1	-0.001
1428	WBGene00006396	taf-12	III	-	11866024	11866206	11865624	11865720	11868722	11868855	1428	511	466	437	1	1	0	404	356	344	0	0	3	248	80	1	1	0.994	0.993	1	1	1	0.974	0.004
1429	WBGene00006396	taf-12	III	-	11868722	11868855	11865624	11865720	11869178	11869283	1429	196	211	139	18	0	0	139	120	127	4	0	1	169	52	1	1	0.77	1	1	0.914	1	0.975	-0.04
142	WBGene00007734	C25G4.7	IV	+	12457306	12457479	12457019	12457143	12457516	12457781	142	1	0	3	13	9	7	3	0	0	9	3	0	276	117	1	1	0.032	0	0.154	0.124	0	NA	0
1430	WBGene00013670	hpo-13	I	+	14424606	14425331	14424120	14424238	14426378	14426832	1430	1489	1155	1070	0	0	1	1354	1220	1552	0	0	0	822	111	1	1	1	1	0.993	1	1	1	-0.002
1431	WBGene00013670	hpo-13	I	+	14424120	14424238	14422412	14422592	14426378	14426832	1431	414	378	236	0	0	0	286	316	506	0	1	0	222	135	1	1	1	1	1	1	0.995	1	0.002
1432	WBGene00021329	Y34D9A.3	I	+	1035303	1035396	1035120	1035244	1037311	1037451	1432	70	86	53	1	0	0	77	65	51	0	0	0	152	115	1	1	0.981	1	1	1	1	1	-0.006
1433	WBGene00012369	W09G3.6	I	-	13817036	13817881	13815294	13815458	13819670	13820358	1433	926	976	802	0	0	0	730	829	772	0	4	0	966	135	1	1	1	1	1	1	0.967	1	0.011
1434	WBGene00017957	F31F4.1	V	+	685481	685546	685111	685334	685590	685877	1434	48	54	55	0	0	0	44	33	89	0	0	2	116	135	1	1	1	1	1	1	1	0.981	0.006
1435	WBGene00010330	F59D12.2	X	-	15674125	15674245	15672847	15672934	15675383	15675520	1435	232	197	177	0	3	7	264	201	189	0	0	0	166	75	1	1	1	0.967	0.92	1	1	1	-0.038
1436	WBGene00022115	Y71F9AL.10	I	+	2867243	2867306	2866428	2866611	2867425	2867597	1436	112	110	72	0	0	0	97	121	96	0	15	11	112	135	0.377801	1	1	1	1	1	0.907	0.913	0.06
1437	WBGene00018728	frpr-8	X	+	8702156	8702192	8701916	8702001	8702696	8702822	1437	0	0	0	16	4	0	0	2	0	0	1	5	13	62	1	1	0	0	NA	NA	0.905	0	-0.453
1438	WBGene00010002	F53F8.5	V	-	20703276	20703454	20701581	20701819	20703507	20703781	1438	559	482	487	2	0	0	367	389	432	0	0	0	299	135	1	1	0.992	1	1	1	1	1	-0.003
1439	WBGene00013189	Y54E2A.4	II	+	14776528	14776695	14775295	14775668	14777649	14778137	1439	862	986	770	1	0	0	899	722	907	3	0	0	288	135	1	1	0.998	1	1	0.993	1	1	0.002
1440	WBGene00045419	lsy-12	V	-	9853370	9853505	9852544	9852730	9853640	9853741	1440	349	230	142	28	0	6	171	247	247	3	12	20	215	94	1	1	0.845	1	0.912	0.961	0.9	0.844	0.017
1441	WBGene00013225	Y56A3A.2	III	-	11855389	11855839	11853549	11853972	11856844	11857033	1441	2798	2655	2216	1	0	0	2929	2965	3437	0	0	0	571	135	1	1	0.998	1	1	1	1	1	-0.001
1442	WBGene00007394	C06H5.6	V	-	17888660	17888789	17887438	17887527	17888840	17888984	1442	521	540	412	0	0	1	708	834	783	0	0	0	191	82	1	1	1	1	0.994	1	1	1	-0.002
1443	WBGene00003825	ntl-2	II	-	4374547	4374698	4374367	4374494	4375228	4375348	1443	477	436	370	62	43	34	435	387	583	77	60	57	235	98	1	1	0.762	0.809	0.819	0.702	0.729	0.81	0.05
1444	WBGene00003825	ntl-2	II	-	4374567	4374698	4374367	4374494	4375228	4375348	1444	1077	980	814	62	43	34	936	811	1112	77	60	57	211	98	1	1	0.89	0.914	0.917	0.85	0.863	0.901	0.036
1445	WBGene00003825	ntl-2	II	-	4375591	4375711	4375228	4375348	4376390	4376458	1445	541	626	560	1	0	0	689	691	797	0	0	0	130	39	1	1	0.994	1	1	1	1	1	-0.002
1446	WBGene00003825	ntl-2	II	-	4375228	4375348	4374567	4374698	4375591	4375711	1446	754	790	676	0	0	0	810	735	1031	0	0	1	193	102	1	1	1	1	1	1	1	0.998	0.001
1447	WBGene00003961	pct-1	IV	+	8184694	8185385	8178580	8178681	8185624	8185721	1447	66	115	31	54	51	31	74	73	112	27	33	49	726	49	1	1	0.076	0.132	0.063	0.156	0.13	0.134	-0.05
1448	WBGene00014989	best-23	II	-	7906134	7906269	7905390	7905482	7906358	7906535	1448	2	4	0	5	7	2	1	0	4	14	2	1	206	85	1	1	0.142	0.191	0	0.029	0	0.623	-0.106
144	WBGene00010681	mak-1	II	+	8746354	8746479	8746056	8746134	8746587	8746802	144	532	519	480	31	18	27	748	574	679	28	24	46	172	71	1	1	0.876	0.922	0.88	0.917	0.908	0.859	-0.002
1450	WBGene00020936	hrpf-1	I	-	6753723	6753802	6753228	6753655	6755164	6755763	1450	169	167	164	0	0	1	139	135	134	0	0	0	144	135	1	1	1	1	0.994	1	1	1	-0.002
1451	WBGene00003476	mtm-3	III	-	3791279	3791614	3789983	3790838	3792058	3792816	1451	519	656	413	361	397	270	267	309	238	210	260	323	456	135	0.160753	1	0.299	0.328	0.312	0.273	0.26	0.179	0.076
1452	WBGene00004130	ketn-1	V	-	2795750	2796093	2795545	2795703	2797017	2798009	1452	195	49	4	0	0	0	68	97	400	0	0	1	464	135	1	1	1	1	1	1	1	0.991	0.003
1453	WBGene00004130	ketn-1	V	-	2784446	2784554	2784159	2784342	2784835	2784958	1453	7	6	0	410	343	313	11	14	6	314	437	597	183	116	1	1	0.011	0.011	0	0.022	0.02	0.006	-0.009
1454	WBGene00004130	ketn-1	V	-	2784835	2784958	2784159	2784342	2785053	2792622	1454	997	830	666	12	11	13	766	996	1473	9	14	25	232	135	1	1	0.98	0.978	0.968	0.98	0.976	0.972	-0.001
1455	WBGene00015926	C17H11.6	X	-	8190167	8190314	8189809	8189956	8190592	8190796	1455	259	300	180	5	18	4	323	193	313	0	4	5	270	135	1	1	0.963	0.893	0.957	1	0.96	0.969	-0.039
1456	WBGene00015926	C17H11.6	X	-	8186433	8186617	8185746	8185970	8188073	8188178	1456	224	202	172	2	0	0	200	190	209	0	0	0	268	98	1	1	0.976	1	1	1	1	1	-0.008
1457	WBGene00021419	eri-5	IV	+	2395096	2395434	2393064	2393358	2395853	2396276	1457	255	261	317	0	0	0	328	212	223	0	1	0	459	135	1	1	1	1	1	1	0.984	1	0.005
1458	WBGene00021419	eri-5	IV	+	2393549	2393661	2393064	2393358	2395096	2395434	1458	115	131	140	0	7	1	123	61	62	0	0	2	210	135	1	1	1	0.923	0.989	1	1	0.952	-0.013
1459	WBGene00001177	egl-8	V	+	38990	39026	38137	38269	40453	40723	1459	20	20	9	92	70	59	9	27	23	114	79	89	48	125	1	1	0.361	0.427	0.284	0.171	0.471	0.402	0.009
1461	WBGene00001177	egl-8	V	+	29335	29515	26193	26380	30199	30297	1461	140	117	83	27	25	11	111	151	209	34	15	36	257	91	1	1	0.647	0.624	0.728	0.536	0.781	0.673	0.003
1462	WBGene00001177	egl-8	V	+	40453	40723	38137	38269	41728	41844	1462	452	304	324	0	0	0	436	369	395	1	0	0	355	99	1	1	1	1	1	0.992	1	1	0.003
1463	WBGene00001177	egl-8	V	+	23561	23645	23158	23294	23792	23896	1463	96	59	26	14	18	0	57	92	104	16	6	16	110	91	1	1	0.85	0.731	1	0.747	0.927	0.843	0.021
1464	WBGene00001177	egl-8	V	+	28381	28699	26193	26380	29335	29515	1464	203	136	99	82	63	44	165	167	207	48	87	112	439	135	1	1	0.432	0.399	0.409	0.514	0.371	0.362	-0.002
1465	WBGene00001177	egl-8	V	+	28381	28699	26193	26380	30199	30297	1465	209	124	87	27	25	11	143	151	202	34	15	36	395	91	1	1	0.641	0.533	0.646	0.492	0.699	0.564	0.022
1466	WBGene00003086	lst-4	IV	-	14069046	14069148	14066807	14067029	14069754	14069854	1466	554	526	362	0	0	0	348	392	473	0	2	0	148	93	1	1	1	1	1	1	0.992	1	0.003
1467	WBGene00003086	lst-4	IV	-	14064201	14064401	14063070	14063427	14064622	14064659	1467	6	10	3	0	0	0	13	7	13	2	0	0	216	30	1	1	1	1	1	0.474	1	1	0.175
146	WBGene00018657	acl-4	X	-	2069525	2069588	2068514	2068752	2069689	2069972	146	112	110	103	3	3	6	113	112	143	3	2	12	112	135	1	1	0.978	0.978	0.954	0.978	0.985	0.935	0.004
1470	WBGene00009753	scrm-6	I	+	11254738	11255098	11253349	11253547	11255488	11255675	1470	414	415	486	0	6	0	311	238	189	0	0	0	481	135	1	1	1	0.951	1	1	1	1	-0.016
1472	WBGene00004510	rrf-3	II	+	8167919	8168025	8167416	8167874	8168076	8168268	1472	131	163	153	0	0	0	128	127	155	3	0	0	198	135	1	1	1	1	1	0.967	1	1	0.011
1473	WBGene00003685	nhr-95	V	-	19078706	19078974	19077071	19077213	19079930	19080124	1473	66	62	89	1	0	0	105	129	112	0	0	0	389	135	1	1	0.958	1	1	1	1	1	-0.014
1474	WBGene00016373	swd-2.1	IV	+	7776308	7776557	7776136	7776262	7776911	7777202	1474	355	346	317	0	0	2	255	242	196	0	0	0	354	119	1	1	1	1	0.982	1	1	1	-0.006
1475	WBGene00001332	eri-1	IV	-	417170	417338	416720	416830	417904	418102	1475	203	259	207	3	0	0	189	189	206	0	0	0	257	103	1	1	0.964	1	1	1	1	1	-0.012
1476	WBGene00019673	K12C11.1	I	-	1342171	1342726	1341219	1341636	1344032	1344692	1476	3490	3553	3507	2	1	5	4825	4125	4538	7	0	9	676	135	1	1	0.997	0.999	0.993	0.993	1	0.99	0.002
1478	WBGene00011644	T09B9.3	X	-	9760656	9760749	9760453	9760611	9761060	9761156	1478	6	13	6	0	0	0	25	3	15	0	2	0	126	89	1	1	1	1	1	1	0.514	1	0.162
1479	WBGene00000397	cdh-5	IV	+	8669333	8669480	8669141	8669216	8669563	8669782	1479	48	13	6	0	0	0	43	64	84	0	0	1	203	68	1	1	1	1	1	1	1	0.966	0.011
147	WBGene00007387	jmjd-5	V	+	11128029	11128134	11127851	11127982	11128179	11128270	147	237	286	286	0	0	0	311	263	309	0	2	0	134	73	1	1	1	1	1	1	0.986	1	0.005
1480	WBGene00000397	cdh-5	IV	+	8671574	8672006	8671041	8671263	8672297	8672487	1480	20	28	7	1	4	1	27	22	47	0	8	4	553	135	1	1	0.83	0.631	0.631	1	0.402	0.741	-0.017
1481	WBGene00010867	tag-260	V	-	13370771	13370852	13370103	13370636	13370947	13371369	1481	79	65	59	57	22	69	69	31	49	75	32	42	148	135	0.264096	1	0.558	0.729	0.438	0.456	0.469	0.516	0.095
1482	WBGene00010771	K11D2.5	I	+	12517115	12517202	12516519	12516715	12517432	12517633	1482	175	126	163	0	0	0	154	161	129	5	0	0	160	135	1	1	1	1	1	0.963	1	1	0.012
1483	WBGene00010771	K11D2.5	I	+	12517870	12517945	12517432	12517633	12518345	12518697	1483	196	206	232	0	0	0	178	132	158	2	0	0	136	135	1	1	1	1	1	0.989	1	1	0.004
1485	WBGene00006830	unc-103	III	+	4143941	4144172	4142907	4143185	4144578	4144645	1485	55	28	60	4	12	8	50	62	66	8	13	15	277	60	1	1	0.749	0.336	0.619	0.575	0.508	0.488	0.044
1486	WBGene00020774	T24E12.5	II	+	3755191	3755380	3754872	3755061	3755510	3755705	1486	0	2	6	0	0	0	0	20	7	2	0	0	310	135	1	1	NA	1	1	0	1	1	0.333
1488	WBGene00011580	ddx-19	II	+	8885467	8885542	8885277	8885388	8887036	8887094	1488	494	403	205	16	14	6	247	304	373	14	7	29	37	20	1	1	0.943	0.94	0.949	0.905	0.959	0.874	0.031
1489	WBGene00002891	let-767	III	-	6338979	6339108	6338507	6338930	6339152	6339502	1489	2591	2805	2904	0	1	0	3849	3298	3542	0	0	0	244	135	1	1	1	0.999	1	1	1	1	0
1490	WBGene00002891	let-767	III	-	6338979	6339096	6338507	6338930	6339152	6339502	1490	4719	4927	5071	0	1	0	6881	6053	6645	0	0	0	220	135	1	1	1	1	1	1	1	1	0
1491	WBGene00003898	oxi-1	III	+	10859111	10859244	10858283	10858458	10859747	10860089	1491	263	152	107	0	0	0	200	217	336	0	1	0	252	135	1	1	1	1	1	1	0.991	1	0.003
1492	WBGene00003898	oxi-1	III	+	10863217	10863338	10862771	10862890	10864102	10864506	1492	234	261	208	4	0	0	266	211	291	0	0	0	205	112	1	1	0.97	1	1	1	1	1	-0.01
1493	WBGene00001215	ego-2	I	-	11406168	11406477	11403475	11405202	11408163	11408313	1493	705	578	370	0	0	0	591	743	955	0	2	0	430	135	1	1	1	1	1	1	0.991	1	0.003
1495	WBGene00011522	srap-1	II	+	11208729	11208808	11208445	11208547	11208871	11209044	1495	3	0	0	0	0	0	7	13	8	0	0	1	104	95	1	1	1	NA	NA	1	1	0.88	0.04
1496	WBGene00021733	otub-2	I	+	401954	402047	399952	400105	402292	402417	1496	225	160	132	3	0	1	135	116	133	0	1	2	155	118	1	1	0.983	1	0.99	1	0.989	0.981	0.001
1498	WBGene00000162	apd-3	II	-	3534566	3534692	3533514	3533811	3535049	3535385	1498	245	350	227	1	0	0	260	277	381	0	0	0	238	135	1	1	0.993	1	1	1	1	1	-0.002
1499	WBGene00000162	apd-3	II	-	3538335	3538704	3537005	3537395	3540148	3540809	1499	439	512	349	0	0	4	515	504	656	1	0	6	490	135	1	1	1	1	0.96	0.993	1	0.968	0
149	WBGene00022158	Y71G12B.23	I	-	1670968	1671255	1670091	1670284	1671779	1671872	149	228	116	242	0	0	2	277	261	300	1	1	5	359	86	1	1	1	1	0.967	0.985	0.984	0.935	0.021
14	WBGene00001695	grd-6	V	+	9222697	9222781	9222443	9222650	9222828	9223215	14	1197	1108	793	0	0	1	420	336	301	3	0	3	154	135	1	1	1	1	0.999	0.992	1	0.989	0.006
1501	WBGene00018924	F56A11.4	IV	+	550766	550886	550467	550654	551934	552125	1501	0	0	9	0	0	1	0	0	2	2	0	0	226	135	1	1	NA	NA	0.843	0	NA	1	0.343
1502	WBGene00021652	Y47G6A.29	I	-	3597299	3597506	3595975	3596298	3598619	3598762	1502	22	6	7	0	0	0	7	12	50	0	0	1	328	135	1	1	1	1	1	1	1	0.954	0.015
1504	WBGene00021652	Y47G6A.29	I	-	3592418	3592680	3592121	3592241	3593644	3593832	1504	57	27	6	0	0	0	5	22	43	0	0	1	361	113	1	1	1	1	1	1	1	0.931	0.023
1505	WBGene00000415	ced-1	I	-	11854278	11854476	11851565	11852041	11855610	11855819	1505	128	187	138	0	0	0	190	168	224	2	0	0	319	135	1	1	1	1	1	0.976	1	1	0.008
1506	WBGene00000415	ced-1	I	-	11854401	11854476	11851676	11852041	11855610	11855819	1506	127	161	117	0	0	0	160	146	149	2	0	0	136	135	1	1	1	1	1	0.988	1	1	0.004
1507	WBGene00000415	ced-1	I	-	11855610	11855819	11854401	11854476	11857036	11857325	1507	332	340	322	0	0	0	400	377	369	2	0	0	263	68	1	1	1	1	1	0.981	1	1	0.006
1508	WBGene00004360	rib-1	IV	+	11579801	11579882	11579571	11579752	11581206	11581371	1508	116	92	64	2	6	1	102	105	83	3	5	0	148	135	1	1	0.981	0.933	0.983	0.969	0.95	1	-0.007
1509	WBGene00018207	F39G3.2	V	+	4740699	4740780	4739447	4739894	4740828	4741169	1509	83	51	124	2	0	0	88	72	88	0	0	0	148	135	1	1	0.974	1	1	1	1	1	-0.009
150	WBGene00018932	mrpl-2	IV	+	774546	774657	773652	773787	775528	775741	150	431	384	386	3	0	0	447	421	411	0	0	0	201	128	1	1	0.989	1	1	1	1	1	-0.004
1510	WBGene00001049	dog-1	I	-	15018516	15018972	15017283	15017701	15019229	15019318	1510	528	552	535	1	0	0	531	385	474	2	0	0	524	82	1	1	0.988	1	1	0.976	1	1	0.004
1512	WBGene00016905	ztf-3	I	-	286873	286997	286088	286420	287508	288003	1512	36	35	34	17	16	29	23	15	17	20	10	12	234	135	0.893306	1	0.55	0.558	0.403	0.399	0.464	0.45	0.066
1513	WBGene00012184	mnr-1	V	+	20656173	20656335	20655830	20655965	20656943	20657089	1513	593	589	428	0	0	0	574	516	630	2	3	0	276	128	1	1	1	1	1	0.993	0.988	1	0.006
1514	WBGene00012894	tbc-17	II	+	12719963	12720111	12718768	12718893	12721099	12721266	1514	390	376	300	0	0	0	337	386	372	1	0	0	253	118	1	1	1	1	1	0.994	1	1	0.002
1515	WBGene00015894	acdh-2	II	-	5545719	5545865	5545265	5545403	5546429	5546526	1515	101	88	77	0	0	2	26	25	26	0	0	0	221	86	1	1	1	1	0.937	1	1	1	-0.021
1516	WBGene00015894	acdh-2	II	-	5545806	5545865	5545265	5545403	5546429	5546526	1516	70	54	53	0	0	2	31	21	20	0	0	0	55	86	1	1	1	1	0.976	1	1	1	-0.008
1517	WBGene00000939	dcr-1	III	-	8072701	8072797	8072219	8072599	8072845	8073092	1517	268	314	281	5	5	8	285	266	320	0	1	0	178	135	1	1	0.976	0.979	0.964	1	0.995	1	-0.025
1518	WBGene00006466	tag-115	IV	-	13238590	13238697	13237271	13237791	13238755	13238886	1518	241	328	235	0	0	0	210	156	173	0	3	0	189	124	1	1	1	1	1	1	0.972	1	0.009
1519	WBGene00016524	C39B5.6	III	+	2202701	2202981	2198005	2198105	2204629	2204967	1519	193	165	214	1	0	4	200	155	148	0	0	0	359	93	1	1	0.98	1	0.933	1	1	1	-0.029
151	WBGene00001980	hmr-1	I	-	11083588	11084065	11081584	11082105	11086725	11086963	151	863	716	328	0	0	2	641	959	1190	0	0	0	598	135	1	1	1	1	0.974	1	1	1	-0.009
1520	WBGene00016524	C39B5.6	III	+	2199977	2200307	2198005	2198105	2202701	2202981	1520	520	509	442	2	0	0	545	380	639	0	1	1	409	93	1	1	0.983	1	1	1	0.989	0.993	0
1521	WBGene00016524	C39B5.6	III	+	2205589	2205729	2204629	2204967	2206416	2206882	1521	272	289	312	0	0	0	219	219	208	2	0	0	266	135	1	1	1	1	1	0.982	1	1	0.006
1522	WBGene00004207	ptb-1	II	+	10688476	10688510	10687897	10688040	10688757	10688850	1522	32	13	10	0	3	7	15	26	22	1	0	6	27	86	1	1	1	0.932	0.82	0.979	1	0.921	-0.049
1523	WBGene00013578	scav-2	III	-	13554965	13555162	13553844	13554147	13555276	13555334	1523	786	760	447	1	0	4	357	383	416	0	0	0	234	51	1	1	0.994	1	0.961	1	1	1	-0.015
1524	WBGene00013895	ZC434.9	I	+	10358982	10359135	10358387	10358495	10360188	10360235	1524	124	126	82	3	1	11	63	110	56	2	1	3	145	6	1	1	0.631	0.839	0.236	0.566	0.82	0.436	-0.039
1526	WBGene00008812	F14F7.5	III	+	13035465	13035544	13032927	13035316	13036157	13036343	1526	0	0	0	1	0	8	1	0	0	0	0	2	144	135	1	1	0	NA	0	1	NA	0	-0.5
1527	WBGene00045483	oxy-5	I	-	5761543	5761804	5760895	5761050	5761954	5762126	1527	3150	3071	3138	5	0	1	3251	2803	2437	0	0	0	382	135	1	1	0.996	1	0.999	1	1	1	-0.002
1528	WBGene00015434	C04E12.4	V	+	3367489	3367546	3367194	3367282	3367597	3367851	1528	26	48	28	1	0	0	26	41	77	0	0	0	50	81	1	1	0.977	1	1	1	1	1	-0.008
1529	WBGene00007366	C06B3.7	V	+	13910931	13911243	13910532	13910873	13911291	13911524	1529	7	28	7	0	0	0	13	8	3	0	2	1	433	135	1	1	1	1	1	1	0.555	0.483	0.321
152	WBGene00001980	hmr-1	I	-	11081584	11082105	11080116	11080798	11086725	11086963	152	891	841	463	0	0	1	726	978	1496	0	0	0	642	135	1	1	1	1	0.99	1	1	1	-0.003
1530	WBGene00011323	mut-15	V	+	15004175	15004305	15004025	15004131	15004358	15004629	1530	180	254	202	0	4	0	199	165	242	0	0	0	210	99	1	1	1	0.968	1	1	1	1	-0.011
1531	WBGene00008549	din-1	II	-	11616938	11617128	11615952	11616122	11618012	11619648	1531	339	386	203	0	0	0	632	579	905	0	0	1	311	135	1	1	1	1	1	1	1	0.997	0.001
1532	WBGene00008549	din-1	II	-	11623935	11624523	11623688	11623796	11624628	11625273	1532	250	137	77	0	9	1	162	254	435	3	2	7	675	101	1	1	1	0.695	0.92	0.89	0.95	0.903	-0.043
1533	WBGene00021456	Y39F10B.1	II	+	726809	727113	725510	725776	730497	730726	1533	911	1008	854	0	3	0	659	626	707	0	0	0	425	135	1	1	1	0.991	1	1	1	1	-0.003
1534	WBGene00021456	Y39F10B.1	II	+	725510	725776	724427	724581	726809	727113	1534	1038	1079	776	0	1	0	667	700	750	0	0	0	387	135	1	1	1	0.997	1	1	1	1	-0.001
1535	WBGene00020115	mboa-6	III	-	1956041	1956299	1954634	1954739	1957584	1957679	1535	2422	2328	2254	0	0	0	3506	3659	4089	0	1	0	295	51	1	1	1	1	1	1	0.998	1	0.001
1536	WBGene00020115	mboa-6	III	-	1954634	1954739	1953535	1953842	1956041	1956299	1536	1796	1867	1814	1	0	0	2734	2595	3037	0	1	0	196	135	1	1	0.999	1	1	1	0.999	1	0
1537	WBGene00013431	ceh-92	III	+	11582375	11582492	11581824	11582319	11583046	11583187	1537	219	212	156	0	2	0	131	157	154	0	0	0	219	134	1	1	1	0.985	1	1	1	1	-0.005
1538	WBGene00007221	cpna-3	IV	+	9097033	9097219	9096841	9096967	9097306	9097793	1538	366	315	252	1	0	0	137	326	367	0	0	0	291	119	1	1	0.993	1	1	1	1	1	-0.002
1539	WBGene00007882	C33A12.3	IV	-	9512702	9512774	9512591	9512645	9512864	9513002	1539	210	186	188	0	0	0	139	105	167	0	0	3	61	43	1	1	1	1	1	1	1	0.975	0.008
153	WBGene00001113	dur-1	IV	-	9925943	9925997	9925722	9925788	9926284	9927064	153	4	5	16	239	249	247	4	6	11	432	340	373	47	59	1	1	0.021	0.025	0.075	0.011	0.022	0.036	0.017
1540	WBGene00021766	hex-4	I	+	1929520	1929876	1928158	1928597	1931810	1932260	1540	754	841	761	0	2	2	770	880	707	0	1	0	477	135	1	1	1	0.992	0.991	1	0.996	1	-0.004
1541	WBGene00012389	Y6B3B.4	I	+	13762133	13762461	13760348	13760747	13763993	13764187	1541	537	406	202	0	0	4	347	374	616	0	0	0	449	135	1	1	1	1	0.938	1	1	1	-0.021
1542	WBGene00012389	Y6B3B.4	I	+	13758743	13758890	13758118	13758481	13760348	13760747	1542	150	204	93	0	0	0	145	160	210	0	0	1	270	135	1	1	1	1	1	1	1	0.991	0.003
1543	WBGene00017719	F22F7.1	V	+	2129202	2129683	2127898	2128319	2129760	2130064	1543	7668	8507	8239	1	0	0	10252	9383	10881	0	0	0	602	135	1	1	0.999	1	1	1	1	1	0
1545	WBGene00008742	F13D12.8	II	-	11731676	11731823	11731225	11731419	11732258	11732594	1545	293	196	348	0	0	1	251	161	200	0	0	0	270	135	1	1	1	1	0.994	1	1	1	-0.002
1546	WBGene00000247	bec-1	IV	-	5662540	5662697	5662136	5662346	5662743	5662818	1546	248	249	221	0	0	0	232	240	182	1	0	0	211	68	1	1	1	1	1	0.987	1	1	0.004
1547	WBGene00018700	lmd-3	V	-	8430500	8430602	8429808	8429927	8432844	8433001	1547	267	266	184	0	0	3	213	230	261	0	1	3	167	112	1	1	1	1	0.976	1	0.994	0.983	0
1549	WBGene00016432	C35B1.2	IV	+	4100934	4101108	4098077	4098309	4101363	4101425	1549	129	211	137	0	2	0	115	130	136	1	1	3	215	55	1	1	1	0.964	1	0.967	0.971	0.921	0.035
1551	WBGene00006763	unc-26	IV	-	13270191	13270382	13269114	13269408	13271118	13271348	1551	152	157	48	0	0	2	111	124	196	0	0	0	312	135	1	1	1	1	0.912	1	1	1	-0.029
1552	WBGene00007433	swsn-7	II	-	8024975	8025104	8023815	8024597	8025192	8025361	1552	492	497	349	17	16	1	322	370	487	33	15	30	244	135	0.335745	1	0.941	0.945	0.995	0.844	0.932	0.9	0.068
1553	WBGene00021763	Y51F10.2	I	+	1981365	1981816	1979458	1979598	1983180	1983413	1553	1858	1998	1848	0	0	0	748	646	499	0	1	0	570	133	1	1	1	1	1	1	0.993	1	0.002
1554	WBGene00009623	F41E7.7	X	+	10311652	10311743	10311476	10311567	10312015	10312182	1554	26	8	32	142	142	179	19	22	14	173	180	170	117	84	1	1	0.116	0.039	0.114	0.073	0.081	0.056	0.02
1555	WBGene00007931	C34D1.4	V	-	13258216	13258399	13257898	13258162	13259151	13259292	1555	25	54	34	1	0	0	53	51	77	0	1	1	303	134	1	1	0.917	1	1	1	0.958	0.971	-0.004
1556	WBGene00000674	col-99	IV	-	139550	139595	139334	139496	139729	139912	1556	26	21	20	28	0	10	73	39	53	51	14	20	76	135	1	1	0.623	1	0.78	0.718	0.832	0.825	0.009
1558	WBGene00000674	col-99	IV	-	140804	140981	140542	140698	141067	141418	1558	137	128	87	0	0	0	243	255	334	2	0	0	298	135	1	1	1	1	1	0.982	1	1	0.006
1559	WBGene00000674	col-99	IV	-	141714	141750	141067	141418	142259	142295	1559	18	12	12	0	2	0	29	21	29	0	0	0	29	29	1	1	1	0.857	1	1	1	1	-0.048
1560	WBGene00000674	col-99	IV	-	140378	140450	140141	140300	140542	140698	1560	2	6	6	42	27	22	10	3	22	129	140	163	130	135	0.501169	1	0.047	0.188	0.221	0.075	0.022	0.123	0.079
1561	WBGene00010936	ztf-14	X	+	14497694	14497838	14496919	14497054	14497890	14498049	1561	0	3	4	0	6	0	0	9	12	0	0	0	263	128	1	1	NA	0.196	1	NA	1	1	-0.402
1564	WBGene00018144	F37C4.4	IV	+	3868144	3868358	3867232	3867433	3869550	3869622	1564	0	0	0	12	12	23	0	2	6	48	20	60	265	65	1	1	0	0	0	0	0.024	0.024	-0.016
1565	WBGene00013235	Y56A3A.16	III	-	11911723	11911855	11911110	11911447	11912897	11914036	1565	280	277	220	0	0	4	206	239	205	0	0	0	250	135	1	1	1	1	0.967	1	1	1	-0.011
1566	WBGene00008799	F14E5.1	II	+	8417826	8417980	8417662	8417782	8418023	8418178	1566	27	10	50	0	0	0	39	30	60	2	0	0	253	113	1	1	1	1	1	0.897	1	1	0.034
1567	WBGene00007545	C13B4.1	II	-	14474965	14475045	14473962	14474269	14475948	14476869	1567	127	197	82	11	0	0	118	109	96	0	4	3	146	135	1	1	0.914	1	1	1	0.962	0.967	-0.005
1568	WBGene00007545	C13B4.1	II	-	14470733	14470877	14470371	14470631	14471658	14471816	1568	378	450	444	18	27	7	225	189	141	15	10	12	270	135	1	1	0.913	0.893	0.969	0.882	0.904	0.855	0.045
1570	WBGene00021036	W05F2.4	I	-	3396859	3396928	3396665	3396787	3397375	3397450	1570	11	9	2	0	0	0	5	12	22	2	0	2	42	48	1	1	1	1	1	0.741	1	0.926	0.111
1571	WBGene00021036	W05F2.4	I	-	3400264	3400372	3399723	3399844	3401332	3401381	1571	68	48	17	0	0	0	41	77	158	4	2	0	88	21	1	1	1	1	1	0.71	0.902	1	0.129
1574	WBGene00013362	Y60A3A.14	V	-	19932609	19932886	19930943	19931096	19934190	19934319	1574	756	667	495	2	0	0	551	639	812	0	0	0	385	122	1	1	0.992	1	1	1	1	1	-0.003
1575	WBGene00013362	Y60A3A.14	V	-	19930647	19930829	19928718	19929050	19930943	19931096	1575	313	310	289	1	3	0	410	278	507	0	0	0	303	135	1	1	0.993	0.979	1	1	1	1	-0.009
1577	WBGene00012125	T28D6.5	III	+	11340939	11341097	11340469	11340822	11341774	11342237	1577	227	202	262	41	39	33	301	215	222	38	36	51	279	135	1	1	0.728	0.715	0.793	0.793	0.743	0.678	0.007
1578	WBGene00012125	T28D6.5	III	+	11338313	11338415	11337936	11338038	11338961	11339087	1578	6	1	0	12	35	12	9	0	10	28	5	19	134	79	0.233818	1	0.228	0.017	0	0.159	0	0.237	-0.05
1580	WBGene00003371	mlc-3	III	+	5565320	5565532	5565024	5565150	5566673	5566857	1580	40995	43126	41113	8	2	0	56147	52296	56914	0	0	0	317	119	1	1	0.999	1	1	1	1	1	0
1581	WBGene00006483	dgk-4	IV	+	8636179	8636332	8635486	8635646	8636499	8636851	1581	418	408	263	8	12	6	388	472	586	22	5	17	274	135	1	1	0.963	0.944	0.956	0.897	0.979	0.944	0.014
1582	WBGene00000867	cyb-2.2	I	+	4115802	4115905	4115371	4115758	4115947	4116369	1582	817	865	847	0	0	0	382	365	258	0	1	0	192	135	1	1	1	1	1	1	0.996	1	0.001
1583	WBGene00020784	tat-4	II	-	6241795	6241975	6241297	6241740	6242528	6242625	1583	49	40	22	0	0	0	40	27	55	0	0	1	256	90	1	1	1	1	1	1	1	0.951	0.016
1584	WBGene00020784	tat-4	II	-	6242528	6242625	6241795	6241975	6242667	6242836	1584	19	43	14	0	0	0	35	31	28	0	0	1	180	135	1	1	1	1	1	1	1	0.955	0.015
1585	WBGene00010975	R01H10.7	III	-	10265826	10266128	10265472	10265608	10266345	10266450	1585	392	334	181	1	0	0	222	337	359	0	4	0	380	92	1	1	0.99	1	1	1	0.953	1	0.012
1586	WBGene00021857	iffb-1	III	+	2325096	2325271	2323127	2323743	2325738	2325900	1586	1823	1983	1714	3	7	0	2057	1810	1969	15	1	2	296	135	1	1	0.996	0.992	1	0.984	0.999	0.998	0.002
1587	WBGene00021857	iffb-1	III	+	2321138	2321504	2319167	2319456	2323127	2323743	1587	2013	2015	1445	2	0	0	1741	1914	2240	0	0	0	487	135	1	1	0.996	1	1	1	1	1	-0.001
1588	WBGene00021857	iffb-1	III	+	2325738	2325900	2325096	2325271	2326402	2326901	1588	1825	1844	1727	0	4	0	1954	1682	1877	0	0	0	283	135	1	1	1	0.995	1	1	1	1	-0.002
1589	WBGene00016106	C25F6.7	X	+	5445644	5445740	5445474	5445597	5446468	5446646	1589	352	364	305	0	0	1	573	509	577	0	0	0	159	116	1	1	1	1	0.996	1	1	1	-0.001
1590	WBGene00020365	T08G2.2	X	-	17208324	17208426	17208155	17208276	17209129	17209200	1590	13	10	18	0	0	0	94	90	120	0	0	3	98	43	1	1	1	1	1	1	1	0.946	0.018
1592	WBGene00014261	shk-1	II	+	9761950	9762079	9758233	9758378	9765425	9765545	1592	32	6	17	3	0	0	17	27	45	0	0	0	222	113	1	1	0.844	1	1	1	1	1	-0.052
1593	WBGene00019184	H10E21.4	III	-	17910	18133	17315	17561	18709	18899	1593	4738	4329	5648	1	0	0	3916	2769	1982	0	0	0	344	135	1	1	0.999	1	1	1	1	1	0
1595	WBGene00000100	ajm-1	X	+	9109917	9110036	9109087	9109260	9110261	9111079	1595	475	459	267	0	0	0	496	552	709	1	0	0	224	135	1	1	1	1	1	0.997	1	1	0.001
1596	WBGene00004905	snf-6	III	-	1532191	1532285	1531771	1531831	1532669	1532768	1596	36	29	17	2	4	3	25	29	72	0	4	2	49	10	0.308604	1	0.786	0.597	0.536	1	0.597	0.88	-0.186
1597	WBGene00004905	snf-6	III	-	1521582	1521936	1520223	1520373	1523151	1523695	1597	468	470	342	0	0	0	341	313	425	0	7	0	475	135	1	1	1	1	1	1	0.927	1	0.024
1598	WBGene00009578	F40F8.5	II	-	11134223	11134289	11133352	11133475	11134336	11134594	1598	360	311	277	0	0	1	338	366	307	0	0	0	99	116	1	1	1	1	0.997	1	1	1	-0.001
15	WBGene00008673	F11A5.5	V	+	16200174	16200272	16199896	16200000	16200331	16200499	15	1	2	5	0	0	1	11	0	3	0	0	0	144	97	1	1	1	1	0.771	1	NA	1	-0.076
1601	WBGene00009578	F40F8.5	II	-	11133702	11133837	11133524	11133656	11133980	11134112	1601	790	844	828	1	0	0	836	743	731	0	0	2	236	115	1	1	0.997	1	1	1	1	0.994	0.001
1604	WBGene00009578	F40F8.5	II	-	11133702	11133837	11133352	11133475	11133980	11134112	1604	404	449	479	0	0	0	437	372	368	4	0	0	227	106	1	1	1	1	1	0.981	1	1	0.006
1612	WBGene00009578	F40F8.5	II	-	11133524	11133656	11133352	11133475	11133980	11134112	1612	325	361	392	0	0	0	416	307	370	4	0	0	221	106	1	1	1	1	1	0.98	1	1	0.007
1613	WBGene00009578	F40F8.5	II	-	11133524	11133656	11133352	11133475	11134336	11134594	1613	324	361	392	0	0	1	416	307	368	0	0	0	231	116	1	1	1	1	0.995	1	1	1	-0.002
1614	WBGene00020284	mel-46	IV	-	16862391	16862516	16861595	16861725	16862581	16862720	1614	115	87	86	3	0	1	109	62	151	0	2	8	221	120	1	1	0.954	1	0.979	1	0.944	0.911	0.026
1615	WBGene00021702	Y48G9A.9	III	+	2098050	2098266	2097111	2097313	2098504	2098688	1615	478	475	534	1	0	0	511	395	410	0	0	0	337	135	1	1	0.995	1	1	1	1	1	-0.002
1616	WBGene00003516	nab-1	I	+	4231573	4231762	4231142	4231225	4232495	4232703	1616	8	26	27	40	36	23	29	27	39	72	40	50	251	76	1	1	0.057	0.179	0.262	0.109	0.17	0.191	0.009
1617	WBGene00003516	nab-1	I	+	4229887	4230007	4229576	4229668	4230763	4230859	1617	267	257	117	2	0	0	263	320	429	0	0	0	130	39	1	1	0.976	1	1	1	1	1	-0.008
1618	WBGene00013541	Y75B8A.4	III	+	12108226	12108471	12107773	12107885	12108785	12109036	1618	380	321	295	0	2	0	370	360	378	0	0	0	336	105	1	1	1	0.98	1	1	1	1	-0.007
1619	WBGene00001002	div-1	III	-	10247021	10247201	10246267	10246447	10247380	10247709	1619	326	352	349	0	0	2	306	261	229	0	0	0	301	135	1	1	1	1	0.987	1	1	1	-0.004
1620	WBGene00016292	tbc-7	X	+	5142823	5142963	5142235	5142383	5143421	5143511	1620	197	254	125	0	0	0	205	172	279	0	0	4	214	83	1	1	1	1	1	1	1	0.964	0.012
1621	WBGene00016292	tbc-7	X	+	5140469	5140614	5139350	5139447	5140925	5141039	1621	1	0	0	37	47	16	0	7	2	36	25	49	197	62	1	1	0.008	0	0	0	0.081	0.013	-0.029
1622	WBGene00016292	tbc-7	X	+	5140778	5140804	5140469	5140614	5140925	5141039	1622	2	5	1	1	0	0	2	3	5	0	7	2	19	107	1	1	0.918	1	1	1	0.707	0.934	0.092
1624	WBGene00015735	pdfr-1	III	-	6634063	6634165	6632840	6633466	6634303	6634402	1624	10	19	14	2	0	0	31	26	18	1	0	1	147	92	1	1	0.758	1	1	0.951	1	0.918	-0.037
1625	WBGene00015735	pdfr-1	III	-	6634094	6634165	6632884	6633466	6634303	6634402	1625	31	43	33	2	0	0	25	29	34	1	0	1	85	92	1	1	0.944	1	1	0.964	1	0.974	0.002
1627	WBGene00016027	C23H5.8	IV	-	2112366	2112494	2111963	2112087	2112734	2112920	1627	673	635	749	46	30	48	854	804	707	55	25	15	224	117	1	1	0.884	0.917	0.891	0.89	0.944	0.961	-0.034
1628	WBGene00016027	C23H5.8	IV	-	2112407	2112494	2111890	2112087	2112734	2112920	1628	688	656	764	46	30	48	875	845	725	55	25	15	160	135	1	1	0.927	0.949	0.931	0.931	0.966	0.976	-0.022
1629	WBGene00016027	C23H5.8	IV	-	2112398	2112494	2111889	2112087	2112734	2112920	1629	1118	1009	1321	46	30	48	1428	1224	1116	55	25	15	178	135	1	1	0.949	0.962	0.954	0.952	0.974	0.983	-0.015
162	WBGene00004960	spe-6	III	+	11506511	11506663	11506172	11506271	11506894	11507134	162	264	261	297	0	0	1	217	159	116	0	0	0	230	92	1	1	1	1	0.992	1	1	1	-0.003
1630	WBGene00008228	C50B8.6	V	+	13579646	13579778	13579357	13579496	13580392	13580811	1630	110	129	133	19	55	74	91	47	55	37	24	25	247	132	1	1	0.756	0.556	0.49	0.568	0.511	0.54	0.061
1633	WBGene00020097	larp-1	III	-	5014968	5015019	5013080	5013273	5016296	5016351	1633	482	362	139	0	9	0	247	451	685	0	5	6	44	48	1	1	1	0.978	1	1	0.99	0.992	-0.001
1634	WBGene00020097	larp-1	III	-	5011139	5011316	5010543	5010989	5011472	5011671	1634	3272	3077	1658	71	101	38	2214	3239	3897	81	103	119	298	135	1	1	0.954	0.932	0.952	0.925	0.934	0.937	0.014
1635	WBGene00000186	ark-1	IV	-	12630093	12630268	12629239	12629474	12630694	12630780	1635	125	127	58	0	0	0	123	182	202	0	0	3	240	79	1	1	1	1	1	1	1	0.957	0.014
1636	WBGene00000186	ark-1	IV	-	12624915	12625448	12623655	12624127	12626351	12626721	1636	443	500	362	0	0	0	353	442	452	0	0	3	654	135	1	1	1	1	1	1	1	0.969	0.01
1637	WBGene00000537	clk-2	III	-	7517187	7517291	7515978	7517143	7517340	7517493	1637	99	49	61	0	0	0	66	41	54	2	0	0	194	135	1	1	1	1	1	0.958	1	1	0.014
1638	WBGene00021948	kvs-5	IV	+	751380	751434	751087	751288	751582	751684	1638	21	20	14	37	15	19	24	18	55	19	27	25	54	95	0.0946258	1	0.5	0.701	0.565	0.69	0.54	0.795	-0.086
1639	WBGene00021948	kvs-5	IV	+	750036	750060	749790	749971	750199	750292	1639	14	6	5	0	0	0	2	17	23	4	0	4	17	86	1	1	1	1	1	0.717	1	0.967	0.105
163	WBGene00012390	Y6B3B.5	I	-	13752315	13752424	13751232	13751438	13753550	13753763	163	117	111	122	2	0	0	126	129	121	0	0	0	204	135	1	1	0.975	1	1	1	1	1	-0.008
1640	WBGene00012971	Y48A6B.10	III	+	11042951	11042990	11042092	11042259	11043049	11043175	1640	43	34	16	32	36	5	21	12	59	8	20	42	48	119	1	1	0.769	0.701	0.888	0.867	0.598	0.777	0.039
1641	WBGene00012971	Y48A6B.10	III	+	11038430	11038511	11036983	11037064	11042092	11042259	1641	183	128	46	6	0	0	121	164	281	0	0	5	87	74	1	1	0.963	1	1	1	1	0.98	-0.006
1642	WBGene00006578	tli-1	I	-	10536906	10537250	10536666	10536762	10537566	10537760	1642	292	313	353	0	0	0	327	398	363	0	1	0	419	89	1	1	1	1	1	1	0.988	1	0.004
1643	WBGene00007094	B0019.2	I	+	12781227	12781284	12780247	12780454	12781536	12781813	1643	81	111	135	0	4	1	94	81	85	0	0	0	100	135	1	1	1	0.974	0.995	1	1	1	-0.01
1644	WBGene00007094	B0019.2	I	+	12780050	12780119	12779284	12779449	12780247	12780454	1644	127	133	95	0	0	0	98	79	92	3	0	0	124	135	1	1	1	1	1	0.973	1	1	0.009
1645	WBGene00013520	best-21	IV	+	15308533	15308677	15308021	15308099	15308932	15309108	1645	256	281	327	0	8	1	243	328	323	0	0	0	206	71	1	1	1	0.924	0.991	1	1	1	-0.028
1646	WBGene00007646	nkb-1	I	+	9431352	9431507	9431248	9431304	9431575	9431902	1646	1997	1889	1029	7	1	0	1616	1847	1923	0	0	0	190	49	1	1	0.987	0.998	1	1	1	1	-0.005
1647	WBGene00007646	nkb-1	I	+	9431353	9431507	9431270	9431304	9431575	9431902	1647	1288	1298	658	7	1	0	1026	1163	1210	0	0	0	167	27	1	1	0.967	0.995	1	1	1	1	-0.013
1648	WBGene00012114	T28B8.3	I	+	8156880	8157421	8155838	8156522	8157528	8157799	1648	4	1	3	1	0	0	4	20	10	0	0	0	662	135	1	1	0.449	1	1	1	1	1	-0.184
1649	WBGene00015249	otub-4	IV	-	3375338	3375500	3374434	3374785	3376171	3376484	1649	491	580	574	0	0	0	395	428	384	1	0	0	283	135	1	1	1	1	1	0.995	1	1	0.002
164	WBGene00008622	F09C8.2	X	-	16144206	16144326	16143344	16143552	16145725	16145979	164	129	115	103	0	0	0	116	147	175	0	0	6	226	135	1	1	1	1	1	1	1	0.946	0.018
1650	WBGene00018044	F35D11.3	II	+	4610725	4611083	4610563	4610670	4611135	4611238	1650	167	152	151	0	0	0	180	124	110	0	2	0	405	61	1	1	1	1	1	1	0.903	1	0.032
1651	WBGene00012524	Y32B12B.4	V	+	16561065	16561505	16556060	16556810	16562369	16562792	1651	350	416	390	3	2	3	271	265	290	0	0	1	561	135	1	1	0.966	0.98	0.969	1	1	0.986	-0.024
1652	WBGene00012524	Y32B12B.4	V	+	16558401	16559112	16556060	16556810	16560055	16560479	1652	359	336	322	1	3	0	283	262	339	0	6	2	832	135	1	1	0.983	0.948	1	1	0.876	0.965	0.03
1653	WBGene00012524	Y32B12B.4	V	+	16560055	16560479	16556060	16556810	16561065	16561505	1653	327	400	264	4	2	0	164	250	192	2	0	0	545	135	1	1	0.953	0.98	1	0.953	1	1	-0.007
1654	WBGene00007017	mdt-17	V	-	20262495	20262880	20257334	20257628	20264522	20264804	1654	1144	1155	830	0	1	0	924	855	1020	0	2	0	506	135	1	1	1	0.997	1	1	0.991	1	0.002
1655	WBGene00007017	mdt-17	V	-	20254871	20254992	20251953	20252304	20256307	20256525	1655	398	419	402	0	0	4	337	347	353	0	0	0	228	135	1	1	1	1	0.983	1	1	1	-0.006
1656	WBGene00007017	mdt-17	V	-	20254871	20255001	20251964	20252304	20256307	20256525	1656	476	481	453	0	0	4	286	363	291	0	0	0	246	135	1	1	1	1	0.984	1	1	1	-0.005
1658	WBGene00021444	Y39A3CR.3	III	+	1873717	1874029	1871918	1872277	1874525	1874761	1658	510	543	410	0	0	0	641	612	677	1	0	3	433	135	1	1	1	1	1	0.995	1	0.986	0.006
1659	WBGene00007810	C29F7.1	X	+	13413148	13413281	13412779	13412899	13413326	13413469	1659	96	66	72	0	0	0	48	62	78	0	6	0	230	113	0.288671	1	1	1	1	1	0.835	1	0.055
165	WBGene00004489	rps-20	I	-	14468842	14468939	14468649	14468789	14469014	14469103	165	39426	40069	43043	0	0	0	58224	45019	40522	0	0	1	125	80	1	1	1	1	1	1	1	1	0
1660	WBGene00007626	rnf-121	III	-	4169268	4169388	4168796	4169209	4169897	4170049	1660	490	520	574	0	0	2	688	445	474	0	0	0	226	135	1	1	1	1	0.994	1	1	1	-0.002
1661	WBGene00007215	C01A2.3	I	+	13388926	13389480	13387818	13388120	13389834	13390000	1661	1720	1664	1558	0	0	0	1886	1753	1759	1	0	0	675	135	1	1	1	1	1	0.997	1	1	0.001
1662	WBGene00021531	Y42G9A.1	III	+	6153511	6153620	6150274	6150384	6153685	6153817	1662	38	39	43	2	0	1	31	30	43	0	0	0	162	93	1	1	0.916	1	0.961	1	1	1	-0.041
1663	WBGene00013000	ddl-2	II	-	13545971	13546596	13542834	13543499	13547425	13547629	1663	469	412	272	0	0	0	333	353	526	0	0	2	746	135	1	1	1	1	1	1	1	0.979	0.007
1664	WBGene00007816	C30F2.2	X	-	16079645	16079781	16078433	16078506	16084362	16084737	1664	5	0	1	0	0	0	0	0	0	0	0	4	189	66	1	1	1	NA	1	NA	NA	0	1
1665	WBGene00014826	R13H4.2	V	+	11837635	11837702	11837482	11837540	11837750	11837911	1665	150	183	243	4	10	11	192	113	212	11	6	10	60	51	1	1	0.97	0.94	0.949	0.937	0.941	0.947	0.011
1666	WBGene00015943	tiar-1	II	-	5714292	5714356	5714061	5714157	5714493	5714590	1666	0	0	2	263	315	192	0	0	0	237	261	279	23	44	1	1	0	0	0.02	0	0	0	0.007
1668	WBGene00012037	T26E3.4	I	+	12667860	12667964	12667107	12667227	12668677	12668892	1668	557	535	634	0	5	2	664	514	458	2	0	0	172	113	1	1	1	0.986	0.995	0.995	1	1	-0.005
1669	WBGene00013080	Y51A2D.13	V	-	18573906	18574113	18573054	18573297	18574467	18574767	1669	600	759	668	0	0	4	736	613	776	0	0	2	328	135	1	1	1	1	0.986	1	1	0.994	-0.003
166	WBGene00017126	E04F6.6	II	-	7198979	7199078	7198772	7198934	7199273	7199565	166	217	191	129	0	0	0	276	199	370	0	1	0	184	135	1	1	1	1	1	1	0.993	1	0.002
1670	WBGene00006795	unc-61	V	-	14732583	14732724	14731774	14732264	14733075	14733157	1670	411	430	443	0	0	1	261	311	352	0	0	0	208	75	1	1	1	1	0.994	1	1	1	-0.002
1671	WBGene00022124	Y71F9AR.3	I	-	2995244	2995418	2993910	2994348	2995480	2995543	1671	74	49	78	0	3	0	65	44	71	0	0	0	216	56	1	1	1	0.809	1	1	1	1	-0.064
1672	WBGene00007820	clec-199	IV	+	17356905	17356947	17356548	17356590	17357210	17357372	1672	9	11	2	2	11	6	13	2	22	15	6	14	35	35	1	1	0.818	0.5	0.25	0.464	0.25	0.611	0.081
1679	WBGene00006999	zyx-1	II	+	13064885	13065078	13060625	13060902	13068739	13068909	1679	2612	2639	2120	0	0	11	2839	2813	3202	0	0	6	314	135	1	1	1	1	0.988	1	1	0.996	-0.003
167	WBGene00006543	tbx-2	III	-	5133501	5133578	5132560	5132707	5133823	5134014	167	26	15	34	0	0	3	32	21	40	0	0	0	140	135	1	1	1	1	0.916	1	1	1	-0.028
1680	WBGene00006999	zyx-1	II	+	13060625	13060902	13059686	13060027	13064885	13065078	1680	3270	3243	2433	23	26	31	3425	3523	3896	35	23	14	398	135	1	1	0.98	0.977	0.964	0.971	0.981	0.99	-0.007
1682	WBGene00022803	ZK688.9	III	-	7881520	7881603	7881116	7881438	7882184	7882301	1682	277	219	264	2	0	3	202	188	155	0	0	9	127	110	1	1	0.992	1	0.987	1	1	0.937	0.014
1683	WBGene00001747	gsp-1	V	+	10683304	10683535	10682913	10683045	10684245	10684709	1683	3152	2973	2152	0	0	1	2513	2546	2722	0	0	0	342	125	1	1	1	1	0.999	1	1	1	0
1684	WBGene00001248	elp-1	V	-	20767897	20767978	20767739	20767837	20768349	20768695	1684	24	8	4	1	6	0	14	8	10	3	5	0	104	91	1	1	0.955	0.538	1	0.803	0.583	1	0.036
1686	WBGene00016269	C30G4.4	X	-	17065123	17065281	17059648	17059709	17066011	17066141	1686	35	58	36	0	0	0	70	35	66	0	0	2	186	42	1	1	1	1	1	1	1	0.882	0.039
1687	WBGene00001368	exc-7	II	+	9579192	9579296	9578288	9578466	9579799	9579953	1687	87	106	57	5	9	6	115	185	197	13	8	15	194	135	1	1	0.924	0.891	0.869	0.86	0.941	0.901	-0.006
1688	WBGene00013803	snx-13	IV	-	17086336	17086435	17085234	17085692	17086486	17086728	1688	152	176	91	4	0	0	138	239	232	0	7	8	184	135	1	1	0.965	1	1	1	0.962	0.955	0.016
1689	WBGene00000908	daf-12	X	+	10665177	10665253	10664969	10665131	10665388	10666869	1689	89	139	47	4	0	0	77	98	172	0	0	0	138	135	1	1	0.956	1	1	1	1	1	-0.015
1690	WBGene00044623	bus-8	X	+	5494145	5494330	5493968	5494092	5494386	5494478	1690	548	435	356	0	0	0	1269	1169	1411	0	0	2	238	67	1	1	1	1	1	1	1	0.995	0.002
1691	WBGene00044623	bus-8	X	+	5493759	5493916	5493331	5493431	5493968	5494092	1691	198	207	157	0	0	0	570	495	537	0	0	2	218	75	1	1	1	1	1	1	1	0.989	0.004
1692	WBGene00020475	sut-1	II	-	1121587	1121805	1121012	1121188	1122667	1122866	1692	402	499	477	0	0	0	481	342	487	0	5	0	339	135	1	1	1	1	1	1	0.965	1	0.012
1693	WBGene00020475	sut-1	II	-	1121587	1121802	1121045	1121188	1122667	1122866	1693	277	331	356	0	0	0	363	258	332	0	5	0	336	135	1	1	1	1	1	1	0.954	1	0.015
1694	WBGene00007756	C27A7.5	V	-	12160858	12160951	12160297	12160437	12162242	12162297	1694	103	110	64	0	0	0	45	37	80	0	0	1	84	46	1	1	1	1	1	1	1	0.978	0.007
1695	WBGene00018579	acs-16	I	+	1477828	1478146	1477134	1477230	1478754	1478996	1695	123	139	147	0	0	0	206	171	147	0	0	1	393	89	1	1	1	1	1	1	1	0.971	0.01
1696	WBGene00003986	mct-4	X	-	4923313	4923475	4923104	4923230	4923527	4923754	1696	1008	1097	844	0	0	0	757	914	1027	3	0	0	267	119	1	1	1	1	1	0.991	1	1	0.003
1697	WBGene00003986	mct-4	X	-	4922706	4922841	4922017	4922088	4922929	4923055	1697	31	25	29	226	215	185	15	45	46	182	129	167	169	48	1	1	0.037	0.032	0.043	0.023	0.09	0.073	-0.025
1699	WBGene00021645	Y47G6A.19	I	-	3526109	3526168	3525842	3525939	3526493	3526607	1699	12	18	4	354	336	386	8	5	0	273	208	156	31	62	1	1	0.063	0.097	0.02	0.055	0.046	0	0.026
169	WBGene00015143	B0336.3	III	+	5712349	5712541	5711864	5712261	5712613	5713700	169	1175	1033	679	3	5	0	814	1030	995	20	11	48	313	135	0.560508	1	0.994	0.989	1	0.946	0.976	0.899	0.054
16	WBGene00021191	Y14H12B.1	II	+	3934614	3934713	3934452	3934561	3934759	3934846	16	97	137	86	265	253	224	85	67	86	185	142	116	96	47	1	1	0.152	0.21	0.158	0.184	0.188	0.266	-0.039
1700	WBGene00009825	F47G4.4	I	-	14066288	14066546	14065613	14065754	14067559	14067675	1700	157	127	68	0	5	0	107	146	122	0	0	0	352	108	1	1	1	0.886	1	1	1	1	-0.038
1701	WBGene00009825	F47G4.4	I	-	14067559	14067675	14066288	14066546	14068752	14068803	1701	84	47	33	0	0	0	76	71	63	0	2	0	127	44	1	1	1	1	1	1	0.925	1	0.025
1702	WBGene00018230	mage-1	I	+	2643127	2643313	2642922	2643066	2643361	2643771	1702	728	799	879	0	0	0	741	680	544	1	0	0	307	135	1	1	1	1	1	0.997	1	1	0.001
1704	WBGene00004384	rnp-1	V	+	12193136	12193313	12192692	12192839	12193610	12193701	1704	485	597	541	0	0	0	305	298	300	1	0	0	247	84	1	1	1	1	1	0.99	1	1	0.003
1705	WBGene00013156	Y53F4B.9	II	-	15005942	15006377	15004864	15005599	15007092	15007830	1705	1557	1754	1721	0	0	0	1251	1299	1399	0	8	0	556	135	1	1	1	1	1	1	0.975	1	0.008
1706	WBGene00012584	ceh-100	II	-	12602098	12602290	12600790	12600964	12603428	12603680	1706	279	138	115	4	0	0	122	204	232	0	0	0	313	135	1	1	0.968	1	1	1	1	1	-0.011
1707	WBGene00012584	ceh-100	II	-	12602098	12602284	12600790	12600964	12603428	12603680	1707	159	88	76	4	0	0	88	154	206	0	0	0	307	135	1	1	0.946	1	1	1	1	1	-0.018
1708	WBGene00013354	snx-6	V	-	17970156	17970306	17968546	17969330	17971401	17971581	1708	620	649	599	1	0	0	725	714	710	0	0	0	271	135	1	1	0.997	1	1	1	1	1	-0.001
1709	WBGene00013354	snx-6	V	-	17974736	17974938	17973065	17973187	17976188	17976312	1709	485	407	381	0	0	0	594	534	581	0	0	2	285	97	1	1	1	1	1	1	1	0.99	0.003
170	WBGene00021810	phf-15	III	+	3323649	3323764	3323503	3323574	3324638	3324888	170	74	105	60	0	0	0	89	65	69	0	2	0	145	64	1	1	1	1	1	1	0.935	1	0.022
1710	WBGene00000383	cdc-14	II	-	5591443	5591485	5590792	5590984	5591574	5592837	1710	26	26	20	278	279	198	19	35	25	171	136	163	70	135	0.168411	1	0.153	0.152	0.163	0.176	0.332	0.228	-0.089
1711	WBGene00001060	dpf-7	IV	-	4800399	4800538	4800235	4800352	4800742	4801104	1711	218	200	169	2	1	0	120	121	129	1	2	2	239	110	1	1	0.98	0.989	1	0.982	0.965	0.967	0.018
1713	WBGene00013308	nuo-3	IV	-	14797133	14797185	14796688	14797073	14797384	14797399	1713	394	493	508	893	982	873	528	452	363	1244	1179	1076	45	8	1	1	0.073	0.082	0.094	0.07	0.064	0.057	0.019
1714	WBGene00006504	kcc-1	IV	+	7207363	7207471	7206268	7206399	7209914	7210004	1714	78	38	22	0	0	0	86	131	169	0	0	3	139	72	1	1	1	1	1	1	1	0.967	0.011
1715	WBGene00022505	ZC21.3	III	+	8526793	8527252	8525389	8525469	8527841	8528614	1715	354	332	320	3	1	0	454	445	686	0	6	0	518	73	1	1	0.943	0.979	1	1	0.913	1	0.003
1716	WBGene00022505	ZC21.3	III	+	8526793	8527036	8525389	8525469	8527841	8528614	1716	182	177	193	3	1	0	262	306	440	0	6	0	302	73	1	1	0.936	0.977	1	1	0.925	1	-0.004
1718	WBGene00013969	tep-1	I	+	14996747	14996834	14996355	14996697	14996948	14997353	1718	212	220	107	0	0	3	365	318	605	6	0	0	160	135	1	1	1	1	0.968	0.981	1	1	-0.004
1719	WBGene00013969	tep-1	I	+	14999165	15000146	14998003	14998590	15000908	15001071	1719	2414	2306	2024	2	0	0	4174	3935	5169	0	9	3	1102	135	1	1	0.993	1	1	1	0.982	0.995	0.005
171	WBGene00013560	zip-12	III	+	12331664	12331817	12330572	12330872	12332040	12332275	171	224	196	303	5	14	12	239	232	191	0	0	5	274	135	0.438318	1	0.957	0.873	0.926	1	1	0.95	-0.065
1720	WBGene00021843	Y54E10BR.4	I	+	3017897	3018599	3015741	3015819	3019562	3019789	1720	2474	2708	2763	0	0	0	2689	2552	2923	0	0	1	759	71	1	1	1	1	1	1	1	0.996	0.001
1721	WBGene00001851	hif-1	V	+	20783325	20783528	20782663	20783222	20783737	20784065	1721	438	496	355	863	810	631	585	550	581	964	954	1245	324	135	1	1	0.175	0.203	0.19	0.202	0.194	0.163	0.003
1722	WBGene00020399	ztf-4	I	+	6927995	6928131	6927661	6927758	6928482	6928592	1722	292	334	355	4	1	5	326	290	198	0	3	1	181	58	1	1	0.959	0.991	0.958	1	0.969	0.984	-0.015
1723	WBGene00020399	ztf-4	I	+	6927100	6927169	6926564	6926730	6927449	6927555	1723	177	196	133	0	0	1	113	179	154	0	0	0	88	99	1	1	1	1	0.993	1	1	1	-0.002
1725	WBGene00007577	nrde-1	III	+	3716799	3716948	3715952	3716186	3717116	3717244	1725	201	279	181	0	0	0	184	177	109	1	0	1	256	121	1	1	1	1	1	0.989	1	0.981	0.01
1728	WBGene00021771	Y51F10.10	I	-	1953348	1953624	1951129	1951234	1955269	1955446	1728	296	352	400	2	0	0	292	212	227	0	0	0	360	98	1	1	0.976	1	1	1	1	1	-0.008
1729	WBGene00021771	Y51F10.10	I	-	1956864	1957053	1955269	1955446	1958058	1958165	1729	391	329	347	0	0	2	302	303	337	1	0	1	275	100	1	1	1	1	0.984	0.991	1	0.992	0
172	WBGene00013560	zip-12	III	+	12330572	12330872	12327805	12327985	12331664	12331817	172	232	213	346	1	0	1	236	253	181	0	0	0	421	135	1	1	0.987	1	0.991	1	1	1	-0.007
1730	WBGene00010774	K11E4.2	X	+	13718073	13718226	13717589	13717728	13718617	13718785	1730	83	93	69	18	11	19	83	44	29	21	22	0	271	132	1	1	0.692	0.805	0.639	0.658	0.493	1	-0.005
1732	WBGene00013687	exoc-8	I	-	14638602	14638940	14637336	14637497	14641148	14641488	1732	1172	1051	1013	0	0	0	1143	933	1007	1	0	0	459	135	1	1	1	1	1	0.997	1	1	0.001
1733	WBGene00006470	tag-120	V	-	9709104	9709162	9708957	9709052	9709738	9709814	1733	18	31	19	0	0	0	33	21	25	0	2	0	4	22	1	1	1	1	1	1	0.983	1	0.006
1734	WBGene00021814	Y53G8AR.7	III	+	3288924	3289038	3288209	3288323	3289994	3290212	1734	174	137	164	0	0	0	150	100	106	1	0	0	186	107	1	1	1	1	1	0.989	1	1	0.004
1736	WBGene00012348	pptr-1	V	+	16365768	16365881	16364050	16364341	16366595	16367539	1736	605	681	450	0	0	0	550	547	614	3	0	0	212	135	1	1	1	1	1	0.992	1	1	0.003
1737	WBGene00017380	F11D5.1	X	+	3345284	3345347	3344883	3345131	3345392	3345479	1737	57	33	34	2	6	4	71	36	61	3	9	0	57	80	1	1	0.976	0.885	0.923	0.971	0.849	1	-0.012
1738	WBGene00019580	oac-58	IV	-	12309260	12309381	12308885	12308997	12309654	12309764	1738	7	3	1	1	0	0	0	3	3	0	0	0	166	73	1	1	0.755	1	1	NA	1	1	-0.082
1739	WBGene00021749	Y50D4C.5	V	-	1000179	1000335	998445	998640	1003119	1003592	1739	336	211	184	0	2	0	147	186	189	0	0	0	277	135	1	1	1	0.981	1	1	1	1	-0.006
173	WBGene00013560	zip-12	III	+	12329463	12329812	12327805	12327985	12330572	12330872	173	389	465	472	1	0	0	432	439	392	3	0	0	470	135	1	1	0.991	1	1	0.976	1	1	0.005
1740	WBGene00021749	Y50D4C.5	V	-	1001150	1001919	1000179	1000335	1003119	1003592	1740	1284	1074	779	1	0	0	761	838	1120	0	0	0	890	135	1	1	0.995	1	1	1	1	1	-0.002
1741	WBGene00007455	ugt-22	IV	+	13640427	13640604	13639322	13639514	13640754	13640887	1741	1775	1494	1293	0	0	1	1250	1089	1275	0	0	0	289	126	1	1	1	1	0.998	1	1	1	-0.001
1742	WBGene00007024	mdt-28	I	+	7057999	7058077	7057357	7057954	7058132	7058336	1742	698	873	679	0	0	0	882	968	995	0	3	0	142	135	1	1	1	1	1	1	0.997	1	0.001
1743	WBGene00007024	mdt-28	I	+	7057990	7058077	7057357	7057954	7058132	7058336	1743	429	507	373	0	0	0	444	436	500	0	3	0	160	135	1	1	1	1	1	1	0.992	1	0.003
1744	WBGene00007520	C11E4.6	X	+	9614520	9614691	9613577	9614098	9614761	9614984	1744	88	71	38	0	0	0	93	157	153	2	1	2	292	135	1	1	1	1	1	0.956	0.986	0.973	0.028
1745	WBGene00017909	F28H1.4	I	-	3974587	3974695	3974110	3974267	3974840	3974956	1745	402	55	401	3	0	4	176	189	26	0	0	0	176	109	1	1	0.988	1	0.984	1	1	1	-0.009
1746	WBGene00011299	ikke-1	III	-	9047675	9047743	9046497	9046585	9047842	9048646	1746	2	0	4	39	52	82	4	0	0	34	46	60	68	81	1	1	0.058	0	0.055	0.123	0	0	-0.003
1747	WBGene00011299	ikke-1	III	-	9046497	9046585	9046054	9046411	9047842	9048646	1747	139	140	221	1	0	0	133	134	157	3	0	0	162	135	1	1	0.991	1	1	0.974	1	1	0.006
1749	WBGene00011299	ikke-1	III	-	9047675	9047731	9046497	9046585	9047842	9048646	1749	27	53	39	39	52	82	33	25	34	34	46	60	49	81	1	1	0.534	0.628	0.44	0.616	0.473	0.484	0.01
174	WBGene00020403	T10B11.7	I	-	6946322	6946360	6946063	6946157	6946523	6946696	174	80	116	59	9	9	3	78	55	64	1	0	0	31	87	1	1	0.961	0.973	0.982	0.995	1	1	-0.026
1750	WBGene00014120	ZK858.7	I	-	9142366	9142564	9141928	9142250	9142620	9142818	1750	807	780	750	0	0	2	580	416	497	0	0	0	319	135	1	1	1	1	0.994	1	1	1	-0.002
1751	WBGene00002076	imb-2	II	+	14365822	14367214	14365704	14365774	14367387	14367721	1751	3583	3395	2174	4	0	0	2044	2515	3505	0	0	8	1441	63	1	1	0.975	1	1	1	1	0.95	0.008
1752	WBGene00020230	nep-2	II	-	2721208	2721267	2720186	2720306	2721595	2721693	1752	107	73	42	0	0	4	71	82	126	0	0	3	38	69	1	1	1	1	0.95	1	1	0.987	-0.012
1753	WBGene00021425	ppgn-1	IV	-	2338182	2338452	2334695	2335085	2339714	2339953	1753	769	857	802	0	0	4	784	849	876	0	0	7	391	135	1	1	1	1	0.986	1	1	0.977	0.003
1754	WBGene00021425	ppgn-1	IV	-	2347483	2347624	2345054	2345313	2348203	2348564	1754	300	285	213	1	0	5	309	335	542	11	0	3	268	135	1	1	0.993	1	0.955	0.934	1	0.989	0.008
1755	WBGene00021425	ppgn-1	IV	-	2345054	2345313	2342528	2342808	2347483	2347624	1755	558	512	506	3	2	0	723	680	810	0	4	0	379	134	1	1	0.985	0.989	1	1	0.984	1	-0.003
1756	WBGene00003107	mab-10	II	+	10531669	10532095	10530912	10531308	10532501	10532637	1756	221	194	118	0	0	0	680	535	891	0	3	0	541	129	1	1	1	1	1	1	0.977	1	0.008
1757	WBGene00020868	eif-1	II	-	4993272	4993322	4991340	4991442	4993368	4993470	1757	76	52	78	2	0	0	76	67	60	0	0	0	6	55	1	1	0.997	1	1	1	1	1	-0.001
1758	WBGene00009920	abts-1	I	-	8302896	8303058	8301844	8302033	8303642	8303746	1758	0	0	1	167	112	52	0	1	6	109	157	166	245	97	1	1	0	0	0.008	0	0.003	0.014	-0.003
1759	WBGene00000523	clc-2	X	+	7431881	7432022	7431728	7431829	7432845	7432940	1759	26	18	21	0	0	0	28	20	46	1	0	0	180	47	1	1	1	1	1	0.88	1	1	0.04
175	WBGene00009443	F35G12.7	III	-	4586918	4587006	4586467	4586874	4587054	4587114	175	114	84	113	0	1	0	135	69	63	0	0	0	81	53	1	1	1	0.982	1	1	1	1	-0.006
1760	WBGene00001172	egl-3	V	-	10172059	10172113	10171916	10172009	10172623	10172765	1760	123	109	70	0	0	0	173	313	372	1	0	0	47	86	1	1	1	1	1	0.997	1	1	0.001
1761	WBGene00008260	C52G5.2	X	+	12843791	12843860	12843313	12843452	12844136	12844237	1761	1037	969	885	0	0	0	1274	994	968	1	0	0	80	91	1	1	1	1	1	0.999	1	1	0
1762	WBGene00000762	coq-2	III	+	6937599	6937770	6937388	6937474	6938411	6938545	1762	30	53	40	48	53	64	50	35	41	54	53	59	228	71	1	1	0.163	0.237	0.163	0.224	0.171	0.178	-0.003
1765	WBGene00004830	slo-1	V	+	18503100	18503166	18502792	18502895	18504146	18504231	1765	0	0	0	13	5	8	0	2	0	15	4	32	22	39	1	1	0	0	0	0	0.47	0	-0.157
1767	WBGene00000789	cpz-2	V	+	13381631	13381850	13381362	13381584	13381894	13382177	1767	3421	3338	3356	0	0	1	5634	5175	5869	0	0	4	340	135	1	1	1	1	0.999	1	1	0.998	0
1768	WBGene00017074	D2096.7	IV	-	8376530	8376666	8376292	8376475	8376724	8376835	1768	252	247	254	0	0	0	225	189	180	0	0	1	227	104	1	1	1	1	1	1	1	0.988	0.004
176	WBGene00009618	F41E7.2	X	+	10276028	10276196	10275880	10275974	10277063	10277161	176	36	10	25	0	0	0	50	33	42	0	1	0	197	43	1	1	1	1	1	1	0.878	1	0.041
1770	WBGene00019535	K08D10.12	IV	+	4178735	4179009	4178462	4178556	4179262	4179534	1770	145	228	193	10	26	6	146	148	122	13	0	0	347	87	0.179086	1	0.784	0.687	0.89	0.738	1	1	-0.126
1771	WBGene00008603	F09B9.4	X	+	10161223	10161268	10161014	10161175	10161318	10161450	1771	375	405	370	13	33	11	585	535	509	33	16	31	66	125	1	1	0.982	0.959	0.985	0.971	0.984	0.969	0.001
1772	WBGene00021161	Y4C6B.7	IV	-	5352977	5353039	5352244	5352296	5353292	5353418	1772	154	108	188	1	0	0	227	192	228	0	0	0	39	29	1	1	0.991	1	1	1	1	1	-0.003
1774	WBGene00016261	C30F12.2	I	-	6969610	6969764	6969446	6969562	6969849	6969975	1774	257	203	160	1	0	10	234	216	168	3	0	0	233	93	1	1	0.99	1	0.865	0.969	1	1	-0.038
1775	WBGene00015026	B0207.1	I	+	5966527	5966685	5966257	5966480	5966817	5967070	1775	119	88	97	2	0	0	134	94	56	0	0	0	279	135	1	1	0.966	1	1	1	1	1	-0.011
1778	WBGene00016325	C32E8.9	I	-	3795518	3795608	3795113	3795467	3797795	3797966	1778	243	327	245	0	0	3	423	319	458	0	0	5	166	135	1	1	1	1	0.985	1	1	0.987	-0.001
1779	WBGene00016325	C32E8.9	I	-	3795113	3795467	3794552	3794804	3797795	3797966	1779	380	312	431	2	0	0	537	390	523	0	0	0	475	135	1	1	0.982	1	1	1	1	1	-0.006
177	WBGene00000163	apb-3	I	+	7856852	7857274	7855589	7856583	7857449	7857834	177	1064	1159	1082	0	1	0	1034	964	974	0	0	0	543	135	1	1	1	0.997	1	1	1	1	-0.001
1780	WBGene00006662	twk-7	III	-	8641800	8641890	8641206	8641290	8643262	8643378	1780	3	7	0	4	5	0	6	5	10	3	2	1	82	51	1	1	0.318	0.465	NA	0.554	0.609	0.861	-0.283
1782	WBGene00022280	Y74C10AL.2	I	-	2470850	2471062	2468786	2469167	2471868	2471935	1782	1303	1450	1410	0	1	0	1692	1262	1268	0	0	0	258	60	1	1	1	0.997	1	1	1	1	-0.001
1783	WBGene00044393	ZK1248.20	II	+	5816726	5816852	5816645	5816680	5816893	5817306	1783	28	44	34	0	4	0	40	14	4	0	0	5	131	28	0.351591	1	1	0.702	1	1	1	0.146	0.185
1784	WBGene00015057	gad-3	V	-	9170208	9170299	9169993	9170163	9170345	9170650	1784	48	37	25	0	0	0	84	104	84	2	0	0	168	135	1	1	1	1	1	0.971	1	1	0.01
1785	WBGene00006808	unc-76	V	+	15077574	15077604	15076935	15077092	15078351	15078454	1785	0	6	2	129	172	121	2	5	0	100	119	125	23	96	1	1	0	0.127	0.065	0.077	0.149	0	-0.011
1786	WBGene00012972	rsa-2	III	+	11067153	11067621	11065768	11066827	11068556	11068758	1786	1725	1677	1861	2	0	0	1210	1102	955	0	0	0	589	135	1	1	0.995	1	1	1	1	1	-0.002
1787	WBGene00019841	R02F11.3	V	-	4805150	4805216	4804051	4804439	4805438	4805564	1787	60	29	34	8	8	13	47	47	91	6	26	13	102	119	1	1	0.897	0.809	0.753	0.901	0.678	0.891	-0.004
178	WBGene00019726	M02B7.5	IV	-	3808820	3809294	3807699	3808208	3810091	3810539	178	1328	1478	1177	0	0	3	869	1122	1196	0	0	0	595	135	1	1	1	1	0.989	1	1	1	-0.004
1790	WBGene00021248	Y22D7AL.10	III	-	1618270	1618390	1617153	1617440	1618729	1618843	1790	5883	5574	6022	0	2	0	8984	6955	9207	0	0	0	198	107	1	1	1	0.999	1	1	1	1	0
1791	WBGene00020491	T13G4.4	X	-	1189841	1190009	1189466	1189666	1190214	1190470	1791	135	86	197	0	0	1	186	109	130	0	0	0	289	135	1	1	1	1	0.989	1	1	1	-0.004
1793	WBGene00008386	D1081.8	I	+	8495019	8495102	8492143	8493490	8495149	8495268	1793	625	642	657	1	0	0	630	478	512	0	0	0	129	112	1	1	0.998	1	1	1	1	1	-0.001
1794	WBGene00010987	R03C1.1	II	-	14908277	14908628	14908080	14908134	14909127	14909232	1794	265	266	286	13	19	12	90	90	50	5	3	1	347	10	0.736525	1	0.37	0.287	0.407	0.342	0.464	0.59	-0.111
1796	WBGene00012676	pro-3	V	-	19117626	19117833	19114317	19114674	19118215	19118412	1796	528	539	286	1	0	0	322	439	594	0	0	0	328	135	1	1	0.995	1	1	1	1	1	-0.002
1797	WBGene00019940	npp-21	II	+	7606770	7606929	7606589	7606725	7606975	7607365	1797	963	1108	914	0	0	0	929	987	999	0	2	11	274	129	1	1	1	1	1	1	0.996	0.977	0.009
1798	WBGene00019940	npp-21	II	+	7605571	7605808	7604141	7604190	7605856	7606229	1798	957	775	514	0	0	0	573	715	1032	1	0	1	265	42	1	1	1	1	1	0.989	1	0.994	0.006
1799	WBGene00012712	ttm-1	III	-	12954540	12955333	12952969	12953353	12965173	12965343	1799	735	748	814	0	0	0	689	644	704	0	4	0	914	135	1	1	1	1	1	1	0.96	1	0.013
179	WBGene00019726	M02B7.5	IV	-	3817263	3817332	3815102	3815230	3819099	3819323	179	53	85	42	23	0	10	63	83	94	15	11	22	110	121	1	1	0.717	1	0.822	0.822	0.892	0.825	0
17	WBGene00021876	Y54G2A.11	IV	-	2769605	2769844	2768164	2768629	2770668	2771109	17	656	557	583	2	6	0	314	231	415	0	5	0	360	135	1	1	0.992	0.972	1	1	0.945	1	0.006
1800	WBGene00021657	Y48G1A.1	I	+	353743	353964	352865	353172	354380	354699	1800	121	171	103	1	0	0	139	156	117	0	0	0	342	135	1	1	0.979	1	1	1	1	1	-0.007
1802	WBGene00008345	C56A3.6	V	-	13554887	13554986	13554423	13554521	13555099	13555180	1802	63	79	92	1	2	1	63	53	48	3	0	0	79	30	1	1	0.96	0.938	0.972	0.889	1	1	-0.006
1804	WBGene00008345	C56A3.6	V	-	13555099	13555180	13554887	13554986	13555702	13555785	1804	29	52	23	0	0	1	12	41	20	3	1	0	46	33	0.748131	1	1	1	0.943	0.742	0.967	1	0.078
1806	WBGene00008345	C56A3.6	V	-	13554578	13554635	13554423	13554521	13554887	13554986	1806	0	0	1	52	55	79	0	0	0	54	28	43	13	48	1	1	0	0	0.045	0	0	0	0.015
1808	WBGene00021103	eri-3	II	+	1127383	1127472	1126750	1126984	1127625	1127787	1808	275	267	358	0	0	3	216	102	120	0	3	0	164	135	1	1	1	1	0.99	1	0.966	1	0.008
1809	WBGene00018974	fcho-1	II	+	1313165	1313264	1312616	1312792	1315960	1316360	1809	175	155	99	2	0	0	82	107	168	0	0	0	184	135	1	1	0.985	1	1	1	1	1	-0.005
180	WBGene00008502	skih-2	IV	-	11137474	11137555	11137214	11137426	11138086	11138611	180	259	258	253	0	0	0	258	208	241	0	3	3	148	135	1	1	1	1	1	1	0.984	0.987	0.01
1810	WBGene00021389	Y38A10A.2	V	-	6057672	6057794	6057363	6057618	6057853	6058067	1810	132	75	136	0	0	0	202	161	196	0	7	0	230	135	1	1	1	1	1	1	0.931	1	0.023
1811	WBGene00004116	pqn-27	II	-	13451306	13451834	13448834	13449573	13453621	13453978	1811	1801	1963	1827	0	0	0	2194	1636	1859	3	0	0	649	135	1	1	1	1	1	0.993	1	1	0.002
1813	WBGene00021186	Y9D1A.1	II	+	7447484	7447588	7447333	7447437	7447635	7447757	1813	1	7	0	0	0	0	0	7	0	0	0	1	136	77	1	1	1	1	NA	NA	1	0	0.5
1814	WBGene00011268	pde-12	III	-	10841888	10842561	10840742	10840917	10843234	10843336	1814	877	749	897	0	2	5	826	620	721	0	0	0	754	95	1	1	1	0.979	0.958	1	1	1	-0.021
1816	WBGene00006812	unc-80	V	+	20889839	20889971	20889614	20889716	20890251	20890413	1816	5	0	0	10	0	0	6	25	6	0	1	0	210	95	1	1	0.184	NA	NA	1	0.919	1	-0.789
1818	WBGene00006812	unc-80	V	+	20891418	20891445	20891262	20891338	20891717	20892633	1818	2	0	0	7	7	0	0	0	2	0	0	5	20	69	1	1	0.496	0	NA	NA	NA	0.58	-0.332
1819	WBGene00006812	unc-80	V	+	20893584	20893620	20893260	20893499	20894013	20894100	1819	0	0	0	5	0	0	1	0	0	0	3	10	29	80	1	1	0	NA	NA	1	0	0	-0.333
181	WBGene00020581	T19D12.6	II	-	6640073	6640148	6638785	6639056	6640743	6640911	181	210	189	182	1	0	0	285	309	319	0	0	0	136	135	1	1	0.995	1	1	1	1	1	-0.002
1821	WBGene00011548	T06G6.6	I	+	12718766	12718847	12718361	12718439	12718954	12719067	1821	19	4	17	64	106	94	96	27	78	493	283	273	55	42	1	1	0.185	0.028	0.121	0.129	0.068	0.179	-0.014
1822	WBGene00004190	pars-2	I	+	12490207	12490393	12489427	12489826	12490609	12490887	1822	579	633	608	0	0	0	582	518	414	0	1	0	307	135	1	1	1	1	1	1	0.996	1	0.001
1823	WBGene00017983	F32D1.3	V	-	4356068	4356154	4355345	4355584	4361405	4361552	1823	4	11	0	0	0	0	4	2	10	0	4	0	158	135	1	1	1	1	NA	1	0.299	1	0.234
1824	WBGene00017983	F32D1.3	V	-	4358130	4358307	4356068	4356154	4361405	4361552	1824	5	11	8	0	0	0	6	18	29	3	0	0	242	79	1	1	1	1	1	0.395	1	1	0.202
1825	WBGene00019859	R03H10.7	II	-	4177943	4178039	4177248	4177897	4178293	4178536	1825	4	10	17	0	3	0	8	20	26	0	0	0	178	135	1	1	1	0.717	1	1	1	1	-0.094
1827	WBGene00008311	rskn-2	I	+	8017133	8017255	8016871	8016961	8017783	8017892	1827	115	125	105	0	1	1	105	138	96	0	0	0	145	50	1	1	1	0.977	0.973	1	1	1	-0.017
1828	WBGene00013434	Y66D12A.8	III	+	11576549	11576951	11574218	11574371	11578467	11578723	1828	1877	2114	2127	0	0	0	1577	1449	1528	0	0	5	523	135	1	1	1	1	1	1	1	0.987	0.004
1829	WBGene00021697	gcn-1	III	+	2190989	2191212	2189302	2189780	2192295	2192714	1829	919	927	700	2	0	0	835	1057	1261	0	0	0	344	135	1	1	0.994	1	1	1	1	1	-0.002
182	WBGene00014051	spv-1	II	-	7917012	7917093	7916203	7916346	7924190	7924268	182	52	18	30	1	0	0	65	72	79	0	0	0	84	71	1	1	0.978	1	1	1	1	1	-0.007
1831	WBGene00008856	F15D3.6	I	-	11575615	11575702	11574157	11574331	11576689	11576855	1831	760	874	688	2	10	6	671	653	551	2	8	3	160	135	1	1	0.997	0.987	0.99	0.996	0.986	0.994	-0.001
1832	WBGene00008856	F15D3.6	I	-	11574157	11574331	11573263	11573329	11576689	11576855	1832	267	358	314	0	2	1	300	270	274	0	0	0	219	59	1	1	1	0.98	0.988	1	1	1	-0.011
1833	WBGene00004381	rnf-5	III	-	4165089	4165360	4164271	4164664	4165917	4166164	1833	912	1096	1064	0	0	3	830	781	909	0	0	0	392	135	1	1	1	1	0.992	1	1	1	-0.003
1834	WBGene00003220	mes-2	II	+	14386229	14386447	14385025	14385594	14386867	14387060	1834	249	359	265	1	0	0	239	228	249	0	0	0	339	135	1	1	0.99	1	1	1	1	1	-0.003
1835	WBGene00003220	mes-2	II	+	14386036	14386185	14385025	14385594	14386229	14386447	1835	345	282	264	0	0	1	257	281	373	4	0	0	270	135	1	1	1	1	0.992	0.97	1	1	0.007
1836	WBGene00003905	pad-1	I	+	12884459	12884519	12883965	12884176	12885016	12886006	1836	61	44	14	15	0	0	23	73	148	0	2	4	106	135	1	1	0.838	1	1	1	0.979	0.979	-0.04
1837	WBGene00003905	pad-1	I	+	12893320	12893845	12892100	12892398	12894492	12894734	1837	928	800	443	0	0	0	722	928	1302	4	0	0	646	135	1	1	1	1	1	0.974	1	1	0.009
1838	WBGene00003905	pad-1	I	+	12901052	12901375	12898905	12899118	12902231	12902804	1838	739	772	590	1	0	0	894	795	890	0	0	0	444	135	1	1	0.996	1	1	1	1	1	-0.001
1839	WBGene00012149	VF13D12L.3	II	+	11712147	11712283	11707307	11707460	11712564	11712683	1839	1139	946	1122	0	1	0	1064	887	949	0	0	0	235	112	1	1	1	0.998	1	1	1	1	-0.001
1840	WBGene00194650	C36A4.14	III	-	3831008	3831172	3830278	3830928	3831341	3831422	1840	16	44	9	0	0	0	20	6	0	0	0	3	224	74	1	1	1	1	1	1	1	0	0.333
1841	WBGene00006594	tom-1	I	+	5557959	5557971	5557668	5557782	5559328	5559474	1841	1	0	0	56	41	26	0	1	0	45	56	47	5	107	1	1	0.276	0	0	0	0.276	0	0
1846	WBGene00003936	pat-12	III	-	730591	730684	730308	730437	731531	731618	1846	90	75	54	0	1	0	66	77	74	0	0	0	104	67	1	1	1	0.98	1	1	1	1	-0.007
1847	WBGene00003936	pat-12	III	-	730591	730684	729985	730144	731531	731618	1847	204	182	154	2	21	7	211	218	212	12	9	8	117	80	1	1	0.986	0.856	0.938	0.923	0.943	0.948	-0.011
184	WBGene00001596	gld-2	I	+	6382245	6382445	6378511	6378704	6382969	6383084	184	853	573	280	1	0	0	384	582	682	0	0	0	294	108	1	1	0.997	1	1	1	1	1	-0.001
1850	WBGene00003936	pat-12	III	-	730308	730437	729985	730144	731531	731618	1850	205	154	163	2	21	7	124	95	171	12	9	8	189	80	1	1	0.977	0.756	0.908	0.814	0.817	0.9	0.037
1851	WBGene00022240	shl-1	IV	-	6383089	6383317	6381802	6382251	6383880	6384070	1851	72	70	56	0	0	0	52	77	143	0	2	0	349	135	1	1	1	1	1	1	0.937	1	0.021
1852	WBGene00013353	Y59A8B.21	V	+	17986887	17987071	17986257	17986410	17988242	17988369	1852	490	342	194	27	30	16	208	274	400	7	9	10	290	120	0.14357	1	0.882	0.825	0.834	0.925	0.926	0.943	-0.084
1853	WBGene00022493	mrpl-45	III	-	1201474	1201649	1200199	1200471	1201819	1202008	1853	1003	892	738	5	0	0	1002	817	1491	0	5	1	296	135	1	1	0.989	1	1	1	0.987	0.999	0.001
1854	WBGene00007099	trx-2	V	+	10314870	10314960	10314640	10314823	10315015	10315776	1854	1306	1237	1406	0	0	0	1658	1720	1849	9	0	0	166	135	1	1	1	1	1	0.993	1	1	0.002
1856	WBGene00003003	lin-14	X	+	11482543	11482623	11481435	11481639	11483105	11483282	1856	100	117	43	0	0	0	106	102	172	2	0	0	146	135	1	1	1	1	1	0.98	1	1	0.007
1857	WBGene00001650	gon-1	IV	-	9942310	9942355	9941726	9942055	9942443	9942592	1857	0	0	0	96	29	14	5	1	2	40	93	140	76	135	1	1	0	0	0	0.182	0.019	0.025	-0.075
1858	WBGene00219707	linc-8	II	-	2502631	2502813	2501837	2502263	2503425	2503518	1858	52	63	61	3	0	0	82	79	108	0	0	0	254	86	1	1	0.854	1	1	1	1	1	-0.049
1859	WBGene00017732	F23C8.3	I	+	2442229	2442360	2439582	2439820	2442666	2442946	1859	24	33	53	0	0	2	102	52	45	0	0	0	248	135	1	1	1	1	0.935	1	1	1	-0.022
185	WBGene00185078	F40G9.17	III	+	197107	197257	195291	195447	197863	198036	185	621	688	713	1	0	0	849	595	631	5	0	0	271	135	1	1	0.997	1	1	0.988	1	1	0.003
1860	WBGene00004271	rab-7	II	-	11966083	11966291	11965338	11965741	11966441	11966593	1860	1829	1952	1614	0	4	0	1842	1516	1590	0	0	0	329	135	1	1	1	0.995	1	1	1	1	-0.002
1861	WBGene00021753	Y50D7A.3	III	+	261124	261389	259274	259519	263055	263160	1861	450	403	474	2	0	2	441	428	519	0	0	0	349	98	1	1	0.984	1	0.985	1	1	1	-0.01
1862	WBGene00021753	Y50D7A.3	III	+	263055	263160	261124	261389	263779	263950	1862	312	293	376	3	2	2	308	297	396	0	0	0	196	135	1	1	0.986	0.99	0.992	1	1	1	-0.011
1863	WBGene00013733	Y111B2A.9	III	-	12561804	12561879	12561314	12561457	12562603	12563078	1863	99	98	53	0	0	0	66	64	112	0	2	0	136	135	1	1	1	1	1	1	0.969	1	0.01
1864	WBGene00009403	F35C11.4	II	+	8250987	8251129	8250802	8250937	8251581	8251981	1864	111	121	123	0	0	0	127	104	101	4	0	0	263	128	1	1	1	1	1	0.939	1	1	0.02
1866	WBGene00018908	fncm-1	I	+	5193549	5193655	5193028	5193154	5193915	5194014	1866	33	62	49	0	0	1	34	28	15	0	0	0	139	76	1	1	1	1	0.964	1	1	1	-0.012
1868	WBGene00003243	mig-10	III	+	8303854	8304670	8303366	8303451	8305126	8305273	1868	1028	1107	891	0	0	0	1452	1376	1735	0	10	0	880	78	1	1	1	1	1	1	0.924	1	0.025
1869	WBGene00001019	dnj-1	IV	+	11303836	11304000	11301201	11301433	11304220	11304787	1869	736	724	717	0	1	4	816	632	660	0	2	0	285	135	1	1	1	0.997	0.988	1	0.993	1	-0.003
186	WBGene00019237	H24G06.1	V	+	9457080	9457317	9456569	9456881	9457844	9458292	186	83	73	72	104	107	88	91	111	92	113	132	134	358	135	1	1	0.231	0.205	0.236	0.233	0.241	0.206	-0.003
1870	WBGene00001673	gpa-11	II	+	4248309	4248408	4247196	4247334	4251368	4251470	1870	0	6	1	0	0	0	0	4	0	2	0	0	140	91	1	1	NA	1	1	0	1	NA	0.5
1871	WBGene00014214	ZK1073.2	X	+	16121174	16121384	16120221	16120333	16122968	16123071	1871	175	215	134	1	0	0	213	151	175	0	0	0	262	66	1	1	0.978	1	1	1	1	1	-0.007
1872	WBGene00006863	gyg-1	X	+	3539895	3539952	3539212	3539342	3540502	3540887	1872	37	38	30	752	800	854	55	30	24	1257	871	986	88	123	1	1	0.064	0.062	0.047	0.058	0.046	0.033	0.012
1873	WBGene00006863	gyg-1	X	+	3539445	3539823	3539212	3539342	3539895	3539952	1873	101	103	93	4	0	0	81	98	120	5	0	0	402	38	1	1	0.705	1	1	0.605	1	1	0.033
1874	WBGene00013851	ZC101.1	II	-	14677658	14677787	14676525	14676972	14681142	14681323	1874	99	45	28	0	0	0	90	162	309	1	0	0	244	135	1	1	1	1	1	0.98	1	1	0.007
1875	WBGene00020556	pamn-1	I	+	5705532	5706047	5705239	5705452	5706236	5706838	1875	110	140	118	2	0	0	242	304	313	0	0	0	636	135	1	1	0.921	1	1	1	1	1	-0.026
1876	WBGene00002183	kat-1	II	+	7074874	7075214	7074689	7074825	7075288	7075551	1876	7854	8383	9096	0	0	1	9395	8099	7960	0	0	0	455	129	1	1	1	1	1	1	1	1	0
1877	WBGene00013135	rga-2	I	+	11984966	11985072	11984396	11984745	11985269	11985617	1877	39	23	48	0	0	0	116	63	61	0	0	7	198	135	1	1	1	1	1	1	1	0.856	0.048
1878	WBGene00004908	snf-9	IV	+	17313931	17314051	17313772	17313886	17314094	17314460	1878	367	338	384	1	3	0	193	153	148	2	0	1	198	107	1	1	0.995	0.984	1	0.981	1	0.988	0.003
1879	WBGene00021256	Y22D7AR.2	III	+	1706428	1707035	1705945	1706061	1708682	1708795	1879	19	12	11	0	0	0	22	28	15	0	3	0	673	80	1	1	1	1	1	1	0.526	1	0.158
1880	WBGene00017541	F17E9.4	IV	+	8348604	8348707	8348372	8348556	8348892	8348993	1880	820	795	778	5	0	6	145	130	90	1	0	0	151	94	1	1	0.99	1	0.988	0.989	1	1	-0.004
1883	WBGene00009254	capg-1	I	-	7639371	7639474	7639107	7639314	7639515	7639780	1883	210	203	104	1	0	0	123	165	279	0	0	2	192	135	1	1	0.993	1	1	1	1	0.99	0.001
1884	WBGene00000893	cyn-17	V	+	5803441	5803615	5803217	5803322	5803866	5803943	1884	125	109	132	5	0	1	205	262	171	0	0	0	193	33	0.162142	1	0.81	1	0.958	1	1	1	-0.077
1885	WBGene00022178	Y71H2AM.13	III	-	2739291	2739351	2738334	2738427	2739416	2739531	1885	264	231	191	2	0	0	298	292	423	0	0	0	30	59	1	1	0.996	1	1	1	1	1	-0.001
1886	WBGene00017037	D1069.3	II	-	343025	343187	342136	342250	343794	344046	1886	193	205	211	0	0	0	244	194	168	2	0	0	255	107	1	1	1	1	1	0.981	1	1	0.006
1887	WBGene00002261	ldb-1	X	+	11037053	11037333	11029698	11029803	11037409	11037518	1887	175	114	79	18	7	7	123	146	238	18	16	11	331	65	1	1	0.656	0.762	0.689	0.573	0.642	0.809	0.028
1888	WBGene00001502	ftt-2	X	-	11604468	11604632	11603880	11604211	11604907	11605280	1888	7951	8341	8079	0	0	2	10511	9346	10378	0	0	0	285	135	1	1	1	1	0.999	1	1	1	0
1889	WBGene00001502	ftt-2	X	-	11604276	11604632	11604065	11604211	11604907	11605280	1889	4042	4196	4182	0	0	2	5522	4862	5471	0	0	0	477	135	1	1	1	1	0.998	1	1	1	-0.001
188	WBGene00006634	tsp-8	X	-	14728224	14728337	14727906	14728080	14728401	14728492	188	357	435	373	0	0	0	723	668	864	0	0	3	161	84	1	1	1	1	1	1	1	0.993	0.002
1890	WBGene00001001	dis-3	IV	+	10103673	10103830	10100983	10101148	10104483	10104679	1890	808	1002	822	0	4	0	677	691	730	0	0	0	278	135	1	1	1	0.992	1	1	1	1	-0.003
1891	WBGene00012130	T28F3.4	IV	-	17288948	17289039	17288749	17288903	17289352	17289485	1891	124	162	158	0	0	0	87	63	90	0	0	3	159	126	1	1	1	1	1	1	1	0.96	0.013
1892	WBGene00006062	stn-1	I	+	9504727	9504831	9504465	9504561	9505007	9505164	1892	94	52	102	0	0	4	106	90	83	0	0	0	148	89	1	1	1	1	0.939	1	1	1	-0.02
1893	WBGene00012386	agef-1	I	-	13608909	13609355	13607638	13607970	13616279	13616743	1893	950	815	548	0	0	0	831	994	1093	0	0	2	567	135	1	1	1	1	1	1	1	0.992	0.003
1894	WBGene00010558	ptp-4	IV	-	10186472	10186602	10186189	10186426	10186651	10186730	1894	20	8	8	0	0	0	8	15	14	2	0	0	183	72	1	1	1	1	1	0.611	1	1	0.13
1895	WBGene00007479	C09F9.2	II	+	14706828	14706911	14705515	14705740	14707320	14707670	1895	51	50	15	0	0	0	225	275	711	0	0	2	152	135	1	1	1	1	1	1	1	0.997	0.001
1897	WBGene00007791	C28A5.6	III	-	4426720	4426831	4426544	4426673	4427674	4428033	1897	93	105	73	0	3	0	79	51	48	7	0	0	195	122	1	1	1	0.956	1	0.876	1	1	0.027
1898	WBGene00003367	mix-1	II	+	10839582	10839855	10838297	10838547	10840116	10840242	1898	736	702	668	0	0	1	675	603	600	2	0	0	378	119	1	1	1	1	0.995	0.991	1	1	0.001
1899	WBGene00009441	wdr-48	III	+	4580839	4580987	4580691	4580785	4581038	4581230	1899	163	129	151	0	0	0	198	167	197	0	1	0	222	87	1	1	1	1	1	1	0.985	1	0.005
189	WBGene00008191	C49A1.10	I	-	14242383	14242477	14241896	14242214	14243251	14243588	189	390	488	522	0	0	0	577	360	552	3	0	0	174	135	1	1	1	1	1	0.993	1	1	0.002
18	WBGene00021876	Y54G2A.11	IV	-	2768164	2768629	2766391	2766524	2769605	2769844	18	1033	971	792	1	0	0	457	390	560	1	0	0	577	126	1	1	0.996	1	1	0.99	1	1	0.002
1900	WBGene00004298	rad-54	I	+	9067034	9067112	9066871	9066990	9067159	9067286	1900	70	34	43	0	0	1	42	43	37	2	0	0	104	97	1	1	1	1	0.976	0.951	1	1	0.008
1901	WBGene00007885	ugt-21	IV	+	9500701	9500878	9500310	9500478	9500985	9501118	1901	226	282	183	0	2	0	238	337	358	0	0	0	289	126	1	1	1	0.984	1	1	1	1	-0.005
1902	WBGene00013193	Y54E2A.8	II	+	14782281	14782388	14781174	14781354	14782435	14782725	1902	196	166	170	1	0	0	147	64	70	0	0	0	200	135	1	1	0.992	1	1	1	1	1	-0.003
1903	WBGene00008113	C46C2.5	IV	-	9192091	9192295	9191637	9191956	9192430	9192622	1903	171	208	91	1	0	0	19	29	33	0	0	0	325	135	1	1	0.986	1	1	1	1	1	-0.005
1904	WBGene00018848	F55A3.2	I	+	10796339	10797373	10794361	10795353	10797800	10798058	1904	530	462	459	0	2	0	427	226	289	3	0	4	1155	135	1	1	1	0.964	1	0.943	1	0.894	0.042
1905	WBGene00021936	Y55F3BL.2	IV	-	822087	822231	821330	821462	823510	823582	1905	497	330	305	1	0	0	348	336	411	0	0	0	190	55	1	1	0.993	1	1	1	1	1	-0.002
1906	WBGene00001025	dnj-7	X	+	7197210	7197289	7196686	7196968	7197733	7198279	1906	617	673	625	0	0	0	929	770	818	1	0	0	144	135	1	1	1	1	1	0.999	1	1	0
1907	WBGene00021674	Y48G1BM.9	I	-	255817	255960	255369	255446	256315	256606	1907	311	392	231	0	0	0	221	200	250	2	0	0	205	70	1	1	1	1	1	0.974	1	1	0.009
1908	WBGene00021467	Y39G10AR.9	I	+	2307403	2307492	2306984	2307038	2307535	2307890	1908	270	189	155	0	4	2	123	145	153	1	0	0	82	47	1	1	1	0.964	0.978	0.986	1	1	-0.015
190	WBGene00020864	oac-50	V	-	9073205	9073392	9072202	9072551	9073441	9073528	190	65	12	32	6	1	0	28	32	26	1	1	1	253	80	1	1	0.774	0.791	1	0.899	0.91	0.892	-0.045
1911	WBGene00009194	F27E5.5	II	-	10131383	10131602	10130066	10130392	10131748	10131860	1911	6	0	2	1	0	0	0	4	8	4	0	0	310	105	1	1	0.67	NA	1	0	1	1	0.168
1912	WBGene00004954	spd-3	IV	+	6764100	6764393	6763584	6763831	6764436	6764629	1912	153	250	245	0	0	0	134	133	116	5	0	0	414	135	1	1	1	1	1	0.897	1	1	0.034
1913	WBGene00017063	D2092.1	I	-	6632341	6632377	6632031	6632281	6632624	6632791	1913	18	14	10	39	57	40	20	6	2	20	6	35	58	135	0.382665	1	0.518	0.364	0.368	0.699	0.699	0.117	-0.088
1914	WBGene00002977	lev-10	I	+	14393324	14393449	14390332	14390458	14393546	14393629	1914	107	74	33	2	2	0	114	121	179	0	2	1	161	60	1	1	0.952	0.932	1	1	0.958	0.985	-0.02
1915	WBGene00002977	lev-10	I	+	14399417	14399536	14398317	14398857	14399622	14399839	1915	8	16	9	140	136	139	2	20	18	162	134	214	224	135	1	1	0.033	0.066	0.038	0.007	0.083	0.048	0
1916	WBGene00002977	lev-10	I	+	14397611	14397942	14396716	14397098	14398317	14398857	1916	527	490	493	0	0	0	741	403	722	1	0	3	452	135	1	1	1	1	1	0.996	1	0.986	0.006
1917	WBGene00022743	mlt-7	II	+	4402029	4402943	4400692	4401052	4403749	4403922	1917	2571	2416	2041	0	0	4	1314	950	1111	0	0	0	1035	135	1	1	1	1	0.985	1	1	1	-0.005
1918	WBGene00006755	unc-16	III	+	9547996	9548053	9547750	9547931	9548565	9548687	1918	1	7	0	201	191	130	2	3	9	130	185	276	80	115	1	1	0.007	0.05	0	0.022	0.023	0.045	-0.011
191	WBGene00004348	rgs-5	III	+	5699536	5699635	5699209	5699416	5699786	5700259	191	38	43	22	2	3	0	79	85	57	11	0	0	184	135	1	1	0.933	0.913	1	0.84	1	1	0.002
1921	WBGene00006755	unc-16	III	+	9549646	9549682	9549413	9549457	9550720	9550974	1921	0	8	0	7	11	5	0	0	0	23	10	43	29	37	1	1	0	0.481	0	0	0	0	0.16
1922	WBGene00006755	unc-16	III	+	9550365	9550383	9550195	9550235	9550720	9550974	1922	2	0	0	168	174	114	0	0	2	89	92	117	11	33	1	1	0.034	0	0	0	0	0.049	-0.005
1924	WBGene00006755	unc-16	III	+	9550365	9550383	9549413	9549457	9550720	9550974	1924	2	0	0	7	11	5	0	0	2	23	10	43	11	37	1	1	0.49	0	0	0	0	0.135	0.118
1925	WBGene00006755	unc-16	III	+	9554097	9554181	9553675	9553723	9554442	9554590	1925	45	32	33	46	31	49	65	46	51	36	43	68	77	41	0.874389	1	0.342	0.355	0.264	0.49	0.363	0.285	-0.059
192	WBGene00021667	snpc-3.2	I	+	253707	253803	253301	253469	253945	254129	192	50	33	33	0	0	0	35	42	18	6	0	0	178	135	1	1	1	1	1	0.816	1	1	0.061
1931	WBGene00001572	gei-15	X	-	6821112	6821220	6820744	6820943	6821363	6821540	1931	328	346	262	19	13	2	343	248	326	5	8	17	202	135	1	1	0.92	0.947	0.989	0.979	0.954	0.928	-0.002
1932	WBGene00016539	trim-9	V	-	1226841	1226883	1225961	1226107	1226957	1227114	1932	1	0	0	32	30	23	6	2	3	52	48	44	70	135	1	1	0.057	0	0	0.182	0.074	0.116	-0.105
1933	WBGene00015366	C03A7.2	V	+	5182922	5183090	5182565	5182713	5183142	5183717	1933	1	0	2	0	0	0	1	7	1	5	0	0	289	135	1	1	1	NA	1	0.085	1	1	0.305
1934	WBGene00001518	gar-2	III	+	6319567	6319606	6319330	6319456	6320318	6320871	1934	4	1	9	9	9	14	16	1	4	16	22	18	48	119	1	1	0.524	0.216	0.614	0.713	0.101	0.355	0.062
1936	WBGene00011354	lgc-13	X	+	12110811	12111023	12110410	12110620	12111067	12111185	1936	2	4	16	0	0	0	7	1	0	1	0	0	309	111	1	1	1	1	1	0.715	1	NA	0.143
1937	WBGene00016956	C55C3.6	IV	+	5683422	5683511	5683214	5683263	5683597	5683875	1937	37	34	51	0	0	1	23	30	21	0	0	0	82	42	1	1	1	1	0.963	1	1	1	-0.012
1938	WBGene00001821	ham-2	X	+	4557930	4558074	4557655	4557838	4558565	4559386	1938	17	34	30	0	0	1	20	17	16	0	0	0	270	135	1	1	1	1	0.938	1	1	1	-0.021
1939	WBGene00008765	ttx-7	I	-	7301662	7301774	7301061	7301426	7302071	7302226	1939	140	172	158	2	2	0	171	132	168	1	0	2	210	135	1	1	0.978	0.982	1	0.991	1	0.982	-0.004
193	WBGene00001045	dnj-27	I	+	11885016	11885561	11884097	11884456	11886720	11887281	193	683	761	562	0	0	0	2004	1860	2073	0	0	1	666	135	1	1	1	1	1	1	1	0.998	0.001
1940	WBGene00008765	ttx-7	I	-	7301906	7302027	7301007	7301426	7302071	7302226	1940	683	754	705	2	2	0	877	869	927	1	0	2	228	135	1	1	0.995	0.996	1	0.998	1	0.996	-0.001
1941	WBGene00012558	Y37D8A.21	III	-	12929580	12929717	12928378	12928679	12931427	12931636	1941	395	356	413	2	0	0	306	263	241	0	0	0	260	135	1	1	0.99	1	1	1	1	1	-0.003
1942	WBGene00017028	dex-1	III	+	5533876	5534011	5533523	5533768	5534865	5534975	1942	92	142	73	15	8	0	70	97	125	23	1	8	224	103	0.349934	1	0.738	0.891	1	0.583	0.978	0.878	0.063
1944	WBGene00013668	Y105E8A.3	I	+	14364633	14365137	14362820	14363206	14366423	14366657	1944	2683	2468	2297	19	14	13	3039	3119	3333	12	0	3	625	135	1	1	0.968	0.974	0.974	0.982	1	0.996	-0.021
1945	WBGene00013668	Y105E8A.3	I	+	14366423	14366657	14362820	14363206	14367312	14367590	1945	898	672	766	0	4	2	980	910	1163	0	0	0	355	135	1	1	1	0.985	0.993	1	1	1	-0.007
1946	WBGene00001393	fat-1	IV	+	13317091	13317463	13315643	13316137	13318261	13318783	1946	8670	8586	8658	0	0	2	14384	12328	12737	0	0	0	493	135	1	1	1	1	0.999	1	1	1	0
1947	WBGene00012934	gly-9	III	-	11282895	11282983	11281811	11282053	11283422	11283625	1947	315	370	342	0	0	0	407	340	391	1	0	0	162	135	1	1	1	1	1	0.997	1	1	0.001
1948	WBGene00003374	mlk-1	V	-	5059299	5059549	5058633	5058972	5059806	5059863	1948	119	99	70	0	0	0	131	114	150	0	2	0	286	50	1	1	1	1	1	1	0.909	1	0.03
1949	WBGene00003374	mlk-1	V	-	5060313	5060556	5059912	5060204	5060961	5061158	1949	108	106	62	5	4	0	155	178	197	2	0	9	364	135	1	1	0.889	0.908	1	0.966	1	0.89	-0.02
194	WBGene00004373	rme-1	V	+	6216479	6216494	6216284	6216418	6216788	6217050	194	52	53	50	999	1036	883	48	62	48	1164	997	1042	8	127	1	1	0.452	0.448	0.473	0.396	0.497	0.422	0.019
1951	WBGene00008735	F13D2.1	X	-	11175943	11176015	11175075	11175213	11187645	11187751	1951	25	7	0	2	0	0	22	15	50	0	1	0	90	95	1	1	0.93	1	NA	1	0.941	1	-0.015
1953	WBGene00019211	H18N23.2	X	-	17624355	17624501	17623126	17623918	17624549	17624771	1953	340	395	196	0	0	0	449	533	623	2	0	0	270	135	1	1	1	1	1	0.991	1	1	0.003
1954	WBGene00006714	ubc-19	V	-	18687023	18687258	18686320	18686458	18687597	18687773	1954	100	110	166	1	0	0	178	153	151	0	0	0	352	131	1	1	0.974	1	1	1	1	1	-0.009
1956	WBGene00006932	vps-34	I	+	6031058	6031644	6029948	6030655	6032186	6032708	1956	563	464	428	0	0	0	663	537	902	0	4	2	707	135	1	1	1	1	1	1	0.962	0.989	0.016
1957	WBGene00001955	hlh-11	III	+	9624939	9625135	9624270	9624690	9625783	9626537	1957	564	521	517	0	0	0	539	467	521	0	0	2	317	135	1	1	1	1	1	1	1	0.991	0.003
1959	WBGene00002223	klp-12	IV	-	11343316	11343565	11342899	11343036	11345883	11346061	1959	73	87	48	212	172	178	63	28	47	268	251	325	365	130	0.22185	1	0.109	0.153	0.088	0.077	0.038	0.049	0.062
195	WBGene00000527	cle-1	I	-	8710271	8710313	8709924	8710057	8710540	8710609	195	6	1	10	3	1	2	11	4	12	5	8	2	26	53	1	1	0.803	0.671	0.911	0.818	0.505	0.924	0.046
1961	WBGene00002223	klp-12	IV	-	11343391	11343565	11342899	11343036	11344364	11344547	1961	259	218	187	2	1	8	239	124	162	0	5	19	290	130	0.128434	1	0.983	0.99	0.913	1	0.917	0.793	0.059
1962	WBGene00002223	klp-12	IV	-	11344364	11344547	11343316	11343565	11345883	11346061	1962	256	215	196	7	8	0	259	176	237	0	6	2	304	135	1	1	0.942	0.923	1	1	0.929	0.981	-0.015
1963	WBGene00002223	klp-12	IV	-	11344364	11344547	11342899	11343036	11345883	11346061	1963	108	117	101	212	172	178	132	92	156	268	251	325	299	130	1	1	0.181	0.228	0.198	0.176	0.137	0.173	0.04
1964	WBGene00010086	F55B11.4	IV	-	14430530	14430647	14430160	14430340	14430873	14430920	1964	596	752	615	0	0	0	519	517	509	0	2	0	125	40	1	1	1	1	1	1	0.988	1	0.004
1965	WBGene00019269	H41C03.2	II	-	5851565	5851691	5851376	5851518	5851892	5852038	1965	1	14	10	1	0	0	8	0	4	4	0	0	238	135	1	1	0.362	1	1	0.531	NA	1	0.022
1966	WBGene00003012	lin-26	II	+	7683675	7683767	7682588	7683527	7683965	7684760	1966	295	298	280	13	8	2	299	317	312	21	0	14	170	135	1	1	0.947	0.967	0.991	0.919	1	0.947	0.013
1967	WBGene00007957	C35C5.8	X	+	11534438	11534487	11534053	11534387	11534712	11534821	1967	5	15	1	0	0	0	11	2	23	1	0	0	51	102	1	1	1	1	1	0.957	1	1	0.014
1968	WBGene00013790	Y116A8C.10	IV	-	16938875	16938959	16937984	16938137	16939014	16939111	1968	201	251	228	0	2	0	280	360	341	0	0	0	109	90	1	1	1	0.99	1	1	1	1	-0.003
1969	WBGene00004056	pmk-2	IV	+	8145041	8145153	8144347	8144536	8147052	8147130	1969	13	14	9	0	0	2	30	21	29	0	0	0	146	71	1	1	1	1	0.686	1	1	1	-0.105
196	WBGene00000527	cle-1	I	-	8709762	8709831	8708794	8709403	8709924	8710057	196	7	3	7	163	209	128	4	8	15	146	99	137	115	126	1	1	0.045	0.015	0.057	0.029	0.081	0.107	-0.033
1970	WBGene00000408	cdk-7	I	-	2289485	2289587	2287562	2287742	2289642	2289753	1970	528	463	412	1	5	0	423	387	321	3	0	0	159	104	1	1	0.997	0.984	1	0.989	1	1	-0.003
1971	WBGene00018990	klf-1	III	+	2877661	2877742	2876675	2876868	2878327	2878624	1971	56	82	56	0	0	0	64	84	80	0	0	7	148	135	1	1	1	1	1	1	1	0.912	0.029
1972	WBGene00011279	asd-1	III	+	4198867	4199115	4197289	4197327	4199984	4200124	1972	291	218	184	3	0	1	161	197	161	1	2	5	263	29	0.689228	1	0.914	1	0.953	0.947	0.916	0.78	0.075
1973	WBGene00011279	asd-1	III	+	4198868	4199115	4197284	4197327	4199984	4200124	1973	413	350	279	3	0	1	234	322	261	1	2	5	267	34	1	1	0.946	1	0.973	0.968	0.953	0.869	0.043
1974	WBGene00011279	asd-1	III	+	4198868	4199111	4197284	4197327	4199984	4200124	1974	242	234	173	3	0	1	144	195	182	1	2	5	263	34	0.976281	1	0.912	1	0.957	0.949	0.926	0.825	0.056
1975	WBGene00012562	Y37H2A.1	V	+	18109818	18110124	18108269	18108473	18111351	18111656	1975	815	818	731	4	0	0	657	633	518	0	2	0	427	135	1	1	0.985	1	1	1	0.99	1	-0.002
1976	WBGene00012562	Y37H2A.1	V	+	18113847	18113953	18112461	18112711	18114321	18114757	1976	262	294	308	0	0	0	305	156	155	0	3	1	198	135	1	1	1	1	1	1	0.973	0.991	0.012
1979	WBGene00019347	mbl-1	X	+	17006972	17007197	17005586	17005706	17008199	17008361	1979	309	281	162	209	169	96	143	211	284	170	142	143	324	113	1	1	0.34	0.367	0.37	0.227	0.341	0.409	0.033
197	WBGene00004947	sos-1	V	-	4518430	4518544	4517681	4517811	4518598	4518773	197	192	246	145	2	0	0	188	130	269	0	0	0	202	123	1	1	0.983	1	1	1	1	1	-0.006
1980	WBGene00006359	swp-1	III	-	5704707	5704747	5704477	5704620	5705197	5705325	1980	20	23	22	90	71	52	10	8	17	55	65	54	52	121	0.305687	1	0.341	0.43	0.496	0.297	0.223	0.423	0.108
1981	WBGene00012330	zip-3	II	-	13953202	13953413	13952419	13952562	13953993	13954166	1981	615	673	697	2	0	0	792	627	667	0	0	0	332	135	1	1	0.992	1	1	1	1	1	-0.003
1982	WBGene00012330	zip-3	II	-	13953993	13954166	13953202	13953413	13955873	13955992	1982	626	636	508	0	6	1	682	555	684	0	4	8	271	112	1	1	1	0.978	0.995	1	0.983	0.972	0.006
1983	WBGene00006349	sur-2	I	-	14783770	14783891	14783062	14783436	14784379	14784647	1983	90	89	30	0	0	0	52	91	73	1	0	0	228	135	1	1	1	1	1	0.969	1	1	0.01
1984	WBGene00015378	C03B1.7	X	+	6344293	6344353	6343551	6343926	6344453	6344732	1984	2	0	3	29	13	28	0	5	0	17	24	30	106	135	1	1	0.081	0	0.12	0	0.21	0	-0.003
1985	WBGene00001132	alp-1	IV	+	8859481	8859881	8857218	8857445	8860545	8860723	1985	100	69	61	681	704	620	66	138	94	1014	878	1004	521	135	1	1	0.037	0.025	0.025	0.017	0.039	0.024	0.002
1986	WBGene00001132	alp-1	IV	+	8860081	8860198	8857218	8857445	8860545	8860723	1986	69	51	42	681	704	620	60	57	80	1014	878	1004	220	135	1	1	0.059	0.043	0.04	0.035	0.038	0.047	0.007
1988	WBGene00001132	alp-1	IV	+	8860007	8860198	8859481	8859881	8860545	8860723	1988	89	68	66	0	0	0	80	125	145	1	0	0	312	135	1	1	1	1	1	0.972	1	1	0.009
1989	WBGene00000876	cyl-1	V	-	11992607	11992658	11992084	11992148	11992917	11993051	1989	10	15	8	67	64	61	7	10	6	45	47	69	36	49	1	1	0.169	0.242	0.151	0.175	0.225	0.106	0.019
198	WBGene00004947	sos-1	V	-	4522468	4522591	4521759	4522039	4536191	4536326	198	159	139	77	1	0	0	125	128	181	0	1	0	225	128	1	1	0.989	1	1	1	0.986	1	0.001
1990	WBGene00009442	F35G12.5	III	+	4584880	4584994	4584582	4584668	4585179	4585282	1990	146	138	130	7	10	6	98	113	81	12	1	5	119	40	1	1	0.875	0.823	0.879	0.733	0.974	0.845	0.008
1991	WBGene00000673	col-98	III	+	13019222	13019288	13018934	13019100	13019346	13020231	1991	613	859	727	0	0	0	3709	2552	3816	0	3	0	118	135	1	1	1	1	1	1	0.999	1	0
1992	WBGene00010813	pitp-1	III	-	3523595	3523692	3523424	3523548	3523825	3524035	1992	104	68	58	0	0	0	42	68	85	8	0	0	162	117	1	1	1	1	1	0.791	1	1	0.07
1993	WBGene00003981	pes-8	X	+	9253708	9253843	9253515	9253624	9254145	9254275	1993	279	275	247	156	152	147	236	282	235	202	170	138	211	90	1	1	0.433	0.436	0.417	0.333	0.414	0.421	0.039
1994	WBGene00002241	kup-1	V	-	12037051	12037141	12035866	12035985	12040776	12040873	1994	436	361	318	1	0	5	276	259	304	0	0	1	98	67	1	1	0.997	1	0.978	1	1	0.995	-0.007
1995	WBGene00016022	C23H3.9	II	-	75544	75715	74439	74882	76936	77049	1995	231	224	163	12	22	19	477	321	519	40	37	51	263	106	1	1	0.886	0.804	0.776	0.828	0.778	0.804	0.019
1997	WBGene00007799	nrx-1	V	+	10842991	10843519	10842433	10842493	10845644	10845784	1997	55	72	48	0	7	0	110	126	86	7	2	5	565	51	1	1	1	0.481	1	0.587	0.85	0.608	0.145
1998	WBGene00007799	nrx-1	V	+	10843378	10843519	10842433	10842493	10845644	10845784	1998	17	25	12	0	7	0	45	29	25	7	2	5	184	51	1	1	1	0.497	1	0.641	0.801	0.581	0.158
1999	WBGene00007799	nrx-1	V	+	10828041	10828068	10827743	10827902	10828516	10828874	1999	5	0	0	11	0	1	5	0	0	1	5	5	40	135	1	1	0.605	NA	0	0.944	0	0	-0.012
199	WBGene00021565	Y45G12C.1	V	+	2567841	2567965	2567733	2567794	2568566	2568876	199	21	11	37	0	6	0	17	8	28	0	0	0	153	54	1	1	1	0.393	1	1	1	1	-0.202
19	WBGene00012713	Y39E4A.3	III	-	12969607	12969938	12967928	12968675	12971239	12971627	19	3916	3730	3862	0	0	0	4587	4289	4731	2	0	0	452	135	1	1	1	1	1	0.999	1	1	0
1	WBGene00020093	R144.3	III	+	5022162	5022201	5022046	5022116	5022291	5022448	1	55	64	53	1	0	0	67	38	51	0	0	0	32	63	1	1	0.991	1	1	1	1	1	-0.003
2000	WBGene00010070	nep-17	II	+	13514979	13515522	13513259	13514532	13515999	13516223	2000	11667	12365	11647	4	1	4	14801	14473	15683	4	3	6	664	135	1	1	0.998	1	0.998	0.999	0.999	0.998	0
2001	WBGene00006942	wrk-1	X	-	8388617	8388935	8387466	8388043	8389392	8389558	2001	1312	1293	1091	0	0	0	1151	943	970	2	0	0	439	135	1	1	1	1	1	0.994	1	1	0.002
2002	WBGene00006942	wrk-1	X	-	8390598	8390622	8388617	8388935	8390949	8391100	2002	50	58	38	0	1	1	61	51	47	0	0	0	34	135	1	1	1	0.996	0.993	1	1	1	-0.004
2003	WBGene00006942	wrk-1	X	-	8390598	8390622	8389611	8389742	8390949	8391100	2003	53	62	41	18	20	27	61	54	49	22	20	19	23	124	1	1	0.941	0.944	0.891	0.937	0.936	0.933	-0.01
2004	WBGene00007583	C14B4.2	V	-	19335460	19335651	19334922	19335177	19336800	19337585	2004	124	60	107	0	0	2	139	163	143	0	0	0	312	135	1	1	1	1	0.959	1	1	1	-0.014
2005	WBGene00015650	pkg-2	IV	+	8536617	8536707	8536340	8536562	8536904	8537210	2005	346	373	340	0	0	0	313	249	264	0	0	1	166	135	1	1	1	1	1	1	1	0.995	0.002
2006	WBGene00007405	C07A9.9	III	-	9665122	9665275	9664420	9664510	9667364	9667529	2006	120	130	88	0	0	2	177	125	121	0	0	0	222	83	1	1	1	1	0.943	1	1	1	-0.019
2007	WBGene00002694	let-502	I	-	4743711	4743872	4742580	4743295	4744060	4744142	2007	475	263	165	0	1	0	344	426	661	2	0	5	222	75	1	1	1	0.989	1	0.983	1	0.978	0.009
2008	WBGene00003917	par-2	III	+	1091556	1091697	1087784	1088565	1092628	1092691	2008	340	251	240	0	0	1	270	259	201	0	0	0	189	56	1	1	1	1	0.986	1	1	1	-0.005
200	WBGene00021565	Y45G12C.1	V	+	2567733	2567794	2567427	2567553	2568566	2568876	200	6	18	6	0	0	0	5	2	5	0	0	1	92	119	1	1	1	1	1	1	1	0.866	0.045
2010	WBGene00003917	par-2	III	+	1094227	1094374	1092745	1092877	1094708	1095073	2010	298	404	334	0	0	0	235	248	264	0	9	0	260	125	1	1	1	1	1	1	0.93	1	0.023
2011	WBGene00003136	mau-2	I	+	8129167	8129600	8128534	8128650	8129803	8130086	2011	634	746	563	0	0	0	545	389	370	2	0	0	528	109	1	1	1	1	1	0.983	1	1	0.006
2012	WBGene00007156	B0379.2	I	-	10071666	10071735	10071143	10071620	10071783	10071830	2012	107	83	76	9	0	17	60	37	15	13	2	0	62	40	1	1	0.885	1	0.743	0.749	0.923	1	-0.015
2013	WBGene00004963	spe-9	I	-	11585700	11585777	11585545	11585653	11585839	11585940	2013	35	31	19	0	0	2	56	32	31	0	0	0	65	60	1	1	1	1	0.898	1	1	1	-0.034
2014	WBGene00013336	pnc-2	IV	-	14909063	14909195	14908156	14908387	14909393	14909623	2014	8	5	2	2	0	0	2	4	0	0	0	0	250	135	1	1	0.684	1	1	1	1	NA	-0.105
2015	WBGene00012474	attf-6	I	-	12798037	12798394	12795418	12796945	12800149	12800239	2015	233	265	123	2	0	0	156	230	359	0	0	0	426	83	1	1	0.958	1	1	1	1	1	-0.014
2016	WBGene00012474	attf-6	I	-	12791168	12791454	12790041	12790214	12792658	12792989	2016	435	423	441	2	0	0	424	358	434	0	0	0	407	135	1	1	0.986	1	1	1	1	1	-0.005
2017	WBGene00017201	grsp-4	V	+	7625448	7625487	7624951	7625124	7625534	7625579	2017	64	68	88	2	0	0	315	266	340	6	5	1	32	38	1	1	0.974	1	1	0.984	0.984	0.998	0.003
2018	WBGene00013223	efa-6	IV	-	12611799	12611952	12611294	12611416	12613389	12613623	2018	315	339	187	18	36	11	197	238	329	1	5	18	254	115	0.194021	1	0.888	0.81	0.885	0.989	0.956	0.892	-0.085
2019	WBGene00008127	ddo-1	V	-	17775126	17775296	17774650	17774768	17775374	17775495	2019	61	55	92	4	0	1	150	108	138	1	1	0	246	90	1	1	0.848	1	0.971	0.982	0.975	1	-0.046
201	WBGene00001149	bcat-1	X	+	12878485	12878617	12877677	12877866	12878838	12878958	201	2222	2229	1841	3	0	0	1820	1953	2044	0	0	0	228	113	1	1	0.997	1	1	1	1	1	-0.001
2020	WBGene00012710	Y39C12A.9	IV	-	12258495	12258735	12257598	12258036	12259050	12259192	2020	43	13	59	1	0	0	63	66	76	0	0	0	361	135	1	1	0.941	1	1	1	1	1	-0.02
2022	WBGene00021811	ral-1	III	+	3312699	3312765	3312565	3312624	3313773	3313895	2022	75	109	88	1	2	0	118	122	134	1	0	0	39	32	1	1	0.984	0.978	1	0.99	1	1	-0.009
2025	WBGene00006759	unc-22	IV	-	12002613	12003072	11997772	11997868	12005261	12005363	2025	0	0	0	0	0	1	0	1	0	0	4	10	494	49	1	1	NA	NA	0	NA	0.024	0	-0.012
2026	WBGene00006759	unc-22	IV	-	11995253	11995328	11994769	11995108	11995720	11996248	2026	1	0	0	1	0	0	0	0	2	0	0	0	136	135	1	1	0.498	NA	NA	NA	NA	1	-0.502
2027	WBGene00006759	unc-22	IV	-	11995253	11995328	11994769	11995108	11996800	11996863	2027	1	0	0	1	0	0	0	0	2	0	0	5	68	56	1	1	0.452	NA	NA	NA	NA	0.248	0.204
2029	WBGene00015713	C12D12.1	X	+	3504265	3504628	3504015	3504097	3504699	3505253	2029	2054	2096	1857	237	239	199	2207	2168	2199	296	301	264	424	75	1	1	0.605	0.608	0.623	0.569	0.56	0.596	0.037
202	WBGene00013268	Y57A10A.28	II	-	12278438	12278993	12277430	12277558	12279265	12279379	202	946	836	857	1	0	0	930	957	955	0	0	0	634	93	1	1	0.993	1	1	1	1	1	-0.002
2030	WBGene00015642	C09E7.8	III	-	6556523	6556733	6555892	6556210	6556780	6556990	2030	156	138	76	0	0	0	107	80	204	0	4	0	331	135	1	1	1	1	1	1	0.891	1	0.036
2032	WBGene00007023	mdt-27	V	-	9213346	9213406	9211845	9212343	9213600	9213651	2032	112	95	74	0	0	1	74	70	85	0	0	0	53	44	1	1	1	1	0.984	1	1	1	-0.005
2033	WBGene00007696	tram-1	IV	-	10219985	10220607	10219430	10219836	10220649	10220780	2033	4734	4863	4828	1	0	0	6832	5499	5753	0	0	0	732	124	1	1	0.999	1	1	1	1	1	0
2034	WBGene00007696	tram-1	IV	-	10219985	10220601	10219430	10219836	10220649	10220780	2034	5443	5640	5472	1	0	0	7930	6633	6889	0	0	0	726	124	1	1	0.999	1	1	1	1	1	0
2036	WBGene00022426	Y104H12D.2	IV	+	1179486	1179587	1178546	1178786	1181313	1181536	2036	375	470	500	0	0	0	433	338	362	4	0	0	188	135	1	1	1	1	1	0.987	1	1	0.004
2038	WBGene00020798	T25D3.4	II	+	150747	151045	149881	150144	151704	152582	2038	1108	1148	840	0	0	0	1030	991	990	0	1	0	419	135	1	1	1	1	1	1	0.997	1	0.001
2039	WBGene00021534	mvk-1	III	-	6130211	6130490	6129911	6130050	6130780	6131085	2039	1167	1212	890	73	106	53	1270	1251	1625	102	89	135	397	132	1	1	0.842	0.792	0.848	0.805	0.824	0.8	0.018
203	WBGene00021355	Y37E3.17	I	+	2133851	2133872	2128589	2128773	2134786	2134920	203	1	0	0	508	339	306	6	3	4	501	551	734	20	127	1	1	0.012	0	0	0.071	0.033	0.033	-0.042
2040	WBGene00021534	mvk-1	III	-	6126669	6126804	6125492	6125646	6127037	6127097	2040	648	559	541	5	2	9	683	565	656	10	12	9	174	53	1	1	0.975	0.988	0.948	0.954	0.935	0.957	0.022
2041	WBGene00010197	F57C2.5	II	-	14526784	14526838	14526211	14526567	14527017	14527431	2041	316	359	419	0	2	1	424	361	339	2	0	13	94	135	1	1	1	0.996	0.998	0.997	1	0.974	0.008
2042	WBGene00016394	C34B2.9	I	-	10703399	10703566	10701641	10701893	10703695	10703801	2042	43	18	21	1	3	0	23	17	34	0	0	4	252	99	1	1	0.944	0.702	1	1	1	0.77	-0.041
2044	WBGene00003015	lin-29	II	-	11932007	11932081	11921390	11921477	11932867	11933059	2044	18	17	4	0	5	0	28	34	46	0	0	0	79	80	1	1	1	0.775	1	1	1	1	-0.075
2046	WBGene00007944	C34F6.10	X	-	11234366	11234438	11233519	11234311	11234507	11234620	2046	13	3	12	18	25	1	14	16	58	15	27	33	101	106	1	1	0.431	0.112	0.926	0.495	0.383	0.648	-0.019
2047	WBGene00020930	hlh-30	IV	-	4018256	4018331	4018032	4018161	4018486	4018582	2047	151	107	62	29	29	27	111	146	214	28	24	37	77	76	0.765713	1	0.837	0.785	0.694	0.796	0.857	0.851	-0.063
2048	WBGene00020930	hlh-30	IV	-	4017692	4017837	4017558	4017634	4018032	4018161	2048	397	383	182	0	0	0	305	351	463	0	0	1	191	56	1	1	1	1	1	1	1	0.993	0.002
2049	WBGene00004946	sop-3	I	-	2768647	2768871	2767169	2767829	2769760	2769872	2049	246	171	162	0	1	0	175	191	228	0	0	0	315	105	1	1	1	0.983	1	1	1	1	-0.006
204	WBGene00021355	Y37E3.17	I	+	2135047	2135143	2134786	2134920	2136530	2136902	204	722	496	461	1	0	0	810	754	959	0	0	0	170	127	1	1	0.998	1	1	1	1	1	-0.001
2050	WBGene00013592	Y81G3A.4	II	+	13092634	13092805	13091586	13091803	13093586	13093673	2050	30	14	16	0	0	2	70	111	107	3	2	0	237	80	1	1	1	1	0.73	0.887	0.949	1	-0.035
2051	WBGene00004859	sma-5	X	-	11998310	11998407	11997526	11998091	11998499	11998617	2051	171	187	140	47	46	27	170	160	88	32	23	33	156	111	1	1	0.721	0.743	0.787	0.791	0.832	0.655	-0.009
2052	WBGene00001171	egl-2	V	-	1294496	1294520	1293653	1293777	1295243	1295416	2052	2	0	2	3	0	0	0	0	6	8	6	1	17	117	1	1	0.821	NA	1	0	0	0.976	0.585
2053	WBGene00001365	exc-4	I	-	14514958	14515186	14512662	14512791	14516482	14516617	2053	281	389	229	0	4	1	224	256	403	1	0	2	329	115	1	1	1	0.971	0.988	0.987	1	0.986	-0.005
2054	WBGene00011926	sptf-2	II	+	8627076	8627187	8625727	8625924	8627398	8627620	2054	2	13	12	0	0	1	28	4	14	0	0	0	208	135	1	1	1	1	0.886	1	1	1	-0.038
2055	WBGene00011926	sptf-2	II	+	8626893	8626992	8625727	8625924	8627076	8627187	2055	13	14	14	2	0	0	27	10	25	2	0	0	153	104	1	1	0.815	1	1	0.902	1	1	-0.029
2057	WBGene00013231	Y56A3A.11	III	-	11895927	11896173	11894783	11895143	11897005	11897189	2057	371	365	421	0	0	0	340	288	280	0	0	1	367	135	1	1	1	1	1	1	1	0.99	0.003
2058	WBGene00022054	Y67D2.4	III	+	1534821	1534899	1534302	1534424	1536468	1536769	2058	42	34	24	0	0	0	39	13	22	2	0	0	122	115	1	1	1	1	1	0.948	1	1	0.017
2059	WBGene00022054	Y67D2.4	III	+	1534821	1534899	1534302	1534424	1535344	1535516	2059	90	69	52	0	0	1	85	36	51	0	0	0	122	115	1	1	1	1	0.98	1	1	1	-0.007
205	WBGene00022055	Y67D2.5	III	-	1539425	1539599	1538469	1538713	1539968	1540204	205	215	227	292	1	3	0	288	201	260	0	0	0	295	135	1	1	0.99	0.972	1	1	1	1	-0.013
2060	WBGene00022054	Y67D2.4	III	+	1535344	1535516	1534302	1534424	1536468	1536769	2060	82	62	78	0	0	0	59	91	53	2	0	0	273	115	1	1	1	1	1	0.926	1	1	0.025
2061	WBGene00022054	Y67D2.4	III	+	1535344	1535516	1534821	1534899	1536468	1536769	2061	130	97	110	0	0	5	106	116	82	1	2	0	229	71	1	1	1	1	0.872	0.97	0.947	1	-0.015
2062	WBGene00017576	cdh-8	IV	+	354411	354606	353961	354326	354655	354826	2062	14	8	0	12	15	13	5	11	4	7	17	60	316	135	1	1	0.333	0.186	0	0.234	0.217	0.028	0.013
2065	WBGene00001352	evl-14	III	-	4308541	4308851	4307905	4308021	4309264	4309378	2065	339	435	201	1	0	0	275	281	428	0	0	0	377	81	1	1	0.986	1	1	1	1	1	-0.005
2066	WBGene00009431	dct-17	V	-	13728591	13728651	13727760	13727920	13728699	13728862	2066	58	67	92	23	20	24	125	99	88	55	37	46	106	135	0.721182	1	0.763	0.81	0.83	0.743	0.773	0.709	0.059
2069	WBGene00022389	pde-6	I	-	875520	876649	874648	874742	877705	877914	2069	1492	1370	1183	1	0	0	1438	1254	1899	0	0	0	1202	87	1	1	0.991	1	1	1	1	1	-0.003
2070	WBGene00008839	sre-37	II	+	12467067	12467198	12466726	12467012	12467326	12467519	2070	2	4	5	0	8	0	0	1	2	0	0	0	248	135	1	1	1	0.214	1	NA	1	1	-0.262
2071	WBGene00021239	Y20F4.4	I	-	2035683	2036009	2034323	2034710	2040538	2040660	2071	241	236	192	0	0	0	229	174	185	0	1	0	427	115	1	1	1	1	1	1	0.979	1	0.007
2073	WBGene00002210	kin-29	X	-	2847966	2848051	2847782	2847919	2849180	2849425	2073	128	122	67	0	0	1	126	134	211	0	0	0	151	130	1	1	1	1	0.983	1	1	1	-0.006
2074	WBGene00015267	chin-1	III	-	1032751	1032821	1031313	1031874	1033122	1033274	2074	142	176	135	1	0	0	97	94	75	0	0	0	126	135	1	1	0.993	1	1	1	1	1	-0.002
2075	WBGene00020171	T02H6.1	II	+	721167	721338	719693	719878	723405	723706	2075	443	473	456	0	0	0	443	291	304	1	0	0	292	135	1	1	1	1	1	0.995	1	1	0.002
2076	WBGene00020171	T02H6.1	II	+	721115	721338	719693	719878	723405	723694	2076	948	1095	926	0	0	0	906	666	734	1	0	0	344	135	1	1	1	1	1	0.997	1	1	0.001
2077	WBGene00001492	frm-5.1	IV	-	40843	40885	40424	40567	41175	41620	2077	0	1	0	1	0	0	0	1	0	0	0	1	70	135	1	1	0	1	NA	NA	1	0	0
2078	WBGene00015966	C18C4.5	V	-	5551610	5551682	5550742	5550880	5551772	5551889	2078	101	64	92	60	50	59	151	158	178	79	71	98	101	106	0.3788	1	0.639	0.573	0.621	0.667	0.7	0.656	-0.063
207	WBGene00013673	Y105E8A.13	I	-	14461965	14462156	14461588	14461721	14462890	14463023	207	59	26	59	0	0	0	262	278	321	4	0	2	294	117	1	1	1	1	1	0.963	1	0.985	0.017
2080	WBGene00010658	K08D8.4	IV	-	12908478	12908585	12908222	12908436	12908633	12908695	2080	26	29	21	0	2	1	34	40	39	0	0	0	120	55	1	1	1	0.869	0.906	1	1	1	-0.075
2081	WBGene00010658	K08D8.4	IV	-	12908030	12908436	12907856	12907984	12908633	12908695	2081	8	11	29	0	5	0	8	22	20	0	0	0	433	41	1	1	1	0.172	1	1	1	1	-0.276
2082	WBGene00010658	K08D8.4	IV	-	12908222	12908436	12907856	12907984	12908633	12908695	2082	44	34	68	0	5	0	29	89	67	0	0	0	241	41	1	1	1	0.536	1	1	1	1	-0.155
2083	WBGene00010658	K08D8.4	IV	-	12907856	12907984	12907495	12907710	12908633	12908695	2083	20	14	9	1	0	0	5	11	21	0	0	0	162	55	1	1	0.872	1	1	1	1	1	-0.043
2084	WBGene00013160	Y53F4B.13	II	+	15032758	15033187	15030066	15030385	15034483	15034697	2084	687	743	482	0	0	1	648	571	813	2	1	4	550	135	1	1	1	1	0.992	0.988	0.993	0.98	0.01
2085	WBGene00021506	Y41D4A.4	IV	+	1749823	1750489	1748018	1748317	1751172	1751637	2085	3901	3941	3503	0	1	0	4750	4625	4886	0	0	0	787	135	1	1	1	0.999	1	1	1	1	0
2086	WBGene00018607	F48E3.8	X	-	7516030	7516153	7515854	7515983	7516202	7516334	2086	4	1	4	5	1	2	0	31	4	12	10	9	209	112	1	1	0.3	0.349	0.517	0	0.624	0.192	0.117
2088	WBGene00021489	Y40B10A.4	V	-	2041942	2042004	2041470	2041568	2042137	2042269	2088	1	4	5	0	0	0	0	1	3	0	0	3	56	81	1	1	1	1	1	NA	1	0.591	0.205
2089	WBGene00009314	F32B4.4	I	+	11523816	11524002	11521831	11521997	11524071	11524568	2089	198	198	110	0	3	4	138	150	179	0	0	0	307	135	1	1	1	0.967	0.924	1	1	1	-0.036
208	WBGene00016131	C26B9.1	X	+	5346571	5346682	5346310	5346485	5346756	5346942	208	67	114	55	0	0	0	110	93	88	0	2	0	208	135	1	1	1	1	1	1	0.968	1	0.011
2090	WBGene00009314	F32B4.4	I	+	11522124	11523074	11521829	11521997	11523816	11524002	2090	1155	961	602	42	36	13	887	1014	1212	25	17	30	1071	135	1	1	0.776	0.771	0.854	0.817	0.883	0.836	-0.045
2091	WBGene00004316	rbf-1	III	+	6697984	6698092	6697404	6697540	6698581	6698910	2091	39	26	17	0	0	0	53	35	60	0	0	5	196	129	1	1	1	1	1	1	1	0.888	0.037
2092	WBGene00004316	rbf-1	III	+	6699076	6699130	6698581	6698910	6699243	6699333	2092	3	5	0	6	4	0	1	6	3	4	0	11	47	83	1	1	0.469	0.688	NA	0.306	1	0.325	0.035
2093	WBGene00004316	rbf-1	III	+	6701098	6701350	6700516	6700586	6702170	6702432	2093	16	15	14	1	0	1	46	32	24	3	0	0	301	63	1	1	0.77	1	0.746	0.762	1	1	-0.082
2094	WBGene00021735	Y50D4A.1	V	+	1213986	1214076	1212195	1212568	1214827	1214946	2094	126	134	114	0	0	3	137	108	108	0	0	0	143	112	1	1	1	1	0.967	1	1	1	-0.011
2095	WBGene00006770	unc-34	V	+	985095	985475	982533	982710	987095	987192	2095	488	498	192	0	0	0	381	535	842	2	0	0	456	90	1	1	1	1	1	0.974	1	1	0.009
2096	WBGene00003577	ndg-4	III	-	4464099	4464298	4463574	4463717	4464529	4464668	2096	493	569	556	5	2	2	373	344	362	0	0	1	317	132	1	1	0.976	0.992	0.991	1	1	0.993	-0.011
2097	WBGene00003577	ndg-4	III	-	4464105	4464298	4463574	4463717	4464529	4464668	2097	866	1016	977	5	2	2	648	617	644	0	0	1	311	132	1	1	0.987	0.995	0.995	1	1	0.996	-0.006
2098	WBGene00011940	T23B5.3	IV	+	12694551	12694652	12694129	12694468	12696863	12697101	2098	304	308	202	8	14	0	182	224	211	0	1	5	188	135	1	1	0.965	0.94	1	1	0.994	0.968	-0.019
2099	WBGene00011058	fdps-1	I	-	11922006	11922237	11920146	11920608	11923129	11923270	2099	661	573	576	0	2	0	566	562	487	0	0	0	351	134	1	1	1	0.991	1	1	1	1	-0.003
209	WBGene00006728	ubq-2	III	-	12978218	12978305	12977909	12978169	12978382	12978523	209	58179	60751	70679	2	0	0	81583	67560	56705	0	0	0	159	134	1	1	1	1	1	1	1	1	0
2100	WBGene00011058	fdps-1	I	-	11923129	11923270	11922006	11922237	11923779	11923915	2100	664	616	632	3	0	0	635	483	515	0	0	0	262	129	1	1	0.991	1	1	1	1	1	-0.003
2101	WBGene00011875	T20G5.14	III	+	10222160	10222236	10218942	10219056	10222287	10222374	2101	590	603	538	3	1	1	650	503	558	0	0	0	55	52	1	1	0.995	0.998	0.998	1	1	1	-0.003
2103	WBGene00021714	cyh-1	II	+	3506765	3506864	3506632	3506715	3507427	3507609	2103	136	147	118	2	0	0	84	118	135	0	0	0	125	76	1	1	0.976	1	1	1	1	1	-0.008
2105	WBGene00022518	zfh-2	I	+	827629	827842	824609	824762	828024	828725	2105	150	107	55	0	0	0	97	275	318	0	3	0	334	135	1	1	1	1	1	1	0.974	1	0.009
2107	WBGene00022473	bet-1	I	-	4529871	4530003	4528952	4529135	4530059	4530276	2107	192	158	173	1	0	1	261	126	259	1	0	0	250	135	1	1	0.99	1	0.989	0.993	1	1	-0.005
2108	WBGene00001561	gei-4	III	-	347852	347909	347038	347437	348044	348164	2108	283	188	183	21	34	2	251	209	232	30	20	23	78	113	1	1	0.951	0.889	0.993	0.924	0.938	0.936	0.012
2109	WBGene00001561	gei-4	III	-	347840	347909	347038	347437	348044	348164	2109	502	355	300	21	34	2	427	401	429	30	20	23	102	113	1	1	0.964	0.92	0.994	0.94	0.957	0.954	0.009
210	WBGene00021238	gap-3	I	-	1991667	1991793	1990029	1990555	1993293	1993521	210	130	113	60	2	0	0	116	113	148	0	0	0	238	135	1	1	0.974	1	1	1	1	1	-0.009
2110	WBGene00001561	gei-4	III	-	346022	346109	345465	345858	346288	346508	2110	81	85	53	284	254	186	48	74	95	245	201	239	160	135	1	1	0.194	0.22	0.194	0.142	0.237	0.251	-0.007
[truncated: 1,462 more rows]
