# Supplementary material for: RNA processing errors triggered by cadmium and integrator complex disruption are signals for environmental stress
Source: BMC Biol. 2019 Jul 16;17:56. doi: 10.1186/s12915-019-0675-z (PMC6631800; doi:10.1186/s12915-019-0675-z)
Supplement: Supplementary file 8 — Table S4. Gene dsRNAs that induce numr-1p::GFP. (XLSX 20 kb) [file 12915_2019_675_MOESM8_ESM.xlsx]

## Sheet: Sheet1
	High numr-1p::GFP activation
	Gene ID	numr-1p::GFP activation	Gene name	Description
	B0035.7	high	his-47	encodes an H2A histone
	B0035.8	high	his-48	encodes an H2B histone
	B0546.1	high	mai-2	orthologous to mitochondrial intrinsic ATPase inhibitor protein
	C04H5.6	high	mog-4	encodes a DEAH helicase orthologous to the Drosophila CG10689 and the S. cerevisiae PRP2 proteins.
	C09D4.5	high	rpl-19	encodes a large ribosomal subunit L19 protein.
	C17E4.5	high	pabp-2	encodes the C. elegans PABPN1 (polyadenylate-binding protein, nuclear 1) ortholog
	C23G10.8	high	C23G10.8	C23G10.8 is involved in apoptotic process, embryo development, hermaphrodite genitalia development and oogenesis
	C30B5.1	high	szy-4	suppressors of the embryonic lethality seen in zyg-1(it25)
	C36B1.3	high	rpb-3	ortholog of human POLR2C (polymerase (RNA) II subunit C);
	C50F4.5	high	his-41	encodes an H2B histone
	C53H9.1	high	rpl-27	encodes a large ribosomal subunit L27 protein.
	D1043.1	high	D1043.1	ortholog of human INTS7 (integrator complex subunit 7);
	D1054.15	high	plrg-1	ortholog of human PLRG1 (pleiotropic regulator 1)
	D2030.10	high	aex-1	encodes a novel, C2 calcium-binding domain protein that is similar to human BAP3 proteins and rat Munc13
	E04F6.4	high	E04F6.4	ortholog of human PLD5 (phospholipase D family member 5) and PLD3 (phospholipase D family member 3)
	F08G2.1	high	his-44	encodes an H2B histone.
	F08G2.2	high	his-43	encodes an H2A histone
	F17E9.13	high	his-33	encodes an H2A histone
	F17E9.9	high	his-34	encodes an H2B histone
	F22D6.5	high	prpf-4	an ortholog of human PRPF4B (pre-mRNA processing factor 4B);
	F26F4.11	high	rpb-8	ortholog of human polr2h (polymerase (RNA) II (DNA directed) polypeptide H)
	F33A8.1	high	let-858	encodes nucampholin, a highly conserved protein rich in acidic and basic residues that also shares some similarity to eukaryotic initiation factor eIF-4 gamma
	F36A2.6	high	rps-15	encodes a small ribosomal subunit S15 protein
	F45F2.12	high	his-8	encodes an H2B histone
	F45F2.2	high	his-39	encodes an H2B histone; by homology
	F54C8.4	high	F54C8.4	an ortholog of human dusp11 (dual specificity phosphatase 11)
	F54E12.4	high	his-58	encodes an H2B histone
	F54E12.5	high	his-57	encodes an H2A histone.
	F55G1.10	high	his-61	encodes an H2A histone
	F56E10.4	high	rps-27	encodes a small ribosomal subunit S27 protein.
	F56F3.5	high	rps-1	encodes a small ribosomal subunit S3A protein
	F58E2.9	high	srz-23	involved in embryo development and reproduction
	H02I12.6	high	his-66	encodes an H2B histone
	H27M09.2	high	H27M09.2	encodes the C.elegans ortholog of RPB5 which, in eukaryotes, is a key, shared component of all three nuclear RNA polymerases
	JC8.3	high	rpl-12	encodes a large ribosomal subunit L12 protein
	K08F8.5	high	K08F8.5	involved in reproduction.
	K10C2.4	high	fah-1	encodes a putative fumarylacetoacetate hydrolase, orthologous to human FAH (OMIM:276700, mutated in type I tyrosinemia)
	K11H12.2	high	rpl-15	encodes a large ribosomal subunit L15 protein.
	K12D12.3	high	col-84	encodes a nematode cuticular collagen
	M01D1.8	high	fbxb-41	encodes a protein containing an F-box
	M03C11.7	high	prp-3	ortholog of human PRPF3 (pre-mRNA processing factor 3)
	R05D11.3	high	ran-4	ortholog of NUCLEAR TRANSPORT FACTOR 2 (NTF2) from S. cerevisiae and metazoa
	R12B2.5	high	mdt-15	orthologous to human MED15
	T01C3.6	high	rps-16	encodes a small ribosomal subunit S16 protein.
	T04A8.14	high	emb-5	encodes the C. elegans ortholog of the Spt6 family of RNA polymerase II transcription elongation factors
	T05F1.3	high	rps-19	rps-19 encodes a small ribosomal subunit S19 protein
	T07A9.11	high	rps-24	rps-24 encodes a small ribosomal subunit S24 protein
	T08A11.2	high	T08A11.2	encodes the C. elegans ortholog of splicing factor 3b subunit 1
	T10C6.11	high	his-4	encodes an H2B histone
	T13F2.7	high	sna-2	encodes an snRNP-binding protein (SNA-2/SL75p) homologous to Ascaris SL95p (SL 175kd)
	T13H5.4	high	T13H5.4	ortholog of human SF3A3 (splicing factor 3a subunit 3);
	T23D8.6	high	his-68	encodes an H2A histone
	W01D2.2	high	nrh-61	ortholog of human PPARD (peroxisome proliferator activated receptor delta)
	W03G1.5	high	W03G1.5	W03G1.5 is involved in determination of adult lifespan.
	W03H9.4	high	cacn-1	encodes an ortholog of Drosophila CACTIN and human C19orf29
	W04A4.5	high	W04A4.5	ortholog of human IntS4 (integrator complex subunit 4)
	W08D2.7	high	mtr-4	encodes the C. elegans homolog of Saccharomyces cerevisiae Mtr4p
	Y110A7A.8	high	prp-31	orthologous to the human gene U4/U6 small nuclear ribonucleoprotein Prp31 (PRPF31)
	Y41E3.11	high	hrpu-1	ortholog of human HNRNPUL2-BSCL2 (HNRNPUL2-BSCL2 readthrough (NMD candidate))
	Y48B6A.13	high	Y48B6A.13	ortholog of human MVD (mevalonate diphosphate decarboxylase)
	Y48G10A.4	high	Y48G10A.4	ortholog of human IntS8 (integrator complex subunit 8)
	Y48G1A.5	high	xpo-2	encodes an importin-beta-like protein orthologous to mammalian CAS proteins (cellular apoptosis susceptibility)
	Y49E10.15	high	snr-6	encodes the C. elegans ortholog of the small nuclear ribonucleoprotein E,
	Y51A2D.7	high	Y51A2D.7	ortholog of human IntS5 (integrator complex subunit 5)
	Y71F9B.4	high	snr-7	encodes the C. elegans ortholog of the small nuclear ribonucleoprotein G
	ZK131.10	high	his-16	encodes an H2A histone;his-16 is contained within the histone gene cluster HIS3.
	ZK131.6	high	his-12	encodes an H2A histone;his-12 is contained within the histone gene cluster HIS3.
	ZK652.1	high	snr-5	encodes an ortholog of human small nuclear ribonucleoprotein SmF
	ZK858.6	high	ZK858.6	ortholog of human TM9SF4 (transmembrane 9 superfamily member 4)
	High / medium numr-1p::GFP activation
	Gene ID	numr-1p::GFP activation	Gene name	Description
	C01G8.5	med to high	erm-1	encodes the C. elegans ortholog of the ERM (Ezrin, Radixin, Moesin) family of cytoskeletal linker
	C34F11.3	med to high	ampd-1	ortholog of human AMPD3 (adenosine monophosphate deaminase 3), AMPD1 (adenosine monophosphate deaminase 1) and AMPD2 (adenosine monophosphate deaminase 2)
	F32H2.1	med to high	snpc-4	ortholog of human SNAPC4 (small nuclear RNA activating complex polypeptide 4)
	F36H2.3	med to high	F36H2.3	ortholog of human CR2 (complement C3d receptor 2)
	F45E10.2	med to high	F45E10.2	ortholog of human SLC22A5 (solute carrier family 22 member 5) and SLC22A4 (solute carrier family 22 member 4)
	F53H1.1	med to high	F53H1.1	ortholog of human DDX46 (DEAD-box helicase 46)
	Y41D4B.5	med to high	rps-28	encodes a small ribosomal subunit S28 protein
	Y46G5A.4	med to high	snrp-200	ortholog of human SNRNP200 (small nuclear ribonucleoprotein U5 subunit 200)
	Y65B4A.6	med to high	Y65B4A.6	ortholog of human EIF4A3 (eukaryotic translation initiation factor 4A3)
	Medium numr-1p::GFP activation
	Gene ID	numr-1p::GFP activation	Gene name	Description
	B0041.4	med	rpl-4	encodes a large ribosomal subunit L4 protein.
	B0250.7	med	B0250.7	involved in embryo development, locomotion, nematode larval development and reproduction.
	B0261.1	med	B0261.1	ortholog of human BDP1 (B double prime 1, subunit of RNA polymerase III transcription initiation factor IIIB)
	B0336.10	med	rpl-23	encodes a large ribosomal subunit L23 protein.
	B0495.6	med	moa-2	modifier Of Apl-1 activity
	C04D8.1	med	pac-1	encodes a RhoGAP (Rho guanosine triphosphatase (GTPase) activating protein)
	C06A1.5	med	rpb-6	ortholog of human POLR2F (RNA polymerase II subunit F)
	C06A8.2	med	snpc-1.1	ortholog of human SNAPC1 (small nuclear RNA activating complex polypeptide 1)
	C08B11.5	med	sap-49	encodes the C. elegans ortholog of mammalian SAP49
	C14B9.7	med	rpl-21	encodes a large ribosomal subunit L21 protein
	C16A3.9	med	rps-13	encodes a small ribosomal subunit S13 protein
	C23G10.3	med	rps-3	encodes a small ribosomal subunit S3 protein that contains a KH RNA-binding domain and by homology
	C25A1.9	med	rsa-1	encodes a protein phosphatase 2A (PP2A) regulatory subunit of the B'' class
	C26E6.4	med	rpb-2	ortholog of human POLR2B (RNA polymerase II subunit B)
	C27D11.1	med	egl-45	ortholog of human EIF3A (eukaryotic translation initiation factor 3 subunit A)
	C29F9.7	med	pat-4	encodes a serine/threonine kinase orthologous to human integrin-linked kinase (ILK, OMIM:602366)
	C36E8.1	med	C36E8.1	ortholog of human RRN3 (RRN3 , RNA polymerase I transcription factor)
	C42C1.14	med	rpl-34	encodes a putative large ribosomal subunit L34 protein that inhibits DHC-1 in vivo
	C42D4.8	med	rpc-1	ortholog of human POLR3A (polymerase (RNA) III subunit A)
	C50C3.6	med	prp-8	orthologous to the human gene SIMILAR TO U5 SNRNP-SPECIFIC PROTEIN (220 KD), ORTHOLOG OF S.
	C54C6.1	med	rpl-37	encodes a large ribosomal subunit L37 protein.
	C56E6.1	med	abcx-1	ortholog of human ABCG5 (ATP binding cassette subfamily G member 5)
	D2089.1	med	rsp-7	encodes the C. elegans ortholog of the vertebrate p54splicing factor and member of the SR protein family of nuclear phosphoproteins
	D2096.8	med	nap-1	encodes a protein related in sequence to the conserved NAP (Nucleosome Assembly Protein) family of proteins
	E04A4.8	med	rpl-20	encodes a large ribosomal subunit L18a protein
	F01G10.1	med	tkt-1	encodes an ortholog of the human gene TRANSKETOLASE
	F02E9.5	med	F02E9.5	ortholog of human oser1 (oxidative stress responsive serine-rich 1)
	F07D10.1	med	rpl-11.2	encodes a large ribosomal subunit L11 protein
	F09D1.1	med	usp-39	ortholog of human USP39 (ubiquitin specific peptidase 39)
	F12E12.7	med	sdz-11	Microarray studies indicate that sdz-11 is regulated bycyc-1, ubc-9, and clk-1;
	F14D12.4	med	mec-2	encodes a stomatin homolog required to sense gentle mechanical stimuli (e.g. touch) along the body wall
	F17E9.14	med	F17E9.14	F17E9.14 is involved in embryo development, locomotion, nematode larval development and reproduction.
	F18G5.2	med	pes-8	encodes a novel protein that contains a proline-rich region and a predicted transmembrane domain
	F19F10.9	med	F19F10.9	encodes a homolog of the human SART1 gene
	F20D12.2	med	F20D12.2	ortholog of human MCM3AP (minichromosome maintenance complex component 3 associated protein)
	F20H11.2	med	let-765	ortholog of human SBNO1 (strawberry notch 1) and SBNO2 (strawberry notch 2)
	F21D5.3	med	F21D5.3	F21D5.3 is predicted to have copper ion binding activity and oxidoreductase activity, based on protein domain information.
	F28D1.1	med	wdr-46	ortholog of human wdr46 (WD repeat domain 46)
	F28D1.7	med	rps-23	encodes a small ribosomal subunit S23 protein
	F32E10.1	med	nol-10	ortholog of human NOL10 (nucleolar protein 10)
	F32E10.4	med	ima-3	encodes one of three C. elegans importin alpha nuclear transport factors
	F37C12.1	med	F37C12.1	ortholog of human CCDC94 (coiled-coil domain containing 94)
	F37C12.4	med	rpl-36	encodes a large ribosomal subunit L36 protein
	F37C12.9	med	rps-14	encodes a small ribosomal subunit S14 protein
	F40F11.1	med	rps-11	encodes a small ribosomal subunit S11 protein
	F41G3.1	med	nlp-50	unknown
	F42C5.8	med	rps-8	encodes a small ribosomal subunit S8 protein
	F45F2.4	med	his-7	encodes an H2A histone
	F53A3.3	med	rps-22	encodes a small ribosomal subunit S15a protein.
	F53F4.11	med	F53F4.11	ortholog of human RSL1D1 (ribosomal L1 domain containing 1)
	F54C9.5	med	rpl-5	encodes a large ribosomal subunit L5 protein
	F55A12.8	med	nath-10	ortholog of human NAT10 (N-acetyltransferase 10)
	F55D10.2	med	rpl-25.1	encodes a large ribosomal subunit L23a protein
	F57B9.6	med	inf-1	encodes a protein with high similarity to eukaryotic initiation factor 4A.
	F58D5.1	med	hrp-2	ortholog of human SYNCRIP (synaptotagmin binding cytoplasmic RNA interacting protein) and HNRNPR (heterogeneous nuclear ribonucleoprotein R)
	H02I12.7	med	his-65	encodes an H2A histone
	K08C9.7	med	K08C9.7	K08C9.7 is involved in axon guidance, axonal fasciculation and oviposition.
	R06A4.4	med	imb-2	ortholog of human TNPO1 (transportin 1) and TNPO2 (transportin 2)
	R07G3.3	med	npp-21	ortholog of human TPR (translocated promoter region, nuclear basket protein)
	R11E3.6	med	eor-1	encodes an ortholog of the human BTB/zinc-finger transcription factor PLZF (OMIM:176797)
	R13A5.8	med	rpl-9	encodes a large ribosomal subunit L9 protein that affects fertility and embryonic viability.
	T01C3.11	med	T01C3.11	T01C3.11 is involved in apoptotic process, embryo development, the molting cycle, nematode larval development and oogenesis.
	T08B2.10	med	rps-17	rps-17 encodes a small ribosomal subunit S17 protein.
	T09B4.1	med	pigv-1	ortholog of human pigv (phosphatidylinositol glycan anchor biosynthesis class V)
	T10C6.12	med	his-3	encodes an H2A histone
	T19A6.4	med	T19A6.4	ortholog of human TMEM144 (transmembrane protein 144)
	T24B8.1	med	rpl-32	encodes a large ribosomal subunit L32 protein.
	T26A8.4	med	T26A8.4	encodes the C. elegans ortholog of Saccharomyces cerevisiae Caf120
	T26G10.1	med	T26G10.1	ortholog of human DDX47 (DEAD (Asp-Glu-Ala-Asp) box polypeptide 47
	T27F7.3	med	eif-1	ortholog of human EIF1 (eukaryotic translation initiation factor 1) and EIF1B (eukaryotic translation initiation factor 1B)
	T28D9.10	med	snr-3	encodes an ortholog of human small nuclear ribonucleoprotein Sm D1
	W02D9.1	med	pri-2	encodes a homolog of the DNA polymerase alpha-primase subunit C
	W06H3.3	med	cfps-1	ortholog of human CTPS1 (CTP synthase 1) and CTPS2 (CTP synthase 2)
	W07B3.2	med	gei-4	encodes a protein with a coiled-coil domain (predicted to mediate protein-protein interactions)
	W08E3.1	med	snr-2	ortholog of human SNRPB (small nuclear ribonucleoprotein polypeptides B and B1) and SNRPN (small nuclear ribonucleoprotein polypeptide N)
	Y116A8C.42	med	snr-1	encodes an ortholog of human small nuclear ribonucleoprotein Sm D3
	Y18D10A.1	med	attf-6	attf-6 is expressed in the pharynx, intestine, ventral nerve cord, head neurons, and the head muscle.
	Y37D8A.21	med	rbm-7	ortholog of human RBM11 (RNA binding motif protein 11), RP11-212D19.4 and RBM7 (RNA binding motif protein 7)
	Y41D4B.19	med	npp-8	ortholog of human Nup155 (nucleoporin 155)
	Y45F10D.12	med	rpl-18	encodes a large ribosomal subunit L18 protein
	Y47G6A.20	med	rnp-6	encodes an ortholog of HALF-PINT in D. melanogaster and FBP Interacting Repressor (FIR)/PUF60 in mammals
	Y48C3A.4	med	ztf-22	ztf-22 is predicted to have nucleic acid binding activity
	Y48G8AL.8	med	rpl-17	encodes a large ribosomal subunit L17 protein
	Y49F6A.1	med	wago-11	ortholog of human AGO4 (argonaute 4, RISC catalytic component), AGO1 (argonaute 1, RISC catalytic component) and AGO3 (argonaute 3, RISC catalytic component)
	Y4C6B.1	med	Y4C6B.1	unknown
	Y53C12B.2	med	pno-1	ortholog of human PNO1 (partner of NOB1)
	Y54E10BR.6	med	rpb-7	ortholog of human POLR2G (RNA polymerase II subunit G)
	Y54E2A.1	med	npr-34	npr-34 is involved in hermaphrodite genitalia development and locomotion
	Y71A12B.1	med	rps-6	encodes a small (40S) ribosomal subunit S6 protein
	Y71F9AM.5	med	nxt-1	ortholog of human nxt2 (nuclear transport factor 2-like export factor 2) and NXT1 (nuclear transport factor 2-like export factor 1)
	ZK686.1	med	ZK686.1	ZK686.1 is involved in hermaphrodite genitalia development.
	ZK757.3	med	alg-4	encodes an Argonaute (AGO) protein that is a member of the AGO clade of Argonaute small RNA-binding proteins
