# Supplementary material for: RNA processing errors triggered by cadmium and integrator complex disruption are signals for environmental stress
Source: BMC Biol. 2019 Jul 16;17:56. doi: 10.1186/s12915-019-0675-z (PMC6631800; doi:10.1186/s12915-019-0675-z)
Supplement: Supplementary file 9 — Table S5. Integrator complex subunit homology. (XLSX 9 kb) [file 12915_2019_675_MOESM9_ESM.xlsx]

## Sheet: Sheet1
Human	C. elegans	BLAST	Genome screen	Integrator screen	RT-qPCR
INTS1	C06A5.1	1e-13	-	-	ND
INTS2	ZC376.6	2e-21	-	++	41
INTS3	Y92H12A.4	2e-62	ND	ND	ND
INTS4	W04A4.5	2e-51	+++	+++	221
INTS5	Y51A2D.7	3e-07	++	++	73
INTS6	F08B4.1	2e-67	-	-	ND
INTS7	D1043.1	1e-19	++	++	70
INTS8	Y48G10A.4	4e-11	-	++	61
INTS9	F19F10.12	1e-87	ND	ND	ND
INTS10	none	none	ND	ND	ND
INTS11	F10B5.8	0	ND	ND	ND
INTS12	phf-30	1e-06	-	-	ND
INTS13	R02D3.4	9e-34	-	ND	ND
INTS14	none	none	ND	ND	ND
none, no homolog found in C. elegans; ND, not determined; -, negative result; ++, high numr-1p::GFP; +++, highest numr-1p::GFP; RT-qPCR results are fold numr-1 mRNA levels relative to control RNAi
