# Supplementary material for: RNA processing errors triggered by cadmium and integrator complex disruption are signals for environmental stress
Source: BMC Biol. 2019 Jul 16;17:56. doi: 10.1186/s12915-019-0675-z (PMC6631800; doi:10.1186/s12915-019-0675-z)
Supplement: Supplementary file 10 — Table S6. Integrator longevity and cadmium survival. (XLSX 13 kb) [file 12915_2019_675_MOESM10_ESM.xlsx]

## Sheet: Longevity data
		Mean Survival	95% C.I	# of subjects scored	# of				Mean Survival	95% C.I	# of subjects scored	# of
		0 µM Cd (Days)			censors				300 µM Cd (Days)			censors
control (RNAi)	Trial 1	19.2 ± 0.5	18.22 ~ 20.18	69	7		control (RNAi)	Trial 1	11.25 ± 0.22	10.82 ~ 11.68	56	0
	Trial 2	18.86 ± 0.73	17.42 ~ 20.30	45	3			Trial 2	8.18 ± 0.4	7.39 ~ 8.98	22	0
	Trial 3	18.2 ± 0.81	16.61 ~ 19.78	50	4			Trial 3	9.86 ± 0.37	9.13 ~ 10.59	43	0
ints-2(RNAi)	Trial 1	12.88 ± 0.19	12.51 ~ 13.25	218	0		ints-2(RNAi)	Trial 1	12.29 ± 0.47	11.37 ~ 13.20	49	0
	Trial 2	13.07 ± 0.35	12.39 ~ 13.75	110	0			Trial 2	9.86 ± 0.25	9.38 ~ 10.34	28	0
	Trial 3	12.14 ± 0.42	11.32 ~ 12.96	70	0			Trial 3	10.15 ± 0.3	9.56 ~ 10.74	40	0
ints-4(RNAi)	Trial 1	9.4 ± 0.23	8.94 ~ 9.86	92	0		ints-4(RNAi)	Trial 1	9.25 ± 0.2	8.85 ~ 9.64	53	0
	Trial 2	10 ± 0.26	9.49 ~ 10.51	59	0			Trial 2	8.58 ± 0.28	8.04 ~ 9.12	24	0
	Trial 3	8.82 ± 0.32	8.19 ~ 9.46	34	0			Trial 3	9.82 ± 0.44	8.97 ~ 10.68	28	1
ints-5(RNAi)	Trial 1	13.55 ± 0.93	11.72 ~ 15.37	11	0		ints-5(RNAi)	Trial 1	10.62 ± 0.25	10.13 ~ 11.11	55	0
	Trial 2	11.43 ± 0.25	10.94 ~ 11.92	182	0			Trial 2	9.76 ± 0.24	9.28 ~ 10.23	41	0
	Trial 3	11.82 ± 0.27	11.28 ~ 12.35	66	0
ints-7(RNAi)	Trial 1	11.81 ± 0.31	11.21 ~ 12.41	75	0		ints-7(RNAi)	Trial 1	10.75 ± 0.28	10.19 ~ 11.30	54	0
	Trial 2	10.83 ± 0.36	10.13 ~ 11.54	53	0			Trial 2	9.83 ± 0.32	9.21 ~ 10.46	36	0
	Trial 3	11.82 ± 0.24	11.34 ~ 12.30	89	0			Trial 3	9.13 ± 0.44	8.26 ~ 9.99	16	0
ints-8(RNAi)	Trial 1	13.91 ± 0.31	13.30 ~ 14.52	79	0		ints-8(RNAi)	Trial 1	11.05 ± 0.55	9.97 ~ 12.12	21	0
	Trial 2	12.21 ± 0.32	11.57 ~ 12.84	77	0			Trial 2	9.71 ± 0.42	8.89 ~ 10.54	35	0
	Trial 3	13.98 ± 0.49	13.01 ~ 14.95	51	0			Trial 3	10.3 ± 0.33	9.65 ~ 10.95	20	0
