# Supplementary material for: RNA processing errors triggered by cadmium and integrator complex disruption are signals for environmental stress
Source: BMC Biol. 2019 Jul 16;17:56. doi: 10.1186/s12915-019-0675-z (PMC6631800; doi:10.1186/s12915-019-0675-z)
Supplement: Supplementary file 12 — Table S7. Cadmium exposure alternative splicing. (XLSX 757 kb) [file 12915_2019_675_MOESM12_ESM.xlsx]

## Sheet: A3SS
ID	GeneID	geneSymbol	chr	strand	longExonStart_0base	longExonEnd	shortES	shortEE	flankingES	flankingEE	ID	IC_SAMPLE_1			SC_SAMPLE_1			IC_SAMPLE_2			SC_SAMPLE_2			IncFormLen	SkipFormLen	PValue	FDR	IncLevel1			IncLevel2			IncLevelDifference
3	WBGene00003229	mex-3	I	+	129166	129333	129175	129333	128944	129124	3	292	200	170	127	85	114	394	609	619	71	91	70	137	135	0	0	0.694	0.699	0.595	0.845	0.868	0.897	-0.207
51	WBGene00022425	plst-1	IV	+	1291431	1291565	1291440	1291565	1289626	1290017	51	12	34	33	405	318	293	77	91	110	196	263	304	127	118	0	0	0.027	0.09	0.095	0.267	0.243	0.252	-0.183
602	WBGene00001023	dnj-5	II	-	6857505	6857652	6857505	6857649	6857701	6857869	602	84	146	105	192	99	86	203	225	279	65	85	98	135	135	3.82511e-260	6.29868e-258	0.304	0.596	0.55	0.757	0.726	0.74	-0.258
304	WBGene00003196	mel-11	II	+	9363209	9363355	9363218	9363355	9362967	9363151	304	7	30	38	184	175	106	47	81	87	55	123	161	135	130	1.00265e-255	1.23827e-253	0.035	0.142	0.257	0.451	0.388	0.342	-0.249
270	WBGene00011625	vps-39	V	-	14035404	14035997	14035404	14035988	14036044	14036576	270	10	28	26	289	185	160	48	69	67	157	123	145	137	135	3.85953e-243	3.81321e-241	0.033	0.13	0.138	0.232	0.356	0.313	-0.2
314	WBGene00003476	mtm-3	III	-	3799800	3799875	3799800	3799863	3799917	3800054	314	0	1	0	101	67	68	27	55	37	54	64	95	63	51	2.65471e-139	2.18572e-137	0	0.012	0	0.288	0.41	0.24	-0.309
14	WBGene00019831	R02F2.1	III	+	5505247	5505401	5505253	5505401	5504786	5505202	14	216	263	206	3225	2578	2394	292	238	289	1185	1223	1371	135	135	1.76394e-135	1.24484e-133	0.063	0.093	0.079	0.198	0.163	0.174	-0.1
174	WBGene00002998	lin-9	III	-	8903015	8903618	8903015	8903612	8903658	8903791	174	8	24	8	108	150	89	32	57	33	81	83	107	126	126	8.4826e-115	5.23801e-113	0.069	0.138	0.082	0.283	0.407	0.236	-0.212
540	WBGene00005007	spr-2	IV	+	8892045	8892246	8892048	8892246	8891469	8891972	540	184	179	194	54	137	117	258	106	118	218	162	147	135	135	6.66751e-108	3.65972e-106	0.773	0.566	0.624	0.542	0.396	0.445	0.193
76	WBGene00001056	dpf-3	I	+	6839003	6839144	6839015	6839144	6838813	6838960	76	12	35	5	360	349	308	37	88	79	267	309	458	134	122	7.72276e-108	3.81504e-106	0.029	0.084	0.015	0.112	0.206	0.136	-0.109
439	WBGene00021012	pig-1	IV	-	513757	514185	513757	514176	514530	514713	439	9	6	4	116	83	72	21	33	67	152	121	114	137	135	1.36627e-104	6.13578e-103	0.071	0.066	0.052	0.12	0.212	0.367	-0.17
244	WBGene00018319	hda-6	IV	-	5363535	5363810	5363535	5363804	5363853	5364141	244	14	8	4	150	197	103	13	51	52	125	164	188	135	135	1.01771e-96	4.18958e-95	0.085	0.039	0.037	0.094	0.237	0.217	-0.129
245	WBGene00013482	Y69H2.7	V	+	18695520	18696070	18695529	18696070	18693341	18693541	245	55	57	37	182	115	119	80	89	83	103	98	110	137	135	1.74358e-92	6.62559e-91	0.229	0.328	0.235	0.434	0.472	0.426	-0.18
507	WBGene00016200	dpff-1	III	-	5905396	5905614	5905396	5905602	5905652	5905906	507	17	8	5	144	176	138	41	27	25	102	154	106	140	135	2.22748e-91	7.85983e-90	0.102	0.042	0.034	0.279	0.145	0.185	-0.144
360	WBGene00021047	zfp-3	X	-	1442493	1442635	1442493	1442626	1443152	1443316	360	0	0	0	113	141	52	4	2	25	80	57	75	135	126	3.20019e-81	1.05393e-79	0	0	0	0.045	0.032	0.237	-0.105
97	WBGene00003785	nos-3	II	+	9748424	9749305	9748433	9749305	9747709	9748326	97	238	126	105	225	155	152	260	285	266	100	127	189	137	135	1.62931e-75	5.03049e-74	0.51	0.445	0.405	0.719	0.689	0.581	-0.21
556	WBGene00004095	pqe-1	III	+	5315808	5316045	5315814	5316045	5315712	5315769	556	3	4	1	170	74	91	12	15	21	63	92	110	50	50	1.38408e-73	4.02198e-72	0.017	0.051	0.011	0.16	0.14	0.16	-0.127
252	WBGene00012868	tbc-9	IV	-	13477992	13478115	13477992	13478109	13478157	13478563	252	47	25	30	62	97	118	45	61	83	84	68	71	116	110	5.13699e-72	1.40982e-70	0.418	0.196	0.194	0.337	0.46	0.526	-0.172
576	WBGene00003851	odr-4	III	+	6732162	6732359	6732168	6732359	6731219	6731318	576	20	18	2	0	0	27	10	8	5	20	14	33	92	92	3.01451e-63	7.83773e-62	1	1	0.069	0.333	0.364	0.132	0.413
180	WBGene00009508	F37D6.2	I	-	10476248	10476735	10476248	10476729	10476778	10476918	180	16	40	22	53	45	46	50	54	76	24	16	24	133	133	8.47506e-63	2.09334e-61	0.232	0.471	0.324	0.676	0.771	0.76	-0.393
534	WBGene00000793	crh-1	III	+	11691292	11691508	11691301	11691508	11688131	11688336	534	77	56	72	261	160	126	64	44	68	59	60	117	137	135	2.87107e-55	6.75385e-54	0.225	0.256	0.36	0.517	0.419	0.364	-0.153
311	WBGene00003868	ooc-3	II	-	11494996	11495094	11494996	11495088	11495140	11495314	311	56	26	15	38	32	61	39	43	55	18	25	39	91	85	1.73628e-49	3.89873e-48	0.579	0.431	0.187	0.669	0.616	0.568	-0.219
463	WBGene00019163	ubxn-6	IV	-	4808950	4809502	4808950	4809497	4809547	4809695	463	0	47	29	437	408	406	85	96	100	462	406	392	135	135	1.7347e-48	3.72583e-47	0	0.103	0.067	0.155	0.191	0.203	-0.126
67	WBGene00022074	Y69A2AR.1	IV	+	2667355	2667502	2667364	2667502	2667138	2667249	67	51	68	59	178	113	109	110	164	130	121	82	120	104	100	2.69669e-45	5.55069e-44	0.216	0.367	0.342	0.466	0.658	0.51	-0.236
684	WBGene00008362	cfim-2	IV	+	8927917	8928026	8927923	8928026	8927455	8927871	684	31	36	43	58	75	114	74	64	46	56	75	76	102	96	1.78332e-44	3.52384e-43	0.335	0.311	0.262	0.554	0.445	0.363	-0.151
100	WBGene00009204	F28C6.4	II	-	8596535	8596669	8596535	8596655	8596711	8596934	100	2	46	65	0	4	13	38	26	58	0	0	0	127	113	1.79671e-43	3.41374e-42	1	0.911	0.816	1	1	1	-0.091
670	WBGene00003406	mrg-1	III	-	12872811	12873031	12872811	12873025	12873951	12874100	670	157	184	206	199	138	139	242	289	293	149	149	127	135	135	4.56031e-42	8.34367e-41	0.441	0.571	0.597	0.619	0.66	0.698	-0.123
566	WBGene00002185	kel-3	III	+	13466960	13467035	13466966	13467035	13466829	13466917	566	0	0	1	23	15	7	2	2	7	5	5	12	14	8	6.95019e-39	1.22621e-37	0	0	0.075	0.186	0.186	0.25	-0.182
615	WBGene00017699	flcn-1	II	+	6932202	6932278	6932211	6932278	6931614	6931792	615	0	1	3	47	23	24	0	11	19	25	5	19	69	60	4.89886e-38	8.34496e-37	0	0.036	0.098	0	0.657	0.465	-0.329
54	WBGene00006791	unc-57	I	+	4678567	4679409	4678573	4679409	4677669	4677724	54	14	26	15	88	81	72	32	28	34	48	67	45	48	48	1.5197e-35	2.50244e-34	0.137	0.243	0.172	0.4	0.295	0.43	-0.191
451	WBGene00002061	ife-3	V	-	7157	7393	7157	7384	7432	7609	451	217	241	148	1086	1113	1002	405	494	284	1297	1083	1149	137	135	2.18516e-33	3.48216e-32	0.165	0.176	0.127	0.235	0.31	0.196	-0.091
642	WBGene00022420	Y102E9.2	III	+	6726485	6726582	6726494	6726582	6726074	6726446	642	29	21	58	152	103	106	63	70	63	105	121	124	90	81	3.28253e-33	5.0674e-32	0.147	0.155	0.33	0.351	0.342	0.314	-0.125
40	WBGene00021597	spsb-1	II	+	15222824	15223191	15222830	15223191	15220191	15220445	40	17	28	21	333	226	238	26	47	64	200	167	304	135	135	4.10933e-33	6.15154e-32	0.049	0.11	0.081	0.115	0.22	0.174	-0.09
565	WBGene00012245	W04D2.6	V	+	12502563	12503086	12502569	12503086	12501664	12502232	565	61	98	110	400	403	424	175	133	150	498	327	383	135	135	7.12974e-33	1.03591e-31	0.132	0.196	0.206	0.26	0.289	0.281	-0.099
297	WBGene00006790	unc-55	I	-	7900864	7901038	7900864	7900999	7901789	7901917	297	7	6	0	0	0	1	0	1	3	4	7	0	146	114	1.52258e-31	2.14902e-30	1	1	0	0	0.1	1	0.3
41	WBGene00013122	Y52B11A.2	I	-	10968558	10968726	10968558	10968720	10968772	10968920	41	0	13	15	24	81	78	74	75	115	39	33	65	135	135	1.69481e-28	2.32566e-27	0	0.138	0.161	0.655	0.694	0.639	-0.563
249	WBGene00015418	pac-1	III	+	8518205	8518881	8518213	8518881	8517516	8517727	249	6	13	17	136	133	203	12	39	27	143	108	135	136	135	3.44983e-27	4.48478e-26	0.042	0.088	0.077	0.077	0.264	0.166	-0.1
380	WBGene00011071	R06F6.8	II	-	10815299	10815525	10815299	10815519	10815919	10816902	380	0	16	8	108	104	93	37	24	43	100	97	113	135	135	3.42688e-27	4.48478e-26	0	0.133	0.079	0.27	0.198	0.276	-0.177
347	WBGene00006443	pak-2	V	-	11038598	11038986	11038598	11038980	11039027	11039152	347	31	10	17	123	36	66	23	47	37	71	62	76	118	118	8.86239e-26	1.12257e-24	0.201	0.217	0.205	0.245	0.431	0.327	-0.127
53	WBGene00013591	gcn-2	II	+	13090188	13090471	13090197	13090471	13089884	13090147	53	11	13	16	231	173	158	25	53	57	148	126	176	137	135	9.67284e-26	1.1946e-24	0.045	0.069	0.091	0.143	0.293	0.242	-0.158
231	WBGene00003622	nhr-23	I	+	7219762	7219860	7219768	7219860	7219575	7219696	231	0	1	4	44	54	55	1	6	16	35	36	49	70	64	1.32884e-25	1.60109e-24	0	0.017	0.062	0.025	0.132	0.23	-0.103
11	WBGene00001329	epn-1	X	-	14817238	14817625	14817238	14817619	14817674	14817832	11	143	160	93	435	381	461	175	170	215	254	258	355	135	135	3.80198e-25	4.47185e-24	0.247	0.296	0.168	0.408	0.397	0.377	-0.157
307	WBGene00015007	ain-2	I	+	4657205	4657487	4657211	4657487	4656510	4656780	307	64	96	87	514	380	404	76	136	160	268	326	482	135	135	2.29884e-24	2.64099e-23	0.111	0.202	0.177	0.221	0.294	0.249	-0.091
279	WBGene00004732	sax-7	IV	+	8082680	8083478	8082689	8083478	8082520	8082636	279	8	16	18	432	398	391	22	73	72	366	345	479	111	109	5.80535e-24	6.51782e-23	0.018	0.038	0.043	0.056	0.172	0.129	-0.086
142	WBGene00012543	nkcc-1	IV	-	14115406	14115556	14115406	14115550	14115600	14115642	142	0	7	12	19	21	12	8	20	50	23	26	35	35	35	4.90875e-23	5.38872e-22	0	0.25	0.5	0.258	0.435	0.588	-0.177
512	WBGene00008682	lex-1	IV	+	12080087	12082158	12080093	12082158	12079827	12080045	512	104	113	94	56	54	59	164	216	255	49	61	97	135	135	1.36788e-22	1.46899e-21	0.65	0.677	0.614	0.77	0.78	0.724	-0.111
369	WBGene00003918	par-3	III	+	5673118	5673380	5673127	5673380	5672471	5672694	369	5	30	15	336	193	206	68	97	73	150	191	203	137	135	2.27055e-22	2.3865e-21	0.014	0.133	0.067	0.309	0.334	0.262	-0.23
129	WBGene00022800	ZK688.5	III	-	7886029	7886269	7886029	7886263	7886423	7887116	129	31	61	31	124	108	113	53	106	61	55	88	100	135	135	3.79254e-22	3.90315e-21	0.2	0.361	0.215	0.491	0.546	0.379	-0.213
125	WBGene00003478	mtm-6	III	+	13352615	13353562	13352621	13353562	13352328	13352404	125	22	25	23	25	11	33	14	41	41	6	22	18	69	69	4.43133e-22	4.46751e-21	0.468	0.694	0.411	0.7	0.651	0.695	-0.158
680	WBGene00002992	lin-3	IV	+	11059398	11059644	11059404	11059644	11057788	11057868	680	0	4	6	26	15	16	10	4	7	8	6	24	73	73	6.01741e-22	5.9452e-21	0	0.211	0.273	0.556	0.4	0.226	-0.233
217	WBGene00019762	M03F8.3	V	+	5941585	5941807	5941594	5941807	5940214	5941249	217	132	159	96	471	347	367	219	177	213	280	257	297	137	135	1.82897e-21	1.77159e-20	0.216	0.311	0.205	0.435	0.404	0.414	-0.174
163	WBGene00004117	sin-3	I	+	8422853	8422946	8422859	8422946	8422657	8422807	163	40	77	49	87	79	33	120	86	58	47	36	52	86	80	3.07776e-21	2.92388e-20	0.3	0.476	0.58	0.704	0.69	0.509	-0.182
222	WBGene00009245	rict-1	II	-	13113870	13114163	13113870	13114157	13114710	13114995	222	0	25	5	45	22	31	3	25	30	13	20	54	135	135	3.17594e-21	2.96022e-20	0	0.532	0.139	0.188	0.556	0.357	-0.143
552	WBGene00007135	cdk-12	III	+	4340005	4340483	4340014	4340483	4339507	4339619	552	23	18	22	91	63	88	21	28	33	46	41	79	107	105	6.94091e-21	6.34965e-20	0.199	0.219	0.197	0.309	0.401	0.291	-0.129
291	WBGene00011352	rskn-1	I	-	8574432	8574581	8574432	8574575	8574812	8575172	291	7	9	3	115	97	123	22	24	30	152	170	124	135	135	9.24814e-21	8.30651e-20	0.057	0.085	0.024	0.126	0.124	0.195	-0.093
367	WBGene00013969	tep-1	I	+	14997510	14997682	14997543	14997682	14997402	14997469	367	107	108	73	388	215	219	93	98	147	166	117	271	83	57	1.29838e-20	1.14535e-19	0.159	0.256	0.186	0.278	0.365	0.271	-0.104
609	WBGene00007016	mdt-15	III	-	5832293	5832784	5832293	5832775	5832834	5833058	609	417	213	212	129	191	123	186	190	350	111	177	313	137	135	2.60232e-19	2.25535e-18	0.761	0.524	0.629	0.623	0.514	0.524	0.084
437	WBGene00014087	ZK809.5	IV	+	11657039	11657303	11657045	11657303	11656918	11656990	437	0	13	0	17	34	40	7	18	12	29	13	58	65	65	1.75015e-18	1.49064e-17	0	0.277	0	0.194	0.581	0.171	-0.223
338	WBGene00008166	saps-1	II	+	11298256	11298397	11298262	11298397	11298095	11298215	338	2	13	18	124	80	84	20	49	53	81	86	130	112	106	9.77734e-18	8.18645e-17	0.015	0.133	0.169	0.189	0.35	0.278	-0.167
194	WBGene00000549	cls-2	III	+	9058263	9058392	9058272	9058392	9057780	9058221	194	53	63	86	133	109	104	105	64	73	89	51	75	122	113	1.15278e-17	9.49122e-17	0.27	0.349	0.434	0.522	0.538	0.474	-0.16
269	WBGene00011625	vps-39	V	-	14036621	14036911	14036621	14036902	14036955	14037324	269	27	9	14	144	85	70	24	57	74	110	70	131	137	135	1.31683e-17	1.06642e-16	0.156	0.094	0.165	0.177	0.445	0.358	-0.188
318	WBGene00003086	lst-4	IV	-	14062689	14063030	14062689	14063024	14063070	14063427	318	28	39	60	231	191	225	70	131	95	94	114	150	135	135	1.76915e-17	1.40961e-16	0.108	0.17	0.211	0.427	0.535	0.388	-0.287
397	WBGene00019199	H14E04.2	III	+	2376505	2376691	2376514	2376691	2376328	2376423	397	100	47	43	130	133	117	85	85	93	76	112	151	90	88	1.3458e-16	1.05528e-15	0.429	0.257	0.264	0.522	0.426	0.376	-0.125
658	WBGene00022069	eel-1	IV	-	3048189	3048963	3048189	3048957	3049282	3049693	658	0	5	0	34	25	10	0	13	51	8	40	175	135	135	3.81598e-16	2.94546e-15	0	0.167	0	0	0.245	0.226	-0.101
145	WBGene00010406	math-33	V	+	11117885	11117964	11117891	11117964	11117601	11117844	145	50	60	61	299	265	318	55	120	81	249	240	274	72	66	2.1485e-15	1.63286e-14	0.133	0.172	0.15	0.168	0.314	0.213	-0.08
376	WBGene00020102	R148.3	III	+	3176816	3177328	3176852	3177328	3175884	3176742	376	44	34	22	185	181	137	12	19	26	238	187	254	164	135	8.80349e-15	6.58928e-14	0.164	0.134	0.117	0.04	0.077	0.078	0.073
358	WBGene00007756	C27A7.5	V	-	12160297	12160443	12160297	12160437	12160858	12160951	358	0	32	51	35	68	46	28	25	30	18	26	51	86	84	3.11298e-14	2.29524e-13	0	0.315	0.52	0.603	0.484	0.365	-0.206
37	WBGene00010681	mak-1	II	+	8746354	8746802	8746587	8746802	8746056	8746134	37	534	455	482	35	30	44	291	254	266	28	24	46	290	71	1.42906e-13	1.03817e-12	0.789	0.788	0.728	0.718	0.722	0.586	0.093
382	WBGene00008219	C50B6.3	V	+	13314603	13315374	13314609	13315374	13313934	13314519	382	47	40	61	25	56	37	69	95	79	52	26	38	135	135	3.13861e-13	2.24707e-12	0.653	0.417	0.622	0.57	0.785	0.675	-0.113
33	WBGene00012372	W09H1.1	II	-	13178461	13178640	13178461	13178637	13178905	13179024	33	11	0	4	0	10	6	3	0	1	3	14	2	112	112	1.42486e-12	1.00555e-11	1	0	0.4	0.5	0	0.333	0.189
203	WBGene00006514	tdp-1	II	+	8998932	8999150	8998941	8999150	8998748	8998889	203	87	93	133	119	127	129	181	150	116	137	105	125	136	134	2.03418e-12	1.41533e-11	0.419	0.419	0.504	0.566	0.585	0.478	-0.096
455	WBGene00004767	sel-10	V	+	13819629	13819726	13819635	13819726	13819519	13819587	455	2	11	4	27	5	5	7	3	9	6	1	3	16	10	3.30841e-12	2.26993e-11	0.044	0.579	0.333	0.422	0.652	0.652	-0.257
294	WBGene00002192	kin-4	IV	+	11439146	11439285	11439155	11439285	11437511	11437905	294	3	9	0	89	61	34	17	51	13	24	80	89	132	123	6.01875e-12	4.07296e-11	0.03	0.121	0	0.398	0.373	0.12	-0.247
20	WBGene00004105	szy-20	II	-	8968126	8968435	8968126	8968429	8968515	8968963	20	124	88	55	105	42	31	60	87	115	46	21	41	135	135	7.23266e-12	4.82829e-11	0.541	0.677	0.64	0.566	0.806	0.737	-0.084
441	WBGene00009665	lmd-1	I	+	8610348	8610449	8610356	8610449	8610159	8610307	441	8	4	1	43	114	96	19	15	6	61	92	94	94	86	1.4296e-11	9.41627e-11	0.145	0.031	0.009	0.222	0.13	0.055	-0.074
59	WBGene00009180	nurf-1	II	+	14397084	14397222	14397090	14397222	14396074	14396409	59	29	32	25	94	98	45	66	46	68	55	75	141	131	125	1.45037e-11	9.42737e-11	0.227	0.238	0.346	0.534	0.369	0.315	-0.136
466	WBGene00013465	Y67H2A.10	IV	-	13285961	13286111	13285961	13286102	13286164	13286322	466	11	34	26	78	75	71	35	55	29	36	68	28	136	134	4.23383e-11	2.71625e-10	0.122	0.309	0.265	0.489	0.443	0.505	-0.247
201	WBGene00003026	lin-41	I	-	9338502	9338816	9338502	9338804	9338855	9338952	201	2	4	8	21	30	52	21	41	51	25	30	70	95	90	5.79767e-11	3.67186e-10	0.083	0.112	0.127	0.443	0.564	0.408	-0.364
164	WBGene00000148	aph-2	I	+	10344563	10344831	10344569	10344831	10344250	10344511	164	0	12	4	110	109	150	12	24	23	115	147	177	135	135	9.26828e-11	5.79561e-10	0	0.099	0.026	0.094	0.14	0.115	-0.075
112	WBGene00010912	gmps-1	II	-	10866090	10866609	10866090	10866603	10866727	10866788	112	40	38	38	197	133	140	46	53	74	148	105	182	54	54	1.328e-10	8.20038e-10	0.169	0.222	0.213	0.237	0.335	0.289	-0.086
337	WBGene00012435	flh-1	IV	-	9261805	9262611	9261805	9262602	9262657	9263428	337	37	65	85	37	36	24	68	108	88	37	25	17	137	135	1.75e-10	1.06728e-09	0.496	0.64	0.777	0.644	0.81	0.836	-0.126
263	WBGene00011300	R107.5	III	-	9052176	9052377	9052176	9052371	9052421	9052522	263	43	53	58	342	247	283	115	121	91	207	183	219	94	94	1.18239e-09	7.12317e-09	0.112	0.177	0.17	0.357	0.398	0.294	-0.197
90	WBGene00006974	zen-4	IV	+	6119003	6119309	6119009	6119309	6118712	6118961	90	42	58	24	78	70	52	79	128	151	64	67	82	135	135	1.94119e-09	1.15536e-08	0.35	0.453	0.316	0.552	0.656	0.648	-0.246
616	WBGene00017699	flcn-1	II	+	6944725	6944848	6944737	6944848	6942711	6942777	616	0	1	1	35	32	25	14	11	9	20	22	13	40	28	2.27786e-09	1.3396e-08	0	0.021	0.027	0.329	0.259	0.326	-0.289
223	WBGene00015145	B0336.5	III	+	5693254	5693579	5693263	5693579	5693118	5693214	223	31	29	24	17	73	38	42	66	54	49	33	56	91	89	3.06562e-09	1.78167e-08	0.641	0.28	0.382	0.456	0.662	0.485	-0.1
476	WBGene00019504	K07H8.2	IV	+	8292764	8292879	8292776	8292879	8291731	8291835	476	0	26	13	83	56	51	32	29	60	41	74	62	70	58	3.22831e-09	1.8544e-08	0	0.278	0.174	0.393	0.245	0.445	-0.21
255	WBGene00008274	C53B4.4	IV	+	8981694	8982083	8981700	8982083	8980878	8981358	255	25	32	41	210	102	116	64	90	110	87	133	139	135	135	8.11004e-09	4.55268e-08	0.106	0.239	0.261	0.424	0.404	0.442	-0.221
541	WBGene00012458	ash-2	II	+	11980765	11981096	11980771	11981096	11980627	11980720	541	16	24	12	167	131	100	41	42	87	91	89	141	86	86	8.08716e-09	4.55268e-08	0.087	0.155	0.107	0.311	0.321	0.382	-0.222
288	WBGene00020094	wip-1	III	+	5019838	5019934	5019844	5019934	5019383	5019535	288	17	15	11	77	46	102	37	37	19	67	76	49	89	83	1.0963e-08	6.08508e-08	0.171	0.233	0.091	0.34	0.312	0.266	-0.141
329	WBGene00000894	dab-1	II	+	8228238	8228386	8228244	8228386	8227558	8228193	329	61	47	104	531	577	629	109	185	196	513	440	477	135	135	1.13352e-08	6.22177e-08	0.103	0.075	0.142	0.175	0.296	0.291	-0.147
352	WBGene00006795	unc-61	V	-	14733605	14733779	14733605	14733773	14733823	14733877	352	11	34	35	89	70	23	58	53	46	47	66	54	47	47	2.28359e-08	1.23966e-07	0.11	0.327	0.603	0.552	0.445	0.46	-0.139
525	WBGene00003912	pal-1	III	-	4807045	4807148	4807045	4807142	4807683	4807971	525	18	6	18	13	24	16	42	33	39	20	39	28	96	90	2.33659e-08	1.25465e-07	0.565	0.19	0.513	0.663	0.442	0.566	-0.134
626	WBGene00018364	F42G9.6	III	-	782577	782765	782577	782759	782823	782967	626	0	0	5	124	152	95	22	29	42	121	128	197	135	135	2.74802e-08	1.4597e-07	0	0	0.05	0.154	0.185	0.176	-0.155
319	WBGene00011194	R10D12.13	V	+	13962770	13962906	13962776	13962906	13962612	13962727	319	8	13	14	5	24	34	15	17	32	28	20	17	102	96	2.81925e-08	1.48161e-07	0.601	0.338	0.279	0.335	0.444	0.639	-0.067
619	WBGene00016650	C44E4.1	I	-	4612025	4613022	4612025	4613016	4613278	4613673	619	34	41	57	292	179	222	73	109	124	229	201	313	135	135	5.02466e-08	2.61282e-07	0.104	0.186	0.204	0.242	0.352	0.284	-0.128
425	WBGene00016181	C28C12.11	IV	+	8474552	8474650	8474561	8474650	8474253	8474447	425	8	1	2	25	33	63	0	0	0	77	26	20	91	82	2.97255e-07	1.52962e-06	0.224	0.027	0.028	0	0	0	0.093
440	WBGene00013223	efa-6	IV	-	12613389	12613629	12613389	12613623	12614049	12614197	440	18	13	9	225	298	280	60	93	57	285	321	357	135	135	3.5476e-07	1.80672e-06	0.074	0.042	0.031	0.174	0.225	0.138	-0.13
458	WBGene00010079	F55A11.6	V	+	11781414	11781601	11781420	11781601	11781256	11781319	458	22	45	34	83	84	112	28	20	22	122	96	96	56	56	4.58918e-07	2.31332e-06	0.21	0.349	0.233	0.187	0.172	0.186	0.082
521	WBGene00006941	wnk-1	IV	+	9208075	9208516	9208084	9208516	9207233	9207998	521	1	31	25	264	234	255	36	56	52	135	168	231	137	135	7.06808e-07	3.5269e-06	0.004	0.115	0.088	0.208	0.247	0.182	-0.143
606	WBGene00000911	daf-15	IV	+	9391268	9391448	9391286	9391448	9391009	9391226	606	12	18	12	160	120	104	24	58	55	117	156	252	146	135	1.0205e-06	5.04129e-06	0.065	0.122	0.096	0.159	0.256	0.168	-0.1
330	WBGene00000894	dab-1	II	+	8227552	8228193	8227558	8228193	8227056	8227476	330	37	34	44	590	538	544	75	113	110	416	414	505	135	135	1.22255e-06	5.97961e-06	0.059	0.059	0.075	0.153	0.214	0.179	-0.118
324	WBGene00007008	rfp-1	III	+	8360724	8361113	8360733	8361113	8359975	8360596	324	31	48	43	111	111	135	103	108	137	214	124	129	137	135	1.40419e-06	6.80068e-06	0.216	0.299	0.239	0.322	0.462	0.511	-0.18
387	WBGene00001194	egl-27	II	+	6846530	6847040	6846536	6847040	6845361	6846487	387	123	76	66	204	163	169	94	79	91	95	139	147	135	135	2.2878e-06	1.09725e-05	0.376	0.318	0.281	0.497	0.362	0.382	-0.089
629	WBGene00018953	F56C9.10	III	-	7332939	7333431	7332939	7333422	7333607	7333790	629	59	55	58	294	348	241	64	106	167	201	198	374	137	135	2.46879e-06	1.17268e-05	0.165	0.135	0.192	0.239	0.345	0.306	-0.133
570	WBGene00000938	dcp-66	I	-	7539174	7539259	7539174	7539250	7539302	7539501	570	4	14	5	82	49	53	14	12	34	35	46	54	78	69	2.9846e-06	1.40418e-05	0.041	0.202	0.077	0.261	0.188	0.358	-0.162
322	WBGene00000994	dic-1	IV	+	8693173	8693345	8693182	8693345	8692874	8693091	322	0	22	20	80	44	65	24	35	26	29	54	20	137	135	3.45582e-06	1.61054e-05	0	0.33	0.233	0.449	0.39	0.562	-0.279
432	WBGene00006359	swp-1	III	-	5702575	5703115	5702575	5703109	5703156	5703393	432	0	10	9	92	51	54	31	56	16	91	87	73	135	135	3.69305e-06	1.70502e-05	0	0.164	0.143	0.254	0.392	0.18	-0.173
154	WBGene00044188	F28F8.9	V	-	15578078	15578168	15578078	15578157	15578219	15578405	154	39	6	19	26	46	25	57	33	18	35	11	19	83	72	4.98463e-06	2.28e-05	0.565	0.102	0.397	0.586	0.722	0.451	-0.232
209	WBGene00003209	mel-26	I	+	9134974	9135094	9134986	9135094	9134180	9134438	209	15	35	35	131	115	144	59	64	78	128	130	98	113	101	5.56112e-06	2.52036e-05	0.093	0.214	0.178	0.292	0.306	0.416	-0.176
289	WBGene00009885	F49E2.1	X	-	9563252	9563321	9563252	9563314	9563363	9563484	289	31	21	15	55	24	35	11	16	4	36	28	24	41	34	5.68831e-06	2.55457e-05	0.319	0.42	0.262	0.202	0.322	0.121	0.119
459	WBGene00018512	trpp-8	I	-	5614436	5614690	5614436	5614684	5614734	5615129	459	0	3	7	130	68	54	14	8	15	77	76	125	135	135	9.13818e-06	4.0669e-05	0	0.042	0.115	0.154	0.095	0.107	-0.066
2	WBGene00000366	cbp-1	III	+	9768679	9768829	9768712	9768829	9768420	9768547	2	97	30	25	31	17	12	15	53	104	19	33	59	121	95	1.57185e-05	6.93297e-05	0.711	0.581	0.621	0.383	0.558	0.581	0.13
254	WBGene00008274	C53B4.4	IV	+	8983693	8983848	8983702	8983848	8983469	8983647	254	70	21	34	192	237	206	62	45	103	167	128	139	137	135	2.51142e-05	0.000109791	0.264	0.08	0.14	0.268	0.257	0.422	-0.154
111	WBGene00000818	csn-6	IV	+	13302936	13303066	13302951	13303066	13302556	13302898	111	49	67	44	200	173	192	45	67	60	173	74	113	123	108	2.7134e-05	0.00011758	0.177	0.254	0.168	0.186	0.443	0.318	-0.116
508	WBGene00004889	smp-1	I	+	14812410	14812559	14812417	14812559	14812261	14812359	508	0	8	3	44	39	49	8	21	9	36	36	76	91	91	3.51378e-05	0.00015094	0	0.17	0.058	0.182	0.368	0.106	-0.143
75	WBGene00019120	npl-4.1	II	+	5633043	5633282	5633049	5633282	5632220	5632953	75	28	46	28	372	269	249	57	43	43	219	186	192	135	135	4.69847e-05	0.00020009	0.07	0.146	0.101	0.207	0.188	0.183	-0.087
30	WBGene00000156	2019-04-01	I	+	8052481	8054035	8052487	8054035	8051852	8052440	30	13	22	22	142	42	33	11	35	62	52	79	48	135	135	6.04895e-05	0.0002554	0.084	0.344	0.4	0.175	0.307	0.564	-0.073
578	WBGene00022048	fln-1	IV	-	373961	374530	373961	374524	374570	374664	578	69	68	38	153	122	81	96	55	139	46	115	232	87	87	0.000104101	0.000435811	0.311	0.358	0.319	0.676	0.324	0.375	-0.129
435	WBGene00006678	twk-25	IV	+	11505522	11505604	11505530	11505604	11505053	11505181	435	12	2	7	10	6	10	0	4	5	7	8	8	61	53	0.000116196	0.000482359	0.51	0.225	0.378	0	0.303	0.352	0.153
298	WBGene00017852	F27C1.2	I	+	5430760	5430992	5430772	5430992	5430577	5430705	298	111	147	132	1044	773	682	202	217	172	586	648	752	126	121	0.000133802	0.000550818	0.093	0.154	0.157	0.249	0.243	0.18	-0.089
144	WBGene00010406	math-33	V	+	11114300	11114645	11114309	11114645	11113913	11114255	144	22	15	20	598	368	303	42	52	76	295	326	551	137	135	0.00014121	0.000576511	0.035	0.039	0.061	0.123	0.136	0.12	-0.081
57	WBGene00012306	W06F12.2	III	-	13728867	13728947	13728867	13728935	13729023	13729230	57	35	62	40	55	33	26	58	50	66	19	23	19	73	61	0.000171221	0.000693303	0.347	0.611	0.562	0.718	0.645	0.744	-0.196
22	WBGene00015501	C06A5.3	I	+	5988821	5988932	5988830	5988932	5988624	5988761	22	13	16	16	36	37	43	45	39	26	32	27	48	99	90	0.000177046	0.000711062	0.247	0.282	0.253	0.561	0.568	0.33	-0.226
388	WBGene00001194	egl-27	II	+	6840682	6840910	6840691	6840910	6840450	6840630	388	51	33	22	30	31	34	3	22	21	23	28	43	137	135	0.000316165	0.00124949	0.626	0.512	0.389	0.114	0.436	0.325	0.217
681	WBGene00004403	rom-4	IV	+	17002693	17003082	17002699	17003082	16999490	16999834	681	0	16	2	53	86	68	13	15	40	65	46	78	135	135	0.000314327	0.00124949	0	0.157	0.029	0.167	0.246	0.339	-0.189
650	WBGene00009451	cids-2	I	-	8807757	8807878	8807757	8807872	8807930	8808050	650	1	13	7	87	57	67	12	23	41	62	82	52	92	86	0.000333685	0.00130826	0.011	0.176	0.089	0.153	0.208	0.424	-0.17
511	WBGene00002036	hum-2	V	+	9393171	9393427	9393177	9393427	9392428	9392570	511	12	4	8	470	338	268	13	27	18	156	229	294	135	135	0.000460199	0.00179006	0.025	0.012	0.029	0.077	0.105	0.058	-0.058
603	WBGene00021512	Y41D4B.4	IV	+	1666510	1666925	1666513	1666925	1664435	1664538	603	6	6	4	67	47	83	5	26	33	42	65	83	96	96	0.000493668	0.00190525	0.082	0.113	0.046	0.106	0.286	0.284	-0.145
348	WBGene00007017	mdt-17	V	-	20254871	20255001	20254871	20254992	20256307	20256525	348	23	45	39	126	98	93	55	93	47	106	77	109	123	114	0.00070394	0.00269571	0.145	0.299	0.28	0.325	0.528	0.286	-0.138
140	WBGene00006976	zhp-3	I	-	8530340	8530412	8530340	8530406	8530452	8530708	140	0	3	0	26	46	20	1	10	16	28	28	12	65	59	0.000985993	0.00374677	0	0.056	0	0.031	0.245	0.548	-0.256
580	WBGene00022015	Y61A9LA.3	V	+	4572297	4572388	4572303	4572388	4571728	4571957	580	37	23	17	138	108	82	26	42	32	43	48	82	84	78	0.00106377	0.00401147	0.199	0.165	0.161	0.36	0.448	0.266	-0.183
15	WBGene00009201	F28C1.3	V	+	12471153	12471334	12471168	12471334	12470869	12470970	15	26	33	16	3	8	2	18	20	18	5	15	21	102	94	0.00107675	0.00402965	0.889	0.792	0.881	0.768	0.551	0.441	0.267
106	WBGene00015635	C09D4.4	I	-	5483558	5483700	5483558	5483691	5483899	5484110	106	2	18	14	103	52	55	30	24	57	65	63	109	135	126	0.00121135	0.00449929	0.018	0.244	0.192	0.301	0.262	0.328	-0.146
172	WBGene00009770	F46B6.5	V	-	9780753	9781326	9780753	9781200	9781423	9781532	172	216	184	216	72	33	35	262	295	290	24	18	51	221	102	0.00147909	0.00545277	0.581	0.72	0.74	0.834	0.883	0.724	-0.133
544	WBGene00009188	lsy-22	I	-	7704571	7705466	7704571	7705460	7705966	7706621	544	26	76	62	206	241	203	86	79	72	199	164	168	135	135	0.00160584	0.00587617	0.112	0.24	0.234	0.302	0.325	0.3	-0.114
342	WBGene00009163	drsh-1	I	-	9781741	9782828	9781741	9782822	9783235	9784106	342	0	16	13	32	12	8	41	60	42	22	20	30	135	135	0.00171663	0.00623539	0	0.571	0.619	0.651	0.75	0.583	-0.265
515	WBGene00010551	smg-8	II	+	14442917	14443463	14442923	14443463	14442036	14442211	515	32	50	42	79	104	61	46	79	74	66	43	77	135	135	0.00192891	0.00695533	0.288	0.325	0.408	0.411	0.648	0.49	-0.176
34	WBGene00022300	Y76B12C.6	IV	+	1990549	1991354	1990558	1991354	1989258	1989466	34	32	30	24	7	35	21	54	84	90	24	11	44	137	135	0.00198303	0.00709869	0.818	0.458	0.53	0.689	0.883	0.668	-0.145
93	WBGene00021941	lgc-33	IV	+	848246	848356	848255	848356	847856	848043	93	27	22	15	0	7	7	18	35	29	0	2	1	103	94	0.00201314	0.0071546	1	0.741	0.662	1	0.941	0.964	-0.167
517	WBGene00000871	cye-1	I	+	6782112	6782385	6782121	6782385	6781990	6782069	517	69	115	94	51	36	63	109	93	100	37	36	18	74	72	0.00211052	0.00744714	0.568	0.757	0.592	0.741	0.715	0.844	-0.128
89	WBGene00019465	acl-14	V	-	9332760	9332931	9332760	9332925	9332977	9333062	89	46	61	26	353	413	371	61	101	109	377	317	350	78	78	0.00212913	0.00745951	0.115	0.129	0.065	0.139	0.242	0.237	-0.103
101	WBGene00013639	Y105C5A.15	IV	+	15718932	15719309	15718941	15719309	15718119	15718461	101	21	19	14	48	31	44	10	2	10	49	28	69	137	135	0.00307391	0.0106937	0.301	0.377	0.239	0.167	0.066	0.125	0.186
663	WBGene00003695	nhr-105	IV	+	7051727	7051871	7051775	7051871	7051548	7051649	663	44	21	31	7	13	5	28	8	29	0	9	0	94	48	0.00319832	0.0110487	0.762	0.452	0.76	1	0.312	1	-0.113
292	WBGene00001948	hlh-1	II	+	4521266	4521541	4521278	4521541	4520948	4521226	292	15	28	21	0	17	14	19	22	42	26	11	21	140	135	0.00334269	0.0114673	1	0.614	0.591	0.413	0.659	0.659	0.158
554	WBGene00007135	cdk-12	III	+	4340014	4340483	4340017	4340483	4339507	4339619	554	91	63	88	7	5	4	46	41	79	9	10	5	105	105	0.00420764	0.014335	0.929	0.926	0.957	0.836	0.804	0.94	0.077
600	WBGene00003911	pak-1	X	-	6047165	6047380	6047165	6047371	6047428	6047576	600	81	62	51	132	108	98	94	87	127	99	62	130	137	135	0.00466763	0.0157932	0.377	0.361	0.339	0.483	0.58	0.49	-0.159
335	WBGene00021460	zwl-1	I	+	2407815	2408076	2407821	2408076	2406326	2406598	335	144	84	58	116	148	99	134	108	80	77	92	117	135	135	0.00499396	0.0167824	0.554	0.362	0.369	0.635	0.54	0.406	-0.099
585	WBGene00012469	Y17G7B.18	II	-	12107294	12107535	12107294	12107526	12107613	12107857	585	87	71	58	97	81	74	55	107	90	46	43	71	137	135	0.00506494	0.0169059	0.469	0.463	0.436	0.541	0.71	0.555	-0.146
219	WBGene00004151	pqn-68	V	+	12952737	12952941	12952741	12952941	12952637	12952694	219	81	71	80	0	6	22	92	64	58	3	1	5	50	50	0.0063188	0.0209496	1	0.922	0.784	0.968	0.985	0.921	-0.056
494	WBGene00007505	C10C5.1	IV	-	9361791	9361971	9361791	9361965	9362971	9363127	494	0	0	2	62	29	39	10	6	23	36	52	116	135	135	0.00657942	0.0216682	0	0	0.049	0.217	0.103	0.165	-0.145
549	WBGene00019766	M4.1	IV	+	3214506	3214681	3214512	3214681	3214035	3214234	549	34	74	66	108	78	118	97	71	85	73	117	134	135	135	0.00716414	0.0234376	0.239	0.487	0.359	0.571	0.378	0.388	-0.084
296	WBGene00000459	ceh-38	II	+	6953181	6953668	6953208	6953668	6952743	6953059	296	140	76	83	34	21	19	85	64	63	33	37	36	155	135	0.00768712	0.0248199	0.782	0.759	0.792	0.692	0.601	0.604	0.145
365	WBGene00011248	R11D1.10	V	+	12730044	12730204	12730051	12730204	12729828	12730005	365	0	6	1	63	64	112	6	8	15	55	64	70	135	135	0.00766652	0.0248199	0	0.086	0.009	0.098	0.111	0.176	-0.097
634	WBGene00007333	ufd-3	II	+	9941366	9942128	9941372	9942128	9941212	9941319	634	92	88	103	131	152	149	120	127	183	128	116	131	100	100	0.00792349	0.0254169	0.413	0.367	0.409	0.484	0.523	0.583	-0.134
587	WBGene00003656	nhr-66	IV	-	8228994	8229068	8228994	8229062	8229248	8229332	587	25	4	0	5	15	21	2	0	2	25	12	8	9	3	0.00879833	0.0280411	0.625	0.082	0	0.026	0	0.077	0.201
238	WBGene00003238	mig-1	I	-	950846	950967	950846	950955	951018	951110	238	0	0	5	13	17	8	7	11	3	21	9	18	64	52	0.0104526	0.0331	0	0	0.337	0.213	0.498	0.119	-0.164
611	WBGene00003611	nhr-12	V	-	10082414	10082694	10082414	10082676	10082744	10082859	611	0	5	17	23	10	10	5	5	5	3	4	2	119	108	0.0123151	0.0387495	0	0.312	0.607	0.602	0.531	0.694	-0.303
419	WBGene00009441	wdr-48	III	+	4581404	4581696	4581413	4581696	4581279	4581362	419	17	12	8	6	29	37	43	49	28	31	33	51	78	76	0.0129456	0.0404756	0.734	0.287	0.174	0.575	0.591	0.349	-0.107
229	WBGene00019121	npl-4.2	II	+	5624562	5624979	5624568	5624979	5623758	5624491	229	28	40	25	527	573	505	47	53	82	398	328	427	135	135	0.014801	0.0459853	0.05	0.065	0.047	0.106	0.139	0.161	-0.081
559	WBGene00008266	C53A5.6	V	-	14544861	14545480	14544861	14545471	14545520	14545729	559	24	32	45	105	129	111	78	69	84	101	168	181	137	135	0.0190374	0.0587778	0.184	0.196	0.285	0.432	0.288	0.314	-0.123
495	WBGene00007505	C10C5.1	IV	-	9363870	9363974	9363870	9363968	9364021	9364178	495	0	1	0	35	19	12	0	0	20	5	12	66	97	91	0.0231808	0.0711261	0	0.047	0	0	0	0.221	-0.058
28	WBGene00018161	F38A5.2	IV	-	6584908	6585136	6584908	6585130	6585207	6585253	28	84	29	18	139	95	126	62	67	56	101	105	144	39	39	0.0240149	0.0732307	0.377	0.234	0.125	0.38	0.39	0.28	-0.105
423	WBGene00001821	ham-2	X	+	4557333	4557605	4557339	4557605	4557111	4557285	423	24	13	4	3	10	6	0	0	8	3	6	5	135	135	0.0254701	0.0771915	0.889	0.565	0.4	0	0	0.615	0.413
505	WBGene00004862	sma-9	X	+	10781154	10781359	10781200	10781359	10780895	10781101	505	62	48	38	11	2	20	23	31	57	0	10	2	174	135	0.0291118	0.0876904	0.814	0.949	0.596	1	0.706	0.957	-0.101
457	WBGene00000421	ced-7	III	-	9573464	9573649	9573464	9573643	9573695	9574153	457	49	14	27	115	178	149	44	87	73	151	218	250	135	135	0.0465197	0.139277	0.299	0.073	0.153	0.226	0.285	0.226	-0.071
171	WBGene00009770	F46B6.5	V	-	9780204	9780425	9780204	9780269	9780621	9780709	171	46	55	37	0	2	3	59	64	63	0	0	3	146	4	0.0475902	0.141624	1	0.43	0.253	1	1	0.365	-0.227
434	WBGene00006349	sur-2	I	-	14783062	14783436	14783062	14783430	14783770	14783891	434	15	8	5	11	36	21	16	35	15	13	18	35	114	114	0.0486988	0.144055	0.577	0.182	0.192	0.552	0.66	0.3	-0.187
167	WBGene00009770	F46B6.5	V	-	9780204	9780422	9780204	9780269	9780621	9780709	167	54	79	57	0	2	3	76	83	76	0	0	3	143	4	0.0538965	0.158481	1	0.525	0.347	1	1	0.415	-0.181
399	WBGene00019665	K11H12.9	IV	+	649903	650375	649915	650375	649665	649859	399	0	7	0	24	12	9	0	10	3	14	19	11	140	135	0.0675838	0.197553	0	0.36	0	0	0.337	0.208	-0.062
569	WBGene00011828	nepr-1	I	+	8399369	8399509	8399375	8399509	8399258	8399320	569	25	38	58	49	71	38	66	49	39	34	51	30	53	47	0.0714882	0.207736	0.312	0.322	0.575	0.633	0.46	0.535	-0.14
564	WBGene00012674	bed-1	V	-	19121802	19121934	19121802	19121928	19121983	19122093	564	17	28	14	9	13	27	33	23	16	11	11	21	93	87	0.0745455	0.215354	0.639	0.668	0.327	0.737	0.662	0.416	-0.06
50	WBGene00011597	zim-1	IV	+	10555293	10555442	10555302	10555442	10555095	10555249	50	2	33	5	4	14	42	24	10	33	36	18	13	135	133	0.0779418	0.223856	0.33	0.699	0.105	0.396	0.354	0.714	-0.11
533	WBGene00000793	crh-1	III	+	11688125	11688336	11688131	11688336	11685209	11685303	533	12	12	21	178	157	160	25	5	35	110	71	145	87	87	0.079728	0.227663	0.063	0.071	0.116	0.185	0.066	0.194	-0.065
668	WBGene00015507	C06A6.2	IV	+	7853070	7853320	7853079	7853320	7852876	7853017	668	86	43	45	25	26	27	13	16	43	22	16	11	136	134	0.0824126	0.233976	0.772	0.62	0.622	0.368	0.496	0.794	0.119
657	WBGene00022069	eel-1	IV	-	3034087	3034988	3034087	3034979	3035030	3036682	657	73	64	65	695	602	638	144	119	147	644	633	812	137	135	0.0914212	0.258069	0.094	0.095	0.091	0.181	0.156	0.151	-0.069
604	WBGene00012319	W07A8.2	V	-	20727196	20727311	20727196	20727305	20727360	20727500	604	40	45	31	62	29	33	47	45	74	31	48	35	106	100	0.0964521	0.270723	0.378	0.594	0.47	0.589	0.469	0.666	-0.094
424	WBGene00019953	wapl-1	IV	-	4445225	4445424	4445225	4445418	4445463	4445644	424	40	27	21	148	123	57	45	69	80	122	166	213	135	135	0.100353	0.280082	0.213	0.18	0.269	0.269	0.294	0.273	-0.058
418	WBGene00013111	sta-1	IV	+	16670717	16670840	16670726	16670840	16670540	16670675	418	66	37	44	60	67	33	27	15	23	29	36	40	109	100	0.106998	0.29695	0.502	0.336	0.55	0.461	0.277	0.345	0.102
491	WBGene00009974	F53C11.4	V	-	13785404	13785622	13785404	13785613	13785662	13786239	491	58	56	31	296	312	298	50	66	68	253	208	227	137	135	0.117141	0.323282	0.162	0.15	0.093	0.163	0.238	0.228	-0.075
628	WBGene00021311	Y32H12A.2	III	-	5346757	5347126	5346757	5347120	5347499	5347881	628	63	49	49	66	73	115	70	88	53	76	71	67	135	135	0.118876	0.326249	0.488	0.402	0.299	0.479	0.553	0.442	-0.095
7	WBGene00004167	pqn-87	II	-	12210812	12211182	12210812	12211173	12211789	12212378	7	177	185	156	1844	1255	1344	271	306	211	1171	1201	1379	137	135	0.119539	0.326257	0.086	0.127	0.103	0.186	0.201	0.131	-0.067
627	WBGene00006412	nlg-1	X	-	13630240	13630515	13630240	13630506	13630559	13630672	627	0	10	9	30	32	21	0	4	1	30	17	28	108	106	0.126941	0.344555	0	0.235	0.296	0	0.188	0.034	0.103
197	WBGene00007092	B0001.7	IV	-	12152321	12152527	12152321	12152515	12152647	12152945	197	54	40	44	88	64	44	67	81	68	64	85	87	140	135	0.132542	0.355847	0.372	0.376	0.491	0.502	0.479	0.43	-0.057
638	WBGene00013529	Y73F8A.24	IV	-	15449093	15449208	15449093	15449196	15449266	15449526	638	0	39	24	25	39	36	46	28	42	47	35	38	108	96	0.132454	0.355847	0	0.471	0.372	0.465	0.416	0.496	-0.178
545	WBGene00009188	lsy-22	I	-	7705966	7706621	7705966	7706618	7706847	7707049	545	106	121	118	145	129	128	142	105	143	114	86	108	135	135	0.135467	0.361733	0.422	0.484	0.48	0.555	0.55	0.57	-0.096
134	WBGene00007907	C34B4.2	V	+	13087207	13087341	13087224	13087341	13087044	13087170	134	9	3	5	83	57	75	1	0	0	62	38	103	111	94	0.136525	0.362599	0.084	0.043	0.053	0.013	0	0	0.056
195	WBGene00010479	K01G5.8	III	-	10740524	10740606	10740524	10740597	10740644	10740772	195	31	42	37	215	266	294	91	57	58	296	245	231	61	52	0.157332	0.413414	0.109	0.119	0.097	0.208	0.166	0.176	-0.075
651	WBGene00009451	cids-2	I	-	8807289	8807381	8807289	8807369	8807420	8807524	651	17	16	23	16	18	12	12	26	20	10	5	17	47	35	0.157079	0.413414	0.442	0.398	0.588	0.472	0.795	0.467	-0.102
488	WBGene00011723	T12A7.2	IV	-	11757466	11757568	11757466	11757562	11757618	11757946	488	20	28	37	17	2	18	20	26	15	15	7	14	95	89	0.166013	0.433919	0.524	0.929	0.658	0.555	0.777	0.501	0.093
550	WBGene00003661	nhr-71	X	+	13748579	13748697	13748588	13748697	13747854	13747956	550	0	0	2	30	12	16	3	4	5	18	25	32	71	62	0.168966	0.439312	0	0	0.098	0.127	0.123	0.12	-0.091
139	WBGene00002583	let-363	I	+	5259295	5259858	5259304	5259858	5258607	5258750	139	15	8	9	197	93	100	17	28	35	117	118	210	137	135	0.182606	0.472291	0.07	0.078	0.081	0.125	0.19	0.141	-0.076
102	WBGene00006823	unc-94	I	-	5998577	5998664	5998577	5998655	5998709	5998803	102	13	33	41	10	14	15	31	17	21	5	8	12	32	23	0.183951	0.47329	0.483	0.629	0.663	0.817	0.604	0.557	-0.068
400	WBGene00018420	F44E2.7	III	-	8846827	8847409	8846827	8847403	8848166	8848390	400	105	141	103	55	58	34	148	209	160	70	45	41	135	135	0.189181	0.484226	0.656	0.709	0.752	0.679	0.823	0.796	-0.06
44	WBGene00019545	K09B3.1	IV	+	3795633	3795833	3795735	3795833	3795192	3795343	44	18	8	9	23	34	28	4	0	4	21	18	16	186	91	0.199501	0.508008	0.277	0.103	0.136	0.085	0	0.109	0.107
258	WBGene00001007	dli-1	IV	-	13097578	13097829	13097578	13097823	13097873	13098038	258	140	129	142	509	414	397	187	190	170	420	401	412	135	135	0.211044	0.534646	0.216	0.238	0.263	0.308	0.321	0.292	-0.068
157	WBGene00003620	nhr-21	II	+	7348317	7348430	7348323	7348430	7348127	7348273	157	9	18	47	85	37	61	23	6	13	18	26	31	106	100	0.218676	0.551152	0.091	0.315	0.421	0.547	0.179	0.283	-0.061
481	WBGene00003711	nhr-121	III	-	2449701	2449865	2449701	2449859	2449912	2450031	481	43	30	30	11	10	13	62	20	33	23	23	17	112	112	0.224177	0.559311	0.796	0.75	0.698	0.729	0.465	0.66	0.13
5	WBGene00004167	pqn-87	II	-	12213391	12214968	12213391	12214887	12215655	12215766	5	941	545	438	428	271	192	565	557	860	318	358	521	178	104	0.223153	0.559311	0.562	0.54	0.571	0.509	0.476	0.491	0.066
170	WBGene00009770	F46B6.5	V	-	9780204	9780425	9780204	9780416	9780621	9780709	170	0	0	1	72	48	74	8	2	5	65	47	55	83	81	0.228778	0.567921	0	0	0.013	0.107	0.04	0.081	-0.072
592	WBGene00001553	gcy-33	V	-	11999071	11999531	11999071	11999525	11999729	12000091	592	0	2	2	1	1	0	0	0	2	1	7	0	135	135	0.245481	0.606338	0	0.667	1	0	0	1	0.222
240	WBGene00016581	C42C1.3	IV	-	12270133	12270304	12270133	12270298	12270352	12270405	240	26	21	11	0	18	9	12	25	10	0	12	0	46	46	0.277885	0.68296	1	0.538	0.55	1	0.676	1	-0.196
107	WBGene00012701	Y39B6A.43	V	-	18966504	18966862	18966504	18966853	18967506	18967619	107	9	15	13	25	14	26	20	11	20	12	8	33	108	106	0.297513	0.727582	0.261	0.513	0.329	0.621	0.574	0.373	-0.155
643	WBGene00014294	C53C7.5	X	+	13045302	13045505	13045324	13045505	13045199	13045256	643	4	19	12	27	27	11	9	4	4	16	28	10	65	50	0.312282	0.759937	0.102	0.351	0.456	0.302	0.099	0.235	0.091
95	WBGene00001340	etr-1	II	+	168542	168689	168548	168689	168174	168393	95	103	65	57	20	45	53	56	89	73	36	34	17	135	134	0.326618	0.790928	0.836	0.589	0.516	0.607	0.722	0.81	-0.066
520	WBGene00006941	wnk-1	IV	+	9203708	9204151	9203714	9204151	9203292	9203377	520	14	12	1	61	48	35	12	16	34	23	59	105	78	78	0.357019	0.860329	0.187	0.2	0.028	0.343	0.213	0.245	-0.129
25	WBGene00006752	unc-13	I	+	7433089	7433628	7433098	7433628	7430955	7431104	25	9	4	0	38	28	34	8	3	21	15	31	70	137	135	0.36408	0.873086	0.189	0.123	0	0.344	0.087	0.228	-0.116
141	WBGene00010198	spat-1	II	+	14531141	14531457	14531147	14531457	14530190	14530469	141	8	23	51	60	57	47	50	46	40	82	54	58	135	135	0.401098	0.95721	0.118	0.288	0.52	0.379	0.46	0.408	-0.107
103	WBGene00012365	W09G3.1	I	-	13829212	13830190	13829212	13829424	13831738	13831976	103	10	17	13	66	92	111	15	6	13	108	51	47	887	135	1	1	0.023	0.027	0.018	0.021	0.018	0.04	-0.004
104	WBGene00000868	cyb-3	V	+	15395810	15395905	15395813	15395905	15395695	15395758	104	67	48	27	1	0	0	130	96	101	0	1	0	9	6	1	1	0.978	1	1	1	0.985	1	-0.002
105	WBGene00015635	C09D4.4	I	-	5482465	5482655	5482465	5482649	5482696	5482846	105	24	23	32	85	106	87	72	17	43	135	77	136	135	135	1	1	0.22	0.178	0.269	0.348	0.181	0.24	-0.034
108	WBGene00004336	ret-1	V	-	14829738	14830122	14829738	14830110	14830166	14830317	108	80	62	78	2405	2104	2246	190	171	136	2684	2463	2790	140	135	1	1	0.031	0.028	0.032	0.064	0.063	0.045	-0.027
109	WBGene00004121	ptrn-1	X	-	17026246	17026473	17026246	17026467	17026631	17026753	109	0	5	0	171	122	98	8	0	0	112	152	140	115	115	1	1	0	0.039	0	0.067	0	0	-0.009
113	WBGene00001485	fre-1	V	-	20082072	20082318	20082072	20082309	20083096	20083260	113	21	26	32	88	93	98	17	22	40	119	97	110	137	135	1	1	0.19	0.216	0.243	0.123	0.183	0.264	0.026
114	WBGene00014101	gopc-1	I	-	14188019	14188130	14188019	14188124	14188194	14188293	114	20	17	13	0	2	9	9	0	8	6	0	6	61	55	1	1	1	0.885	0.566	0.575	NA	0.546	0.257
115	WBGene00044080	D1086.10	V	+	14083285	14083393	14083295	14083393	14083046	14083237	115	636	1059	1015	0	5	2	1191	869	693	3	0	0	101	91	1	1	1	0.995	0.998	0.997	1	1	-0.001
118	WBGene00015470	C05D2.10	III	-	5599322	5599799	5599322	5599793	5599843	5600058	118	0	19	9	348	282	252	15	24	6	315	262	326	135	135	1	1	0	0.063	0.034	0.045	0.084	0.018	-0.017
119	WBGene00015468	madf-11	III	-	5602600	5602872	5602600	5602869	5602920	5603182	119	100	27	42	0	3	0	87	58	52	1	0	0	135	135	1	1	1	0.9	1	0.989	1	1	-0.03
120	WBGene00002136	inx-14	I	-	7350554	7350606	7350554	7350600	7350650	7350932	120	25	11	13	29	22	37	25	11	11	22	39	45	45	39	1	1	0.428	0.302	0.233	0.496	0.196	0.175	0.032
121	WBGene00018210	F39G3.5	V	+	4723915	4724185	4724027	4724185	4723047	4723113	121	0	0	1	63	55	56	0	0	2	88	79	39	164	59	1	1	0	0	0.006	0	0	0.018	-0.004
122	WBGene00007329	C05C10.2	II	+	9930447	9930830	9930453	9930830	9930136	9930331	122	84	149	147	58	41	47	145	138	184	59	42	56	135	135	1	1	0.592	0.784	0.758	0.711	0.767	0.767	-0.037
123	WBGene00013137	Y53C10A.6	I	-	12002561	12002860	12002561	12002850	12003148	12003386	123	8	0	0	29	78	85	5	21	15	111	101	108	138	135	1	1	0.213	0	0	0.042	0.169	0.12	-0.039
124	WBGene00003567	ncx-2	V	+	5306518	5306631	5306527	5306631	5306098	5306210	124	125	82	114	211	103	80	69	72	133	60	87	194	76	67	1	1	0.343	0.412	0.557	0.503	0.422	0.377	0.003
126	WBGene00015237	B0511.12	I	-	10663897	10664487	10663897	10664409	10665748	10665796	126	4	1	3	5	7	1	10	11	29	10	28	18	112	41	1	1	0.227	0.05	0.523	0.268	0.126	0.371	0.012
128	WBGene00007823	C30H6.5	IV	+	17374575	17374736	17374584	17374736	17374341	17374498	128	22	54	79	94	59	58	109	75	76	117	108	91	137	135	1	1	0.187	0.474	0.573	0.479	0.406	0.451	-0.034
130	WBGene00022800	ZK688.5	III	-	7885084	7885646	7885084	7885602	7885797	7885968	130	30	39	44	241	160	172	52	46	76	218	220	260	172	135	1	1	0.089	0.161	0.167	0.158	0.141	0.187	-0.023
131	WBGene00006801	unc-68	V	-	6918895	6919026	6918895	6919020	6919077	6919218	131	0	4	0	0	3	0	0	4	25	0	0	0	123	117	1	1	NA	0.559	NA	NA	1	1	-0.441
132	WBGene00008419	wdr-23	I	+	7600410	7600621	7600434	7600621	7600153	7600333	132	306	325	295	23	80	62	327	258	248	37	54	30	152	135	1	1	0.922	0.783	0.809	0.887	0.809	0.88	-0.021
133	WBGene00020481	T13C2.6	II	+	6783867	6784017	6783873	6784017	6783708	6783822	133	93	56	39	490	366	272	38	63	59	246	290	414	107	107	1	1	0.16	0.133	0.125	0.134	0.178	0.125	-0.006
137	WBGene00009115	F25F2.1	III	+	4511838	4511982	4511847	4511982	4511625	4511789	137	43	70	106	0	0	0	108	69	47	4	3	0	135	128	1	1	1	1	1	0.962	0.956	1	0.027
13	WBGene00007028	trr-1	II	-	11667936	11668082	11667936	11668073	11668132	11668751	13	10	16	32	0	5	10	22	34	47	2	2	13	135	130	1	1	1	0.755	0.755	0.914	0.942	0.777	-0.041
143	WBGene00016535	C39D10.8	X	-	7880272	7880344	7880272	7880332	7880392	7880589	143	52	52	61	122	141	136	37	36	31	73	63	96	65	53	1	1	0.258	0.231	0.268	0.292	0.318	0.208	-0.02
146	WBGene00010406	math-33	V	+	11117598	11117844	11117601	11117844	11117430	11117536	146	261	198	278	30	34	36	159	160	204	14	19	39	99	99	1	1	0.897	0.853	0.885	0.919	0.894	0.84	-0.006
147	WBGene00010406	math-33	V	+	11117598	11117844	11117601	11117844	11117430	11117545	147	252	159	244	53	43	49	182	226	208	69	43	31	108	108	1	1	0.826	0.787	0.833	0.725	0.84	0.87	0.004
148	WBGene00022697	cyy-1	III	+	8406365	8406450	8406371	8406450	8406004	8406106	148	17	22	31	0	25	21	25	50	45	24	15	16	38	32	1	1	1	0.426	0.554	0.467	0.737	0.703	0.024
153	WBGene00008793	F14D7.6	V	+	14305837	14306202	14305848	14306202	14305653	14305794	153	7	0	0	24	45	92	0	0	0	31	31	34	138	134	1	1	0.221	0	0	0	0	0	0.074
158	WBGene00003620	nhr-21	II	+	7347570	7347751	7347576	7347751	7347373	7347521	158	86	41	72	0	0	0	56	31	26	0	0	6	135	135	1	1	1	1	1	1	1	0.813	0.062
159	WBGene00011487	T05E12.6	V	-	17088887	17089000	17088887	17088993	17089047	17089154	159	761	792	749	0	1	2	1036	1051	1219	1	1	0	71	64	1	1	1	0.999	0.997	0.999	0.999	1	-0.001
160	WBGene00012404	Y6G8.2	V	-	17596094	17597685	17596094	17596358	17597942	17598660	160	6	43	24	0	0	0	38	45	55	0	0	2	1448	135	1	1	1	1	1	1	1	0.719	0.094
162	WBGene00012404	Y6G8.2	V	-	17596094	17597144	17596094	17596358	17597942	17598660	162	0	29	14	0	0	0	15	28	24	0	0	2	907	135	1	1	NA	1	1	1	1	0.641	0.12
165	WBGene00011146	pde-2	III	-	8980922	8981122	8980922	8981113	8981264	8981330	165	180	153	124	41	28	9	99	64	147	13	12	14	61	59	1	1	0.809	0.841	0.93	0.88	0.838	0.91	-0.016
166	WBGene00009770	F46B6.5	V	-	9780204	9780422	9780204	9780416	9780621	9780709	166	8	24	21	72	48	74	25	21	18	65	47	55	81	81	0.731693	1	0.1	0.333	0.221	0.278	0.309	0.247	-0.06
168	WBGene00009770	F46B6.5	V	-	9780204	9780425	9780204	9780422	9780621	9780709	168	0	0	1	8	24	21	8	2	5	25	21	18	81	81	1	1	0	0	0.045	0.242	0.087	0.217	-0.167
169	WBGene00009770	F46B6.5	V	-	9780204	9780416	9780204	9780269	9780621	9780709	169	118	99	108	0	2	3	108	103	107	0	0	3	139	4	0.748563	1	1	0.588	0.509	1	1	0.507	-0.137
16	WBGene00009498	tat-5	I	-	9240899	9241059	9240899	9241050	9241844	9242119	16	0	16	0	99	92	95	4	3	12	77	137	234	137	135	1	1	0	0.146	0	0.049	0.021	0.048	0.009
175	WBGene00000144	apc-10	V	-	10426108	10426260	10426108	10426255	10426312	10426386	175	11	0	0	0	35	33	25	8	26	36	29	25	67	67	1	1	1	0	0	0.41	0.216	0.51	-0.045
177	WBGene00022090	Y69A2AR.19	IV	+	2489609	2489756	2489630	2489756	2489227	2489374	177	31	36	45	87	44	25	53	43	79	55	62	83	135	119	1	1	0.239	0.419	0.613	0.459	0.379	0.456	-0.008
178	WBGene00022586	ZC308.4	I	+	6369011	6369179	6369059	6369179	6368800	6368965	178	0	16	2	0	0	0	58	42	94	0	1	0	154	113	1	1	NA	1	1	1	0.969	1	0.01
179	WBGene00009508	F37D6.2	I	-	10476248	10476735	10476248	10476729	10476965	10477170	179	0	0	0	0	2	0	4	0	0	0	0	0	135	135	1	1	NA	0	NA	1	NA	NA	-1
17	WBGene00000223	atf-7	III	-	4492651	4492768	4492651	4492759	4492809	4493101	17	424	380	417	276	205	231	336	336	312	139	140	196	110	101	1	1	0.585	0.63	0.624	0.689	0.688	0.594	-0.044
181	WBGene00009508	F37D6.2	I	-	10477721	10477964	10477721	10477961	10478015	10478129	181	167	113	65	13	12	12	101	144	116	3	29	22	107	107	1	1	0.928	0.904	0.844	0.971	0.832	0.841	0.011
183	WBGene00006751	unc-11	I	-	3799880	3800032	3799880	3800026	3800191	3800279	183	26	7	22	109	108	94	27	35	12	148	84	90	81	81	1	1	0.193	0.061	0.19	0.154	0.294	0.118	-0.041
184	WBGene00086568	Y2H9A.6	V	+	13444395	13444639	13444401	13444639	13444145	13444351	184	0	4	1	0	0	5	2	8	1	1	2	5	135	135	1	1	NA	1	0.167	0.667	0.8	0.167	0.039
185	WBGene00007969	acs-19	III	+	3864607	3865325	3864614	3865325	3864488	3864564	185	0	0	0	663	413	368	5	13	14	543	511	886	69	69	1	1	0	0	0	0.009	0.025	0.016	-0.017
188	WBGene00000102	akt-1	V	+	10250840	10251032	10250944	10251032	10250478	10250676	188	174	210	197	0	0	0	198	221	246	0	3	1	178	81	1	1	1	1	1	1	0.971	0.991	0.013
189	WBGene00004062	pmp-5	V	-	6663246	6663543	6663246	6663492	6663620	6663790	189	20	8	4	2236	1812	1898	6	7	3	3178	2586	2630	179	135	1	1	0.007	0.003	0.002	0.001	0.002	0.001	0.003
18	WBGene00012622	Y38H6C.9	V	-	20520820	20521338	20520820	20521094	20522229	20522270	18	8	22	10	0	2	0	0	0	0	0	2	3	264	34	1	1	1	0.586	1	NA	0	0	0.862
190	WBGene00022816	fbn-1	III	+	7629292	7631004	7629298	7631004	7628371	7628986	190	0	7	1	0	11	7	12	21	55	6	9	59	135	135	1	1	NA	0.389	0.125	0.667	0.7	0.482	-0.359
193	WBGene00000079	adr-1	I	+	7775083	7775152	7775092	7775152	7774794	7775041	193	75	56	24	105	113	128	19	58	66	88	79	123	62	53	1	1	0.379	0.298	0.138	0.156	0.386	0.314	-0.014
196	WBGene00000531	clh-4	X	-	4096373	4096448	4096373	4096439	4096493	4096663	196	7	2	8	8	2	3	4	5	4	0	0	1	68	59	1	1	0.432	0.465	0.698	1	1	0.776	-0.394
198	WBGene00019249	H28G03.1	X	+	5216997	5217099	5217000	5217099	5216468	5216593	198	372	357	271	0	15	10	402	373	526	25	12	12	78	75	1	1	1	0.958	0.963	0.939	0.968	0.977	0.012
199	WBGene00018681	denn-4	IV	+	1929365	1929521	1929371	1929521	1929166	1929316	199	0	7	6	34	38	19	2	17	12	38	39	96	135	135	1	1	0	0.156	0.24	0.05	0.304	0.111	-0.023
19	WBGene00004105	szy-20	II	-	8969158	8969235	8969158	8969226	8969277	8969473	19	0	0	4	0	2	0	0	2	0	5	0	6	70	61	1	1	NA	0	1	0	1	0	0.167
1	WBGene00000366	cbp-1	III	+	9773330	9773633	9773417	9773633	9772965	9773158	1	189	91	118	298	151	167	112	113	228	146	214	343	215	135	1	1	0.285	0.275	0.307	0.325	0.249	0.294	0
200	WBGene00018681	denn-4	IV	+	1939090	1939188	1939096	1939188	1938108	1938199	200	0	0	4	21	7	18	5	19	3	5	7	34	40	34	1	1	0	0	0.159	0.459	0.698	0.07	-0.356
204	WBGene00012100	sipa-1	V	-	11632319	11632467	11632319	11632461	11632526	11632667	204	16	18	25	114	66	71	1	16	14	26	27	64	134	134	1	1	0.123	0.214	0.26	0.037	0.372	0.179	0.003
205	WBGene00012100	sipa-1	V	-	11632526	11632667	11632526	11632571	11632711	11633173	205	0	3	0	0	10	3	6	3	0	1	0	1	134	38	1	1	NA	0.078	0	0.63	1	0	-0.504
206	WBGene00012100	sipa-1	V	-	11632526	11632667	11632526	11632664	11632711	11633173	206	0	3	0	91	83	78	6	3	0	63	45	55	134	131	1	1	0	0.034	0	0.085	0.061	0	-0.037
207	WBGene00012100	sipa-1	V	-	11632526	11632664	11632526	11632571	11632711	11633173	207	91	83	78	0	10	3	63	45	55	1	0	1	131	38	0.602432	1	1	0.707	0.883	0.948	1	0.941	-0.1
208	WBGene00012100	sipa-1	V	-	11632319	11632467	11632319	11632461	11632711	11633173	208	0	0	0	25	14	16	0	0	10	23	7	10	135	135	1	1	0	0	0	0	0	0.5	-0.167
210	WBGene00016422	noah-1	I	-	5876753	5876904	5876753	5876892	5877073	5877522	210	4	31	9	982	758	692	8	25	26	757	676	1112	137	132	1	1	0.004	0.038	0.012	0.01	0.034	0.022	-0.004
212	WBGene00018367	F42H10.3	III	+	8487699	8487893	8487747	8487893	8487406	8487520	212	70	67	55	20	41	40	76	59	64	45	26	39	148	107	1	1	0.717	0.542	0.499	0.55	0.621	0.543	0.015
213	WBGene00004051	pme-3	IV	+	8747765	8747936	8747774	8747936	8746381	8746822	213	24	53	40	17	18	31	35	71	47	37	14	16	137	135	0.810504	1	0.582	0.744	0.56	0.482	0.833	0.743	-0.057
215	WBGene00010814	M01F1.8	III	-	3501872	3502067	3501872	3502060	3502134	3502329	215	66	140	159	0	0	17	149	176	115	9	0	13	135	135	1	1	1	1	0.903	0.943	1	0.898	0.021
218	WBGene00010013	F54B3.1	II	+	10266646	10266839	10266652	10266839	10265735	10266186	218	30	52	35	153	80	106	54	41	78	132	131	177	135	135	1	1	0.164	0.394	0.248	0.29	0.238	0.306	-0.009
224	WBGene00016407	C34D10.2	X	+	8022767	8022909	8022773	8022909	8021290	8021381	224	244	146	126	198	103	101	24	82	134	33	67	67	84	78	1	1	0.534	0.568	0.537	0.403	0.532	0.65	0.018
225	WBGene00006734	ufd-2	II	+	8064194	8065104	8064197	8065104	8063222	8064144	225	245	169	165	0	11	14	230	255	376	9	4	16	135	135	1	1	1	0.939	0.922	0.962	0.985	0.959	-0.015
226	WBGene00001517	gar-1	X	-	6479969	6480107	6479969	6480098	6480680	6480817	226	0	4	0	0	0	0	3	2	0	0	5	0	126	117	1	1	NA	1	NA	1	0.271	NA	0.365
227	WBGene00009674	nucb-1	X	+	10199763	10199846	10199805	10199846	10199235	10199602	227	220	234	226	55	61	79	258	268	246	103	59	69	76	34	1	1	0.642	0.632	0.561	0.528	0.67	0.615	0.007
235	WBGene00010290	F58H1.7	V	-	11964264	11964396	11964264	11964390	11964711	11964808	235	94	109	129	256	154	151	73	60	103	122	153	143	80	74	1	1	0.254	0.396	0.441	0.356	0.266	0.4	0.023
236	WBGene00020188	T03F1.6	I	-	3839808	3840096	3839808	3840087	3840136	3840390	236	0	0	0	34	13	13	0	4	0	18	6	4	137	135	1	1	0	0	0	0	0.396	0	-0.132
23	WBGene00009100	rgef-1	V	-	9557589	9557721	9557589	9557718	9557992	9558537	23	0	12	6	11	25	7	8	10	6	20	14	19	125	122	1	1	0	0.319	0.456	0.281	0.411	0.236	-0.051
241	WBGene00018037	chtl-1	X	-	5358608	5358768	5358608	5358762	5358810	5359094	241	0	0	0	64	29	32	0	1	0	7	18	29	135	135	1	1	0	0	0	0	0.053	0	-0.018
242	WBGene00003893	ost-1	IV	+	1108812	1108946	1108815	1108946	1107560	1107633	242	1993	2042	2066	47	12	26	1932	1584	1890	16	16	27	58	55	1	1	0.976	0.994	0.987	0.991	0.989	0.985	-0.003
246	WBGene00012019	dkf-2	V	+	16766591	16766700	16766597	16766700	16766358	16766445	246	0	0	0	3	8	18	9	7	1	7	4	14	47	41	1	1	0	0	0	0.529	0.604	0.059	-0.397
247	WBGene00010806	M01E5.3	I	-	13282574	13282699	13282574	13282693	13283773	13284236	247	247	251	206	31	17	34	189	189	210	17	13	18	118	112	1	1	0.883	0.933	0.852	0.913	0.932	0.917	-0.031
24	WBGene00006931	vps-26	IV	-	9340846	9341009	9340846	9341003	9341353	9341507	24	47	83	38	195	154	224	46	31	73	207	205	230	135	135	1	1	0.194	0.35	0.145	0.182	0.131	0.241	0.045
250	WBGene00013481	Y69H2.3	V	-	18660842	18660980	18660842	18660965	18661087	18661177	250	107	109	104	6	16	14	59	62	50	7	16	4	79	64	1	1	0.935	0.847	0.858	0.872	0.758	0.91	0.033
261	WBGene00017472	cst-1	X	+	4342325	4342493	4342331	4342493	4342202	4342283	261	23	4	9	118	65	68	15	1	3	51	50	45	74	74	1	1	0.163	0.058	0.117	0.227	0.02	0.063	0.009
262	WBGene00012491	Y20C6A.1	V	-	17373840	17374570	17373840	17374451	17375145	17375189	262	12	2	3	0	2	0	0	10	8	0	0	0	149	37	1	1	1	0.199	1	NA	1	1	-0.267
264	WBGene00004120	pqn-32	II	+	13108422	13109505	13108428	13109505	13108255	13108378	264	1033	948	945	177	267	253	707	815	773	149	251	213	116	116	1	1	0.854	0.78	0.789	0.826	0.765	0.784	0.016
265	WBGene00002057	ifd-1	X	-	8821368	8821638	8821368	8821469	8822128	8822291	265	0	2	0	155	88	101	0	2	0	200	208	149	249	94	1	1	0	0.009	0	0	0.004	0	0.002
266	WBGene00020131	gcy-28	I	+	4500646	4500922	4500649	4500922	4500471	4500591	266	114	112	73	141	137	124	97	100	139	140	117	237	113	113	1	1	0.447	0.45	0.371	0.409	0.461	0.37	0.009
267	WBGene00008767	F13G3.7	I	+	7305196	7305514	7305205	7305514	7305003	7305156	267	0	10	26	97	150	118	18	25	8	146	132	138	137	135	1	1	0	0.062	0.178	0.108	0.157	0.054	-0.026
268	WBGene00019351	lron-7	X	+	7295325	7295425	7295331	7295425	7295148	7295244	268	209	179	180	13	12	11	206	178	194	7	10	7	47	41	1	1	0.933	0.929	0.935	0.963	0.939	0.96	-0.022
26	WBGene00007752	C26H9A.2	IV	+	12667987	12668549	12667993	12668549	12666492	12667390	26	0	0	0	33	48	36	1	0	0	15	25	38	135	135	1	1	0	0	0	0.063	0	0	-0.021
271	WBGene00017013	D1009.3	X	+	8908719	8908813	8908725	8908813	8908165	8908302	271	0	0	0	8	5	4	0	3	0	14	11	11	82	76	1	1	0	0	0	0	0.202	0	-0.067
272	WBGene00016496	C37C3.2	V	+	7855943	7856134	7855953	7856134	7855750	7855898	272	33	62	64	2020	1492	1613	132	94	77	1209	1023	1317	138	135	1	1	0.016	0.039	0.037	0.097	0.082	0.054	-0.047
273	WBGene00015591	cyk-7	III	-	7794265	7794358	7794265	7794343	7794628	7794756	273	12	14	4	70	100	135	16	13	22	176	120	99	72	57	1	1	0.119	0.1	0.023	0.067	0.079	0.15	-0.018
274	WBGene00007428	wdr-20	V	-	10130467	10130877	10130467	10130823	10130930	10131212	274	422	391	400	12	1	7	404	427	442	4	3	0	182	135	1	1	0.963	0.997	0.977	0.987	0.991	1	-0.014
275	WBGene00007955	C35C5.3	X	-	11546285	11546385	11546285	11546376	11546428	11546495	275	265	178	220	86	103	73	196	218	249	83	93	68	18	9	1	1	0.606	0.464	0.601	0.541	0.54	0.647	-0.019
276	WBGene00020929	W02C12.2	IV	-	4005746	4005971	4005746	4005900	4006589	4006709	276	212	196	182	0	0	3	168	101	139	4	1	4	177	113	1	1	1	1	0.975	0.964	0.985	0.957	0.023
27	WBGene00007752	C26H9A.2	IV	+	12666486	12667390	12666492	12667390	12665295	12665802	27	0	0	0	0	14	12	0	1	2	16	5	38	135	135	1	1	NA	0	0	0	0.167	0.05	-0.072
280	WBGene00022781	pmt-1	II	-	5279614	5279998	5279614	5279990	5280090	5280279	280	0	0	1	6826	4798	4249	0	5	0	3161	3273	4542	136	135	1	1	0	0	0	0	0.002	0	-0.001
287	WBGene00012121	T28C6.7	IV	+	8836520	8836693	8836562	8836693	8834775	8835332	287	132	68	96	238	130	141	114	115	200	199	258	336	159	124	1	1	0.302	0.29	0.347	0.309	0.258	0.317	0.018
290	WBGene00008503	F01G4.4	IV	+	11145401	11146018	11145410	11146018	11144094	11145304	290	104	46	55	117	108	76	62	57	27	40	104	91	137	135	1	1	0.467	0.296	0.416	0.604	0.351	0.226	-0.001
293	WBGene00018416	retr-1	III	+	8854344	8860635	8854377	8860635	8854185	8854299	293	0	0	9	165	227	197	7	1	1	253	227	206	133	107	1	1	0	0	0.035	0.022	0.004	0.004	0.002
299	WBGene00001148	eat-20	X	+	15522925	15523063	15522931	15523063	15521662	15522418	299	7	13	23	220	235	251	13	22	25	233	227	200	131	125	1	1	0.029	0.05	0.08	0.051	0.085	0.107	-0.028
302	WBGene00000528	clh-1	II	-	11847721	11847848	11847721	11847836	11847981	11848026	302	17	28	25	14	14	20	19	17	15	3	9	14	23	11	0.797651	1	0.367	0.489	0.374	0.752	0.475	0.339	-0.112
305	WBGene00015538	sams-3	IV	+	5849224	5849440	5849317	5849440	5848887	5848948	305	0	6	0	249	205	195	8	2	5	229	265	330	121	35	1	1	0	0.008	0	0.01	0.002	0.004	-0.003
308	WBGene00004434	rpl-22	II	+	5055784	5055987	5055862	5055987	5055615	5055744	308	4	5	0	56993	46802	45166	0	0	0	59894	46995	50337	176	105	1	1	0	0	0	0	0	0	0
312	WBGene00022022	Y61A9LA.11	V	-	4606029	4606148	4606029	4606142	4606765	4606926	312	15	4	1	296	152	192	25	6	9	242	212	146	112	106	1	1	0.046	0.024	0.005	0.089	0.026	0.055	-0.032
315	WBGene00014307	F07H5.3	II	+	8785137	8785316	8785144	8785316	8784882	8785048	315	1322	1383	1508	1647	1755	1851	1532	942	944	1936	1485	1338	135	135	1	1	0.445	0.441	0.449	0.442	0.388	0.414	0.03
316	WBGene00000112	alh-6	II	-	1307169	1307514	1307169	1307507	1307556	1308015	316	0	0	3	658	440	477	0	0	0	542	436	495	135	135	1	1	0	0	0.006	0	0	0	0.002
320	WBGene00011194	R10D12.13	V	+	13962612	13962727	13962679	13962727	13962416	13962562	320	11	58	45	0	14	12	56	43	37	7	4	8	108	41	1	1	1	0.611	0.587	0.752	0.803	0.637	0.002
323	WBGene00002891	let-767	III	-	6338979	6339108	6338979	6339096	6339152	6339502	323	0	11	10	2780	2184	2119	17	8	5	3049	2763	3108	122	110	1	1	0	0.005	0.004	0.005	0.003	0.001	0
325	WBGene00001215	ego-2	I	-	11402833	11403026	11402833	11403020	11403475	11405202	325	10	8	12	279	332	252	14	7	36	322	232	233	135	135	1	1	0.035	0.024	0.045	0.042	0.029	0.134	-0.034
326	WBGene00009806	F47B8.5	V	-	14326480	14326558	14326480	14326552	14327060	14327180	326	18	34	45	29	9	17	11	23	30	20	4	10	49	43	1	1	0.353	0.768	0.699	0.326	0.835	0.725	-0.022
327	WBGene00008346	C56A3.8	V	+	13561220	13561526	13561228	13561526	13560885	13561179	327	9	4	3	223	182	141	0	0	0	159	154	132	136	135	1	1	0.039	0.021	0.021	0	0	0	0.027
328	WBGene00000059	acr-20	II	-	14374438	14374550	14374438	14374541	14374938	14375356	328	3	4	6	0	5	0	6	0	5	1	0	6	105	96	1	1	1	0.422	1	0.846	NA	0.432	0.168
32	WBGene00006331	sup-26	III	-	4276805	4277380	4276805	4277371	4277851	4278104	32	11	6	6	12	0	0	9	5	0	0	0	0	137	135	1	1	0.475	1	1	1	1	NA	-0.175
332	WBGene00016074	C24H12.5	II	-	410475	410581	410475	410575	410624	410704	332	0	7	0	0	8	14	10	9	12	31	17	23	37	31	1	1	NA	0.423	0	0.213	0.307	0.304	-0.063
334	WBGene00013895	ZC434.9	I	+	10358982	10359488	10359423	10359488	10358387	10358495	334	313	336	428	10	4	3	427	498	307	4	10	2	451	24	1	1	0.625	0.817	0.884	0.85	0.726	0.891	-0.047
339	WBGene00003508	mut-16	I	+	10080609	10080789	10080621	10080789	10080445	10080568	339	9	13	15	80	53	41	18	23	8	47	61	92	121	116	1	1	0.097	0.19	0.26	0.269	0.265	0.077	-0.021
343	WBGene00004801	sir-2.2	X	+	13329433	13329542	13329439	13329542	13329261	13329390	343	180	159	195	101	95	81	90	103	132	58	19	62	89	83	1	1	0.624	0.61	0.692	0.591	0.835	0.665	-0.055
344	WBGene00011242	R11D1.1	V	+	12707188	12707243	12707197	12707243	12706451	12707147	344	89	53	73	2	22	12	27	43	55	2	8	15	48	39	1	1	0.973	0.662	0.832	0.916	0.814	0.749	-0.004
345	WBGene00018819	rog-1	II	-	1372920	1373059	1372920	1373050	1373265	1373415	345	100	14	17	15	70	40	17	22	27	29	28	52	132	123	0.535555	1	0.861	0.157	0.284	0.353	0.423	0.326	0.067
346	WBGene00000912	daf-16	I	+	10764350	10764496	10764356	10764496	10763589	10763706	346	202	143	143	338	202	227	101	113	182	212	220	248	110	108	1	1	0.37	0.41	0.382	0.319	0.335	0.419	0.03
350	WBGene00011955	cdka-1	III	+	4660977	4661209	4661007	4661209	4660849	4660928	350	13	9	4	11	11	9	8	10	17	10	24	9	95	72	1	1	0.472	0.383	0.252	0.377	0.24	0.589	-0.033
355	WBGene00018636	F49E8.2	IV	+	7551368	7551511	7551374	7551511	7550873	7551027	355	43	71	89	31	47	60	72	67	67	97	24	30	135	130	1	1	0.572	0.593	0.588	0.417	0.729	0.683	-0.025
357	WBGene00020475	sut-1	II	-	1121587	1121805	1121587	1121802	1122667	1122866	357	227	142	140	53	89	80	205	157	218	93	76	66	135	135	1	1	0.811	0.615	0.636	0.688	0.674	0.768	-0.023
35	WBGene00022235	sqd-1	IV	+	6325310	6326404	6325319	6326404	6324725	6325233	35	1608	1067	979	9960	5460	5095	1586	1662	1934	6955	7738	9560	137	135	1	1	0.137	0.161	0.159	0.183	0.175	0.166	-0.022
361	WBGene00004384	rnp-1	V	+	12193136	12193701	12193610	12193701	12192692	12192839	361	272	184	208	0	0	0	219	205	198	1	0	0	544	84	1	1	1	1	1	0.971	1	1	0.01
362	WBGene00013877	ZC376.6	V	+	14190161	14190295	14190173	14190295	14189974	14190121	362	13	24	29	16	40	23	15	47	46	35	22	27	127	115	0.437299	1	0.424	0.352	0.533	0.28	0.659	0.607	-0.079
363	WBGene00012584	ceh-100	II	-	12602098	12602290	12602098	12602284	12603428	12603680	363	120	47	51	20	58	23	44	85	77	13	37	51	135	135	1	1	0.857	0.448	0.689	0.772	0.697	0.602	-0.026
364	WBGene00011248	R11D1.10	V	+	12731240	12731337	12731248	12731337	12730599	12730868	364	0	0	0	55	62	63	0	0	4	68	45	42	90	82	1	1	0	0	0	0	0	0.08	-0.027
366	WBGene00011195	sao-1	V	+	13964931	13965069	13964937	13965069	13964445	13964598	366	307	219	233	147	146	159	211	167	149	107	111	92	131	125	1	1	0.666	0.589	0.583	0.653	0.589	0.607	-0.004
368	WBGene00001851	hif-1	V	+	20784135	20784392	20784141	20784392	20783737	20784065	368	233	200	196	809	627	659	191	190	222	594	534	638	135	135	1	1	0.224	0.242	0.229	0.243	0.262	0.258	-0.023
371	WBGene00021349	arl-13	I	+	2068868	2069049	2068877	2069049	2068504	2068827	371	0	0	17	0	0	9	0	9	3	2	0	1	137	135	1	1	NA	NA	0.651	0	1	0.747	0.069
373	WBGene00022623	ZC487.1	V	+	6729095	6729204	6729101	6729204	6728948	6729047	373	16	0	6	0	0	6	2	2	4	0	5	0	59	53	1	1	1	NA	0.473	1	0.264	1	-0.018
374	WBGene00007024	mdt-28	I	+	7057990	7058077	7057999	7058077	7057357	7057954	374	55	12	10	1561	1386	1596	16	16	10	454	548	505	80	71	1	1	0.03	0.008	0.006	0.03	0.025	0.017	-0.009
375	WBGene00011299	ikke-1	III	-	9047675	9047743	9047675	9047731	9047842	9048646	375	0	7	0	14	52	50	4	0	0	33	25	34	61	49	1	1	0	0.098	0	0.089	0	0	0.003
377	WBGene00000762	coq-2	III	+	6938406	6938545	6938411	6938545	6937388	6937474	377	0	2	2	87	68	48	0	0	0	54	53	59	76	71	1	1	0	0.027	0.037	0	0	0	0.021
381	WBGene00044176	C30G7.2	V	+	14937806	14938022	14937812	14938022	14936897	14937164	381	47	78	103	71	55	64	53	77	68	49	59	56	135	135	1	1	0.398	0.586	0.617	0.52	0.566	0.548	-0.011
383	WBGene00004031	pis-1	IV	-	9796146	9796251	9796146	9796245	9796297	9796358	383	4	1	1	0	4	0	0	7	5	0	0	0	17	11	1	1	1	0.139	1	NA	1	1	-0.287
385	WBGene00001052	dop-1	X	-	4411379	4411738	4411379	4411729	4411781	4411927	385	9	10	24	11	9	5	14	12	10	11	7	4	137	135	1	1	0.446	0.523	0.825	0.556	0.628	0.711	-0.034
389	WBGene00008775	F13H10.4	IV	-	11018102	11018631	11018102	11018622	11018672	11018800	389	8	52	29	125	153	125	58	67	55	143	129	302	123	121	0.570458	1	0.059	0.251	0.186	0.285	0.338	0.152	-0.093
392	WBGene00007801	trpa-1	IV	+	11865068	11865480	11865071	11865480	11864546	11864628	392	49	55	23	11	7	4	29	50	81	0	16	17	75	75	1	1	0.817	0.887	0.852	1	0.758	0.827	-0.01
393	WBGene00006699	uba-1	IV	-	9993209	9993349	9993209	9993346	9994728	9994945	393	1694	1329	948	98	65	99	676	912	1257	52	72	68	133	130	1	1	0.944	0.952	0.903	0.927	0.925	0.948	0
39	WBGene00018657	acl-4	X	-	2067115	2067214	2067115	2067205	2067302	2067379	39	0	5	1	13	33	10	0	0	2	24	16	32	27	18	1	1	0	0.092	0.063	0	0	0.04	0.038
403	WBGene00008685	mon-2	IV	+	12104916	12105074	12104922	12105074	12104594	12104779	403	184	160	191	41	35	30	207	190	255	33	68	50	135	135	1	1	0.818	0.821	0.864	0.863	0.736	0.836	0.023
415	WBGene00009724	F45D3.4	V	-	12552210	12553023	12552210	12552906	12553078	12553191	415	2691	2844	3462	56	82	94	462	435	447	13	12	9	216	106	1	1	0.959	0.945	0.948	0.946	0.947	0.961	-0.001
416	WBGene00001725	grl-16	I	-	573639	574073	573639	573893	574144	574662	416	8651	9298	10238	168	124	154	14126	11440	8284	120	133	110	301	135	1	1	0.958	0.971	0.968	0.981	0.975	0.971	-0.01
417	WBGene00012356	W09D6.1	III	+	11072148	11072295	11072165	11072295	11071970	11072096	417	14	6	17	4	0	3	16	3	14	0	0	0	119	107	1	1	0.759	1	0.836	1	1	1	-0.135
422	WBGene00008989	F20G2.6	V	+	13765225	13765481	13765228	13765481	13764566	13764711	422	7	19	23	0	0	6	15	16	8	0	0	0	135	135	1	1	1	1	0.793	1	1	1	-0.069
426	WBGene00019211	H18N23.2	X	-	17625266	17625613	17625266	17625607	17626529	17626635	426	0	2	0	412	388	375	0	0	0	232	254	371	99	99	1	1	0	0.005	0	0	0	0	0.002
427	WBGene00012857	pbo-5	V	+	20917452	20917621	20917467	20917621	20916898	20917166	427	10	2	15	11	45	49	19	4	5	37	21	28	143	135	1	1	0.462	0.04	0.224	0.327	0.152	0.144	0.034
430	WBGene00001955	hlh-11	III	+	9623829	9624053	9623835	9624053	9623500	9623776	430	506	537	484	60	81	107	241	210	321	43	33	73	135	135	1	1	0.894	0.869	0.819	0.849	0.864	0.815	0.018
433	WBGene00006778	unc-42	V	-	9766851	9767032	9766851	9766987	9767442	9767530	433	6	0	3	0	6	3	3	1	1	5	6	0	113	75	1	1	1	0	0.399	0.285	0.1	1	0.005
442	WBGene00019240	H24K24.3	V	+	913065	913492	913071	913492	911969	912071	442	0	10	0	549	418	334	18	7	2	725	669	725	95	95	1	1	0	0.023	0	0.024	0.01	0.003	-0.005
443	WBGene00011967	pir-1	II	+	9177948	9178053	9177955	9178053	9177662	9177905	443	0	1	2	177	160	176	0	2	0	137	163	127	98	91	1	1	0	0.006	0.01	0	0.011	0	0.002
444	WBGene00007696	tram-1	IV	-	10219985	10220607	10219985	10220601	10220649	10220780	444	60	100	92	1409	1255	1105	82	70	83	1181	1208	1219	124	124	1	1	0.041	0.074	0.077	0.065	0.055	0.064	0.003
448	WBGene00011696	eea-1	V	-	13496109	13497051	13496109	13497045	13497092	13497266	448	18	17	7	165	76	82	15	25	43	74	124	243	135	135	1	1	0.098	0.183	0.079	0.169	0.168	0.15	-0.042
450	WBGene00007422	ugt-17	V	-	10102590	10103060	10102590	10103048	10103099	10103185	450	8	0	4	138	90	67	5	2	7	158	142	172	84	79	1	1	0.052	0	0.053	0.029	0.013	0.037	0.009
452	WBGene00002061	ife-3	V	-	7157	7393	7157	7390	7432	7609	452	217	241	148	15	31	22	405	494	284	47	50	40	135	135	1	1	0.935	0.886	0.871	0.896	0.908	0.877	0.004
453	WBGene00002061	ife-3	V	-	7157	7390	7157	7384	7432	7609	453	15	31	22	1086	1113	1002	47	50	40	1297	1083	1149	135	135	1	1	0.014	0.027	0.021	0.035	0.044	0.034	-0.017
456	WBGene00001561	gei-4	III	-	346767	346883	346767	346868	347038	347437	456	82	36	59	489	330	336	24	34	75	310	346	353	109	94	1	1	0.126	0.086	0.132	0.063	0.078	0.155	0.016
460	WBGene00001444	flp-1	IV	+	9145487	9145607	9145520	9145607	9145348	9145435	460	751	590	530	511	412	398	496	499	526	367	318	379	58	25	1	1	0.388	0.382	0.365	0.368	0.403	0.374	-0.003
467	WBGene00006379	sys-1	I	-	9982738	9982857	9982738	9982846	9982895	9983208	467	0	0	0	0	13	13	0	2	1	10	14	15	112	101	1	1	NA	0	0	0	0.114	0.057	-0.057
468	WBGene00011980	T24B8.7	II	-	9047601	9047831	9047601	9047822	9047876	9048421	468	28	3	8	29	48	30	13	37	42	24	48	107	137	135	0.59529	1	0.488	0.058	0.208	0.348	0.432	0.279	-0.102
469	WBGene00011980	T24B8.7	II	-	9049714	9049817	9049714	9049811	9049860	9050270	469	0	0	0	27	25	19	0	4	10	19	29	104	96	90	0.780784	1	0	0	0	0	0.115	0.083	-0.066
46	WBGene00009123	F25H2.12	I	+	10570256	10570442	10570263	10570442	10570078	10570217	46	165	104	78	0	0	1	67	106	77	2	0	0	132	132	1	1	1	1	0.987	0.971	1	1	0.005
470	WBGene00011980	T24B8.7	II	-	9048736	9048999	9048736	9048990	9049043	9049136	470	31	19	4	17	6	7	2	22	36	2	5	29	88	86	1	1	0.641	0.756	0.358	0.494	0.811	0.548	-0.033
471	WBGene00009439	mlcd-1	III	-	4567660	4567788	4567660	4567783	4567831	4567966	471	0	1	3	46	117	101	0	9	6	81	102	114	114	109	1	1	0	0.008	0.028	0	0.078	0.048	-0.03
472	WBGene00013676	ekl-4	I	+	14476344	14476721	14476350	14476721	14474638	14474931	472	88	111	66	72	82	54	119	85	110	100	81	75	135	135	1	1	0.55	0.575	0.55	0.543	0.512	0.595	0.008
473	WBGene00022310	Y77E11A.7	IV	-	1415669	1415909	1415669	1415903	1417703	1418084	473	23	12	12	177	130	128	20	27	33	192	135	175	135	135	1	1	0.115	0.085	0.086	0.094	0.167	0.159	-0.045
474	WBGene00006832	unc-105	II	+	8121772	8121974	8121823	8121974	8121253	8121562	474	0	33	23	0	20	26	17	26	25	18	7	19	179	135	1	1	NA	0.554	0.4	0.416	0.737	0.498	-0.073
477	WBGene00001863	him-4	X	+	9751745	9751937	9751814	9751937	9750968	9751539	477	147	115	100	237	179	152	74	148	183	152	212	219	178	116	1	1	0.288	0.295	0.3	0.241	0.313	0.353	-0.008
47	WBGene00006618	trt-1	I	+	8768729	8768922	8768737	8768922	8768520	8768652	47	20	4	2	40	41	33	7	33	25	43	94	73	126	125	0.645689	1	0.332	0.088	0.057	0.139	0.258	0.254	-0.058
480	WBGene00009800	rrc-1	X	-	9825417	9825658	9825417	9825655	9825704	9825912	480	38	44	46	0	0	0	33	27	47	3	0	2	135	135	1	1	1	1	1	0.917	1	0.959	0.041
483	WBGene00012186	mlt-11	V	+	20668172	20668710	20668448	20668710	20667514	20667642	483	245	145	113	25	14	7	74	216	567	12	12	28	383	121	1	1	0.756	0.766	0.836	0.661	0.85	0.865	-0.006
484	WBGene00012186	mlt-11	V	+	20673146	20674559	20674430	20674559	20671458	20673036	484	6268	3663	3214	0	0	0	3829	5140	10686	1	0	0	1392	122	1	1	1	1	1	0.997	1	1	0.001
485	WBGene00012186	mlt-11	V	+	20673146	20674559	20674430	20674559	20671016	20671271	485	5815	3509	3016	26	14	15	3550	4735	9858	10	23	43	1392	122	1	1	0.951	0.956	0.946	0.969	0.947	0.953	-0.005
486	WBGene00011723	T12A7.2	IV	-	11757466	11757568	11757466	11757556	11757618	11757946	486	20	28	37	11	3	0	20	26	15	0	0	0	95	83	1	1	0.614	0.891	1	1	1	1	-0.165
487	WBGene00011723	T12A7.2	IV	-	11757466	11757562	11757466	11757556	11757618	11757946	487	17	2	18	11	3	0	15	7	14	0	0	0	89	83	1	1	0.59	0.383	1	1	1	1	-0.342
490	WBGene00001582	gfi-2	I	+	9742967	9743109	9742979	9743109	9742363	9742924	490	55	31	15	346	326	299	30	66	55	297	275	359	135	123	1	1	0.127	0.08	0.044	0.084	0.179	0.122	-0.045
493	WBGene00013485	Y69H2.10	V	+	18671349	18672132	18672021	18672132	18670323	18670405	493	195	117	122	0	5	0	60	13	57	0	0	0	702	44	1	1	1	0.595	1	1	1	1	-0.135
497	WBGene00009886	F49E2.2	X	+	9572318	9572456	9572333	9572456	9572079	9572247	497	173	136	174	0	0	0	259	175	208	3	0	0	131	116	1	1	1	1	1	0.987	1	1	0.004
499	WBGene00009678	magu-4	IV	+	10011335	10011583	10011341	10011583	10011006	10011292	499	53	35	53	50	15	12	34	31	75	19	17	32	135	135	1	1	0.515	0.7	0.815	0.642	0.646	0.701	0.014
4	WBGene00004782	set-2	III	-	4925686	4925746	4925686	4925737	4926496	4926745	4	14	10	15	28	16	6	10	11	16	5	18	14	53	44	1	1	0.293	0.342	0.675	0.624	0.337	0.487	-0.046
502	WBGene00021442	Y39A3CL.4	III	-	1777086	1777225	1777086	1777213	1777270	1777417	502	327	269	254	0	7	0	348	275	335	2	4	3	132	120	1	1	1	0.972	1	0.994	0.984	0.99	0.001
503	WBGene00004862	sma-9	X	+	10781151	10781359	10781154	10781359	10780895	10781101	503	69	50	37	62	48	38	22	27	46	23	31	57	135	135	1	1	0.527	0.51	0.493	0.489	0.466	0.447	0.043
504	WBGene00004862	sma-9	X	+	10781151	10781359	10781200	10781359	10780895	10781101	504	69	50	37	11	2	20	22	27	46	0	10	2	177	135	0.774904	1	0.827	0.95	0.585	1	0.673	0.946	-0.086
506	WBGene00004862	sma-9	X	+	10774892	10775344	10775216	10775344	10773930	10774468	506	49	35	58	0	2	0	21	19	52	0	2	7	431	121	1	1	1	0.831	1	1	0.727	0.676	0.143
514	WBGene00004337	rfc-1	V	-	14644617	14645393	14644617	14645386	14645436	14645541	514	0	0	6	163	111	89	10	0	0	124	172	193	98	98	1	1	0	0	0.063	0.075	0	0	-0.004
518	WBGene00044508	nsy-7	IV	-	8085122	8085278	8085122	8085233	8085752	8086079	518	51	39	14	0	8	19	37	32	24	12	6	2	142	104	1	1	1	0.781	0.351	0.693	0.796	0.898	-0.085
519	WBGene00017920	jmjd-1.2	IV	+	4661356	4661641	4661452	4661641	4661238	4661310	519	0	0	0	67	64	36	0	1	0	77	89	110	154	65	1	1	0	0	0	0	0.005	0	-0.002
522	WBGene00015567	bath-44	II	+	7395392	7395536	7395413	7395536	7395209	7395288	522	74	68	64	76	43	30	78	49	74	28	61	38	72	53	1	1	0.418	0.538	0.611	0.672	0.372	0.589	-0.022
524	WBGene00007975	gls-1	I	+	8741188	8741368	8741197	8741368	8740960	8741124	524	78	46	54	165	81	91	61	78	64	94	88	96	137	135	0.442214	1	0.318	0.359	0.369	0.39	0.466	0.396	-0.069
527	WBGene00004729	sax-3	X	-	3452617	3452939	3452617	3452927	3452981	3453116	527	0	6	0	92	179	122	6	3	11	151	116	101	133	128	1	1	0	0.031	0	0.037	0.024	0.095	-0.042
528	WBGene00022712	ZK355.2	II	+	2924058	2924175	2924088	2924175	2923916	2924005	528	49	27	55	7	21	25	33	15	27	22	11	12	57	27	0.48697	1	0.768	0.379	0.51	0.415	0.392	0.516	0.111
529	WBGene00006937	wah-1	III	+	11994058	11994549	11994423	11994549	11991779	11992300	529	1217	1076	1237	0	0	1	1629	1229	1239	0	0	8	470	119	1	1	1	1	0.997	1	1	0.975	0.007
530	WBGene00043051	C29E4.13	III	-	7927994	7928088	7927994	7928084	7928164	7928283	530	18	8	15	18	2	0	20	10	12	3	3	8	64	60	1	1	0.484	0.789	1	0.862	0.758	0.584	0.023
535	WBGene00011488	nra-2	I	+	9621325	9621458	9621334	9621458	9620739	9621283	535	38	44	34	415	457	458	90	90	133	862	685	765	126	117	1	1	0.078	0.082	0.064	0.088	0.109	0.139	-0.037
536	WBGene00008605	mlt-9	X	-	15105870	15106003	15105870	15105973	15106321	15106392	536	7	35	32	186	154	137	8	22	16	128	99	138	55	25	1	1	0.017	0.094	0.096	0.028	0.092	0.05	0.012
537	WBGene00000800	cars-1	I	-	2627074	2627199	2627074	2627196	2628090	2628577	537	484	416	301	51	33	22	368	383	618	28	53	31	118	115	1	1	0.902	0.925	0.93	0.928	0.876	0.951	0.001
546	WBGene00011878	ador-1	II	-	12497209	12497563	12497209	12497557	12497683	12497751	546	0	4	2	0	0	5	3	0	4	0	5	0	61	61	1	1	NA	1	0.286	1	0	1	-0.024
548	WBGene00002232	kpc-1	I	+	11679724	11680092	11679928	11680092	11678836	11679460	548	0	1	0	315	253	229	0	0	0	242	235	213	325	135	1	1	0	0.002	0	0	0	0	0.001
551	WBGene00011775	T14G10.5	IV	+	10153117	10153231	10153123	10153231	10152337	10153073	551	29	15	28	638	649	493	46	36	36	688	709	988	107	101	1	1	0.041	0.021	0.051	0.059	0.046	0.033	-0.008
553	WBGene00007135	cdk-12	III	+	4340005	4340483	4340017	4340483	4339507	4339619	553	23	18	22	7	5	4	21	28	33	9	10	5	110	105	1	1	0.758	0.775	0.84	0.69	0.728	0.863	0.031
557	WBGene00003600	nhr-1	X	+	17523474	17523593	17523489	17523593	17522415	17522481	557	0	1	7	13	14	23	3	2	6	14	26	18	36	21	1	1	0	0.04	0.151	0.111	0.043	0.163	-0.042
558	WBGene00004881	smg-3	IV	-	6368129	6368214	6368129	6368208	6368572	6368714	558	0	1	2	243	169	168	2	0	0	163	176	240	78	72	1	1	0	0.005	0.011	0.011	0	0	0.002
55	WBGene00006791	unc-57	I	+	4677669	4677724	4677675	4677724	4676458	4676646	55	26	33	39	87	81	64	41	30	33	57	76	37	48	42	0.439993	1	0.207	0.263	0.348	0.386	0.257	0.438	-0.088
560	WBGene00044774	F16B3.3	V	-	1316803	1316919	1316803	1316901	1316963	1317031	560	0	1	0	10	7	5	2	0	0	9	3	15	35	17	1	1	0	0.065	0	0.097	0	0	-0.011
561	WBGene00020346	T08B2.5	I	+	6216058	6216168	6216061	6216168	6215918	6215987	561	18	8	8	15	33	15	10	12	35	19	32	43	30	27	1	1	0.519	0.179	0.324	0.321	0.252	0.423	0.009
562	WBGene00007009	wwp-1	I	+	539794	540008	539800	540008	539452	539727	562	72	46	36	666	540	571	63	82	53	463	506	703	135	135	1	1	0.098	0.078	0.059	0.12	0.139	0.07	-0.031
568	WBGene00004975	spe-39	V	+	6785760	6785921	6785767	6785921	6785456	6785595	568	168	173	103	0	2	3	166	237	208	0	9	1	132	132	1	1	1	0.989	0.972	1	0.963	0.995	0.001
571	WBGene00013844	fbxa-50	III	-	1287298	1288090	1287298	1287511	1288410	1288523	571	7	17	34	0	0	0	42	12	3	1	0	3	671	106	1	1	1	1	1	0.869	1	0.136	0.332
572	WBGene00019129	F59G1.8	II	+	5907109	5907187	5907118	5907187	5906923	5907067	572	16	71	64	31	31	34	54	57	44	25	41	28	71	62	1	1	0.311	0.667	0.622	0.654	0.548	0.578	-0.06
573	WBGene00008480	E04D5.1	II	+	10417360	10417541	10417367	10417541	10417174	10417307	573	1210	1065	1046	16	15	8	1067	1047	1192	6	2	16	126	126	1	1	0.987	0.986	0.992	0.994	0.998	0.987	-0.005
574	WBGene00011977	T24B8.3	II	-	9059880	9060097	9059880	9060094	9060854	9060882	574	157	162	206	0	0	13	136	111	134	4	3	8	21	21	1	1	1	1	0.941	0.971	0.974	0.944	0.017
575	WBGene00003851	odr-4	III	+	6733178	6733343	6733184	6733343	6732778	6733130	575	74	65	59	263	238	218	47	54	32	221	186	247	135	135	1	1	0.22	0.215	0.213	0.175	0.225	0.115	0.044
577	WBGene00022048	fln-1	IV	-	363770	363879	363770	363873	363975	364128	577	397	361	297	466	341	259	221	220	402	294	296	449	102	96	0.697177	1	0.445	0.499	0.519	0.414	0.412	0.457	0.06
579	WBGene00022048	fln-1	IV	-	363770	363879	363770	363873	364208	364307	579	69	9	56	622	444	377	33	61	70	312	370	489	59	53	1	1	0.091	0.018	0.118	0.087	0.129	0.114	-0.034
581	WBGene00001574	gei-17	I	-	9102264	9102402	9102264	9102399	9102640	9102897	581	262	237	251	0	3	0	242	256	218	0	0	5	131	128	1	1	1	0.987	1	1	1	0.977	0.003
582	WBGene00001574	gei-17	I	-	9105859	9106060	9105859	9106054	9107001	9107031	582	40	49	52	0	1	1	27	35	61	0	3	0	23	23	1	1	1	0.98	0.981	1	0.921	1	0.013
583	WBGene00018641	F49E10.4	X	+	5880658	5881716	5881381	5881716	5880303	5880431	583	0	0	2	17	27	32	0	0	0	7	3	11	830	121	1	1	0	0	0.009	0	0	0	0.003
586	WBGene00009284	F31C3.2	I	+	15038052	15038268	15038061	15038268	15037738	15038007	586	94	114	165	93	73	64	167	178	214	91	74	115	137	135	0.994625	1	0.499	0.606	0.718	0.644	0.703	0.647	-0.057
589	WBGene00000367	cca-1	X	-	7851090	7851240	7851090	7851195	7852005	7852523	589	10	25	23	24	14	35	17	13	18	18	12	18	136	98	1	1	0.231	0.563	0.321	0.405	0.438	0.419	-0.049
58	WBGene00009180	nurf-1	II	+	14403525	14403698	14403534	14403698	14403047	14403154	58	0	11	13	48	68	57	22	11	7	49	62	76	102	100	0.563363	1	0	0.137	0.183	0.306	0.148	0.083	-0.072
591	WBGene00020317	pdf-1	III	-	6910962	6911066	6910962	6911060	6912109	6912481	591	1634	1178	1170	244	246	257	851	883	735	152	229	182	97	91	1	1	0.863	0.818	0.81	0.84	0.783	0.791	0.026
593	WBGene00015920	C17G10.9	II	-	5621664	5621797	5621664	5621791	5622408	5622483	593	4	6	2	2	21	3	1	11	1	2	21	0	59	53	1	1	0.642	0.204	0.375	0.31	0.32	1	-0.136
594	WBGene00000464	ceh-44	III	+	2544834	2544895	2544840	2544895	2544361	2544645	594	82	48	57	15	34	42	94	81	77	28	36	23	54	48	0.476857	1	0.829	0.557	0.547	0.749	0.667	0.748	-0.077
595	WBGene00022681	ZK185.1	IV	+	4552007	4552248	4552019	4552248	4551045	4551237	595	0	5	0	10	25	49	2	4	10	29	37	33	140	135	0.471071	1	0	0.162	0	0.062	0.094	0.226	-0.073
596	WBGene00001858	hil-7	IV	+	6646534	6646648	6646552	6646648	6646311	6646494	596	0	0	0	10	42	43	0	1	0	24	11	6	107	89	1	1	0	0	0	0	0.07	0	-0.023
597	WBGene00020090	R119.5	I	-	391611	391806	391611	391803	392157	392192	597	0	0	2	3	5	3	0	0	5	0	0	2	28	28	1	1	0	0	0.4	NA	NA	0.714	-0.581
601	WBGene00001023	dnj-5	II	-	6854040	6854149	6854040	6854143	6854193	6854265	601	0	3	20	5	20	10	13	5	8	12	16	16	32	26	1	1	0	0.109	0.619	0.468	0.202	0.289	-0.077
605	WBGene00000911	daf-15	IV	+	9387256	9387562	9387265	9387562	9386918	9387140	605	33	10	2	178	62	37	15	22	32	81	143	266	137	135	1	1	0.154	0.137	0.051	0.154	0.132	0.106	-0.017
607	WBGene00015545	C06G1.1	X	+	16635297	16635555	16635303	16635555	16635161	16635233	607	110	62	74	133	121	180	101	91	45	164	146	113	65	65	1	1	0.453	0.339	0.291	0.381	0.384	0.285	0.011
60	WBGene00194706	C53A5.16	V	-	14522033	14522195	14522033	14522189	14522238	14522349	60	0	3	4	62	17	27	8	4	5	55	16	39	104	104	0.735665	1	0	0.15	0.129	0.127	0.2	0.114	-0.054
612	WBGene00003611	nhr-12	V	-	10082414	10082685	10082414	10082676	10082744	10082859	612	23	7	13	23	10	10	0	0	0	3	4	2	110	108	1	1	0.495	0.407	0.561	0	0	0	0.488
613	WBGene00003611	nhr-12	V	-	10082414	10082694	10082414	10082685	10082744	10082859	613	0	5	17	23	7	13	5	5	5	0	0	0	110	108	1	1	0	0.412	0.562	1	1	1	-0.675
618	WBGene00001249	elt-1	IV	+	9618504	9618633	9618507	9618633	9617258	9617413	618	32	35	55	55	7	25	48	19	43	38	18	15	122	119	1	1	0.362	0.83	0.682	0.552	0.507	0.737	0.026
61	WBGene00007554	pptr-2	V	-	11029177	11029282	11029177	11029270	11029321	11029387	61	18	4	5	47	44	23	28	10	20	53	50	40	22	10	0.467325	1	0.148	0.04	0.09	0.194	0.083	0.185	-0.061
623	WBGene00013878	atfs-1	V	+	14196332	14196419	14196338	14196419	14196214	14196286	623	11	2	3	3	21	13	8	6	4	7	4	11	10	4	1	1	0.595	0.037	0.085	0.314	0.375	0.127	-0.033
625	WBGene00021048	W05H9.1	X	+	6273206	6273391	6273230	6273391	6273066	6273162	625	442	519	624	89	124	90	328	212	267	46	36	31	106	89	1	1	0.807	0.778	0.853	0.857	0.832	0.879	-0.043
62	WBGene00007007	mak-2	IV	+	886441	886613	886495	886613	885345	885421	62	60	44	34	345	212	233	16	23	32	152	102	154	92	45	1	1	0.078	0.092	0.067	0.049	0.099	0.092	-0.001
630	WBGene00000874	cyk-3	III	+	6022332	6022583	6022341	6022583	6021613	6022217	630	34	26	18	315	203	185	28	48	38	136	232	298	137	135	1	1	0.096	0.112	0.087	0.169	0.169	0.112	-0.052
637	WBGene00009331	F32D8.7	V	+	10899627	10899731	10899633	10899731	10899302	10899432	637	54	84	43	13	43	57	30	52	32	37	23	32	85	79	0.718048	1	0.794	0.645	0.412	0.43	0.678	0.482	0.087
639	WBGene00001516	gap-2	X	+	9515373	9515543	9515379	9515543	9515136	9515329	639	99	98	110	35	42	11	91	80	99	16	23	24	135	135	1	1	0.739	0.7	0.909	0.85	0.777	0.805	-0.028
63	WBGene00000441	ceh-18	X	-	3845389	3845557	3845389	3845551	3848161	3848337	63	151	125	161	0	0	0	75	96	146	7	4	0	135	135	1	1	1	1	1	0.915	0.96	1	0.042
640	WBGene00011066	ztf-15	I	+	7258468	7258700	7258476	7258700	7258274	7258418	640	24	32	26	8	21	47	53	52	37	51	25	29	136	135	1	1	0.749	0.602	0.354	0.508	0.674	0.559	-0.012
641	WBGene00000846	cup-5	III	+	7586096	7586380	7586108	7586380	7585418	7585730	641	32	15	19	38	48	61	42	58	46	78	70	84	140	135	0.535784	1	0.448	0.232	0.231	0.342	0.444	0.346	-0.074
645	WBGene00009543	F38E11.6	IV	-	9464922	9465023	9464922	9465017	9465070	9465172	645	0	0	0	0	0	3	0	0	2	4	2	0	54	48	1	1	NA	NA	0	0	0	1	-0.333
646	WBGene00003965	pdk-1	X	+	1325068	1325162	1325074	1325162	1324695	1325028	646	0	0	0	7	14	8	4	1	0	10	8	14	87	81	1	1	0	0	0	0.271	0.104	0	-0.125
647	WBGene00003965	pdk-1	X	+	1326072	1326129	1326078	1326129	1325428	1325670	647	0	0	0	14	12	4	1	0	10	11	1	15	50	44	1	1	0	0	0	0.074	0	0.37	-0.148
648	WBGene00003796	npp-10	III	-	6018581	6019043	6018581	6019037	6019085	6019286	648	169	65	79	233	160	176	109	121	228	147	169	344	135	135	0.477379	1	0.42	0.289	0.31	0.426	0.417	0.399	-0.074
649	WBGene00002196	kin-10	I	-	8290240	8290432	8290240	8290429	8290482	8290639	649	1254	923	867	744	780	830	813	825	830	769	731	825	135	135	1	1	0.628	0.542	0.511	0.514	0.53	0.502	0.045
64	WBGene00013350	slr-2	V	+	18091329	18091558	18091374	18091558	18090258	18090341	64	6	18	12	28	12	12	12	15	10	11	9	20	114	76	0.965291	1	0.125	0.5	0.4	0.421	0.526	0.25	-0.057
654	WBGene00001173	egl-4	IV	+	1875641	1876207	1875650	1876207	1873584	1873692	654	3	10	10	720	610	628	13	16	14	518	532	767	103	101	1	1	0.004	0.016	0.015	0.024	0.029	0.018	-0.012
655	WBGene00006428	tkr-3	IV	-	5113815	5114034	5113815	5114007	5114774	5114957	655	0	0	0	0	0	2	1	0	0	0	8	0	155	135	1	1	NA	NA	0	1	0	NA	-0.5
659	WBGene00022069	eel-1	IV	-	3039694	3040100	3039694	3040091	3040497	3042819	659	83	68	53	696	457	307	77	168	167	406	604	871	137	135	0.789904	1	0.105	0.128	0.145	0.157	0.215	0.159	-0.051
65	WBGene00011240	R11A8.7	IV	+	10381652	10381807	10381658	10381807	10381517	10381578	65	0	3	7	49	30	36	2	7	27	44	83	99	54	54	1	1	0	0.091	0.163	0.043	0.078	0.214	-0.027
660	WBGene00004303	ran-2	III	+	7937180	7937303	7937189	7937303	7937027	7937131	660	14	4	10	172	110	108	14	17	4	104	84	108	78	69	1	1	0.067	0.031	0.076	0.106	0.152	0.032	-0.039
661	WBGene00011344	T01G9.2	I	-	8287863	8288004	8287863	8287995	8288048	8288124	661	5	6	18	126	170	77	6	16	8	101	87	73	68	59	1	1	0.033	0.03	0.169	0.049	0.138	0.087	-0.014
662	WBGene00020012	R11G1.6	X	-	3639765	3639842	3639765	3639836	3639931	3640048	662	0	2	6	85	61	44	0	2	0	55	36	32	45	39	1	1	0	0.028	0.106	0	0.046	0	0.029
665	WBGene00009685	F44D12.8	IV	+	10024163	10024288	10024166	10024288	10024021	10024121	665	21	36	24	0	0	2	48	50	23	0	0	2	76	73	1	1	1	1	0.92	1	1	0.917	0.001
666	WBGene00015280	C01B10.6	IV	+	6641865	6641973	6641874	6641973	6641521	6641581	666	146	76	88	3	0	6	76	106	123	0	2	0	19	10	1	1	0.962	1	0.885	1	0.965	1	-0.039
669	WBGene00008774	F13H10.3	IV	-	11014724	11014828	11014724	11014822	11014870	11015144	669	0	0	0	120	55	55	2	5	14	97	156	160	97	91	1	1	0	0	0	0.019	0.029	0.076	-0.041
66	WBGene00010350	H01G02.3	IV	-	11787509	11787798	11787509	11787705	11788928	11789012	66	5	26	43	0	15	5	20	12	39	9	4	8	163	77	1	1	1	0.45	0.802	0.512	0.586	0.697	0.152
673	WBGene00015780	C14F11.4	X	-	6232067	6232211	6232067	6232199	6232255	6232360	673	147	236	221	0	0	0	233	216	160	2	7	0	98	88	1	1	1	1	1	0.991	0.965	1	0.015
675	WBGene00020770	eat-17	X	-	16407735	16407951	16407735	16407942	16408003	16408100	675	22	2	5	78	38	35	2	6	15	48	46	65	92	90	1	1	0.216	0.049	0.123	0.039	0.113	0.184	0.017
676	WBGene00008342	frpr-5	V	-	13532026	13532182	13532026	13532170	13532238	13532354	676	0	1	6	0	4	1	38	15	16	2	6	4	114	109	1	1	NA	0.193	0.852	0.948	0.705	0.793	-0.293
679	WBGene00012131	T28F3.5	IV	+	17300216	17300488	17300273	17300488	17299728	17300145	679	14	26	40	35	24	15	15	9	17	14	13	8	185	135	1	1	0.226	0.442	0.661	0.439	0.336	0.608	-0.018
682	WBGene00016143	eri-9	III	+	4933375	4933770	4933381	4933770	4933177	4933320	682	33	5	7	59	62	61	30	27	9	75	47	90	135	135	1	1	0.359	0.075	0.103	0.286	0.365	0.091	-0.068
683	WBGene00018522	F46H5.7	X	-	7239294	7239463	7239294	7239454	7239504	7239585	683	0	2	0	737	623	648	2	3	0	563	482	582	76	74	1	1	0	0.003	0	0.003	0.006	0	-0.002
687	WBGene00021020	W04B5.3	III	+	2422450	2423095	2422953	2423095	2421671	2421743	687	725	498	579	14	0	0	167	147	127	4	0	0	554	65	1	1	0.859	1	1	0.83	1	1	0.01
68	WBGene00007651	nra-3	X	-	9926838	9927024	9926838	9927014	9927068	9927425	68	14	36	25	86	66	44	8	17	24	23	20	74	138	135	1	1	0.137	0.348	0.357	0.254	0.454	0.241	-0.036
69	WBGene00007764	C27B7.7	IV	+	8910960	8911093	8910964	8911093	8910815	8910914	69	9	22	34	0	0	0	18	19	23	4	0	3	83	79	1	1	1	1	1	0.811	1	0.879	0.103
6	WBGene00004167	pqn-87	II	-	12213391	12214956	12213391	12214887	12215655	12215775	6	765	476	411	428	271	192	463	542	822	318	358	521	175	113	0.694643	1	0.536	0.531	0.58	0.485	0.494	0.505	0.054
70	WBGene00000149	apl-1	X	-	5113468	5113597	5113468	5113591	5113649	5113848	70	1967	1572	1716	2	2	7	1407	1447	1941	0	3	10	122	116	1	1	0.999	0.999	0.996	1	0.998	0.995	0
77	WBGene00011938	alh-13	X	+	12783391	12783548	12783397	12783548	12782527	12782634	77	85	61	34	195	139	170	103	121	140	372	351	387	100	100	1	1	0.304	0.305	0.167	0.217	0.256	0.266	0.012
78	WBGene00006997	zyg-12	II	+	4951591	4952009	4951600	4952009	4951483	4951547	78	27	42	41	97	85	67	54	33	27	75	87	116	59	57	1	1	0.212	0.323	0.372	0.41	0.268	0.184	0.015
80	WBGene00020506	dop-3	X	-	6566307	6566478	6566307	6566472	6567661	6567809	80	0	22	1	0	14	2	10	4	3	8	6	7	135	135	1	1	NA	0.611	0.333	0.556	0.4	0.3	0.053
81	WBGene00004210	ptc-3	II	-	2848168	2848309	2848168	2848300	2848350	2849649	81	295	155	142	635	385	402	175	176	251	331	294	505	134	125	0.727508	1	0.302	0.273	0.248	0.33	0.358	0.317	-0.061
82	WBGene00018925	F56A11.5	IV	-	568372	568896	568372	568890	569598	569782	82	1	1	12	541	406	368	19	22	6	593	410	517	135	135	1	1	0.002	0.002	0.032	0.031	0.051	0.011	-0.019
83	WBGene00003625	nhr-31	IV	-	8025521	8025676	8025521	8025648	8025759	8026037	83	307	248	264	0	0	0	269	308	391	0	0	7	141	120	1	1	1	1	1	1	1	0.979	0.007
84	WBGene00015806	C16A3.1	III	+	6391403	6391499	6391406	6391499	6390948	6391038	84	48	32	26	0	6	0	42	24	30	2	3	0	37	34	1	1	1	0.831	1	0.951	0.88	1	0
85	WBGene00015806	C16A3.1	III	+	6391538	6391691	6391547	6391691	6391403	6391499	85	0	0	1	42	46	53	0	3	3	55	55	56	91	89	1	1	0	0	0.018	0	0.051	0.05	-0.028
8	WBGene00004167	pqn-87	II	-	12215655	12215775	12215655	12215766	12215889	12216191	8	72	26	28	696	410	314	16	34	73	396	470	708	113	104	1	1	0.087	0.055	0.076	0.036	0.062	0.087	0.011
91	WBGene00017929	grld-1	IV	-	122404	122558	122404	122550	123700	124311	91	10	3	7	197	177	143	4	13	5	250	170	184	136	135	1	1	0.048	0.017	0.046	0.016	0.071	0.026	-0.001
94	WBGene00004703	rsp-6	IV	-	7790244	7790745	7790244	7790397	7790836	7790944	94	38	144	144	1997	1524	1575	137	60	118	2496	2171	2074	435	101	1	1	0.004	0.021	0.021	0.013	0.006	0.013	0.005
96	WBGene00001340	etr-1	II	+	168542	168689	168548	168689	167903	168047	96	19	20	36	97	160	172	15	19	23	132	155	201	135	134	1	1	0.163	0.11	0.172	0.101	0.108	0.102	0.045
99	WBGene00003610	nhr-11	IV	+	9070678	9070753	9070687	9070753	9070160	9070245	99	17	9	7	0	9	1	3	0	0	0	0	3	11	2	1	1	1	0.154	0.56	1	NA	0	0.071
9	WBGene00012496	Y24F12A.1	IV	+	11605659	11605794	11605665	11605794	11605434	11605618	9	137	149	128	27	31	17	139	115	121	22	13	15	128	122	1	1	0.829	0.821	0.878	0.858	0.894	0.885	-0.036

## Sheet: A5SS
ID	GeneID	geneSymbol	chr	strand	longExonStart_0base	longExonEnd	shortES	shortEE	flankingES	flankingEE	ID	IC_SAMPLE_1			SC_SAMPLE_1			IC_SAMPLE_2			SC_SAMPLE_2			IncFormLen	SkipFormLen	PValue	FDR	IncLevel1			IncLevel2			IncLevelDifference
142	WBGene00194814	linc-34	X	-	13401203	13401468	13401370	13401468	13400746	13401005	142	0	0	3	62	33	31	6	4	6	17	10	5	244	91	2.20388e-71	5.28931e-69	0	0	0.035	0.116	0.13	0.309	-0.173
290	WBGene00001518	gar-2	III	+	6319330	6319615	6319330	6319456	6320318	6320871	290	11	8	17	13	10	16	3	4	4	16	22	18	264	119	6.16551e-50	7.39861e-48	0.276	0.265	0.324	0.078	0.076	0.091	0.207
335	WBGene00022310	Y77E11A.7	IV	-	1418458	1418679	1418503	1418679	1417703	1418084	335	72	13	20	146	118	122	9	4	11	102	128	171	173	135	4.71029e-39	3.76823e-37	0.278	0.079	0.113	0.064	0.024	0.048	0.111
379	WBGene00001547	gcy-22	V	-	20822959	20823117	20822971	20823117	20822654	20822854	379	0	0	3	26	5	6	0	0	11	6	3	0	140	135	1.05027e-37	6.3016e-36	0	0	0.325	0	0	1	-0.225
306	WBGene00009431	dct-17	V	-	13728471	13728651	13728591	13728651	13727760	13727920	306	140	237	225	93	148	174	6	5	35	43	23	12	166	53	2.27131e-37	1.09023e-35	0.325	0.338	0.292	0.043	0.065	0.482	0.122
412	WBGene00011087	R07B7.2	V	-	12057526	12057748	12057535	12057748	12057299	12057479	412	28	36	50	8	15	0	95	62	61	4	2	3	137	135	5.97508e-35	2.39003e-33	0.775	0.703	1	0.959	0.968	0.952	-0.134
184	WBGene00003651	nhr-61	II	-	14816762	14817405	14816771	14817405	14816603	14816716	184	42	18	7	57	51	25	10	5	1	35	36	21	108	106	1.01787e-32	3.48983e-31	0.42	0.257	0.216	0.219	0.12	0.045	0.17
197	WBGene00022219	Y73B3A.18	X	+	59887	60122	59887	60037	60177	60529	197	17	15	13	39	31	29	30	42	17	23	23	17	213	135	1.55152e-18	4.65457e-17	0.216	0.235	0.221	0.453	0.536	0.388	-0.235
212	WBGene00022679	ZK180.5	IV	-	4515546	4516858	4515681	4516858	4515038	4515475	212	4145	4176	4806	746	441	641	4919	4446	3419	401	287	277	263	135	1.21989e-15	3.25303e-14	0.74	0.829	0.794	0.863	0.888	0.864	-0.084
158	WBGene00013455	ssu-2	IV	+	14365585	14365725	14365585	14365710	14366846	14367057	158	3	36	38	27	11	0	33	13	2	0	0	3	133	118	4.76104e-15	1.14265e-13	0.09	0.744	1	1	1	0.372	-0.179
206	WBGene00010280	F58G11.2	V	+	13665400	13665635	13665400	13665617	13665686	13666031	206	113	90	79	223	211	147	51	49	78	162	171	242	146	135	3.24328e-13	7.07626e-12	0.319	0.283	0.332	0.225	0.209	0.23	0.09
425	WBGene00000958	dgk-1	X	-	989480	989640	989486	989640	988932	989051	425	23	12	12	51	17	24	8	7	55	2	14	20	112	112	3.68239e-12	7.36478e-11	0.311	0.414	0.333	0.8	0.333	0.733	-0.269
50	WBGene00020029	R12C12.9	II	-	6023993	6024218	6024008	6024218	6023684	6023802	50	89	45	93	22	18	24	176	167	157	13	4	2	119	111	4.54917e-12	8.39847e-11	0.791	0.7	0.783	0.927	0.975	0.987	-0.205
294	WBGene00002223	klp-12	IV	-	11343316	11343565	11343391	11343565	11342899	11343036	294	54	47	35	57	58	61	18	9	15	76	33	57	198	130	1.08914e-11	1.86709e-10	0.383	0.347	0.274	0.135	0.152	0.147	0.19
387	WBGene00006831	unc-104	II	+	7007768	7008403	7007768	7008394	7008624	7008912	387	17	23	51	83	112	78	58	31	47	40	49	104	137	135	2.6452e-10	4.23231e-09	0.168	0.168	0.392	0.588	0.384	0.308	-0.184
221	WBGene00016033	C24A3.2	X	+	8998118	8998280	8998118	8998156	8998598	8998894	221	595	669	724	65	94	73	723	595	765	56	55	52	148	31	4.64288e-10	6.96431e-09	0.657	0.599	0.675	0.73	0.694	0.755	-0.083
406	WBGene00013608	clec-35	V	-	16852982	16853142	16852997	16853142	16852799	16852928	406	0	1	4	54	13	12	4	5	4	4	4	6	130	122	4.24701e-09	5.99578e-08	0	0.067	0.238	0.484	0.54	0.385	-0.368
139	WBGene00022500	lfi-1	X	+	4991887	4992120	4991887	4992039	4992625	4993236	139	22	16	16	405	303	278	64	46	49	238	235	336	209	135	5.23275e-09	6.977e-08	0.034	0.033	0.036	0.148	0.112	0.086	-0.081
89	WBGene00000144	apc-10	V	-	10426312	10426386	10426316	10426386	10426108	10426260	89	11	0	0	10	11	10	25	8	26	3	0	4	67	63	1.96402e-08	2.48087e-07	0.508	0	0	0.887	1	0.859	-0.746
61	WBGene00008376	D1054.9	V	-	10786429	10786529	10786444	10786529	10786179	10786332	61	0	2	4	6	3	0	3	3	8	32	13	5	93	78	7.20385e-08	8.64462e-07	0	0.359	1	0.073	0.162	0.573	0.184
439	WBGene00002827	let-653	IV	+	11888696	11889173	11888696	11888816	11889556	11889853	439	387	378	413	93	45	45	301	340	489	29	30	29	456	113	2.24999e-07	2.57141e-06	0.508	0.675	0.695	0.72	0.737	0.807	-0.129
210	WBGene00004751	sea-2	II	+	3969300	3969463	3969300	3969445	3970028	3970120	210	24	32	21	13	14	9	10	27	26	12	0	3	96	85	5.10614e-07	5.57034e-06	0.62	0.669	0.674	0.425	1	0.885	-0.116
194	WBGene00004036	plc-1	X	-	10797361	10797548	10797367	10797548	10797179	10797307	194	28	10	10	89	16	12	15	17	16	9	11	20	121	121	4.1319e-06	4.31155e-05	0.239	0.385	0.455	0.625	0.607	0.444	-0.199
104	WBGene00000079	adr-1	I	+	7774132	7774595	7774132	7774270	7774642	7774743	104	391	189	153	23	17	26	126	177	266	26	48	62	401	90	8.76188e-06	8.76188e-05	0.792	0.714	0.569	0.521	0.453	0.491	0.203
216	WBGene00008166	saps-1	II	+	11299824	11300213	11299824	11300036	11300363	11301262	216	477	401	334	84	116	103	334	291	370	167	155	140	298	135	1.91731e-05	0.00018254	0.72	0.61	0.595	0.475	0.46	0.545	0.148
316	WBGene00002632	let-413	V	-	7975411	7976034	7975432	7976034	7974923	7975064	316	36	35	73	85	90	104	50	63	35	62	44	50	148	134	1.97752e-05	0.00018254	0.277	0.26	0.389	0.422	0.565	0.388	-0.15
285	WBGene00007512	C10C6.3	IV	-	11464939	11465100	11464966	11465100	11464363	11464531	285	0	5	10	16	31	16	17	8	2	26	10	23	147	127	2.94612e-05	0.000261877	0	0.122	0.351	0.361	0.409	0.07	-0.122
129	WBGene00003553	nas-37	X	-	9946297	9946614	9946537	9946614	9946028	9946174	129	403	326	293	141	127	108	523	344	497	112	90	93	296	70	5.48287e-05	0.000469961	0.403	0.378	0.391	0.525	0.475	0.558	-0.129
223	WBGene00008538	sqrd-1	IV	+	14222333	14222627	14222333	14222480	14222793	14222964	223	0	16	9	25	26	26	1	7	0	42	27	52	270	135	5.81604e-05	0.000481327	0	0.235	0.148	0.012	0.115	0	0.085
307	WBGene00009431	dct-17	V	-	13727985	13728651	13728591	13728651	13727760	13727920	307	141	398	326	93	148	174	16	7	13	43	23	12	645	53	6.55645e-05	0.000524516	0.111	0.181	0.133	0.03	0.024	0.082	0.096
373	WBGene00044758	Y37H2A.12	V	-	18129562	18129659	18129589	18129659	18129179	18129484	373	10	15	18	2	16	12	31	12	4	53	26	29	90	63	0.000294666	0.00228129	0.778	0.396	0.512	0.29	0.244	0.088	0.355
302	WBGene00015713	C12D12.1	X	+	3504015	3504628	3504015	3504097	3504699	3505253	302	2732	2920	2751	423	414	440	2624	2641	2692	296	301	264	592	75	0.000595829	0.00446872	0.45	0.472	0.442	0.529	0.526	0.564	-0.085
456	WBGene00012381	Y2H9A.4	V	+	13446415	13446723	13446415	13446714	13447096	13447606	456	0	19	3	16	2	18	1	3	1	7	5	11	137	135	0.000631433	0.00459224	0	0.903	0.141	0.123	0.372	0.082	0.156
351	WBGene00003404	mpz-1	II	-	10741124	10741220	10741136	10741220	10740129	10740438	351	25	20	32	95	35	59	37	12	38	41	33	70	89	77	0.000665398	0.00469693	0.185	0.331	0.319	0.438	0.239	0.32	-0.054
339	WBGene00001863	him-4	X	+	9746076	9746314	9746076	9746200	9747150	9747288	339	21	22	19	91	48	72	23	4	16	66	120	233	220	113	0.000801593	0.00549664	0.106	0.191	0.119	0.152	0.017	0.034	0.071
386	WBGene00001410	feh-1	III	+	2559268	2559476	2559268	2559471	2560323	2560668	386	0	15	12	46	36	52	12	18	5	27	25	18	135	135	0.00140048	0.00933656	0	0.294	0.188	0.308	0.419	0.217	-0.154
417	WBGene00000846	cup-5	III	+	7590536	7590679	7590536	7590675	7590990	7591081	417	5	31	36	0	15	23	34	14	28	30	39	35	84	81	0.00679121	0.0440511	1	0.666	0.601	0.522	0.257	0.435	0.351
241	WBGene00004093	ppw-1	I	+	4186548	4186712	4186548	4186681	4186769	4187023	241	19	56	34	36	11	13	41	37	41	46	57	37	150	126	0.00920579	0.0581419	0.307	0.81	0.687	0.428	0.353	0.482	0.18
226	WBGene00011242	R11D1.1	V	+	12704922	12705028	12704922	12705025	12705074	12705201	226	45	68	53	0	1	0	40	44	42	4	0	4	84	81	0.0098494	0.0606117	1	0.985	1	0.906	1	0.91	0.056
218	WBGene00021036	W05F2.4	I	-	3399465	3399679	3399600	3399679	3398862	3399020	218	127	37	70	20	23	20	42	51	187	4	6	25	200	72	0.0101334	0.0608005	0.696	0.367	0.558	0.791	0.754	0.729	-0.218
55	WBGene00008239	fshr-1	V	+	9893482	9893884	9893482	9893875	9893942	9894299	55	4	5	0	20	37	51	22	9	23	50	69	60	137	135	0.0188206	0.110169	0.165	0.118	0	0.302	0.114	0.274	-0.136
295	WBGene00004056	pmk-2	IV	+	8147926	8148131	8147926	8148116	8148181	8148648	295	36	8	14	14	11	26	13	2	3	5	7	12	143	135	0.0212598	0.121484	0.708	0.407	0.337	0.711	0.212	0.191	0.113
164	WBGene00020153	nhr-212	V	+	485167	485232	485167	485226	485695	486105	164	14	19	12	6	19	42	10	1	0	6	19	12	58	52	0.0418449	0.233553	0.677	0.473	0.204	0.599	0.045	0	0.237
232	WBGene00006411	octr-1	X	-	5609838	5609993	5609844	5609993	5609612	5609786	232	5	0	0	0	2	1	0	4	6	1	1	1	135	135	0.0471752	0.257319	1	0	0	0	0.8	0.857	-0.219
315	WBGene00001208	egl-44	II	+	5938536	5938685	5938536	5938664	5938737	5938921	315	87	97	89	106	83	108	74	53	123	66	51	58	135	121	0.0532646	0.284078	0.424	0.512	0.425	0.501	0.482	0.655	-0.092
49	WBGene00012332	W07G1.5	II	-	13961229	13961981	13961265	13961981	13960883	13961129	49	13	12	15	9	9	0	3	0	18	7	2	3	164	135	0.059754	0.31176	0.543	0.523	1	0.261	0	0.832	0.324
283	WBGene00017696	polk-1	III	-	8628064	8628242	8628089	8628242	8627786	8628021	283	0	4	1	48	62	95	5	12	14	44	77	87	153	135	0.0653913	0.333913	0	0.054	0.009	0.091	0.121	0.124	-0.091
236	WBGene00013969	tep-1	I	+	14997402	14997493	14997402	14997469	14997543	14997682	236	179	97	103	388	215	219	64	136	173	166	117	271	81	57	0.118645	0.593223	0.245	0.241	0.249	0.213	0.45	0.31	-0.079
300	WBGene00012810	Y43F8A.3	V	+	19378313	19378585	19378313	19378552	19379279	19379605	300	30	34	9	0	9	6	33	3	15	5	1	9	161	135	0.131825	0.645672	1	0.76	0.557	0.847	0.716	0.583	0.057
453	WBGene00006671	twk-17	X	-	7600945	7601081	7600960	7601081	7599835	7600466	453	0	3	20	7	8	14	19	14	6	42	19	13	129	114	0.141761	0.680451	0	0.249	0.558	0.286	0.394	0.29	-0.054
286	WBGene00020596	oga-1	X	-	9344359	9344630	9344365	9344630	9343984	9344306	286	22	20	30	82	96	90	26	22	29	76	52	52	135	135	0.169475	0.797528	0.212	0.172	0.25	0.255	0.297	0.358	-0.092
101	WBGene00006438	nrfl-1	IV	+	9127901	9128066	9127901	9127997	9129287	9129426	101	13	29	21	58	89	102	13	5	15	55	59	59	148	86	1	1	0.115	0.159	0.107	0.121	0.047	0.129	0.028
102	WBGene00022816	fbn-1	III	+	7633653	7634558	7633653	7633872	7636314	7636473	102	348	172	274	0	10	14	113	246	611	10	7	11	807	135	1	1	1	0.742	0.766	0.654	0.855	0.903	0.032
106	WBGene00018586	ubxn-3	II	-	220050	220147	220065	220147	219862	219935	106	0	11	8	16	17	11	18	4	6	19	7	28	21	6	1	1	0	0.156	0.172	0.213	0.14	0.058	-0.028
107	WBGene00014965	Y106G6D.5	I	-	10120840	10120927	10120844	10120927	10120498	10120797	107	5	6	5	18	30	48	1	5	4	43	37	51	80	76	0.597459	1	0.209	0.16	0.09	0.022	0.114	0.069	0.085
108	WBGene00008149	pyp-1	IV	-	9997555	9997710	9997558	9997710	9996660	9996791	108	0	0	1	352	364	314	0	5	3	294	276	352	124	124	1	1	0	0	0.003	0	0.018	0.008	-0.008
110	WBGene00003420	msh-4	II	+	7078148	7078338	7078148	7078323	7078383	7078454	110	0	3	0	0	0	0	0	0	0	0	1	4	72	64	1	1	NA	1	NA	NA	0	0	1
112	WBGene00000972	dhs-8	II	+	14498025	14498253	14498025	14498131	14498428	14498688	112	9	13	4	0	0	1	2	6	10	0	0	0	214	99	1	1	1	1	0.649	1	1	1	-0.117
113	WBGene00016495	C37C3.1	V	+	7858317	7858569	7858317	7858460	7858613	7858722	113	15	18	4	48	58	42	11	2	23	33	66	49	204	102	1	1	0.135	0.134	0.045	0.143	0.015	0.19	-0.011
114	WBGene00016422	noah-1	I	-	5875280	5875369	5875292	5875369	5874432	5875184	114	13	45	47	797	779	790	36	36	70	893	717	801	82	70	1	1	0.014	0.047	0.048	0.033	0.041	0.069	-0.011
115	WBGene00013805	bca-2	IV	-	17099242	17099454	17099377	17099454	17098591	17098874	115	0	0	1	242	233	177	3	0	0	293	206	206	198	70	1	1	0	0	0.002	0.004	0	0	-0.001
116	WBGene00001184	egl-15	X	+	11021722	11022068	11021722	11021943	11022379	11022461	116	24	32	19	32	28	23	18	16	31	21	27	40	193	75	1	1	0.226	0.308	0.243	0.25	0.187	0.231	0.036
119	WBGene00007425	C08B6.4	V	+	10115165	10115644	10115165	10115250	10115694	10115981	119	0	5	0	28	22	21	0	2	3	20	29	28	458	78	1	1	0	0.037	0	0	0.012	0.018	0.002
11	WBGene00006331	sup-26	III	-	4278207	4278792	4278285	4278792	4277804	4278104	11	136	101	148	1129	869	718	54	68	156	463	375	578	206	135	1	1	0.073	0.071	0.119	0.071	0.106	0.15	-0.021
121	WBGene00002066	ifg-1	II	+	8217744	8218837	8217744	8218834	8218891	8219095	121	666	389	377	125	111	78	452	610	739	106	173	204	135	135	1	1	0.842	0.778	0.829	0.81	0.779	0.784	0.025
122	WBGene00001008	dlk-1	I	-	12568184	12568365	12568205	12568365	12566720	12567376	122	297	292	277	92	79	60	183	118	200	37	38	35	149	135	1	1	0.745	0.77	0.807	0.818	0.738	0.838	-0.024
123	WBGene00022759	ZK546.2	II	+	4946572	4946839	4946572	4946791	4947069	4947130	123	0	2	0	66	69	50	0	3	1	67	35	68	95	54	1	1	0	0.016	0	0	0.046	0.008	-0.013
124	WBGene00016589	C42C1.11	IV	+	12279757	12280096	12279757	12280093	12280145	12281473	124	227	150	129	90	81	63	193	204	211	50	90	121	135	135	1	1	0.716	0.649	0.672	0.794	0.694	0.636	-0.029
125	WBGene00007103	crm-1	V	-	10325099	10325483	10325106	10325483	10324744	10325030	125	103	63	80	0	4	1	85	88	111	0	0	0	135	135	1	1	1	0.94	0.988	1	1	1	-0.024
126	WBGene00003916	par-1	V	-	14121344	14121512	14121368	14121512	14120732	14121018	126	5	13	15	300	280	311	10	26	33	194	242	360	152	135	1	1	0.015	0.04	0.041	0.044	0.087	0.075	-0.037
128	WBGene00014793	H40L08.2	X	-	15077240	15077312	15077246	15077312	15077001	15077191	128	43	77	105	0	0	4	53	21	36	0	1	3	65	59	1	1	1	1	0.96	1	0.95	0.916	0.031
12	WBGene00006331	sup-26	III	-	4278855	4279047	4278933	4279047	4278285	4278792	12	149	217	185	716	625	561	59	110	191	266	296	405	178	107	1	1	0.111	0.173	0.165	0.118	0.183	0.221	-0.024
130	WBGene00009988	F53F4.4	V	+	13597469	13597601	13597469	13597598	13597644	13597764	130	0	0	0	0	1	7	0	0	1	2	10	4	103	100	1	1	NA	0	0	0	0	0.195	-0.065
134	WBGene00015608	math-3	II	+	1777013	1777117	1777013	1777112	1777167	1777448	134	12	14	9	0	6	10	8	6	5	0	1	18	97	92	1	1	1	0.689	0.461	1	0.851	0.209	0.03
135	WBGene00019008	F57C9.1	I	+	4849305	4849390	4849305	4849360	4849546	4849651	135	10	52	45	0	8	12	45	31	35	5	19	10	41	11	0.421956	1	1	0.636	0.502	0.707	0.304	0.484	0.214
137	WBGene00019212	H19M22.3	III	+	2640738	2640891	2640738	2640789	2640948	2641056	137	0	0	0	23	14	26	0	3	0	31	6	17	105	10	1	1	0	0	0	0	0.045	0	-0.015
138	WBGene00019212	H19M22.3	III	+	2638591	2638677	2638591	2638675	2638725	2638846	138	7	11	19	145	118	107	6	5	11	95	74	118	58	56	1	1	0.045	0.083	0.146	0.057	0.061	0.083	0.024
140	WBGene00022533	cutl-19	III	-	5217069	5217221	5217084	5217221	5216790	5216876	140	0	3	0	0	0	2	3	5	0	0	5	0	82	74	1	1	NA	1	0	1	0.474	NA	-0.237
143	WBGene00018426	F44E7.4	V	-	5774551	5774686	5774599	5774686	5773681	5774282	143	141	106	92	413	356	305	109	97	113	466	406	505	128	80	1	1	0.176	0.157	0.159	0.128	0.13	0.123	0.037
146	WBGene00017419	F13B9.1	X	+	8292468	8293142	8292468	8293139	8293917	8294514	146	654	434	540	9	14	30	628	576	584	19	12	16	135	135	1	1	0.986	0.969	0.947	0.971	0.98	0.973	-0.007
148	WBGene00012868	tbc-9	IV	-	13479649	13479812	13479655	13479812	13478157	13478563	148	86	94	137	11	23	26	141	81	120	13	15	29	135	135	1	1	0.887	0.803	0.84	0.916	0.844	0.805	-0.012
14	WBGene00011503	T05G5.9	III	-	9761754	9761853	9761760	9761853	9761256	9761708	14	115	122	79	0	0	4	99	92	141	0	0	2	92	86	1	1	1	1	0.949	1	1	0.985	-0.012
152	WBGene00009126	pyk-1	I	+	9168431	9168489	9168431	9168477	9171476	9171592	152	679	595	545	53	11	20	524	689	924	16	10	12	25	13	1	1	0.869	0.966	0.934	0.945	0.973	0.976	-0.042
155	WBGene00001328	epi-1	IV	+	10670909	10671063	10670909	10671036	10671350	10671830	155	0	0	0	27	0	4	0	0	3	0	13	44	140	120	1	1	0	NA	0	NA	0	0.055	-0.028
157	WBGene00008570	kcnl-2	I	+	8199816	8199955	8199816	8199934	8206271	8206398	157	33	0	0	3	2	11	4	6	0	5	0	3	117	96	1	1	0.9	0	0	0.396	1	0	-0.165
159	WBGene00010830	M02G9.1	II	+	10330715	10333417	10330715	10331545	10333570	10333702	159	199	128	128	1	4	0	160	238	294	1	8	2	1983	125	1	1	0.926	0.669	1	0.91	0.652	0.903	0.043
15	WBGene00008920	eef-1G	V	+	10966164	10966485	10966164	10966386	10966529	10966662	15	17821	17250	18151	8	14	11	19125	17516	17572	9	9	13	218	126	1	1	0.999	0.999	0.999	0.999	0.999	0.999	0
162	WBGene00016570	gnrr-4	X	-	5739959	5740136	5740022	5740136	5739612	5739701	162	21	0	4	29	13	3	0	0	0	7	0	1	110	54	1	1	0.262	0	0.396	0	NA	0	0.219
163	WBGene00016570	gnrr-4	X	-	5740373	5740510	5740382	5740510	5740188	5740290	163	13	7	6	16	5	5	8	0	6	0	3	3	90	81	1	1	0.422	0.558	0.519	1	0	0.643	-0.048
165	WBGene00004123	pqn-36	X	-	15413139	15413252	15413193	15413252	15412847	15412954	165	0	2	0	0	0	3	0	1	0	0	4	1	71	17	1	1	NA	1	0	NA	0.056	0	0.472
167	WBGene00003718	nhr-128	V	+	2222352	2222415	2222352	2222411	2222460	2222660	167	0	1	2	0	2	2	0	0	9	8	2	0	56	52	1	1	NA	0.317	0.481	0	0	1	0.066
168	WBGene00009722	F45D3.2	V	+	12541843	12541988	12541843	12541980	12542275	12542951	168	130	77	100	100	82	92	59	41	60	68	35	64	135	130	1	1	0.556	0.475	0.511	0.455	0.53	0.474	0.028
16	WBGene00008920	eef-1G	V	+	10965974	10966119	10965974	10966097	10966164	10966485	16	77	155	130	14817	13379	12871	88	85	101	14092	13359	12948	135	116	1	1	0.004	0.01	0.009	0.005	0.005	0.007	0.002
172	WBGene00001948	hlh-1	II	+	4521590	4521718	4521590	4521696	4521974	4522034	172	0	6	0	8	2	0	0	0	3	0	0	0	39	17	1	1	0	0.567	NA	NA	NA	1	-0.717
173	WBGene00001148	eat-20	X	+	15520949	15521083	15520949	15521077	15521136	15521259	173	0	0	0	119	123	82	0	2	0	91	114	83	108	102	1	1	0	0	0	0	0.016	0	-0.005
175	WBGene00017101	E02H9.3	III	+	2462473	2462617	2462473	2462608	2462752	2462943	175	1	0	0	146	82	72	0	1	0	39	76	55	135	128	1	1	0.006	0	0	0	0.012	0	-0.002
180	WBGene00021508	Y41D4A.6	IV	-	1741479	1741623	1741485	1741623	1741065	1741432	180	42	44	58	249	135	167	74	24	53	156	120	227	135	131	1	1	0.141	0.24	0.252	0.315	0.163	0.185	-0.01
181	WBGene00017275	F08F8.10	III	-	7356705	7357037	7356714	7357037	7356041	7356659	181	121	107	130	14	9	13	80	95	90	0	6	4	137	135	0.285228	1	0.895	0.921	0.908	1	0.94	0.957	-0.058
183	WBGene00007237	C01G10.10	V	-	15081741	15081905	15081746	15081905	15081334	15081621	183	142	77	58	4	24	5	69	70	75	1	0	16	135	135	1	1	0.973	0.762	0.921	0.986	1	0.824	-0.051
187	WBGene00003825	ntl-2	II	-	4374547	4374699	4374567	4374699	4374367	4374494	187	0	3	11	759	484	562	3	5	11	504	429	540	123	110	1	1	0	0.006	0.017	0.005	0.01	0.018	-0.003
18	WBGene00000163	apb-3	I	+	7854862	7854985	7854862	7854955	7855405	7855540	18	29	20	13	80	74	33	17	19	9	58	86	64	109	79	0.816672	1	0.208	0.164	0.222	0.175	0.138	0.092	0.063
192	WBGene00004036	plc-1	X	-	10807933	10808102	10807963	10808102	10807493	10807572	192	36	9	21	21	0	0	3	13	14	0	4	4	92	69	1	1	0.563	1	1	1	0.709	0.724	0.043
193	WBGene00004036	plc-1	X	-	10796938	10797077	10796983	10797077	10796509	10796655	193	19	12	11	33	27	22	5	7	11	18	35	24	132	87	0.480742	1	0.275	0.227	0.248	0.155	0.116	0.232	0.082
195	WBGene00004318	rbg-2	I	+	7962051	7962164	7962051	7962162	7962215	7962473	195	145	118	54	0	0	3	76	114	200	0	2	0	106	104	1	1	1	1	0.946	1	0.982	1	-0.012
196	WBGene00007898	C33D9.3	IV	-	8792557	8793294	8792566	8793294	8792296	8792442	196	72	96	53	83	75	80	62	35	51	62	54	72	137	135	1	1	0.461	0.558	0.395	0.496	0.39	0.411	0.039
198	WBGene00012894	tbc-17	II	+	12721815	12721982	12721815	12721915	12723582	12723722	198	304	310	292	17	1	3	265	204	263	1	1	1	151	91	1	1	0.915	0.995	0.983	0.994	0.992	0.994	-0.029
199	WBGene00015894	acdh-2	II	-	5546989	5547297	5547039	5547297	5546572	5546809	199	30	0	4	0	0	0	32	46	28	0	1	0	178	135	1	1	1	NA	1	1	0.972	1	0.009
19	WBGene00001723	grl-14	V	+	20826925	20827070	20826925	20827064	20827146	20827371	19	19	10	21	0	25	10	14	9	12	7	6	23	135	132	0.53039	1	1	0.281	0.672	0.662	0.595	0.338	0.119
203	WBGene00013895	ZC434.9	I	+	10358982	10359488	10358982	10359135	10359863	10359945	203	374	364	439	0	1	0	506	512	395	0	0	0	414	75	1	1	1	0.985	1	1	1	1	-0.005
205	WBGene00010280	F58G11.2	V	+	13665400	13665617	13665400	13665578	13665686	13666031	205	524	445	368	42	25	25	347	339	528	8	35	33	167	135	1	1	0.91	0.935	0.922	0.972	0.887	0.928	-0.007
207	WBGene00010280	F58G11.2	V	+	13665400	13665635	13665400	13665578	13665686	13666031	207	439	338	321	42	25	25	262	232	409	8	35	33	185	135	1	1	0.884	0.908	0.904	0.96	0.829	0.9	0.002
208	WBGene00021396	cutl-24	IV	+	165830	166033	165830	166027	166519	166629	208	0	9	2	0	22	2	0	0	0	6	2	6	103	103	1	1	NA	0.29	0.5	0	0	0	0.395
209	WBGene00008560	pho-13	II	-	8806264	8806598	8806310	8806598	8805627	8805931	209	0	0	0	442	431	336	0	2	3	636	561	597	174	135	1	1	0	0	0	0	0.003	0.004	-0.002
20	WBGene00001723	grl-14	V	+	20826388	20826614	20826388	20826608	20826666	20826880	20	71	47	30	0	6	0	29	28	24	2	0	6	135	135	0.710266	1	1	0.887	1	0.935	1	0.8	0.051
213	WBGene00022679	ZK180.5	IV	-	4515546	4516858	4515975	4516858	4515038	4515475	213	13186	12408	13906	192	96	202	13920	12990	10016	128	89	83	550	135	1	1	0.944	0.969	0.944	0.964	0.973	0.967	-0.016
214	WBGene00022679	ZK180.5	IV	-	4515681	4516858	4515975	4516858	4515038	4515475	214	6307	5246	6037	192	96	202	5544	5102	4222	128	89	83	415	135	1	1	0.914	0.947	0.907	0.934	0.949	0.943	-0.019
215	WBGene00011064	R06C7.5	I	-	7247603	7248687	7247620	7248687	7247275	7247503	215	0	5	0	443	273	294	3	1	0	843	529	680	145	135	1	1	0	0.017	0	0.003	0.002	0	0.004
217	WBGene00007545	C13B4.1	II	-	14471863	14472120	14471867	14472120	14471658	14471816	217	0	0	0	123	105	168	3	0	5	133	128	102	135	135	1	1	0	0	0	0.022	0	0.047	-0.023
224	WBGene00007155	B0379.1	I	+	10075270	10075421	10075270	10075374	10075714	10075849	224	11	0	0	489	373	359	0	0	0	302	313	351	130	90	1	1	0.015	0	0	0	0	0	0.005
225	WBGene00015735	pdfr-1	III	-	6634063	6634165	6634094	6634165	6632840	6633466	225	27	16	21	21	26	54	24	14	9	18	17	25	95	64	1	1	0.464	0.293	0.208	0.473	0.357	0.195	-0.02
228	WBGene00019092	F59A7.5	V	+	2023317	2023488	2023317	2023434	2023692	2023749	228	16	11	17	46	30	29	24	10	9	35	24	27	72	25	1	1	0.108	0.113	0.169	0.192	0.126	0.104	-0.011
229	WBGene00003604	nhr-5	IV	+	15400969	15401108	15400969	15401095	15401331	15401394	229	14	9	18	0	0	0	9	0	9	0	10	0	53	40	1	1	1	1	1	1	0	1	0.333
233	WBGene00022505	ZC21.3	III	+	8526793	8527252	8526793	8527036	8527841	8528614	233	284	209	208	73	43	35	216	180	315	30	53	83	337	135	1	1	0.609	0.661	0.704	0.743	0.576	0.603	0.017
234	WBGene00044107	F58G6.9	IV	+	9651860	9652026	9651860	9651984	9652158	9652249	234	9	18	19	61	98	87	71	76	75	422	322	315	101	66	1	1	0.088	0.107	0.125	0.099	0.134	0.135	-0.016
235	WBGene00011794	nep-21	V	-	14218130	14218218	14218154	14218218	14217647	14217741	235	7	2	0	0	4	5	4	3	3	4	0	6	33	9	1	1	1	0.12	0	0.214	1	0.12	-0.071
237	WBGene00003836	nxt-1	I	+	2929945	2930088	2929945	2930070	2930173	2930366	237	870	909	889	21	14	16	697	673	639	25	16	25	135	118	1	1	0.973	0.983	0.98	0.961	0.974	0.957	0.015
238	WBGene00003918	par-3	III	+	5668540	5668861	5668540	5668732	5668939	5669087	238	88	69	62	91	51	16	22	95	90	35	32	77	257	135	1	1	0.337	0.415	0.671	0.248	0.609	0.38	0.062
239	WBGene00019318	K02E10.4	X	+	2483585	2483663	2483585	2483660	2483708	2483896	239	51	57	61	148	137	135	48	46	77	91	107	152	71	68	1	1	0.248	0.285	0.302	0.336	0.292	0.327	-0.04
242	WBGene00003795	npp-9	III	-	3403081	3403579	3403153	3403579	3402516	3402977	242	251	172	128	1164	856	761	133	212	212	711	880	1019	200	135	1	1	0.127	0.119	0.102	0.112	0.14	0.123	-0.009
243	WBGene00003639	nhr-49	I	+	9872693	9873049	9872693	9873046	9873098	9873662	243	523	497	569	220	197	206	352	421	381	101	107	140	135	135	0.963114	1	0.704	0.716	0.734	0.777	0.797	0.731	-0.05
244	WBGene00017074	D2096.7	IV	-	8377310	8377401	8377328	8377401	8376724	8376835	244	0	3	2	13	33	36	0	5	0	51	27	48	53	35	1	1	0	0.057	0.035	0	0.109	0	-0.006
24	WBGene00002297	ect-2	II	-	10779908	10779984	10779932	10779984	10779672	10779814	24	36	39	28	51	28	47	33	61	53	53	73	52	69	45	1	1	0.315	0.476	0.28	0.289	0.353	0.399	0.01
255	WBGene00003055	lon-1	III	+	5476373	5476529	5476373	5476496	5477553	5478006	255	1688	1057	1212	176	149	146	1174	1066	1124	157	135	135	142	116	1	1	0.887	0.853	0.871	0.859	0.866	0.872	0.005
25	WBGene00016930	madf-6	I	-	1014080	1014206	1014101	1014206	1013666	1014025	25	36	58	52	0	0	2	45	55	53	0	0	0	119	98	1	1	1	1	0.955	1	1	1	-0.015
282	WBGene00000893	cyn-17	V	+	5802140	5802265	5802140	5802235	5802772	5802895	282	0	3	3	61	57	70	3	8	3	109	107	79	99	69	1	1	0	0.035	0.029	0.019	0.05	0.026	-0.01
287	WBGene00001093	drp-1	IV	+	5539463	5540213	5539463	5540192	5540329	5540480	287	343	261	273	87	58	90	344	247	358	104	128	112	149	135	0.504025	1	0.781	0.803	0.733	0.75	0.636	0.743	0.063
291	WBGene00020169	mmaa-1	II	-	7101110	7101163	7101114	7101163	7100010	7101067	291	516	474	379	19	26	20	476	429	514	30	21	31	46	42	1	1	0.961	0.943	0.945	0.935	0.949	0.938	0.009
292	WBGene00013365	Y60A3A.19	V	+	19917950	19918122	19917950	19918041	19919464	19919628	292	787	727	754	17	20	22	651	647	757	32	27	32	158	84	1	1	0.961	0.951	0.948	0.915	0.927	0.926	0.031
293	WBGene00008735	F13D2.1	X	-	11169355	11169497	11169421	11169497	11169125	11169215	293	32	11	42	0	0	0	30	24	66	0	0	1	83	17	1	1	1	1	1	1	1	0.931	0.023
299	WBGene00016907	C53H9.2	I	+	1833218	1833408	1833218	1833383	1833450	1833722	299	1071	581	556	75	129	154	751	660	837	205	145	147	153	135	1	1	0.926	0.799	0.761	0.764	0.801	0.834	0.029
29	WBGene00007423	C08B6.2	V	+	10106061	10106196	10106061	10106192	10106238	10106336	29	0	3	0	3	0	0	0	1	0	2	0	0	84	80	1	1	0	1	NA	0	1	NA	0
2	WBGene00004167	pqn-87	II	-	12215829	12216191	12215889	12216191	12215655	12215775	2	193	105	108	72	26	28	131	133	182	16	34	73	166	113	1	1	0.646	0.733	0.724	0.848	0.727	0.629	-0.034
304	WBGene00011330	T01D3.6	V	+	13718448	13718574	13718448	13718538	13718633	13719587	304	82	61	37	944	676	752	16	23	8	227	308	337	119	83	1	1	0.057	0.059	0.033	0.047	0.05	0.016	0.012
308	WBGene00009431	dct-17	V	-	13727985	13728651	13728471	13728651	13727760	13727920	308	135	322	280	140	237	225	15	2	8	6	5	35	607	135	1	1	0.177	0.232	0.217	0.357	0.082	0.048	0.046
309	WBGene00022732	ZK418.2	III	+	7091570	7091866	7091570	7091810	7092014	7092241	309	0	0	2	47	58	87	0	3	0	88	54	45	184	135	1	1	0	0	0.017	0	0.039	0	-0.007
310	WBGene00010658	K08D8.4	IV	-	12908030	12908436	12908222	12908436	12907856	12907984	310	0	2	1	123	133	174	0	0	0	21	69	48	299	121	1	1	0	0.006	0.002	0	0	0	0.003
311	WBGene00013160	Y53F4B.13	II	+	15027947	15028828	15027947	15028765	15030066	15030385	311	384	313	214	0	2	7	289	272	345	0	0	11	191	135	1	1	1	0.991	0.956	1	1	0.957	-0.003
313	WBGene00018154	exos-9	III	-	7197854	7197953	7197858	7197953	7197704	7197808	313	0	2	0	168	133	85	0	1	4	139	117	173	54	50	1	1	0	0.014	0	0	0.008	0.021	-0.005
31	WBGene00001972	hmg-1.2	III	+	6280978	6281242	6280978	6281236	6281329	6281409	31	80	93	65	203	215	263	110	51	105	191	167	188	73	73	0.397645	1	0.283	0.302	0.198	0.365	0.234	0.358	-0.058
324	WBGene00018075	tbc-11	X	+	929154	929357	929154	929345	929495	929861	324	0	2	0	264	142	114	7	3	0	113	103	102	140	135	1	1	0	0.013	0	0.056	0.027	0	-0.023
325	WBGene00007464	C08H9.3	II	-	9886020	9886117	9886024	9886117	9885308	9885524	325	61	13	18	0	5	1	60	35	60	0	4	2	90	86	1	1	1	0.713	0.945	1	0.893	0.966	-0.067
326	WBGene00022141	chaf-2	I	+	1823446	1823579	1823446	1823573	1823624	1823769	326	45	25	23	418	427	362	16	19	5	501	533	518	126	120	1	1	0.093	0.053	0.057	0.03	0.033	0.009	0.044
333	WBGene00006589	tnt-4	V	-	1992635	1992821	1992719	1992821	1991205	1991827	333	441	219	177	855	484	413	263	228	407	624	494	806	172	95	1	1	0.222	0.2	0.191	0.189	0.203	0.218	0.001
334	WBGene00022310	Y77E11A.7	IV	-	1419423	1419572	1419507	1419572	1418458	1418679	334	290	164	213	17	0	0	160	217	226	2	4	14	135	58	1	1	0.88	1	1	0.972	0.959	0.874	0.025
338	WBGene00000267	bre-2	III	-	13135087	13135231	13135104	13135231	13134659	13134749	338	2	0	0	0	3	0	0	0	3	1	0	6	83	68	1	1	1	0	NA	0	NA	0.291	0.355
340	WBGene00008497	F01D5.7	II	+	14009757	14009927	14009757	14009906	14010249	14010444	340	118	123	96	0	1	0	54	29	49	0	2	0	149	135	1	1	1	0.991	1	1	0.929	1	0.021
341	WBGene00013580	Y79H2A.3	III	-	12034967	12035061	12034982	12035061	12034164	12034673	341	144	104	144	0	0	1	90	74	112	1	2	4	87	72	1	1	1	1	0.992	0.987	0.968	0.959	0.026
342	WBGene00012186	mlt-11	V	+	20669026	20669771	20669026	20669744	20670006	20670963	342	61	38	40	406	238	140	64	47	87	134	289	733	155	135	1	1	0.116	0.122	0.199	0.294	0.124	0.094	-0.025
343	WBGene00019461	K07A3.3	I	+	2601602	2601868	2601602	2601783	2601971	2602115	343	3	43	27	38	27	18	19	17	21	19	18	20	213	135	1	1	0.048	0.502	0.487	0.388	0.374	0.4	-0.042
350	WBGene00004862	sma-9	X	+	10780895	10781359	10780895	10781101	10781497	10781598	350	279	281	295	0	6	4	117	170	226	5	0	0	338	94	1	1	1	0.929	0.954	0.867	1	1	0.005
352	WBGene00017398	F12B6.2	I	+	2250130	2250218	2250130	2250211	2250270	2250388	352	7	4	0	59	41	37	5	5	3	27	33	36	57	50	1	1	0.094	0.079	0	0.14	0.117	0.068	-0.051
353	WBGene00018638	F49E8.7	IV	-	7556113	7556272	7556117	7556272	7555606	7556067	353	126	116	81	9	1	10	96	127	122	19	8	18	135	135	0.628913	1	0.933	0.991	0.89	0.835	0.941	0.871	0.056
354	WBGene00006864	npr-16	X	+	3530452	3530662	3530452	3530644	3530922	3530994	354	0	2	1	29	8	16	0	0	0	8	9	10	76	65	1	1	0	0.176	0.051	0	0	0	0.076
358	WBGene00000196	aars-1	II	-	11462397	11462779	11462423	11462779	11461902	11462066	358	93	43	80	6	0	1	145	109	124	0	0	1	154	135	1	1	0.931	1	0.986	1	1	0.991	-0.025
363	WBGene00018394	F43E2.6	II	-	7368181	7368310	7368205	7368310	7367384	7367661	363	0	0	0	27	59	60	0	3	0	45	27	35	122	98	1	1	0	0	0	0	0.082	0	-0.027
365	WBGene00003479	mtm-9	V	+	3743575	3743917	3743575	3743773	3745159	3745644	365	273	200	191	0	6	3	233	290	234	3	0	11	270	135	1	1	1	0.943	0.97	0.975	1	0.914	0.008
368	WBGene00001558	gdi-1	IV	-	14791811	14792885	14791856	14792885	14791281	14791535	368	0	12	8	2481	2149	2333	11	13	2	2251	2058	2046	173	135	1	1	0	0.004	0.003	0.004	0.005	0.001	-0.001
369	WBGene00014309	F07H5.5	II	+	8788420	8788541	8788420	8788539	8788588	8788764	369	5490	5809	5945	202	204	189	6358	4588	5084	199	138	233	114	112	1	1	0.964	0.965	0.969	0.969	0.97	0.955	0.001
374	WBGene00022185	Y71H2AM.20	III	-	2783913	2784299	2783934	2784299	2782733	2782951	374	110	105	107	113	87	114	161	79	84	152	100	89	149	135	1	1	0.469	0.522	0.46	0.49	0.417	0.461	0.028
380	WBGene00001547	gcy-22	V	-	20822971	20823117	20822983	20823117	20822654	20822854	380	26	5	6	0	1	2	6	3	0	0	1	0	135	127	1	1	1	0.825	0.738	1	0.738	NA	-0.015
381	WBGene00001547	gcy-22	V	-	20822959	20823117	20822983	20823117	20822654	20822854	381	0	0	3	0	1	2	0	0	11	0	1	0	144	127	1	1	NA	0	0.57	NA	0	1	-0.215
383	WBGene00001174	egl-5	III	+	7815054	7815142	7815054	7815139	7815192	7815330	383	0	8	5	0	3	0	12	6	2	0	0	3	77	74	1	1	NA	0.719	1	1	1	0.391	0.062
384	WBGene00013462	micu-1	IV	+	13298491	13298615	13298491	13298552	13298725	13298881	384	0	20	24	87	79	88	16	24	21	81	65	56	117	54	0.699263	1	0	0.105	0.112	0.084	0.146	0.148	-0.054
389	WBGene00010731	K10C3.4	I	+	9861225	9861465	9861225	9861463	9861512	9861678	389	57	12	26	217	181	175	1	17	21	127	100	174	135	135	1	1	0.208	0.062	0.129	0.008	0.145	0.108	0.046
38	WBGene00013965	ZK287.4	V	-	9682267	9682954	9682867	9682954	9682037	9682191	38	138	140	204	1	0	2	146	235	269	1	1	0	666	80	1	1	0.943	1	0.925	0.946	0.966	1	-0.015
390	WBGene00010923	rle-1	III	+	10942874	10943149	10942874	10943089	10945638	10945890	390	332	303	269	153	94	78	316	295	389	121	160	136	188	135	1	1	0.609	0.698	0.712	0.652	0.57	0.673	0.041
391	WBGene00010552	K04C1.2	X	+	14238806	14238918	14238806	14238891	14238964	14239376	391	11	18	9	0	2	4	10	21	6	9	0	1	105	78	0.891895	1	1	0.87	0.626	0.452	1	0.817	0.076
394	WBGene00001574	gei-17	I	-	9105694	9106060	9105859	9106060	9104898	9105024	394	40	39	29	189	92	99	6	20	28	69	127	151	270	119	0.900501	1	0.085	0.157	0.114	0.037	0.065	0.076	0.059
395	WBGene00001574	gei-17	I	-	9102998	9103312	9103046	9103312	9102640	9102897	395	153	108	99	240	251	213	93	77	89	203	203	209	176	135	1	1	0.328	0.248	0.263	0.26	0.225	0.246	0.036
396	WBGene00015576	C07G3.8	V	-	3495178	3495484	3495214	3495484	3493636	3494017	396	0	0	0	6	0	4	1	0	0	1	0	0	164	135	1	1	0	NA	0	0.452	NA	NA	-0.452
397	WBGene00017164	eng-1	III	-	5867190	5867453	5867195	5867453	5866802	5867006	397	0	0	0	73	86	102	0	3	0	119	127	108	135	135	1	1	0	0	0	0	0.023	0	-0.008
398	WBGene00012758	Y41C4A.12	III	-	11724237	11724357	11724241	11724357	11724017	11724189	398	1	3	0	6	10	32	4	0	3	27	28	19	113	109	1	1	0.139	0.224	0	0.125	0	0.132	0.035
399	WBGene00012522	Y32B12B.2	V	+	16539092	16539339	16539092	16539331	16540254	16540546	399	0	0	0	82	72	59	0	6	0	119	127	167	136	135	1	1	0	0	0	0	0.045	0	-0.015
3	WBGene00016971	toe-2	II	-	6517812	6517928	6517854	6517928	6517569	6517699	3	11	6	14	61	103	91	5	0	0	91	68	62	97	55	0.847664	1	0.093	0.032	0.08	0.03	0	0	0.058
402	WBGene00044082	D1086.12	V	+	14101690	14101861	14101690	14101852	14101909	14102005	402	72	114	156	47	73	99	105	71	76	49	60	76	91	89	1	1	0.6	0.604	0.606	0.677	0.536	0.494	0.034
408	WBGene00002150	irk-2	X	-	704315	704441	704324	704441	704034	704097	408	0	0	1	7	0	8	0	0	0	10	0	2	40	31	1	1	0	NA	0.088	0	NA	0	0.044
409	WBGene00008800	F14E5.2	II	-	8426031	8426158	8426037	8426158	8425385	8425615	409	560	463	497	102	75	84	554	491	600	97	115	122	120	114	1	1	0.839	0.854	0.849	0.844	0.802	0.824	0.024
40	WBGene00011560	T07C4.3	III	+	10352433	10352545	10352433	10352542	10352601	10352759	40	241	225	211	0	9	2	237	327	338	0	8	10	105	102	1	1	1	0.96	0.99	1	0.975	0.97	0.002
410	WBGene00008278	npr-10	X	-	13019025	13019140	13019034	13019140	13018847	13018969	410	0	4	13	0	5	0	5	4	9	0	0	1	88	79	1	1	NA	0.418	1	1	1	0.89	-0.254
414	WBGene00007403	set-3	III	-	9691663	9691837	9691701	9691837	9691037	9691365	414	0	0	4	99	189	141	0	6	12	131	108	151	160	129	1	1	0	0	0.022	0	0.043	0.06	-0.027
416	WBGene00016278	C30H7.2	I	-	5420599	5420731	5420640	5420731	5420005	5420101	416	0	4	3	0	0	0	7	0	10	0	0	7	79	38	1	1	NA	1	1	1	NA	0.407	0.296
418	WBGene00007599	C15A11.7	I	+	7405831	7405944	7405831	7405921	7405987	7406276	418	129	139	104	0	12	4	62	40	58	0	1	8	106	83	1	1	1	0.901	0.953	1	0.969	0.85	0.012
419	WBGene00003638	nhr-48	X	+	15711257	15711505	15711257	15711487	15711624	15711689	419	8	5	17	11	28	53	7	5	21	22	26	13	69	58	0.489369	1	0.379	0.131	0.212	0.211	0.139	0.576	-0.068
41	WBGene00004444	rpl-30	I	+	10436253	10436409	10436253	10436287	10436467	10436616	41	164	187	256	24382	22414	17532	225	158	72	27950	18194	21204	142	27	1	1	0.001	0.002	0.003	0.002	0.002	0.001	0
424	WBGene00010979	R02D5.6	V	-	14512807	14512901	14512816	14512901	14512506	14512763	424	0	2	0	9	2	3	6	0	0	2	0	2	87	78	1	1	0	0.473	0	0.729	NA	0	-0.207
429	WBGene00017504	F16B4.2	V	+	1602167	1602467	1602167	1602452	1603222	1603329	429	0	0	12	9	49	46	0	0	0	14	10	7	108	100	1	1	0	0	0.195	0	0	0	0.065
430	WBGene00011709	T11F9.1	V	+	11461251	11461366	11461251	11461333	11461416	11461547	430	0	1	9	0	0	0	13	9	4	1	0	0	97	64	1	1	NA	1	1	0.896	1	1	0.035
431	WBGene00004047	plx-1	IV	+	980653	980812	980653	980779	981559	981993	431	53	73	66	121	65	93	42	24	69	47	55	61	145	119	1	1	0.264	0.48	0.368	0.423	0.264	0.481	-0.019
432	WBGene00044618	bus-2	IV	+	1699898	1700016	1699898	1699998	1700066	1700263	432	9	43	29	0	0	3	29	1	11	3	0	3	111	93	1	1	1	1	0.89	0.89	1	0.754	0.082
436	WBGene00004412	rpl-1	I	-	2876019	2876308	2876144	2876308	2875649	2875971	436	23	35	49	46034	35441	34352	38	34	62	41734	39940	40255	253	135	1	1	0	0.001	0.001	0	0	0.001	0
441	WBGene00003607	nhr-8	IV	+	7712536	7712633	7712536	7712630	7712679	7712887	441	64	94	91	0	5	0	53	58	103	9	2	0	90	87	1	1	1	0.948	1	0.851	0.966	1	0.044
446	WBGene00001398	fat-6	IV	-	11915058	11917340	11915548	11917340	11914423	11914760	446	5019	4634	4737	0	0	0	4974	4682	5398	1	0	0	611	135	1	1	1	1	1	0.999	1	1	0
447	WBGene00011904	hlb-1	X	-	13867905	13868092	13868031	13868092	13866589	13867296	447	164	114	142	20	16	47	135	131	162	17	21	24	173	54	0.677108	1	0.719	0.69	0.485	0.713	0.661	0.678	-0.053
448	WBGene00007446	mboa-4	IV	-	11158689	11158824	11158734	11158824	11158280	11158575	448	16	31	36	0	3	0	41	22	28	0	0	3	128	83	1	1	1	0.87	1	1	1	0.858	0.004
452	WBGene00008145	set-5	V	+	14704795	14704921	14704795	14704912	14704992	14705112	452	0	0	1	25	28	49	0	7	0	24	53	17	97	88	1	1	0	0	0.018	0	0.107	0	-0.03
455	WBGene00002992	lin-3	IV	+	11060537	11060664	11060537	11060619	11061067	11061156	455	0	1	9	0	0	3	0	0	4	1	1	8	67	22	1	1	NA	1	0.496	0	0	0.141	0.701
459	WBGene00008362	cfim-2	IV	+	8929147	8929396	8929147	8929253	8929815	8930048	459	0	4	1	65	132	86	2	0	1	98	98	67	234	99	1	1	0	0.013	0.005	0.009	0	0.006	0.001
45	WBGene00001159	eff-1	II	+	8348243	8348925	8348243	8348818	8350073	8350549	45	160	94	96	7	13	3	80	74	98	11	7	7	235	135	1	1	0.929	0.806	0.948	0.807	0.859	0.889	0.043
47	WBGene00016244	C30B5.2	II	+	6197416	6197492	6197416	6197486	6197535	6197719	47	146	242	238	118	144	128	275	239	197	196	157	126	69	63	1	1	0.53	0.605	0.629	0.562	0.582	0.588	0.011
48	WBGene00002238	kars-1	II	-	7072237	7072415	7072357	7072415	7071591	7072173	48	255	168	158	946	716	692	119	142	182	739	862	1047	164	51	1	1	0.077	0.068	0.066	0.048	0.049	0.051	0.021
4	WBGene00010850	M04C3.1	V	-	19438576	19439205	19438801	19439205	19438229	19438522	4	15	33	26	279	166	130	14	11	22	120	111	114	346	135	1	1	0.021	0.072	0.072	0.044	0.037	0.07	0.005
53	WBGene00015815	C16A11.2	II	+	4238434	4238652	4238434	4238538	4239305	4239708	53	0	0	0	75	77	120	0	0	1	104	95	83	204	97	1	1	0	0	0	0	0	0.006	-0.002
54	WBGene00021443	Y39A3CL.7	III	+	1825155	1825411	1825155	1825225	1827238	1827366	54	488	371	309	0	5	10	328	281	367	4	15	0	221	49	1	1	1	0.943	0.873	0.948	0.806	1	0.021
57	WBGene00005832	srw-85	V	-	19430857	19431039	19431012	19431039	19430028	19430187	57	0	17	28	6	4	7	5	7	1	0	2	4	161	20	1	1	0	0.346	0.332	1	0.303	0.03	-0.218
58	WBGene00003247	mig-15	X	-	10425642	10425763	10425657	10425763	10424840	10425398	58	81	48	47	91	70	43	40	46	73	51	41	51	114	99	0.810209	1	0.436	0.373	0.487	0.405	0.493	0.554	-0.052
59	WBGene00006742	unc-2	X	-	2723234	2723461	2723258	2723461	2722641	2722699	59	0	8	2	0	0	7	3	8	13	0	0	14	68	51	1	1	NA	1	0.176	1	1	0.411	-0.216
5	WBGene00019719	M01H9.3	IV	-	4469329	4469484	4469335	4469484	4469099	4469283	5	183	165	271	532	617	768	139	87	153	474	385	408	135	135	1	1	0.256	0.211	0.261	0.227	0.184	0.273	0.015
60	WBGene00004424	rpl-12	IV	-	13240024	13240398	13240143	13240398	13239825	13239933	60	89	63	68	23030	23297	25915	80	35	36	31847	23586	21472	213	101	1	1	0.002	0.001	0.001	0.001	0.001	0.001	0
64	WBGene00000872	cyk-1	III	-	7024050	7024472	7024056	7024472	7023641	7024005	64	207	198	182	0	3	0	158	151	152	0	0	0	135	135	1	1	1	0.985	1	1	1	1	-0.005
66	WBGene00007862	C32C4.1	V	+	10639867	10640062	10639867	10639906	10642358	10642473	66	0	2	0	0	2	0	1	0	0	4	0	9	147	5	1	1	NA	0.033	NA	0.008	NA	0	0.029
68	WBGene00015478	C05D10.2	III	+	6070579	6070815	6070579	6070811	6070964	6071109	68	0	0	0	9	14	31	2	0	0	15	25	7	135	135	1	1	0	0	0	0.118	0	0	-0.039
6	WBGene00019719	M01H9.3	IV	-	4469718	4470432	4469823	4470432	4469335	4469484	6	683	795	913	55	84	168	558	497	568	59	22	47	233	135	0.704659	1	0.878	0.846	0.759	0.846	0.929	0.875	-0.056
70	WBGene00009887	glb-17	X	-	9574303	9574576	9574309	9574576	9574158	9574255	70	35	10	6	13	10	3	1	4	8	5	9	0	90	90	0.330878	1	0.729	0.5	0.667	0.167	0.308	1	0.14
71	WBGene00004777	ser-2	X	-	15288672	15288845	15288741	15288845	15288088	15288193	71	0	1	3	0	1	0	0	0	0	2	1	0	122	60	1	1	NA	0.33	1	0	0	NA	0.665
73	WBGene00011520	nhr-213	V	-	15895486	15895582	15895501	15895582	15895340	15895432	73	0	0	0	0	0	2	0	0	2	0	2	0	39	24	1	1	NA	NA	0	NA	0	1	-0.5
74	WBGene00020709	T23B3.1	I	+	6718017	6718191	6718017	6718188	6718237	6718414	74	328	291	294	13	3	0	332	279	321	3	1	3	135	135	1	1	0.962	0.99	1	0.991	0.996	0.991	-0.009
80	WBGene00009978	F53E4.1	V	-	15655162	15655273	15655180	15655273	15654247	15654487	80	98	104	52	62	35	31	114	82	46	24	23	29	104	86	0.245614	1	0.567	0.711	0.581	0.797	0.747	0.567	-0.084
81	WBGene00011251	glb-22	V	+	14604838	14604912	14604838	14604900	14605050	14605264	81	16	2	5	0	4	0	0	0	8	0	0	0	67	55	1	1	1	0.291	1	NA	NA	1	-0.236
82	WBGene00010406	math-33	V	+	11117430	11117545	11117430	11117536	11117601	11117844	82	53	43	49	30	34	36	69	43	31	14	19	39	108	99	0.477573	1	0.618	0.537	0.555	0.819	0.675	0.422	-0.069
83	WBGene00010406	math-33	V	+	11117430	11117545	11117430	11117536	11117598	11117844	83	252	159	244	261	198	278	182	226	208	159	160	204	108	99	0.275003	1	0.47	0.424	0.446	0.512	0.564	0.483	-0.073
85	WBGene00010057	F54D5.15	II	-	11564119	11564205	11564125	11564205	11563265	11563372	85	12	8	2	6	2	11	2	3	5	2	2	4	44	38	1	1	0.633	0.776	0.136	0.463	0.564	0.519	0
87	WBGene00020347	T08B2.7	I	-	6209877	6209939	6209890	6209939	6209533	6209746	87	1697	1134	990	14	7	32	1000	984	1427	19	8	31	55	42	1	1	0.989	0.992	0.959	0.976	0.989	0.972	0.001
88	WBGene00003620	nhr-21	II	+	7347373	7347527	7347373	7347521	7347576	7347751	88	11	17	11	0	0	0	7	3	0	0	0	6	135	135	1	1	1	1	1	1	1	0	0.333
8	WBGene00001999	hrp-1	IV	-	3337559	3338298	3337562	3338298	3336923	3337510	8	422	333	381	731	723	836	465	374	369	819	679	720	135	135	1	1	0.366	0.315	0.313	0.362	0.355	0.339	-0.021
91	WBGene00021599	srt-42	V	+	1809105	1809333	1809105	1809309	1809381	1809468	91	0	0	2	0	2	0	0	0	0	1	0	9	97	80	1	1	NA	0	1	0	NA	0	0.5
93	WBGene00013177	rsy-1	I	-	11217892	11218141	11217986	11218141	11216117	11216638	93	146	159	88	0	0	0	198	126	83	4	0	0	222	135	1	1	1	1	1	0.968	1	1	0.011
94	WBGene00019435	K06A9.1	X	+	1549489	1552087	1549489	1551340	1558454	1558484	94	213	83	188	5	7	7	167	162	280	0	0	1	756	23	1	1	0.564	0.265	0.45	1	1	0.895	-0.539
98	WBGene00008852	ubql-1	I	+	7024611	7024723	7024611	7024672	7028562	7028665	98	12	3	8	169	87	129	0	0	0	74	72	68	66	15	1	1	0.016	0.008	0.014	0	0	0	0.013
99	WBGene00004062	pmp-5	V	-	6664114	6664239	6664147	6664239	6663620	6663790	99	14	15	10	1455	1144	1092	31	12	16	1962	1611	1826	118	85	1	1	0.007	0.009	0.007	0.011	0.005	0.006	0
9	WBGene00003375	mlp-1	III	-	5972561	5972730	5972582	5972730	5971529	5971780	9	331	572	632	9	77	113	764	556	364	130	78	60	149	135	1	1	0.971	0.871	0.835	0.842	0.866	0.846	0.041

## Sheet: MXE
ID	GeneID	geneSymbol	chr	strand	1stExonStart_0base	1stExonEnd	2ndExonStart_0base	2ndExonEnd	upstreamES	upstreamEE	downstreamES	downstreamEE	ID	IC_SAMPLE_1			SC_SAMPLE_1			IC_SAMPLE_2			SC_SAMPLE_2			IncFormLen	SkipFormLen	PValue	FDR	IncLevel1			IncLevel2			IncLevelDifference
125	WBGene00000228	atn-1	V	+	12480727	12480888	12481113	12481196	12480361	12480610	12481283	12481376	125	1489	1131	1029	239	234	246	983	922	1296	48	81	125	233	103	6.06487e-205	1.15839e-202	0.734	0.681	0.649	0.901	0.834	0.821	-0.164
196	WBGene00016415	C34F11.3	II	+	5205039	5205075	5205443	5205632	5204887	5204991	5206577	5206700	196	22	4	5	50	81	37	4	0	2	98	91	86	10	253	4.5484e-112	4.34372e-110	0.918	0.555	0.774	0.508	0	0.37	0.456
41	WBGene00006788	unc-53	II	-	11061248	11061461	11061612	11061735	11061064	11061147	11061841	11062176	41	103	30	42	32	2	2	72	44	74	4	0	1	173	275	2.68528e-27	1.70963e-25	0.837	0.96	0.971	0.966	1	0.992	-0.063
29	WBGene00008572	F08B12.4	X	-	11407358	11407421	11407493	11407553	11407057	11407291	11407602	11407702	29	2440	2715	2845	2172	2433	2842	1130	702	741	2286	1575	1504	64	70	1.3923e-17	6.64823e-16	0.551	0.55	0.523	0.351	0.328	0.35	0.198
96	WBGene00001177	egl-8	V	+	28381	28699	29335	29515	26193	26380	30199	30297	96	338	210	149	151	150	129	143	151	202	111	151	209	395	257	1.31208e-16	5.01216e-15	0.593	0.477	0.429	0.456	0.394	0.386	0.088
39	WBGene00006796	unc-62	V	+	4504974	4505120	4505358	4505516	4503962	4504230	4505828	4505905	39	86	63	110	181	122	144	124	82	110	124	88	152	205	214	6.61685e-15	2.10636e-13	0.332	0.35	0.444	0.511	0.493	0.43	-0.103
57	WBGene00013789	Y116A8C.9	IV	-	16944083	16944254	16944832	16945030	16942105	16942315	16946315	16946412	57	101	48	74	10	31	21	40	34	73	40	57	54	274	247	8.00749e-15	2.1849e-13	0.901	0.583	0.761	0.474	0.35	0.549	0.291
35	WBGene00001116	dyc-1	X	+	14058185	14058476	14058591	14058726	14057096	14057242	14059185	14059338	35	89	96	94	111	74	57	86	78	119	48	42	58	412	256	2.7279e-13	6.51287e-12	0.333	0.446	0.506	0.527	0.536	0.56	-0.113
103	WBGene00020784	tat-4	II	-	6241795	6241975	6242528	6242625	6241297	6241740	6242667	6242836	103	34	12	8	29	3	12	21	18	10	26	14	37	180	301	3.82015e-12	8.10721e-11	0.662	0.87	0.527	0.575	0.683	0.311	0.163
50	WBGene00009500	F36H2.3	I	-	9257890	9258103	9258238	9258448	9256921	9257134	9258781	9258996	50	21	45	66	77	28	47	51	80	109	32	31	57	331	334	8.47127e-11	1.61801e-09	0.216	0.619	0.586	0.617	0.723	0.659	-0.193
56	WBGene00013789	Y116A8C.9	IV	-	16944083	16944254	16944832	16945030	16943014	16943110	16946315	16946412	56	101	48	72	52	100	59	40	34	73	85	125	107	228	201	4.57942e-10	7.95154e-09	0.631	0.297	0.518	0.293	0.193	0.376	0.195
46	WBGene00019167	H06I04.1	III	+	3094843	3095017	3097447	3097661	3091849	3091904	3098441	3099205	46	97	50	26	105	116	142	54	29	26	129	76	169	208	248	6.3461e-10	1.01009e-08	0.524	0.339	0.179	0.333	0.313	0.155	0.08
79	WBGene00012767	fcd-2	IV	+	15029862	15030490	15031413	15031845	15028239	15028371	15032422	15032843	79	204	137	158	282	158	138	187	201	330	116	175	289	739	543	4.13647e-09	6.07743e-08	0.347	0.389	0.457	0.542	0.458	0.456	-0.088
127	WBGene00001403	fbl-1	IV	+	9542034	9542292	9542727	9542868	9541600	9541753	9542967	9543043	127	72	62	69	45	18	17	95	39	58	73	87	46	313	202	5.51602e-09	7.52542e-08	0.508	0.69	0.724	0.456	0.224	0.449	0.264
49	WBGene00009500	F36H2.3	I	-	9256921	9257134	9257424	9257634	9256177	9256451	9257890	9258103	49	92	52	52	95	42	78	65	106	144	54	27	90	331	334	1.50944e-06	1.92201e-05	0.494	0.555	0.402	0.548	0.798	0.618	-0.171
141	WBGene00007440	C08E8.4	V	+	18372659	18372782	18373097	18373240	18371845	18372286	18373297	18373531	141	996	775	878	1388	952	1015	96	111	125	111	50	94	232	270	2.22912e-06	2.66101e-05	0.455	0.486	0.502	0.502	0.721	0.607	-0.129
179	WBGene00021910	stim-1	III	-	409913	409996	410346	410406	408912	409034	410547	410645	179	6	5	7	104	61	67	9	7	18	82	64	53	42	88	1.40138e-05	0.000157449	0.108	0.147	0.18	0.187	0.186	0.416	-0.118
116	WBGene00008345	C56A3.6	V	-	13554887	13554986	13555099	13555180	13554423	13554521	13555702	13555785	116	13	9	2	55	75	63	6	16	15	57	29	43	45	81	0.000109883	0.00116598	0.298	0.178	0.054	0.159	0.498	0.386	-0.171
34	WBGene00004254	pxf-1	IV	-	10165394	10165533	10165964	10166120	10164695	10165009	10166467	10166704	34	121	112	114	374	328	359	140	186	134	377	281	293	277	264	0.00014872	0.00149503	0.236	0.246	0.232	0.261	0.387	0.304	-0.079
192	WBGene00021365	smgl-2	IV	+	3732462	3732736	3733634	3734180	3731181	3731770	3735151	3735496	192	685	496	331	654	735	645	247	268	314	472	488	542	395	667	0.000189008	0.00180503	0.639	0.533	0.464	0.469	0.481	0.495	0.064
167	WBGene00003407	mrp-1	X	-	579987	580143	580297	580453	579309	579387	581629	581784	167	75	36	45	196	172	224	34	16	28	221	95	168	213	213	0.000240337	0.00218592	0.277	0.173	0.167	0.133	0.144	0.143	0.066
23	WBGene00004884	smg-6	III	+	2479960	2480039	2480746	2480812	2478850	2479105	2481897	2482098	23	22	12	36	38	23	30	27	25	31	24	30	18	144	118	0.000469328	0.00407462	0.322	0.299	0.496	0.48	0.406	0.585	-0.118
182	WBGene00006768	unc-32	III	+	8909232	8909355	8910080	8910221	8907856	8909111	8910333	8910553	182	814	603	546	1026	960	807	477	541	608	1165	1175	1144	232	268	0.000649165	0.00539089	0.478	0.42	0.439	0.321	0.347	0.38	0.096
133	WBGene00002223	klp-12	IV	-	11343316	11343565	11344364	11344547	11342899	11343036	11345883	11346061	133	207	169	123	145	111	98	132	92	156	63	28	47	299	365	0.00109528	0.00871662	0.635	0.65	0.605	0.719	0.8	0.802	-0.144
136	WBGene00001132	alp-1	IV	+	8859481	8859881	8860081	8860198	8857218	8857445	8860545	8860723	136	126	78	106	69	122	131	66	138	94	60	57	80	521	220	0.0137761	0.105249	0.435	0.213	0.255	0.317	0.506	0.332	-0.084
26	WBGene00000542	clp-1	III	+	7981672	7981810	7982463	7982538	7981364	7981488	7982730	7982859	26	116	138	114	14	28	18	96	107	191	1	7	20	231	105	0.0237351	0.174362	0.79	0.691	0.742	0.978	0.874	0.813	-0.147
36	WBGene00012814	Y43F8B.3	V	+	19504839	19505253	19505894	19506059	19503997	19504104	19506370	19506563	36	90	22	47	84	56	78	19	39	28	51	48	142	500	251	0.050498	0.357227	0.35	0.165	0.232	0.158	0.29	0.09	0.07
166	WBGene00003407	mrp-1	X	-	580297	580453	580888	581044	579309	579387	581629	581784	166	25	8	44	75	36	45	9	34	33	34	16	28	213	213	0.0602456	0.410961	0.25	0.182	0.494	0.209	0.68	0.541	-0.168
186	WBGene00013228	Y56A3A.7	III	-	11936913	11937042	11938971	11939181	11934001	11934180	11941164	11941291	186	112	65	62	143	65	65	97	63	104	73	55	55	316	229	0.0662344	0.436234	0.362	0.42	0.409	0.491	0.454	0.578	-0.111
43	WBGene00002983	lgx-1	X	-	5536498	5536636	5536779	5536932	5535764	5535871	5537024	5537427	43	203	71	97	29	42	55	89	110	217	44	56	120	239	227	0.105385	0.670953	0.869	0.616	0.626	0.658	0.651	0.632	0.057
181	WBGene00009065	F22G12.5	I	+	13171847	13172000	13172158	13172274	13171597	13171769	13172464	13172624	181	167	62	55	17	48	39	47	70	132	37	56	63	274	218	0.125592	0.77381	0.887	0.507	0.529	0.503	0.499	0.625	0.099
70	WBGene00001184	egl-15	X	+	11017579	11017930	11017944	11018139	11017435	11017505	11018214	11018450	70	146	182	153	17	20	27	148	138	192	18	56	32	400	244	0.130329	0.777901	0.84	0.847	0.776	0.834	0.601	0.785	0.081
63	WBGene00022816	fbn-1	III	+	7637190	7637256	7637355	7637496	7636314	7636473	7637799	7638227	63	12	43	64	127	115	170	38	44	59	66	68	217	118	268	0.139091	0.80504	0.177	0.459	0.461	0.567	0.595	0.382	-0.149
38	WBGene00003567	ncx-2	V	+	5308078	5308174	5308476	5308635	5307785	5307886	5308801	5308923	38	175	156	152	236	161	182	129	175	292	111	163	211	117	219	0.171156	0.961493	0.581	0.645	0.61	0.685	0.668	0.721	-0.079
100	WBGene00013895	ZC434.9	I	+	10358982	10359135	10359423	10359488	10358387	10358495	10359863	10359945	100	78	78	89	93	55	63	63	107	56	87	79	76	180	24	1	1	0.101	0.159	0.159	0.088	0.153	0.089	0.03
101	WBGene00020115	mboa-6	III	-	1954634	1954739	1956041	1956299	1953535	1953842	1957584	1957679	101	2757	2273	2108	1600	1537	1390	2304	2526	2765	1532	1462	1713	332	149	1	1	0.436	0.399	0.405	0.403	0.437	0.42	-0.007
102	WBGene00003969	pef-1	III	-	925016	925144	925380	925575	923413	924055	926198	926314	102	14	12	0	58	36	56	13	4	6	28	22	49	290	216	1	1	0.152	0.199	0	0.257	0.119	0.084	-0.036
104	WBGene00021857	iffb-1	III	+	2325096	2325271	2325738	2325900	2323127	2323743	2326402	2326901	104	949	828	975	1115	977	945	1131	1041	1097	1043	914	1007	296	283	1	1	0.449	0.448	0.497	0.509	0.521	0.51	-0.049
105	WBGene00009578	F40F8.5	II	-	11133702	11133837	11134223	11134289	11133524	11133656	11134336	11134594	105	891	689	542	824	727	710	338	366	307	399	371	363	108	246	1	1	0.711	0.683	0.635	0.659	0.692	0.658	0.007
106	WBGene00009578	F40F8.5	II	-	11133702	11133837	11133980	11134112	11133524	11133656	11134223	11134289	106	296	368	451	824	727	709	208	169	229	399	371	363	164	170	1	1	0.271	0.344	0.397	0.351	0.321	0.395	-0.018
107	WBGene00009578	F40F8.5	II	-	11133702	11133837	11134223	11134289	11133352	11133475	11134336	11134594	107	891	689	542	0	0	1	338	366	307	0	0	0	99	237	1	1	1	1	0.999	1	1	1	0
109	WBGene00009578	F40F8.5	II	-	11133524	11133656	11133980	11134112	11133352	11133475	11134223	11134289	109	296	364	442	847	834	792	212	169	227	416	307	368	155	155	0.730207	1	0.259	0.304	0.358	0.338	0.355	0.382	-0.051
10	WBGene00004154	pqn-72	I	-	3274275	3274812	3274929	3275010	3274077	3274163	3276665	3276718	10	23	3	7	104	143	146	7	15	7	111	91	103	18	513	1	1	0.863	0.374	0.577	0.643	0.824	0.66	-0.104
110	WBGene00009578	F40F8.5	II	-	11133524	11133656	11133702	11133837	11133352	11133475	11133980	11134112	110	932	742	853	847	838	801	437	372	368	416	307	370	227	221	1	1	0.517	0.463	0.509	0.506	0.541	0.492	-0.017
111	WBGene00009578	F40F8.5	II	-	11133524	11133656	11134223	11134289	11133352	11133475	11134336	11134594	111	891	689	542	847	834	792	338	366	307	416	307	368	99	231	1	1	0.711	0.658	0.615	0.655	0.736	0.661	-0.023
112	WBGene00015735	pdfr-1	III	-	6636401	6636556	6636892	6637017	6636011	6636115	6638069	6638192	112	48	38	47	19	79	64	30	35	63	54	53	87	179	219	0.514701	1	0.756	0.37	0.473	0.405	0.447	0.47	0.092
113	WBGene00006999	zyx-1	II	+	13060625	13060902	13064885	13065078	13059686	13060027	13068739	13068909	113	2942	2241	2330	1830	1471	1547	2072	2157	2319	1521	1470	1633	398	314	1	1	0.559	0.546	0.543	0.518	0.537	0.528	0.022
114	WBGene00021425	ppgn-1	IV	-	2345054	2345313	2347483	2347624	2342528	2342808	2348203	2348564	114	115	106	142	455	380	373	120	138	290	545	479	561	268	380	1	1	0.264	0.283	0.351	0.238	0.29	0.423	-0.018
115	WBGene00004830	slo-1	V	+	18499581	18499694	18500550	18500663	18498534	18498843	18500999	18501235	115	34	18	1	46	46	63	22	19	4	46	31	108	212	212	1	1	0.425	0.281	0.016	0.324	0.38	0.036	-0.006
117	WBGene00008345	C56A3.6	V	-	13554578	13554635	13554887	13554986	13554423	13554521	13555702	13555785	117	55	75	63	0	6	1	57	29	43	0	0	0	81	6	1	1	1	0.481	0.824	1	1	1	-0.232
118	WBGene00008345	C56A3.6	V	-	13554578	13554635	13555099	13555180	13554423	13554521	13555702	13555785	118	13	9	2	0	6	1	6	16	15	0	0	0	45	6	1	1	1	0.167	0.211	1	1	1	-0.541
119	WBGene00017983	F32D1.3	V	-	4355345	4355584	4358130	4358307	4353122	4353652	4361405	4361552	119	0	13	20	4	10	7	6	13	15	0	11	10	298	360	1	1	0	0.611	0.775	1	0.588	0.644	-0.282
11	WBGene00010681	mak-1	II	+	8744478	8744614	8745248	8745750	8744076	8744213	8745801	8746006	11	0	2	0	2517	2107	2352	0	0	0	1329	1229	1352	253	618	1	1	0	0.002	0	0	0	0	0.001
120	WBGene00017983	F32D1.3	V	-	4356068	4356154	4358130	4358307	4353122	4353652	4361405	4361552	120	0	13	20	1	0	1	6	13	15	3	0	0	298	158	1	1	0	1	0.914	0.515	1	1	-0.2
121	WBGene00006594	tom-1	I	+	5552879	5553369	5554740	5554864	5552598	5552741	5555025	5555178	121	129	121	153	159	84	86	90	153	164	131	101	100	611	234	1	1	0.237	0.356	0.405	0.208	0.367	0.386	0.012
123	WBGene00003003	lin-14	X	+	11481435	11481639	11482543	11482623	11480780	11480998	11483105	11483282	123	258	142	174	181	116	130	81	113	118	68	64	99	325	146	1	1	0.39	0.355	0.375	0.349	0.442	0.349	-0.007
124	WBGene00021753	Y50D7A.3	III	+	261124	261389	263055	263160	259274	259519	263779	263950	124	312	257	283	166	229	181	291	297	339	158	166	216	386	196	1	1	0.488	0.363	0.443	0.483	0.476	0.443	-0.036
126	WBGene00006527	tax-6	IV	-	10494508	10494627	10494830	10494928	10493195	10494052	10495181	10495266	126	919	876	879	240	233	180	461	739	699	155	166	311	125	167	1	1	0.836	0.834	0.867	0.799	0.856	0.75	0.044
12	WBGene00010681	mak-1	II	+	8744477	8744614	8745248	8745750	8744076	8744213	8745801	8746006	12	1044	999	884	2517	2107	2352	567	589	824	1329	1229	1352	255	618	1	1	0.501	0.535	0.477	0.508	0.537	0.596	-0.043
130	WBGene00006755	unc-16	III	+	9550136	9550235	9550365	9550383	9549413	9549457	9550720	9550974	130	62	81	52	0	8	2	89	92	117	0	0	2	92	11	1	1	1	0.548	0.757	1	1	0.875	-0.19
131	WBGene00006755	unc-16	III	+	9550136	9550235	9550365	9550383	9549646	9549682	9550720	9550974	131	62	81	52	0	8	2	89	92	117	0	0	2	92	11	1	1	1	0.548	0.757	1	1	0.875	-0.19
132	WBGene00003374	mlk-1	V	-	5059299	5059549	5059806	5059863	5058633	5058972	5059912	5060204	132	85	64	45	290	284	276	22	37	30	130	136	153	100	371	1	1	0.521	0.455	0.377	0.386	0.502	0.421	0.015
134	WBGene00002223	klp-12	IV	-	11343391	11343565	11344364	11344547	11342899	11343036	11345883	11346061	134	207	169	123	95	99	87	132	92	156	112	41	64	299	290	1	1	0.679	0.623	0.578	0.533	0.685	0.703	-0.014
135	WBGene00018990	klf-1	III	+	2876675	2876868	2877661	2877742	2875589	2875762	2878327	2878624	135	257	194	177	9	71	90	124	100	98	30	41	25	314	148	1	1	0.931	0.563	0.481	0.661	0.535	0.649	0.043
138	WBGene00020930	hlh-30	IV	-	4017558	4017634	4017692	4017837	4016833	4017122	4018032	4018161	138	378	330	299	329	295	313	177	206	322	205	172	211	257	125	1	1	0.358	0.352	0.317	0.296	0.368	0.426	-0.021
139	WBGene00004316	rbf-1	III	+	6700516	6700586	6701098	6701350	6700246	6700467	6702170	6702432	139	39	23	16	67	48	41	11	5	27	41	32	22	126	373	1	1	0.633	0.587	0.536	0.443	0.316	0.784	0.071
140	WBGene00002251	lat-1	II	+	8903387	8903494	8903606	8903719	8899797	8899984	8903843	8903929	140	18	9	6	182	173	115	5	7	14	158	144	254	144	156	1	1	0.097	0.053	0.053	0.033	0.05	0.056	0.021
142	WBGene00006780	unc-44	IV	+	5984795	5984980	5985576	5986355	5984567	5984745	5986518	5986668	142	1021	758	901	6015	4822	5230	873	856	1018	5136	4213	4355	306	900	1	1	0.333	0.316	0.336	0.333	0.374	0.407	-0.043
143	WBGene00013561	Y75B8A.31	III	+	12352209	12352329	12353668	12353797	12351892	12352156	12354443	12354578	143	149	114	120	115	103	122	134	140	76	158	136	132	219	237	0.188444	1	0.584	0.545	0.516	0.479	0.527	0.384	0.085
144	WBGene00010615	K07A1.9	I	-	9614142	9614209	9614730	9614814	9613825	9614015	9614974	9615082	144	16	78	66	169	104	117	57	53	59	129	125	138	120	86	1	1	0.064	0.35	0.288	0.241	0.233	0.235	-0.002
145	WBGene00010615	K07A1.9	I	-	9614142	9614209	9614339	9614403	9613825	9614015	9614730	9614814	145	6	11	8	169	84	108	12	4	8	125	114	116	57	62	1	1	0.037	0.125	0.075	0.095	0.037	0.07	0.012
146	WBGene00000072	add-1	X	-	4854829	4854873	4854965	4855055	4854076	4854474	4855151	4855211	146	0	0	0	0	8	15	3	0	0	3	9	7	84	37	1	1	NA	0	0	0.306	0	0	-0.102
147	WBGene00001631	gly-6	III	-	4325418	4325523	4325534	4325642	4325205	4325355	4325745	4325888	147	373	286	302	141	176	134	277	181	255	127	115	113	202	196	1	1	0.72	0.612	0.686	0.679	0.604	0.686	0.016
148	WBGene00022276	nlp-40	I	+	11617	11689	14950	15160	11498	11561	16472	16842	148	57	30	28	5688	5643	5515	6	0	3	6247	5307	4820	65	252	1	1	0.037	0.02	0.019	0.004	0	0.002	0.023
149	WBGene00022276	nlp-40	I	+	11622	11689	14950	15160	11504	11561	16472	16842	149	0	5	0	5688	5643	5515	0	0	0	6247	5307	4820	60	246	1	1	0	0.004	0	0	0	0	0.001
150	WBGene00011978	T24B8.4	II	-	9065183	9065405	9066055	9066625	9063686	9064274	9067046	9067212	150	616	633	557	223	180	230	427	502	600	211	195	181	691	343	1	1	0.578	0.636	0.546	0.501	0.561	0.622	0.025
151	WBGene00020732	T23E7.2	X	+	17679251	17679319	17679921	17680035	17678929	17678986	17680284	17680790	151	337	288	309	1496	1118	1181	227	199	228	1186	1019	1125	61	129	1	1	0.323	0.353	0.356	0.288	0.292	0.3	0.051
152	WBGene00001630	gly-5	III	+	13200915	13201020	13202486	13202588	13197609	13197738	13203865	13203994	152	230	258	225	82	100	102	258	201	260	91	75	67	170	164	1	1	0.73	0.713	0.68	0.732	0.721	0.789	-0.04
153	WBGene00001630	gly-5	III	+	13200770	13200881	13200915	13201020	13197609	13197738	13203865	13203994	153	499	440	407	230	258	225	395	402	394	258	201	260	182	170	1	1	0.67	0.614	0.628	0.588	0.651	0.586	0.029
154	WBGene00001630	gly-5	III	+	13200770	13200881	13202486	13202588	13197609	13197738	13203865	13203994	154	499	440	407	82	100	102	395	402	394	91	75	67	182	164	1	1	0.846	0.799	0.782	0.796	0.828	0.841	-0.013
155	WBGene00003413	mrp-7	V	+	19680468	19681242	19682718	19683159	19679460	19679638	19685148	19685462	155	2959	1962	1809	2601	2032	1657	524	902	1108	605	694	874	895	562	1	1	0.417	0.377	0.407	0.352	0.449	0.443	-0.014
156	WBGene00021820	nipa-1	III	-	3114677	3115002	3115542	3115633	3113770	3114043	3116149	3116341	156	171	125	141	540	512	621	160	136	116	622	540	558	168	446	1	1	0.457	0.393	0.376	0.406	0.401	0.356	0.021
157	WBGene00021820	nipa-1	III	-	3113770	3114043	3114677	3115002	3112486	3113019	3115542	3115633	157	797	511	601	430	558	597	649	483	493	680	467	467	395	343	1	1	0.617	0.443	0.466	0.453	0.473	0.478	0.041
158	WBGene00001017	dnc-1	IV	-	10932236	10932320	10932478	10932553	10931881	10931951	10932594	10932696	158	15	5	7	35	23	19	12	9	39	43	38	26	28	42	0.544306	1	0.391	0.246	0.356	0.295	0.262	0.692	-0.085
159	WBGene00013037	Y49E10.18	III	-	12443591	12443981	12444813	12444993	12442635	12442836	12445268	12445390	159	822	751	541	1662	1417	1662	580	425	587	1415	1335	1099	281	491	1	1	0.464	0.481	0.363	0.417	0.357	0.483	0.017
15	WBGene00006342	sup-37	V	+	8789014	8789107	8789461	8789569	8788199	8788678	8789840	8789919	15	181	101	111	66	30	52	93	57	74	19	27	32	109	139	1	1	0.778	0.811	0.731	0.862	0.729	0.747	-0.006
160	WBGene00013037	Y49E10.18	III	-	12444813	12444993	12445268	12445390	12443591	12443981	12445645	12445700	160	248	165	134	590	629	460	99	115	129	459	440	422	143	214	1	1	0.386	0.282	0.304	0.244	0.281	0.314	0.044
161	WBGene00021704	Y48G9A.11	III	-	2114786	2114932	2115102	2115231	2113087	2113212	2115907	2115990	161	40	15	5	24	30	29	17	31	8	37	34	43	168	194	0.681996	1	0.658	0.366	0.166	0.347	0.513	0.177	0.051
162	WBGene00013506	usp-3	I	-	13946231	13946404	13947435	13947851	13945459	13945564	13949492	13949789	162	127	218	162	73	37	38	248	230	283	48	68	67	500	257	1	1	0.472	0.752	0.687	0.726	0.635	0.685	-0.045
163	WBGene00003407	mrp-1	X	-	579515	579653	580297	580453	579309	579387	581629	581784	163	75	36	45	0	13	5	34	16	28	2	0	10	213	198	1	1	1	0.72	0.893	0.94	1	0.722	-0.016
164	WBGene00003407	mrp-1	X	-	579515	579653	579987	580143	579309	579387	581629	581784	164	196	172	224	0	13	5	221	95	168	2	0	10	213	198	1	1	1	0.925	0.977	0.99	1	0.94	-0.009
165	WBGene00003407	mrp-1	X	-	579515	579653	580888	581044	579309	579387	581629	581784	165	25	8	44	0	13	5	9	34	33	2	0	10	213	198	0.226773	1	1	0.364	0.891	0.807	1	0.754	-0.102
168	WBGene00003407	mrp-1	X	-	579987	580143	580888	581044	579309	579387	581629	581784	168	25	8	44	196	172	224	9	34	33	221	95	168	213	213	1	1	0.113	0.044	0.164	0.039	0.264	0.164	-0.049
169	WBGene00006787	unc-52	II	-	14657637	14657919	14658037	14658334	14657212	14657491	14658474	14658753	169	3281	1875	1579	3156	1852	1510	2093	2864	4052	2157	2651	4128	418	403	1	1	0.501	0.494	0.502	0.483	0.51	0.486	0.006
16	WBGene00006342	sup-37	V	+	8789461	8789582	8789840	8789919	8788199	8788678	8790927	8791007	16	34	24	34	16	14	18	15	17	19	8	9	4	166	82	0.87513	1	0.512	0.459	0.483	0.481	0.483	0.701	-0.07
170	WBGene00006787	unc-52	II	-	14657637	14657919	14658037	14658334	14656327	14657097	14658474	14658753	170	3249	1862	1591	1610	957	734	2117	2872	4065	1132	1368	2160	418	403	1	1	0.661	0.652	0.676	0.643	0.669	0.645	0.011
171	WBGene00006787	unc-52	II	-	14654570	14654777	14655350	14655548	14654218	14654458	14656089	14656270	171	33	86	75	6420	4247	3866	129	167	126	5295	5208	6891	319	328	1	1	0.005	0.02	0.02	0.024	0.032	0.018	-0.01
172	WBGene00006787	unc-52	II	-	14657212	14657491	14657637	14657919	14656327	14657097	14658037	14658334	172	2961	1670	1329	5265	3254	2810	1938	2513	3726	3765	4381	6146	403	400	1	1	0.358	0.337	0.319	0.338	0.363	0.376	-0.021
173	WBGene00006787	unc-52	II	-	14657212	14657491	14658037	14658334	14656327	14657097	14658474	14658753	173	3249	1862	1591	5338	3279	2868	2117	2872	4065	3815	4443	6246	418	400	1	1	0.368	0.352	0.347	0.347	0.382	0.384	-0.015
174	WBGene00006787	unc-52	II	-	14657212	14657491	14657637	14657919	14656327	14657097	14658474	14658753	174	1610	957	734	5338	3279	2868	1132	1368	2160	3815	4443	6246	403	400	1	1	0.23	0.225	0.203	0.228	0.234	0.256	-0.02
175	WBGene00006787	unc-52	II	-	14659534	14659813	14659963	14660153	14658803	14659367	14661025	14661114	175	42	47	30	2065	957	845	45	61	71	1008	1777	2794	258	347	1	1	0.027	0.062	0.046	0.057	0.044	0.033	0
176	WBGene00012522	Y32B12B.2	V	+	16542399	16542588	16543701	16544109	16541489	16541657	16545201	16545642	176	151	111	140	301	287	306	174	195	149	501	422	462	310	529	1	1	0.461	0.398	0.438	0.372	0.441	0.355	0.043
177	WBGene00000367	cca-1	X	-	7854050	7854201	7854298	7854428	7853722	7853902	7854523	7854709	177	52	21	23	5	6	4	22	46	32	0	4	6	246	272	0.807954	1	0.92	0.795	0.864	1	0.927	0.855	-0.068
178	WBGene00021910	stim-1	III	-	408912	409034	409913	409996	408125	408574	410346	410406	178	0	3	0	159	230	163	0	0	0	191	167	165	76	148	1	1	0	0.025	0	0	0	0	0.008
17	WBGene00009290	F31D4.2	V	-	20842379	20842568	20843130	20843595	20841572	20842208	20844095	20844252	17	792	857	759	322	468	403	947	900	833	540	415	381	586	310	1	1	0.565	0.492	0.499	0.481	0.534	0.536	0.002
180	WBGene00000987	dhs-24	V	-	19944045	19944192	19945258	19945463	19942117	19942491	19946522	19946629	180	695	509	532	223	274	258	717	694	751	315	266	306	291	235	1	1	0.716	0.6	0.625	0.648	0.678	0.665	-0.017
183	WBGene00006768	unc-32	III	+	8906523	8906678	8907310	8907432	8906145	8906274	8907592	8907802	183	459	309	268	442	300	324	386	364	585	352	398	506	263	217	1	1	0.461	0.459	0.406	0.475	0.43	0.488	-0.022
184	WBGene00006768	unc-32	III	+	8906523	8906678	8906966	8907073	8906145	8906274	8907592	8907802	184	459	309	268	131	116	84	386	364	585	86	150	294	263	187	1	1	0.714	0.654	0.694	0.761	0.633	0.586	0.027
185	WBGene00006768	unc-32	III	+	8906966	8907073	8907310	8907432	8906145	8906274	8907592	8907802	185	131	116	84	442	300	324	86	150	294	352	398	506	187	217	1	1	0.256	0.31	0.231	0.221	0.304	0.403	-0.044
187	WBGene00017968	F32A5.2	II	+	7246823	7247246	7247334	7247649	7246468	7246569	7247811	7247936	187	173	179	128	140	303	275	141	204	305	167	219	341	486	378	0.260175	1	0.49	0.315	0.266	0.396	0.42	0.41	-0.052
188	WBGene00010199	bet-2	X	+	10571707	10571827	10571864	10571984	10570105	10570372	10572082	10572790	188	54	52	58	65	21	48	40	70	40	33	54	58	226	226	1	1	0.454	0.712	0.547	0.548	0.565	0.408	0.064
189	WBGene00019361	K03E5.2	I	+	3422283	3422433	3423208	3423355	3421158	3421241	3423879	3424211	189	454	323	424	340	248	247	316	240	353	263	209	249	212	211	1	1	0.571	0.565	0.631	0.545	0.533	0.585	0.035
18	WBGene00002915	let-805	III	+	2679412	2679820	2680413	2680515	2679192	2679289	2680652	2681111	18	2127	1586	1803	622	661	628	1512	1294	1871	505	437	655	484	145	1	1	0.506	0.418	0.462	0.473	0.47	0.461	-0.006
190	WBGene00044065	tag-229	I	-	13804910	13805068	13805857	13805985	13803632	13803796	13806683	13806790	190	392	360	351	413	285	259	311	263	234	303	225	222	207	244	1	1	0.528	0.598	0.615	0.547	0.579	0.554	0.02
191	WBGene00004754	sec-23	V	+	20103206	20103433	20103968	20104284	20101015	20101257	20105475	20105689	191	2902	2421	2227	2284	2464	2444	2611	2366	2749	2956	2407	2336	348	437	1	1	0.615	0.552	0.534	0.526	0.552	0.596	0.009
193	WBGene00003589	nex-2	III	-	10327556	10328002	10329157	10329547	10325635	10326631	10329695	10329792	193	1527	1344	1346	2108	1690	1672	1021	901	957	1227	1136	1294	466	522	1	1	0.448	0.471	0.474	0.482	0.47	0.453	-0.004
194	WBGene00009276	F30F8.9	I	+	7837843	7837926	7838609	7838692	7837603	7837719	7838771	7838898	194	35	28	24	90	67	85	97	40	44	107	106	113	111	111	0.261983	1	0.28	0.295	0.22	0.475	0.274	0.28	-0.078
195	WBGene00022056	Y67D2.6	III	-	1551389	1551632	1552606	1552770	1550548	1550745	1552835	1553006	195	45	95	69	102	162	195	73	67	75	157	177	166	285	364	1	1	0.36	0.428	0.311	0.373	0.326	0.366	0.011
197	WBGene00011904	hlb-1	X	-	13871711	13871997	13872554	13872750	13870430	13870532	13873286	13873357	197	48	37	75	45	43	66	74	63	93	79	88	114	206	296	0.817108	1	0.605	0.553	0.62	0.574	0.507	0.54	0.052
198	WBGene00008131	C47B2.2	I	-	12962966	12963048	12963574	12963816	12962038	12962655	12964403	12964579	198	550	535	761	216	143	190	745	652	759	269	195	214	363	150	1	1	0.513	0.607	0.623	0.534	0.58	0.594	0.012
199	WBGene00012990	sam-10	II	-	13326533	13326795	13329373	13329409	13324985	13325683	13329470	13329717	199	60	55	35	553	386	329	51	32	52	279	326	485	58	383	1	1	0.417	0.485	0.413	0.547	0.393	0.415	-0.013
19	WBGene00002915	let-805	III	+	2679412	2679820	2679883	2679994	2679192	2679289	2680413	2680515	19	2127	1593	1802	284	241	254	1512	1297	1873	189	178	206	444	123	1	1	0.675	0.647	0.663	0.689	0.669	0.716	-0.03
1	WBGene00021876	Y54G2A.11	IV	-	2768164	2768629	2769605	2769844	2766391	2766524	2770668	2771109	1	497	482	524	1030	983	1089	201	141	264	343	305	409	351	577	1	1	0.442	0.446	0.442	0.491	0.432	0.515	-0.036
200	WBGene00012990	sam-10	II	-	13324985	13325683	13326533	13326795	13322012	13322596	13329373	13329409	200	439	266	202	1066	876	796	208	245	323	733	829	986	277	713	1	1	0.515	0.439	0.395	0.422	0.432	0.457	0.013
201	WBGene00004921	snt-1	II	+	6815047	6815187	6815303	6815437	6814859	6814977	6815522	6815626	201	0	2	1	149	132	128	0	0	0	87	84	78	204	192	1	1	0	0.014	0.007	0	0	0	0.007
20	WBGene00002915	let-805	III	+	2676546	2676664	2676761	2676870	2674992	2675383	2677886	2678035	20	98	88	81	938	648	773	67	81	102	646	716	1118	222	204	1	1	0.088	0.111	0.088	0.087	0.094	0.077	0.01
21	WBGene00002915	let-805	III	+	2679883	2679994	2680413	2680515	2679192	2679289	2680652	2681111	21	0	1	1	622	661	628	0	0	0	505	437	655	163	145	1	1	0	0.001	0.001	0	0	0	0.001
22	WBGene00002915	let-805	III	+	2679883	2679994	2680413	2680515	2679412	2679820	2680652	2681111	22	535	430	427	580	627	610	354	285	428	473	389	617	208	190	1	1	0.457	0.385	0.39	0.406	0.401	0.388	0.012
24	WBGene00009306	F32A7.5	I	+	14847748	14847925	14848070	14848454	14846744	14847662	14848568	14849051	24	1098	608	731	2080	1564	1629	488	447	556	1094	1159	1504	298	505	1	1	0.472	0.397	0.432	0.43	0.395	0.385	0.03
25	WBGene00022313	Y77E11A.12	IV	-	1463998	1464353	1464891	1465538	1462646	1462810	1466034	1466214	25	344	379	402	303	283	298	186	210	288	136	122	182	768	476	1	1	0.413	0.454	0.455	0.459	0.516	0.495	-0.049
27	WBGene00004367	ric-8	IV	+	2643762	2643940	2644413	2644584	2643503	2643573	2645360	2645771	27	53	58	52	94	82	94	55	52	84	71	111	113	227	220	1	1	0.353	0.407	0.349	0.429	0.312	0.419	-0.017
28	WBGene00001340	etr-1	II	+	166070	166150	166752	166905	164700	164826	166960	167078	28	94	96	76	316	352	366	90	114	103	363	363	431	106	234	1	1	0.396	0.376	0.314	0.354	0.409	0.345	-0.007
2	WBGene00013004	mrpl-37	II	-	13573590	13573749	13574251	13574329	13571706	13571971	13574384	13574512	2	182	112	120	358	302	367	170	188	201	440	447	516	128	266	1	1	0.514	0.435	0.405	0.445	0.466	0.447	-0.001
30	WBGene00012365	W09G3.1	I	-	13828734	13828805	13829212	13830190	13828430	13828540	13831738	13831976	30	87	137	85	24	27	17	97	38	58	33	22	13	1067	96	0.336107	1	0.246	0.313	0.31	0.209	0.135	0.286	0.08
31	WBGene00012365	W09G3.1	I	-	13828734	13828805	13829212	13829424	13828430	13828540	13831738	13831976	31	143	212	183	24	27	17	190	83	92	33	22	13	301	96	0.423245	1	0.655	0.715	0.774	0.647	0.546	0.693	0.086
32	WBGene00012365	W09G3.1	I	-	13828734	13828805	13831738	13831976	13828430	13828540	13832023	13832146	32	342	246	235	24	25	13	274	172	224	28	20	11	308	77	1	1	0.781	0.711	0.819	0.71	0.683	0.836	0.027
33	WBGene00004855	sma-1	V	+	11914736	11914883	11915029	11915359	11914064	11914580	11915716	11915775	33	551	523	429	12	12	35	348	415	485	16	2	19	187	368	1	1	0.989	0.988	0.96	0.977	0.998	0.98	-0.006
37	WBGene00004157	pqn-75	IV	+	4076095	4076176	4076371	4076452	4075905	4076049	4076508	4077636	37	95	52	71	126	52	59	43	73	18	64	60	82	148	148	0.221375	1	0.43	0.5	0.546	0.402	0.549	0.18	0.115
3	WBGene00009888	F49E2.5	X	+	9554691	9554823	9555798	9556353	9554298	9554547	9556627	9556717	3	445	226	231	1068	540	496	245	229	427	454	497	710	198	624	1	1	0.568	0.569	0.595	0.63	0.592	0.655	-0.048
40	WBGene00002065	iff-2	II	-	8560087	8560240	8560826	8560964	8559392	8560011	8561282	8561352	40	455	262	236	23209	16154	16783	395	415	525	22282	19526	21856	190	202	1	1	0.02	0.017	0.015	0.018	0.022	0.025	-0.004
42	WBGene00004892	sms-1	IV	-	11484420	11484710	11485359	11485738	11483961	11484137	11485898	11486108	42	577	692	616	462	469	493	597	744	568	336	412	451	500	411	1	1	0.507	0.548	0.507	0.594	0.597	0.509	-0.046
44	WBGene00002983	lgx-1	X	-	5536272	5536416	5536779	5536932	5535764	5535871	5537024	5537427	44	203	71	97	118	106	74	89	110	217	71	120	146	239	235	1	1	0.628	0.397	0.563	0.552	0.474	0.594	-0.011
45	WBGene00001599	glh-2	I	+	6514881	6514956	6515311	6515386	6514100	6514838	6515430	6516675	45	141	123	99	120	105	66	138	122	136	63	93	93	136	136	0.801489	1	0.54	0.539	0.6	0.687	0.567	0.594	-0.056
47	WBGene00018721	polh-1	III	-	1946302	1946499	1947643	1948055	1946068	1946245	1948969	1949145	47	338	252	186	136	129	125	343	354	366	222	190	155	533	318	1	1	0.597	0.538	0.47	0.48	0.526	0.585	0.005
48	WBGene00006727	ubq-1	III	+	5941407	5941863	5942648	5943332	5940985	5941357	5943382	5943838	48	9509	6869	6375	23212	18512	18944	6096	6919	8241	18582	17828	18169	577	805	1	1	0.364	0.341	0.319	0.314	0.351	0.388	-0.01
4	WBGene00009888	F49E2.5	X	+	9554691	9554823	9555798	9556353	9553936	9554158	9556627	9556717	4	0	31	0	1072	533	507	13	9	0	473	497	701	198	624	1	1	0	0.155	0	0.08	0.054	0	0.007
51	WBGene00013557	Y75B8A.24	III	-	12255531	12255691	12256635	12257003	12253352	12253644	12258749	12259177	51	756	538	568	400	235	295	745	618	816	329	333	374	489	281	1	1	0.521	0.568	0.525	0.565	0.516	0.556	-0.008
52	WBGene00001526	gck-1	V	+	8952724	8952879	8953017	8953175	8952461	8952627	8953543	8953732	52	219	51	106	262	365	322	71	127	171	283	412	348	276	279	1	1	0.458	0.124	0.25	0.202	0.238	0.332	0.02
53	WBGene00012462	Y17G7B.8	II	-	12026131	12026362	12026521	12026574	12025885	12026013	12026848	12027429	53	15	30	28	100	136	121	17	3	4	24	23	28	78	338	1	1	0.394	0.489	0.501	0.754	0.361	0.382	-0.038
54	WBGene00001488	frm-1	I	-	14880014	14880131	14880609	14880846	14878892	14878993	14881051	14881174	54	617	536	457	227	226	234	452	387	693	169	117	221	298	160	0.330448	1	0.593	0.56	0.512	0.589	0.64	0.627	-0.064
55	WBGene00013789	Y116A8C.9	IV	-	16943014	16943110	16944083	16944254	16942105	16942315	16944832	16945030	55	95	71	77	37	69	64	84	125	160	99	95	73	292	178	1	1	0.61	0.385	0.423	0.341	0.445	0.572	0.02
58	WBGene00010573	K04H4.2	III	-	9348676	9348868	9348923	9349070	9347784	9348259	9349169	9349373	58	264	180	144	30	73	45	222	216	208	52	78	113	270	313	0.399738	1	0.911	0.741	0.788	0.832	0.762	0.681	0.055
59	WBGene00000102	akt-1	V	+	10250840	10251032	10251326	10251533	10250478	10250676	10251676	10251805	59	383	409	379	233	216	269	401	483	489	206	190	305	300	315	1	1	0.633	0.665	0.597	0.671	0.727	0.627	-0.043
5	WBGene00009888	F49E2.5	X	+	9554298	9554547	9555798	9556353	9553936	9554158	9556627	9556717	5	1080	699	556	1072	533	507	642	615	1162	473	497	701	318	624	1	1	0.664	0.72	0.683	0.727	0.708	0.765	-0.044
60	WBGene00022816	fbn-1	III	+	7636314	7636473	7637190	7637256	7633653	7633872	7637355	7637496	60	0	15	17	68	78	89	12	16	14	46	42	133	279	117	1	1	0	0.075	0.074	0.099	0.138	0.042	-0.043
61	WBGene00022816	fbn-1	III	+	7636314	7636473	7637190	7637256	7633653	7633872	7637799	7638227	61	0	15	17	9	19	44	12	16	14	15	35	29	280	118	1	1	0	0.25	0.14	0.252	0.162	0.169	-0.064
62	WBGene00022816	fbn-1	III	+	7636314	7636473	7637355	7637496	7633653	7633872	7637799	7638227	62	0	15	17	127	115	170	12	16	14	66	68	217	280	268	1	1	0	0.111	0.087	0.148	0.184	0.058	-0.064
64	WBGene00022816	fbn-1	III	+	7637190	7637256	7637355	7637496	7633653	7633872	7637799	7638227	64	9	19	44	127	115	170	15	35	29	66	68	217	118	268	0.562616	1	0.139	0.273	0.37	0.34	0.539	0.233	-0.11
65	WBGene00002280	let-2	X	-	16386612	16386723	16386753	16386861	16386098	16386215	16386981	16387059	65	302	209	143	1208	901	774	203	170	368	912	1021	1654	113	119	1	1	0.208	0.196	0.163	0.19	0.149	0.19	0.013
66	WBGene00002978	lev-11	I	-	14622303	14622511	14623009	14623148	14621185	14621596	14623827	14623898	66	15904	10738	10405	352	519	571	11157	9385	9960	654	496	510	193	258	1	1	0.984	0.965	0.961	0.958	0.962	0.963	0.009
67	WBGene00002978	lev-11	I	-	14623009	14623148	14623570	14623709	14622827	14622897	14623827	14623898	67	499	316	376	29787	21073	20871	385	353	377	21343	18561	19507	121	121	1	1	0.016	0.015	0.018	0.018	0.019	0.019	-0.002
68	WBGene00002978	lev-11	I	-	14624302	14624420	14624543	14624661	14623827	14623898	14624955	14625089	68	2996	1661	1724	932	918	877	1753	1739	2280	1011	896	813	143	143	1	1	0.763	0.644	0.663	0.634	0.66	0.737	0.013
69	WBGene00022134	Y71G10AL.1	IV	+	2178361	2178403	2179391	2179713	2178189	2178310	2181076	2181193	69	59	55	47	688	592	490	69	59	86	634	764	800	24	397	1	1	0.587	0.606	0.613	0.643	0.561	0.64	-0.013
6	WBGene00009888	F49E2.5	X	+	9555415	9555577	9555798	9556353	9554902	9555325	9556627	9556717	6	236	163	163	1064	533	496	122	165	230	454	497	701	231	624	1	1	0.375	0.452	0.47	0.421	0.473	0.47	-0.022
71	WBGene00006779	unc-43	IV	-	10327601	10327715	10329096	10329195	10326568	10326644	10337631	10337715	71	74	56	55	234	156	174	56	60	68	154	122	146	60	90	0.422898	1	0.322	0.35	0.322	0.353	0.425	0.411	-0.065
72	WBGene00003916	par-1	V	-	14114054	14114249	14114475	14114544	14113568	14113814	14115457	14115582	72	114	157	157	63	57	52	140	112	124	24	22	34	107	299	0.325542	1	0.835	0.885	0.894	0.942	0.934	0.911	-0.058
73	WBGene00015410	tbc-6	II	+	6848333	6848410	6849665	6849823	6848059	6848206	6850124	6850305	73	0	1	2	169	158	184	0	0	0	117	105	93	140	279	1	1	0	0.012	0.021	0	0	0	0.011
74	WBGene00018508	F46F11.1	I	+	5635179	5635399	5636716	5636770	5634125	5634235	5636866	5636968	74	175	198	264	22	19	29	188	197	184	25	20	24	269	22	1	1	0.394	0.46	0.427	0.381	0.446	0.385	0.023
75	WBGene00018508	F46F11.1	I	+	5635179	5635399	5635641	5635692	5634125	5634235	5636716	5636770	75	201	279	338	0	0	10	252	257	236	4	0	5	221	12	1	1	1	1	0.647	0.774	1	0.719	0.051
76	WBGene00022489	Y119D3B.12	III	+	1203598	1203709	1205336	1205749	1202838	1203145	1206852	1206967	76	124	115	100	434	475	421	176	114	122	528	398	438	181	507	1	1	0.445	0.404	0.4	0.483	0.445	0.438	-0.039
77	WBGene00021691	Y48G8AL.13	I	-	1225175	1225535	1226619	1226812	1224654	1224778	1227744	1227858	77	445	686	723	1014	1254	1286	513	313	278	965	603	581	268	435	1	1	0.416	0.47	0.477	0.463	0.457	0.437	0.002
78	WBGene00021691	Y48G8AL.13	I	-	1225175	1225535	1226619	1226812	1224654	1224778	1229245	1229282	78	403	613	599	1014	1253	1287	512	330	275	965	603	581	191	358	1	1	0.427	0.478	0.466	0.499	0.506	0.47	-0.035
7	WBGene00009888	F49E2.5	X	+	9555415	9555577	9555798	9556353	9553936	9554158	9556627	9556717	7	24	12	19	1072	533	507	13	15	11	473	497	701	231	624	1	1	0.057	0.057	0.092	0.069	0.075	0.041	0.007
80	WBGene00012767	fcd-2	IV	+	15031413	15031845	15032422	15032843	15028239	15028371	15034082	15034348	80	130	87	78	196	188	166	60	104	176	160	140	280	543	532	1	1	0.394	0.312	0.315	0.269	0.421	0.381	-0.017
81	WBGene00012767	fcd-2	IV	+	15031413	15031845	15032422	15032843	15029862	15030490	15034082	15034348	81	194	121	111	196	188	164	98	170	249	160	142	280	553	542	1	1	0.492	0.387	0.399	0.375	0.54	0.466	-0.034
82	WBGene00022380	Y94H6A.8	IV	-	2718007	2718109	2718501	2718657	2716607	2716866	2719733	2719834	82	3924	3305	3542	1149	1000	1114	4428	3258	3228	1498	1095	1056	236	149	1	1	0.683	0.676	0.667	0.651	0.653	0.659	0.021
83	WBGene00013481	Y69H2.3	V	-	18661621	18661711	18662118	18662313	18661087	18661177	18662358	18662550	83	232	110	124	9	30	45	116	42	88	20	44	3	264	114	1	1	0.918	0.613	0.543	0.715	0.292	0.927	0.047
84	WBGene00013481	Y69H2.3	V	-	18661621	18661711	18662616	18662811	18661087	18661177	18663725	18663861	84	757	620	635	9	21	36	373	342	337	15	31	3	258	108	1	1	0.972	0.925	0.881	0.912	0.822	0.979	0.022
85	WBGene00006814	unc-82	IV	+	7438526	7438598	7438751	7438898	7438187	7438323	7439055	7439090	85	81	48	35	104	36	25	40	51	51	18	37	72	59	157	1	1	0.675	0.78	0.788	0.855	0.786	0.653	-0.017
86	WBGene00013123	Y52B11A.3	I	+	10977649	10978056	10978789	10978953	10974607	10974819	10979548	10979749	86	151	215	188	51	170	171	240	169	192	172	123	150	528	285	1	1	0.615	0.406	0.372	0.43	0.426	0.409	0.043
87	WBGene00013123	Y52B11A.3	I	+	10974607	10974819	10977649	10978056	10973149	10973321	10978789	10978953	87	108	231	207	299	386	374	166	186	193	463	364	325	333	528	1	1	0.364	0.487	0.467	0.362	0.448	0.485	0.008
88	WBGene00017101	E02H9.3	III	+	2462194	2462329	2462473	2462617	2461935	2462045	2462752	2462943	88	254	183	168	31	12	13	116	78	138	7	12	11	224	238	1	1	0.897	0.942	0.932	0.946	0.874	0.93	0.007
89	WBGene00017101	E02H9.3	III	+	2462194	2462329	2462473	2462608	2461910	2462045	2462752	2462943	89	254	183	168	176	94	85	116	78	138	46	87	66	249	249	1	1	0.591	0.661	0.664	0.716	0.473	0.676	0.017
8	WBGene00009888	F49E2.5	X	+	9555415	9555577	9555798	9556353	9554691	9554823	9556627	9556717	8	48	12	13	1123	558	528	16	11	11	454	509	735	221	614	1	1	0.106	0.056	0.064	0.089	0.057	0.04	0.013
90	WBGene00003196	mel-11	II	+	9365635	9365779	9365972	9366173	9364892	9365076	9367468	9367651	90	249	237	272	370	450	237	234	222	245	310	298	400	270	322	1	1	0.445	0.386	0.578	0.474	0.47	0.422	0.014
91	WBGene00017275	F08F8.10	III	-	7354382	7354442	7354907	7355134	7354191	7354335	7356041	7356659	91	160	309	257	24	31	33	254	184	153	39	29	33	348	106	0.537896	1	0.67	0.752	0.703	0.665	0.659	0.585	0.072
92	WBGene00006396	taf-12	III	-	11866024	11866206	11868722	11868855	11865624	11865720	11869178	11869283	92	200	129	118	236	163	164	139	120	127	216	139	132	169	220	1	1	0.525	0.507	0.484	0.456	0.529	0.556	-0.008
93	WBGene00003825	ntl-2	II	-	4374547	4374698	4375228	4375348	4374367	4374494	4375591	4375711	93	429	487	487	0	3	11	455	413	516	3	5	12	189	235	1	1	1	0.995	0.982	0.995	0.99	0.982	0.003
94	WBGene00003825	ntl-2	II	-	4374567	4374698	4375228	4375348	4374367	4374494	4375591	4375711	94	429	487	487	759	484	562	455	413	516	504	429	541	189	211	1	1	0.387	0.529	0.492	0.502	0.518	0.516	-0.043
95	WBGene00003825	ntl-2	II	-	4375228	4375348	4375591	4375711	4374567	4374698	4376390	4376458	95	327	338	443	914	524	552	311	338	339	432	382	572	141	141	0.778955	1	0.263	0.392	0.445	0.419	0.469	0.372	-0.053
9	WBGene00009888	F49E2.5	X	+	9554902	9555325	9555798	9556353	9554691	9554823	9556627	9556717	9	1398	829	845	1123	558	528	809	952	1345	454	509	735	482	614	0.63345	1	0.613	0.654	0.671	0.694	0.704	0.7	-0.053

## Sheet: RI
ID	GeneID	geneSymbol	chr	strand	longExonStart_0base	longExonEnd	shortES	shortEE	flankingES	flankingEE	ID	IC_SAMPLE_1			SC_SAMPLE_1			IC_SAMPLE_2			SC_SAMPLE_2			IncFormLen	SkipFormLen	PValue	FDR	IncLevel1			IncLevel2			IncLevelDifference
186	WBGene00015817	C16A11.4	II	+	4227692	4228256	4227692	4227853	4227904	4228256	186	51	68	86	105	133	154	117	94	112	140	97	73	88	135	1.06608e-74	1.59912e-72	0.427	0.44	0.461	0.562	0.598	0.702	-0.178
227	WBGene00015713	C12D12.1	X	+	3504015	3504628	3504015	3504097	3504265	3504628	227	438	550	445	205	334	314	554	689	688	173	264	254	229	75	5.50455e-24	4.12842e-22	0.412	0.35	0.317	0.512	0.461	0.47	-0.121
47	WBGene00004424	rpl-12	IV	-	13239825	13240398	13239825	13239933	13240024	13240398	47	5	30	11	89	63	68	33	21	20	80	35	36	134	101	1.32337e-14	6.61686e-13	0.041	0.264	0.109	0.237	0.311	0.295	-0.143
73	WBGene00001334	ero-1	I	+	14665172	14665572	14665172	14665298	14665403	14665572	73	165	182	147	278	185	266	210	199	161	209	146	217	180	119	2.47716e-13	9.28935e-12	0.282	0.394	0.268	0.399	0.474	0.329	-0.086
284	WBGene00005444	srh-237	V	+	17091120	17091348	17091120	17091234	17091281	17091348	284	0	3	1	11	43	27	2	11	10	33	12	22	12	32	2.73615e-12	8.20844e-11	0	0.157	0.09	0.139	0.71	0.548	-0.383
189	WBGene00017329	ugt-39	V	+	7157501	7158476	7157501	7157811	7157852	7158476	189	11	1	7	101	174	136	0	0	0	111	133	109	68	135	2.63652e-09	6.59129e-08	0.178	0.011	0.093	0	0	0	0.094
84	WBGene00006063	sto-1	X	+	7564266	7564812	7564266	7564330	7564415	7564812	84	53	73	90	0	12	11	54	48	56	21	3	7	78	57	7.93507e-05	0.00170037	1	0.816	0.857	0.653	0.921	0.854	0.082
100	WBGene00001184	egl-15	X	+	11021722	11021943	11021722	11021849	11021903	11021943	100	50	24	26	34	47	56	14	12	9	49	34	62	32	18	0.000133811	0.00250896	0.453	0.223	0.207	0.138	0.166	0.075	0.168
268	WBGene00006937	wah-1	III	+	11994058	11994549	11994058	11994103	11994423	11994549	268	316	338	398	2	17	4	525	359	329	14	11	40	328	22	0.00540346	0.0900577	0.914	0.571	0.87	0.716	0.686	0.356	0.199
290	WBGene00020346	T08B2.5	I	+	6215918	6216168	6215918	6215987	6216061	6216168	290	0	5	14	15	33	15	0	7	2	19	32	43	32	27	0.0354221	0.531332	0	0.113	0.441	0	0.156	0.038	0.12
114	WBGene00014228	mett-10	III	+	10115313	10115613	10115313	10115422	10115467	10115613	114	4	13	17	5	0	0	8	18	18	0	0	0	43	102	0.0599815	0.817929	0.655	1	1	1	1	1	-0.115
10	WBGene00014669	C06G8.3	IV	+	10800159	10801250	10800159	10800242	10801018	10801250	10	3	31	22	25	47	27	34	21	13	18	23	11	838	76	0.0656386	0.820482	0.011	0.056	0.069	0.146	0.076	0.097	-0.061
289	WBGene00020346	T08B2.5	I	+	6215918	6216168	6215918	6215987	6216058	6216168	289	0	5	14	18	8	8	0	7	2	10	12	35	32	30	0.0729497	0.841727	0	0.369	0.621	0	0.354	0.051	0.195
287	WBGene00011738	T12G3.2	IV	-	12039389	12039765	12039389	12039461	12039509	12039765	287	28	28	27	2	23	29	25	28	33	5	12	5	41	65	0.0800141	0.857294	0.957	0.659	0.596	0.888	0.787	0.913	-0.125
177	WBGene00001060	dpf-7	IV	-	4801732	4802592	4801732	4802118	4802164	4802592	177	61	8	27	0	1	0	26	39	29	0	6	12	78	135	0.0924	0.924	1	0.933	1	1	0.918	0.807	0.069
244	WBGene00016172	C27H5.2	II	+	7159508	7159988	7159508	7159612	7159683	7159988	244	23	7	8	17	0	3	3	7	13	8	10	8	90	97	0.104985	0.984231	0.593	1	0.742	0.288	0.43	0.637	0.327
101	WBGene00021637	Y47G6A.7	I	+	3502737	3503007	3502737	3502848	3502901	3503007	101	0	0	2	102	68	80	0	3	0	72	65	87	25	68	1	1	0	0	0.064	0	0.112	0	-0.016
105	WBGene00008905	F17B5.1	I	+	13186044	13186611	13186044	13186247	13186487	13186611	105	6	9	4	60	72	76	2	2	3	23	24	27	343	117	1	1	0.033	0.041	0.018	0.029	0.028	0.037	-0.001
109	WBGene00008601	F09A5.4	X	-	13155309	13155808	13155309	13155478	13155580	13155808	109	0	8	19	101	179	166	4	4	22	207	156	168	190	135	1	1	0	0.031	0.075	0.014	0.018	0.085	-0.004
112	WBGene00016190	C28G1.5	X	-	8828065	8828364	8828065	8828134	8828179	8828364	112	0	0	1	129	173	169	1	0	1	179	96	175	38	62	1	1	0	0	0.01	0.009	0	0.009	-0.003
115	WBGene00001054	dpf-1	V	+	15473209	15473467	15473209	15473328	15473388	15473467	115	0	8	5	22	17	19	7	0	6	15	9	5	30	49	0.292706	1	0	0.435	0.301	0.433	0	0.662	-0.12
117	WBGene00017964	F31F7.1	V	+	6276439	6277828	6276439	6277395	6277508	6277828	117	7	22	18	393	449	424	2	7	10	331	220	184	212	135	1	1	0.011	0.03	0.026	0.004	0.02	0.033	0.003
118	WBGene00017557	nep-11	II	-	3420665	3421447	3420665	3421178	3421282	3421447	118	0	0	0	88	114	97	0	0	8	93	44	59	194	135	1	1	0	0	0	0	0	0.086	-0.029
121	WBGene00000122	aly-3	IV	+	12123738	12124373	12123738	12123830	12124246	12124373	121	116	60	106	430	453	466	87	79	150	480	358	273	472	70	1	1	0.038	0.019	0.033	0.026	0.032	0.075	-0.014
122	WBGene00010830	M02G9.1	II	+	10330715	10333417	10330715	10331545	10333315	10333417	122	152	84	66	15	37	48	82	149	164	48	67	51	1851	95	1	1	0.342	0.104	0.066	0.081	0.102	0.142	0.062
125	WBGene00017048	D2021.4	X	-	8547596	8547976	8547596	8547831	8547872	8547976	125	10	2	0	112	67	62	3	0	0	31	35	48	34	97	1	1	0.203	0.078	0	0.216	0	0	0.022
126	WBGene00012875	Y45F10B.13	IV	-	13559393	13559617	13559393	13559434	13559479	13559617	126	46	26	30	64	40	31	21	26	21	32	35	35	34	30	1	1	0.388	0.364	0.461	0.367	0.396	0.346	0.035
12	WBGene00010681	mak-1	II	+	8746354	8746802	8746354	8746479	8746587	8746802	12	90	116	109	635	650	655	87	45	73	491	346	448	185	118	1	1	0.083	0.102	0.096	0.102	0.077	0.094	0.003
130	WBGene00017301	F09F7.4	III	+	5555449	5555976	5555449	5555507	5555583	5555976	130	0	0	1	405	448	414	0	0	0	1065	925	1300	69	51	1	1	0	0	0.002	0	0	0	0.001
135	WBGene00011352	rskn-1	I	-	8574812	8575172	8574812	8574916	8574959	8575172	135	39	30	26	0	0	3	19	25	33	0	0	0	36	97	1	1	1	1	0.959	1	1	1	-0.014
141	WBGene00003699	nhr-109	II	+	4433534	4434220	4433534	4433620	4433852	4434220	141	0	2	1	73	43	53	0	4	3	70	82	46	297	79	1	1	0	0.012	0.005	0	0.013	0.017	-0.004
143	WBGene00022823	ZK813.4	X	-	3428912	3429215	3428912	3429011	3429068	3429215	143	2	2	3	106	88	100	2	1	6	92	75	73	57	92	1	1	0.03	0.035	0.046	0.034	0.021	0.117	-0.02
152	WBGene00012576	Y37H9A.1	I	+	13775818	13776120	13775818	13775904	13775952	13776120	152	0	0	0	58	55	68	1	0	2	65	52	57	41	79	1	1	0	0	0	0.029	0	0.063	-0.031
155	WBGene00020209	T04C9.1	III	+	6003431	6004267	6003431	6003862	6003916	6004267	155	98	156	169	103	28	19	98	90	125	42	35	54	94	135	1	1	0.577	0.889	0.927	0.77	0.787	0.769	0.022
157	WBGene00016218	C29F9.3	III	+	125621	125909	125621	125685	125736	125909	157	25	25	35	0	0	0	13	39	29	0	1	0	44	57	1	1	1	1	1	1	0.981	1	0.006
158	WBGene00016119	C25H3.10	II	-	5697181	5697397	5697181	5697221	5697265	5697397	158	10	14	39	0	0	2	6	0	4	0	0	0	27	23	1	1	1	1	0.943	1	NA	1	-0.019
160	WBGene00016074	C24H12.5	II	-	408982	409442	408982	409275	409323	409442	160	0	2	0	32	43	52	1	0	0	56	45	49	59	112	1	1	0	0.081	0	0.033	0	0	0.016
162	WBGene00013895	ZC434.9	I	+	10358982	10359488	10358982	10359135	10359423	10359488	162	284	310	376	0	4	2	418	442	320	10	8	5	332	58	0.646327	1	1	0.931	0.97	0.88	0.906	0.918	0.066
166	WBGene00001072	dpy-10	II	-	6710576	6711508	6710576	6711279	6711327	6711508	166	0	2	0	846	750	759	0	0	0	906	551	842	82	135	1	1	0	0.004	0	0	0	0	0.001
169	WBGene00004138	pqn-53	V	-	12064090	12064919	12064090	12064480	12064862	12064919	169	197	118	153	78	158	147	55	81	106	114	69	99	418	50	1	1	0.232	0.082	0.111	0.055	0.123	0.114	0.044
171	WBGene00010908	zbp-1	III	+	4557796	4558291	4557796	4557901	4557979	4558291	171	342	326	246	23	8	15	321	378	361	23	46	38	105	98	1	1	0.933	0.974	0.939	0.929	0.885	0.899	0.044
172	WBGene00004384	rnp-1	V	+	12193136	12193701	12193136	12193313	12193610	12193701	172	32	8	19	74	119	69	23	10	11	108	102	109	367	84	1	1	0.09	0.015	0.059	0.046	0.022	0.023	0.024
173	WBGene00004384	rnp-1	V	+	12193748	12194072	12193748	12193793	12193948	12194072	173	0	0	6	29	21	47	0	0	4	36	37	24	161	20	1	1	0	0	0.016	0	0	0.02	-0.001
175	WBGene00004212	ptl-1	III	+	770261	770684	770261	770510	770594	770684	175	0	0	2	56	64	47	3	0	0	58	36	39	102	83	1	1	0	0	0.033	0.04	0	0	-0.002
180	WBGene00001851	hif-1	V	+	20784141	20784645	20784141	20784392	20784472	20784645	180	0	7	0	1250	1057	1047	0	0	0	841	836	973	146	135	1	1	0	0.006	0	0	0	0	0.002
181	WBGene00019884	R05D3.12	III	+	8381127	8381541	8381127	8381349	8381395	8381541	181	3	2	12	0	0	0	6	16	6	1	0	0	78	135	1	1	1	1	1	0.912	1	1	0.029
184	WBGene00015641	C09E7.7	III	-	6546723	6547183	6546723	6546836	6546891	6547183	184	0	0	0	129	69	33	1	0	1	42	32	45	67	106	1	1	0	0	0	0.036	0	0.034	-0.023
185	WBGene00004377	rme-6	X	+	1102500	1102846	1102500	1102573	1102648	1102846	185	0	3	0	0	9	18	0	0	1	19	19	26	68	66	1	1	NA	0.244	0	0	0	0.036	0.11
188	WBGene00013094	Y51H1A.3	II	+	13872868	13873347	13872868	13872940	13873019	13873347	188	0	12	2	2902	1774	2261	1	2	5	2242	2288	2240	74	65	1	1	0	0.006	0.001	0	0.001	0.002	0.001
18	WBGene00015887	C17C3.1	II	+	5570636	5570960	5570636	5570735	5570879	5570960	18	0	5	7	8	16	36	1	2	1	7	2	1	166	31	0.268351	1	0	0.055	0.035	0.026	0.157	0.157	-0.083
190	WBGene00007445	C08F8.3	IV	+	11155250	11155831	11155250	11155552	11155597	11155831	190	0	5	2	120	129	99	0	0	0	153	118	134	76	135	1	1	0	0.064	0.035	0	0	0	0.033
199	WBGene00006439	ant-1.1	III	+	13463396	13463727	13463396	13463461	13463506	13463727	199	0	0	4	31595	25238	23841	2	1	1	25562	24585	26864	38	58	1	1	0	0	0	0	0	0	0
1	WBGene00010850	M04C3.1	V	-	19438576	19439205	19438576	19438630	19438801	19439205	1	89	43	73	8	0	0	26	12	25	0	2	1	204	47	0.672103	1	0.719	1	1	1	0.58	0.852	0.096
212	WBGene00020596	oga-1	X	-	9345712	9346178	9345712	9345860	9345908	9346178	212	0	1	4	98	53	63	4	4	4	44	68	124	82	135	1	1	0	0.03	0.095	0.13	0.088	0.05	-0.048
213	WBGene00009441	wdr-48	III	+	4581279	4581696	4581279	4581362	4581413	4581696	213	0	5	0	6	29	37	1	3	0	31	33	51	44	76	1	1	0	0.229	0	0.053	0.136	0	0.013
217	WBGene00015616	C08G5.3	II	-	743333	743600	743333	743458	743498	743600	217	0	0	0	0	2	0	0	4	2	0	3	0	16	78	1	1	NA	0	NA	NA	0.867	1	-0.933
219	WBGene00000498	chk-1	V	-	3758979	3759469	3758979	3759235	3759279	3759469	219	98	53	56	0	0	1	67	122	116	0	4	0	74	135	1	1	1	1	0.99	1	0.982	1	0.003
221	WBGene00077698	lurp-4	V	+	13093747	13094219	13093747	13093931	13094097	13094219	221	0	2	0	0	0	2	0	2	2	5	2	3	267	115	1	1	NA	1	0	0	0.301	0.223	0.325
226	WBGene00021375	Y37E11B.2	IV	+	3578625	3578960	3578625	3578737	3578785	3578960	226	4	14	27	19	3	16	5	10	13	13	1	3	52	105	0.549351	1	0.298	0.904	0.773	0.437	0.953	0.897	-0.104
229	WBGene00003150	mbk-2	IV	+	13014898	13015115	13014898	13015001	13015052	13015115	229	0	3	1	13	3	4	2	10	0	0	8	4	5	17	0.164473	1	0	0.773	0.459	1	0.81	0	-0.193
230	WBGene00020930	hlh-30	IV	-	4016491	4016784	4016491	4016568	4016633	4016784	230	48	67	87	264	213	167	33	33	55	160	115	168	58	70	1	1	0.18	0.275	0.386	0.199	0.257	0.283	0.034
231	WBGene00003636	nhr-46	IV	-	5749329	5749890	5749329	5749483	5749608	5749890	231	4	12	8	119	83	47	2	11	15	63	44	79	236	135	1	1	0.019	0.076	0.089	0.018	0.125	0.098	-0.019
233	WBGene00004010	pha-1	III	+	11132458	11132850	11132458	11132557	11132671	11132850	233	0	0	0	113	24	44	2	0	0	68	56	72	171	92	1	1	0	0	0	0.016	0	0	-0.005
234	WBGene00017576	cdh-8	IV	+	357351	357629	357351	357495	357540	357629	234	0	1	0	96	37	30	0	0	0	36	40	56	38	82	1	1	0	0.055	0	0	0	0	0.018
23	WBGene00011240	R11A8.7	IV	+	10384029	10384729	10384029	10384333	10384399	10384729	23	86	64	72	77	66	77	59	65	102	51	92	117	118	135	1	1	0.561	0.526	0.517	0.57	0.447	0.499	0.029
242	WBGene00012796	Y43F4A.1	III	+	13224093	13224365	13224093	13224203	13224249	13224365	242	17	10	16	0	0	0	11	32	31	0	2	4	20	77	1	1	1	1	1	1	0.984	0.968	0.016
24	WBGene00017974	vps-41	X	+	5288796	5289414	5288796	5289006	5289202	5289414	24	0	0	2	41	55	69	0	0	6	35	31	46	317	135	1	1	0	0	0.012	0	0	0.053	-0.014
250	WBGene00019381	K04C2.3	III	+	6873047	6873707	6873047	6873252	6873333	6873707	250	0	9	5	311	331	403	0	21	13	375	298	248	148	135	1	1	0	0.024	0.011	0	0.06	0.046	-0.024
253	WBGene00012186	mlt-11	V	+	20673146	20674559	20673146	20673287	20674430	20674559	253	6305	3849	3281	0	6	1	4002	5166	10699	5	2	8	1250	121	1	1	1	0.984	0.997	0.987	0.996	0.992	0.002
256	WBGene00004862	sma-9	X	+	10780895	10781359	10780895	10781101	10781154	10781359	256	21	30	49	62	48	38	7	16	43	23	31	57	92	135	1	1	0.332	0.478	0.654	0.309	0.431	0.525	0.066
257	WBGene00004862	sma-9	X	+	10780895	10781359	10780895	10781101	10781151	10781359	257	21	27	49	69	50	37	7	16	40	22	27	46	86	135	1	1	0.323	0.459	0.675	0.333	0.482	0.577	0.022
258	WBGene00004862	sma-9	X	+	10780895	10781359	10780895	10781101	10781200	10781359	258	69	110	93	11	2	20	47	49	80	0	10	2	184	135	0.224406	1	0.822	0.976	0.773	1	0.782	0.967	-0.059
25	WBGene00002041	hum-8	IV	-	430512	430872	430512	430608	430650	430872	25	22	13	11	86	80	91	14	12	33	132	140	137	35	89	1	1	0.394	0.292	0.235	0.212	0.179	0.38	0.05
263	WBGene00009259	hpo-34	X	-	11512851	11517504	11512851	11515071	11515119	11517504	263	172	90	80	540	463	414	65	77	94	342	440	470	82	135	1	1	0.344	0.242	0.241	0.238	0.224	0.248	0.039
264	WBGene00009715	F44G4.6	II	-	9001005	9001260	9001005	9001121	9001178	9001260	264	0	0	0	0	0	3	3	0	3	7	3	2	24	49	1	1	NA	NA	0	0.467	0	0.754	-0.407
26	WBGene00009334	F32D8.12	V	-	10889906	10890190	10889906	10890047	10890089	10890190	26	111	89	91	0	0	0	126	97	97	0	0	1	34	93	1	1	1	1	1	1	1	0.996	0.001
275	WBGene00044758	Y37H2A.12	V	-	18129179	18129659	18129179	18129484	18129562	18129659	275	0	0	2	10	15	18	0	2	2	31	12	4	97	90	1	1	0	0	0.093	0	0.134	0.317	-0.119
276	WBGene00044758	Y37H2A.12	V	-	18129179	18129659	18129179	18129484	18129589	18129659	276	0	1	2	2	16	12	2	2	4	53	26	29	124	63	1	1	0	0.031	0.078	0.019	0.038	0.065	-0.004
278	WBGene00015484	C05D11.7	III	-	6417453	6417754	6417453	6417567	6417621	6417754	278	51	42	14	95	87	61	19	17	19	37	64	46	57	98	1	1	0.48	0.454	0.283	0.469	0.314	0.415	0.006
281	WBGene00012795	Y43E12A.3	IV	+	10987907	10988294	10987907	10988174	10988219	10988294	281	0	25	13	0	2	5	10	12	12	0	0	0	38	68	1	1	NA	0.957	0.823	1	1	1	-0.11
283	WBGene00006575	tir-1	III	-	3869595	3870443	3869595	3870268	3870325	3870443	283	6	10	10	136	83	102	0	18	1	28	43	76	76	111	1	1	0.061	0.15	0.125	0	0.379	0.019	-0.021
285	WBGene00017327	F10C1.8	II	+	5754467	5756154	5754467	5754523	5756006	5756154	285	0	9	10	46	18	23	14	12	18	40	38	47	1518	49	1	1	0	0.016	0.014	0.011	0.01	0.012	-0.001
293	WBGene00019962	cysl-3	V	-	3775354	3775988	3775354	3775758	3775816	3775988	293	8	2	3	887	541	599	4	0	0	417	365	438	102	135	1	1	0.012	0.005	0.007	0.013	0	0	0.004
297	WBGene00014075	dhhc-4	III	-	9865404	9865671	9865404	9865519	9865608	9865671	297	1	3	0	0	0	0	5	4	0	5	0	1	58	29	1	1	1	1	NA	0.333	1	0	0.556
299	WBGene00013567	Y75B12B.1	V	+	15185050	15185404	15185050	15185222	15185317	15185404	299	4	21	3	37	0	0	29	34	42	21	34	34	121	80	1	1	0.067	1	1	0.477	0.398	0.45	0.247
2	WBGene00009201	F28C1.3	V	+	12471496	12472710	12471496	12472478	12472544	12472710	2	0	3	1	79	108	116	0	0	0	112	89	99	118	135	1	1	0	0.031	0.01	0	0	0	0.014
301	WBGene00010622	K07A12.4	I	-	8690418	8690729	8690418	8690576	8690630	8690729	301	35	51	20	0	4	8	81	67	44	6	2	12	51	92	1	1	1	0.958	0.819	0.961	0.984	0.869	-0.012
302	WBGene00019434	nmtn-1	I	-	6477209	6477526	6477209	6477330	6477385	6477526	302	0	0	0	25	10	5	0	0	1	15	14	18	74	113	1	1	0	0	0	0	0	0.078	-0.026
304	WBGene00007016	mdt-15	III	-	5828602	5830320	5828602	5829733	5830216	5830320	304	0	21	16	0	14	13	2	8	9	5	6	0	566	97	1	1	NA	0.204	0.174	0.064	0.186	1	-0.228
306	WBGene00013878	atfs-1	V	+	14194752	14195128	14194752	14194924	14194972	14195128	306	75	52	48	224	104	124	57	55	48	148	124	121	82	135	1	1	0.355	0.452	0.389	0.388	0.422	0.395	-0.003
307	WBGene00003592	nfi-1	II	+	7538699	7538963	7538699	7538840	7538888	7538963	307	0	12	19	0	16	7	25	9	16	10	7	23	40	67	1	1	NA	0.557	0.82	0.807	0.683	0.538	0.012
310	WBGene00016943	acdh-1	I	+	6498716	6499046	6498716	6498862	6498908	6499046	310	3	29	37	5866	5348	5555	74	54	96	14317	10846	10491	74	131	1	1	0.001	0.01	0.012	0.009	0.009	0.016	-0.004
311	WBGene00000846	cup-5	III	+	7590536	7591081	7590536	7590679	7590990	7591081	311	0	9	4	5	31	36	10	12	10	34	14	28	381	84	0.854097	1	0	0.06	0.024	0.061	0.159	0.073	-0.07
312	WBGene00000846	cup-5	III	+	7590536	7591081	7590536	7590675	7590990	7591081	312	0	9	4	0	15	23	10	12	10	30	39	35	382	81	1	1	NA	0.113	0.036	0.066	0.061	0.057	0.013
313	WBGene00007942	idh-2	X	+	11215695	11216161	11215695	11215936	11215999	11216161	313	0	6	2	0	0	1	0	0	0	5	0	4	112	135	1	1	NA	1	0.707	0	NA	0	0.853
318	WBGene00013754	fbxa-116	V	-	20187978	20188609	20187978	20188083	20188374	20188609	318	0	1	1	0	2	1	0	0	1	1	1	1	375	98	1	1	NA	0.116	0.207	0	0	0.207	0.093
320	WBGene00009433	F35E12.9	V	-	13741606	13743123	13741606	13741933	13742665	13743123	320	37	30	33	12	3	15	19	8	14	11	0	0	853	135	0.832201	1	0.328	0.613	0.258	0.215	1	1	-0.339
328	WBGene00016763	C49A9.9	IV	+	6218081	6218997	6218081	6218624	6218753	6218997	328	14	9	18	90	227	180	0	1	1	103	112	103	244	135	1	1	0.079	0.021	0.052	0	0.005	0.005	0.047
331	WBGene00005147	srd-70	V	+	20455412	20456199	20455412	20455691	20456120	20456199	331	34	2	0	0	0	0	0	0	0	0	0	3	487	72	1	1	1	1	NA	NA	NA	0	1
336	WBGene00001398	fat-6	IV	-	11915058	11917340	11915058	11915179	11915548	11917340	336	7	84	58	7191	5819	5933	78	95	88	6139	6361	7165	469	114	1	1	0	0.003	0.002	0.003	0.004	0.003	-0.002
337	WBGene00001398	fat-6	IV	-	11914423	11917340	11914423	11914760	11915548	11917340	337	25	192	153	0	0	0	213	146	205	1	0	0	909	135	1	1	1	1	1	0.969	1	1	0.01
338	WBGene00001398	fat-6	IV	-	11914423	11917340	11914423	11914760	11915058	11917340	338	18	103	89	5019	4553	4684	130	49	115	4909	4598	5329	419	135	1	1	0.001	0.007	0.006	0.008	0.003	0.007	-0.001
340	WBGene00020682	T22D1.3	IV	+	6915603	6916175	6915603	6915898	6915947	6916175	340	6	5	9	852	728	755	7	0	1	952	744	886	84	135	1	1	0.011	0.011	0.019	0.012	0	0.002	0.009
341	WBGene00019949	R08C7.5	IV	+	4431041	4431792	4431041	4431639	4431684	4431792	341	0	0	1	0	6	6	0	5	0	6	0	1	42	101	1	1	NA	0	0.286	0	1	0	-0.19
343	WBGene00007414	C07E3.3	II	-	10354026	10357173	10354026	10354393	10356805	10357173	343	54	41	100	150	109	119	131	134	147	121	110	105	2533	135	1	1	0.019	0.02	0.043	0.055	0.061	0.069	-0.034
345	WBGene00020158	T02C5.1	X	+	2696189	2696631	2696189	2696304	2696355	2696631	345	138	126	86	395	319	298	224	138	163	535	476	485	61	108	1	1	0.382	0.412	0.338	0.426	0.339	0.373	-0.002
346	WBGene00008362	cfim-2	IV	+	8929815	8930345	8929815	8930048	8930215	8930345	346	0	21	27	12	32	58	31	10	21	35	25	36	276	123	0.594687	1	0	0.226	0.172	0.283	0.151	0.206	-0.081
348	WBGene00013719	Y106G6H.6	I	-	10445527	10445788	10445527	10445565	10445676	10445788	348	72	18	25	0	0	0	57	55	37	0	1	0	74	1	1	1	1	1	1	1	0.426	1	0.191
349	WBGene00021020	W04B5.3	III	+	2422450	2423095	2422450	2422600	2422953	2423095	349	115	134	140	1249	846	922	44	35	27	263	234	241	474	135	1	1	0.026	0.043	0.041	0.045	0.041	0.031	-0.002
35	WBGene00002238	kars-1	II	-	7071591	7072415	7071591	7072173	7072357	7072415	35	44	33	61	946	716	692	26	33	62	739	862	1047	221	51	1	1	0.011	0.011	0.02	0.008	0.009	0.013	0.004
36	WBGene00002238	kars-1	II	-	7071591	7072415	7071591	7072173	7072237	7072415	36	0	0	0	255	168	158	0	0	1	119	142	182	114	135	1	1	0	0	0	0	0	0.006	-0.002
37	WBGene00006816	unc-84	X	+	13588143	13588997	13588143	13588601	13588676	13588997	37	0	0	6	137	171	190	3	0	0	132	122	176	136	135	1	1	0	0	0.03	0.022	0	0	0.003
39	WBGene00005008	spr-3	X	+	4515288	4516084	4515288	4515631	4515814	4516084	39	41	73	90	0	0	0	72	50	100	0	1	0	304	135	1	1	1	1	1	1	0.957	1	0.014
3	WBGene00000223	atf-7	III	-	4493678	4494450	4493678	4494092	4494186	4494450	3	0	7	1	114	162	147	0	2	1	100	82	121	174	135	1	1	0	0.032	0.005	0	0.019	0.006	0.004
40	WBGene00044178	C30G7.4	V	-	14946629	14947229	14946629	14947132	14947195	14947229	40	0	0	1	0	0	0	0	0	0	8	13	0	56	27	1	1	NA	NA	1	0	0	NA	1
41	WBGene00019725	hpo-16	IV	-	3802879	3803202	3802879	3803028	3803070	3803202	41	0	1	0	258	104	138	2	2	0	173	117	121	60	125	1	1	0	0.02	0	0.024	0.034	0	-0.013
42	WBGene00001059	dpf-6	III	+	8039864	8040854	8039864	8040376	8040544	8040854	42	0	1	0	282	237	288	0	0	8	287	282	351	289	135	1	1	0	0.002	0	0	0	0.011	-0.003
43	WBGene00003247	mig-15	X	-	10425851	10426239	10425851	10425924	10425969	10426239	43	150	115	89	91	55	25	75	59	116	35	41	50	38	66	1	1	0.741	0.784	0.861	0.788	0.714	0.801	0.028
46	WBGene00004424	rpl-12	IV	-	13239825	13240398	13239825	13239933	13240143	13240398	46	90	91	64	23030	23297	25915	145	82	70	31847	23586	21472	297	101	1	1	0.001	0.001	0.001	0.002	0.001	0.001	0
48	WBGene00007261	lron-3	X	-	15546713	15547422	15546713	15547048	15547137	15547422	48	0	3	0	0	3	0	0	0	0	2	0	0	164	135	1	1	NA	0.452	NA	0	NA	NA	0.452
49	WBGene00017816	F26B1.2	I	+	6318159	6318664	6318159	6318274	6318591	6318664	49	4	4	14	3	8	3	26	1	6	1	2	3	342	39	0.158197	1	0.132	0.054	0.347	0.748	0.054	0.186	-0.152
4	WBGene00000223	atf-7	III	-	4492651	4493101	4492651	4492768	4492809	4493101	4	7	12	15	424	380	417	0	5	1	336	336	312	43	110	0.776271	1	0.041	0.075	0.084	0	0.037	0.008	0.052
50	WBGene00008376	D1054.9	V	-	10787058	10787958	10787058	10787206	10787287	10787958	50	47	17	4	41	51	65	34	31	41	83	80	64	148	135	1	1	0.511	0.233	0.053	0.272	0.261	0.369	-0.035
51	WBGene00017829	F26F4.9	III	-	4910942	4912167	4910942	4911094	4912006	4912167	51	123	256	215	132	152	217	273	165	84	238	163	239	1033	135	1	1	0.109	0.18	0.115	0.13	0.117	0.044	0.038
53	WBGene00007044	cpna-5	II	-	7712191	7712550	7712191	7712316	7712366	7712550	53	0	5	0	91	108	104	0	0	0	87	117	133	69	118	1	1	0	0.073	0	0	0	0	0.024
54	WBGene00008918	F17C11.7	V	-	10958212	10958613	10958212	10958328	10958376	10958613	54	50	21	55	0	0	2	58	64	81	1	0	3	56	109	1	1	1	1	0.982	0.991	1	0.981	0.003
57	WBGene00009190	F27D4.6	I	+	7736798	7737043	7736798	7736944	7737000	7737043	57	16	6	3	0	7	3	8	1	4	0	3	3	49	36	1	1	1	0.386	0.424	1	0.197	0.495	0.039
5	WBGene00000223	atf-7	III	-	4492651	4493101	4492651	4492759	4492809	4493101	5	7	16	15	276	205	231	0	5	9	139	140	196	52	101	1	1	0.047	0.132	0.112	0	0.065	0.082	0.048
60	WBGene00019957	R08E3.1	X	+	4833930	4834212	4833930	4834027	4834075	4834212	60	0	4	5	442	534	464	6	2	4	633	617	569	36	85	1	1	0	0.017	0.025	0.022	0.008	0.016	-0.001
61	WBGene00003378	mml-1	III	-	7370565	7371054	7370565	7370730	7370921	7371054	61	5	34	22	61	90	97	11	10	22	37	47	54	303	126	1	1	0.033	0.136	0.086	0.11	0.081	0.145	-0.027
64	WBGene00003519	nac-3	III	+	10152794	10153126	10152794	10152958	10153018	10153126	64	0	0	0	82	69	85	0	1	0	80	92	106	72	101	1	1	0	0	0	0	0.015	0	-0.005
65	WBGene00020577	T19D12.2	II	+	6664374	6664635	6664374	6664511	6664557	6664635	65	0	0	7	1	9	17	3	2	0	5	7	10	34	66	1	1	0	0	0.444	0.538	0.357	0	-0.15
67	WBGene00003794	npp-8	IV	-	1595414	1595824	1595414	1595511	1595570	1595824	67	0	0	0	145	153	135	2	0	0	132	222	252	59	90	1	1	0	0	0	0.023	0	0	-0.008
68	WBGene00016717	math-22	II	+	1905613	1906209	1905613	1905894	1905957	1906209	68	1	34	28	31	18	16	8	7	3	1	1	0	112	135	1	1	0.037	0.695	0.678	0.906	0.894	1	-0.463
71	WBGene00020315	T07E3.4	III	+	6898015	6898343	6898015	6898116	6898165	6898343	71	0	5	2	287	244	233	1	4	0	151	90	144	43	94	1	1	0	0.043	0.018	0.014	0.089	0	-0.014
74	WBGene00006650	tts-1	X	-	1504130	1504841	1504130	1504422	1504474	1504841	74	32	92	87	3505	4786	4778	72	30	65	2839	1341	2670	90	135	1	1	0.014	0.028	0.027	0.037	0.032	0.035	-0.012
75	WBGene00022314	Y77E11A.14	IV	+	1406566	1406806	1406566	1406608	1406659	1406806	75	0	0	1	38	29	18	0	0	1	60	19	44	44	35	1	1	0	0	0.042	0	0	0.018	0.008
77	WBGene00009584	drap-1	V	+	9731958	9732756	9731958	9732237	9732514	9732756	77	32	18	16	289	213	243	12	11	31	151	131	169	398	135	1	1	0.036	0.028	0.022	0.026	0.028	0.059	-0.009
78	WBGene00008852	ubql-1	I	+	7022347	7022655	7022347	7022446	7022500	7022655	78	392	367	344	22	20	2	239	192	292	7	5	13	51	92	1	1	0.97	0.971	0.997	0.984	0.986	0.976	-0.003
7	WBGene00045461	C25F9.14	V	+	19436667	19436939	19436667	19436776	19436836	19436939	7	31	22	25	0	2	1	22	7	27	6	0	2	34	63	1	1	1	0.953	0.979	0.872	1	0.962	0.033
86	WBGene00000079	adr-1	I	+	7774132	7774595	7774132	7774270	7774397	7774595	86	0	0	2	213	204	206	0	0	0	99	190	289	236	131	1	1	0	0	0.005	0	0	0	0.002
88	WBGene00018316	F41H10.3	IV	+	5373666	5374147	5373666	5373860	5373910	5374147	88	111	73	70	6	0	8	108	115	117	3	13	0	86	135	1	1	0.967	1	0.932	0.983	0.933	1	-0.006
89	WBGene00020022	R12C12.1	II	+	6052459	6052953	6052459	6052687	6052734	6052953	89	0	9	1	304	280	236	1	4	10	750	813	859	80	135	1	1	0	0.051	0.007	0.002	0.008	0.019	0.01
90	WBGene00015540	sams-4	IV	-	5845481	5846038	5845481	5845604	5845977	5846038	90	49	42	49	225	243	290	23	28	50	232	271	221	394	35	1	1	0.019	0.015	0.015	0.009	0.009	0.02	0.004
91	WBGene00019182	H10E21.1	III	+	16520	16938	16520	16624	16797	16938	91	0	0	8	82	82	83	0	0	2	135	117	75	255	96	1	1	0	0	0.035	0	0	0.01	0.008
92	WBGene00014965	Y106G6D.5	I	-	10121037	10121307	10121037	10121208	10121263	10121307	92	5	16	21	0	2	0	15	29	49	0	1	2	48	37	1	1	1	0.86	1	1	0.957	0.95	-0.016
93	WBGene00018328	F42A6.6	IV	-	3336545	3336854	3336545	3336640	3336688	3336854	93	0	0	0	140	62	102	0	0	3	98	74	87	41	88	1	1	0	0	0	0	0	0.069	-0.023
94	WBGene00006986	zip-1	III	+	12336906	12337205	12336906	12336992	12337043	12337205	94	0	11	5	34	26	47	0	1	4	30	14	36	44	79	0.698645	1	0	0.432	0.16	0	0.114	0.166	0.104
97	WBGene00007088	B0001.3	IV	-	12144885	12145283	12144885	12145100	12145148	12145283	97	0	2	0	65	104	78	3	2	2	62	64	117	75	128	1	1	0	0.032	0	0.076	0.051	0.028	-0.041
98	WBGene00001184	egl-15	X	+	11022379	11023045	11022379	11022461	11022952	11023045	98	0	12	0	20	38	22	0	12	0	18	19	18	503	26	1	1	0	0.016	0	0	0.032	0	-0.005

## Sheet: SE
ID	GeneID	geneSymbol	chr	strand	longExonStart_0base	longExonEnd	shortES	shortEE	flankingES	flankingEE	ID	IC_SAMPLE_1			SC_SAMPLE_1			IC_SAMPLE_2			SC_SAMPLE_2			IncFormLen	SkipFormLen	PValue	FDR	IncLevel1			IncLevel2			IncLevelDifference
401	WBGene00004336	ret-1	V	-	14836336	14836417	14833758	14834572	14838081	14838372	401	297	242	269	129	121	145	62	53	93	81	70	124	148	135	5.50115e-199	1.30322e-195	0.677	0.646	0.629	0.411	0.409	0.406	0.242
1913	WBGene00009431	dct-17	V	-	13728471	13728651	13727760	13727920	13728699	13728862	1913	881	1215	1218	153	257	263	89	83	111	55	37	46	301	135	4.33722e-139	5.13744e-136	0.721	0.68	0.675	0.421	0.502	0.52	0.211
2140	WBGene00003787	npp-1	IV	+	9859597	9859867	9858821	9858926	9860105	9860287	2140	10	11	7	99	106	81	48	73	23	71	87	86	354	98	1.37343e-118	1.08455e-115	0.027	0.028	0.023	0.158	0.189	0.069	-0.113
887	WBGene00003916	par-1	V	-	14114475	14114544	14114054	14114249	14115457	14115582	887	52	84	72	62	23	27	89	78	68	10	14	11	107	118	7.94588e-102	4.70595e-99	0.481	0.801	0.746	0.908	0.86	0.872	-0.204
1084	WBGene00006814	unc-82	IV	+	7443006	7443111	7442837	7442897	7443519	7443794	1084	15	24	35	0	4	4	12	25	14	21	12	5	114	53	9.02218e-94	4.27471e-91	1	0.736	0.803	0.21	0.492	0.566	0.424
845	WBGene00004161	pqn-80	III	+	12643710	12643800	12641819	12642314	12644470	12644596	845	71	45	73	41	18	21	76	66	89	5	5	14	150	119	7.47501e-90	2.95138e-87	0.579	0.665	0.734	0.923	0.913	0.835	-0.231
766	WBGene00013543	Y75B8A.6	III	-	12129027	12129090	12127056	12127201	12130145	12130339	766	103	63	57	14	74	46	15	19	22	54	55	75	112	135	1.07392e-84	3.63444e-82	0.899	0.506	0.599	0.251	0.294	0.261	0.399
1564	WBGene00004053	pme-5	V	-	1281506	1281620	1279092	1281387	1281697	1283409	1564	159	85	50	90	42	42	23	39	72	31	65	87	214	135	8.66337e-80	2.56544e-77	0.527	0.561	0.429	0.319	0.275	0.343	0.193
644	WBGene00012909	spds-1	II	+	12809275	12809431	12808405	12808620	12809685	12809831	644	51	59	28	193	87	101	30	35	21	590	493	581	277	135	7.36584e-79	1.93885e-76	0.114	0.248	0.119	0.024	0.033	0.017	0.136
295	WBGene00018897	F55F8.9	I	-	5671840	5671948	5670949	5671250	5672052	5672194	295	8	27	24	122	153	110	57	67	41	95	141	131	202	135	8.20584e-76	1.94396e-73	0.042	0.105	0.127	0.286	0.241	0.173	-0.142
1961	WBGene00021545	Y43H11AL.1	II	-	226613	226774	223703	223797	227935	228054	1961	88	114	156	27	45	35	108	73	87	70	64	42	211	64	6.70551e-71	1.44412e-68	0.497	0.435	0.575	0.319	0.257	0.386	0.182
453	WBGene00012814	Y43F8B.3	V	+	19504839	19505253	19503997	19504104	19506370	19506563	453	90	22	47	0	0	8	19	39	28	23	11	3	500	100	4.34363e-67	8.57505e-65	1	1	0.54	0.142	0.415	0.651	0.444
214	WBGene00001560	gei-3	X	-	12811904	12812006	12811582	12811854	12812456	12812571	214	46	55	32	34	20	15	20	35	45	11	59	79	163	108	4.15846e-61	7.57799e-59	0.473	0.646	0.586	0.546	0.282	0.274	0.201
832	WBGene00016006	fln-2	X	+	9416754	9416847	9416288	9416488	9416923	9418554	832	101	28	57	0	0	4	44	125	206	0	19	48	172	135	1.89815e-55	3.21194e-53	1	1	0.918	1	0.838	0.771	0.103
524	WBGene00006788	unc-53	II	-	11060196	11060217	11058602	11060064	11060262	11060400	524	0	1	1	53	77	49	0	8	17	45	55	83	24	131	3.17582e-55	5.01567e-53	0	0.066	0.1	0	0.443	0.528	-0.268
2564	WBGene00006444	shn-1	II	-	11385777	11385931	11384584	11385154	11386068	11386216	2564	130	112	132	75	83	46	149	131	101	37	26	42	275	135	1.05013e-51	1.55485e-49	0.46	0.398	0.585	0.664	0.712	0.541	-0.158
1327	WBGene00001177	egl-8	V	+	28381	28699	26193	26380	29335	29515	1327	387	237	177	80	64	52	165	167	207	48	87	112	439	135	8.93269e-51	1.2448e-48	0.598	0.532	0.511	0.514	0.371	0.362	0.131
2021	WBGene00012186	mlt-11	V	+	20667715	20668102	20667514	20667642	20668172	20668710	2021	568	291	220	102	36	42	221	630	1912	15	75	155	494	121	3.0674e-45	4.03704e-43	0.577	0.664	0.562	0.783	0.673	0.751	-0.135
2274	WBGene00011738	T12G3.2	IV	-	12039389	12039461	12038990	12039332	12039509	12039765	2274	244	163	185	98	67	57	125	140	193	100	113	94	130	135	1.71153e-44	2.13401e-42	0.721	0.716	0.771	0.565	0.563	0.681	0.133
456	WBGene00012814	Y43F8B.3	V	+	19505894	19506059	19503997	19504104	19506370	19506563	456	84	56	78	0	0	8	51	48	142	23	11	3	251	100	2.48501e-44	2.94349e-42	1	1	0.795	0.469	0.635	0.95	0.247
1005	WBGene00015418	pac-1	III	+	8502619	8502841	8498473	8498559	8507629	8507734	1005	106	142	124	0	1	2	77	104	183	8	6	8	250	42	4.04387e-42	4.56187e-40	1	0.96	0.912	0.618	0.744	0.794	0.239
1119	WBGene00020131	gcy-28	I	+	4501783	4501822	4500649	4500922	4502569	4502899	1119	53	46	47	287	157	193	31	18	31	169	205	328	64	135	9.25921e-41	9.97049e-39	0.28	0.382	0.339	0.279	0.156	0.166	0.133
596	WBGene00009500	F36H2.3	I	-	9256519	9256729	9256177	9256451	9256921	9257134	596	192	107	130	19	24	33	96	137	221	12	8	13	331	135	1.13475e-40	1.16879e-38	0.805	0.645	0.616	0.765	0.875	0.874	-0.149
1	WBGene00007886	ethe-1	IV	-	9507725	9507923	9507336	9507562	9508659	9508777	1	211	130	187	34	0	0	157	82	83	0	0	0	295	111	2.80684e-39	2.77059e-37	0.7	1	1	1	1	1	-0.1
73	WBGene00012033	T26C5.3	II	+	9243517	9243729	9242303	9242370	9243902	9244105	73	392	372	235	86	67	90	366	356	476	42	45	74	258	60	5.41286e-39	5.12923e-37	0.515	0.564	0.378	0.67	0.648	0.599	-0.153
1869	WBGene00012710	Y39C12A.9	IV	-	12258495	12258735	12257598	12258036	12259050	12259192	1869	36	53	72	0	0	11	63	66	76	0	0	0	361	135	3.09984e-36	2.82443e-34	1	1	0.71	1	1	1	-0.097
2102	WBGene00017775	F25B5.3	III	+	5950283	5950338	5950133	5950209	5952040	5952860	2102	7	0	4	50	28	39	0	8	0	241	235	230	48	69	2.47805e-33	2.17426e-31	0.168	0	0.128	0	0.047	0	0.083
253	WBGene00007938	C34F6.1	X	-	11195570	11195903	11195341	11195509	11196154	11196308	253	262	316	261	0	14	27	285	358	544	0	0	12	454	135	5.61686e-33	4.75227e-31	1	0.87	0.742	1	1	0.931	-0.106
53	WBGene00009888	F49E2.5	X	+	9555798	9556353	9554902	9555325	9556627	9556717	53	1064	533	496	0	45	43	454	497	701	36	43	59	624	83	1.27682e-31	1.04303e-29	1	0.612	0.605	0.627	0.606	0.612	0.124
206	WBGene00006342	sup-37	V	+	8789461	8789569	8788199	8788678	8789840	8789919	206	66	30	52	0	0	0	19	27	32	0	5	1	139	72	3.46877e-27	2.73918e-25	1	1	1	1	0.737	0.943	0.107
612	WBGene00009098	ehbp-1	V	+	9553781	9553841	9553359	9553525	9553934	9553996	612	0	2	5	8	5	16	10	4	13	13	4	12	53	55	4.67479e-26	3.57244e-24	0	0.293	0.245	0.444	0.509	0.529	-0.315
175	WBGene00004373	rme-1	V	+	6216479	6216494	6216284	6216418	6216788	6217050	175	33	40	37	1401	1078	1273	48	62	48	1164	997	1042	8	127	7.32749e-26	5.42463e-24	0.272	0.371	0.316	0.396	0.497	0.422	-0.119
2596	WBGene00021352	Y37E3.11	I	+	2081955	2081976	2081112	2081309	2082813	2083029	2596	53	22	23	145	138	128	10	9	20	359	259	251	28	135	8.31873e-26	5.97184e-24	0.638	0.435	0.464	0.118	0.143	0.278	0.333
652	WBGene00001565	gei-8	III	-	8114524	8114773	8113823	8114090	8115178	8115310	652	86	63	40	44	55	52	73	84	145	44	37	57	360	125	4.10626e-25	2.8611e-23	0.404	0.285	0.211	0.366	0.441	0.469	-0.125
1206	WBGene00021497	Y40C5A.4	IV	-	7349755	7349809	7349340	7349476	7349894	7350044	1206	19	16	7	24	9	13	5	6	2	17	14	9	88	129	5.72053e-25	3.87198e-23	0.537	0.723	0.441	0.301	0.386	0.246	0.256
408	WBGene00004254	pxf-1	IV	-	10165964	10166120	10165394	10165533	10166467	10166704	408	121	110	114	27	17	22	153	186	152	21	10	14	274	132	1.55322e-24	1.0221e-22	0.683	0.757	0.714	0.778	0.9	0.839	-0.121
973	WBGene00008546	F07A11.2	II	-	11594593	11594632	11594431	11594464	11594706	11595408	973	200	219	145	58	36	52	62	77	80	59	70	42	32	26	2.13951e-24	1.36987e-22	0.737	0.832	0.694	0.461	0.472	0.607	0.241
1390	WBGene00007366	C06B3.7	V	+	13910931	13911243	13910532	13910873	13911291	13911524	1390	36	76	116	0	0	0	13	8	3	0	2	1	433	135	3.13858e-24	1.95666e-22	1	1	1	1	0.555	0.483	0.321
732	WBGene00013976	nhr-33	X	+	11319796	11319881	11319492	11319612	11320013	11320122	732	1	13	16	0	14	8	15	12	6	1	0	2	101	80	5.36585e-24	3.25941e-22	1	0.424	0.613	0.922	1	0.704	-0.196
1649	WBGene00010987	R03C1.1	II	-	14908277	14908628	14908080	14908134	14909127	14909232	1649	105	85	67	18	5	4	90	90	50	5	3	1	347	10	1.0151e-23	6.01194e-22	0.144	0.329	0.326	0.342	0.464	0.59	-0.199
1604	WBGene00007520	C11E4.6	X	+	9614520	9614691	9613577	9614098	9614761	9614984	1604	92	87	131	10	4	8	93	157	153	2	1	2	292	135	2.69735e-22	1.55854e-20	0.81	0.91	0.883	0.956	0.986	0.973	-0.104
2503	WBGene00044065	tag-229	I	-	13804910	13805068	13803632	13803796	13806683	13806790	2503	413	285	259	0	0	1	303	225	222	10	9	11	244	100	4.72802e-22	2.66683e-20	1	1	0.991	0.925	0.911	0.892	0.088
2322	WBGene00016735	fhod-1	I	-	5062124	5062598	5061851	5061998	5063150	5063323	2322	520	422	301	29	49	19	368	356	500	31	71	60	595	135	7.70478e-22	4.2448e-20	0.803	0.661	0.782	0.729	0.532	0.654	0.11
59	WBGene00009888	F49E2.5	X	+	9555415	9555577	9554902	9555325	9556627	9556717	59	236	163	163	0	45	43	122	165	230	36	43	59	231	83	9.03306e-22	4.86348e-20	1	0.565	0.577	0.549	0.58	0.583	0.143
2511	WBGene00013695	epg-8	I	-	9933531	9933697	9933089	9933488	9934152	9934249	2511	183	186	282	0	0	0	246	214	158	15	3	16	242	90	2.84079e-20	1.49552e-18	1	1	1	0.859	0.964	0.786	0.13
1419	WBGene00003969	pef-1	III	-	925380	925575	925016	925144	926198	926314	1419	0	15	7	25	11	21	20	5	14	15	12	11	276	95	3.37364e-20	1.73742e-18	0	0.319	0.103	0.315	0.125	0.305	-0.108
2457	WBGene00009065	F22G12.5	I	+	13172158	13172274	13171598	13171769	13172464	13172624	2457	17	48	39	21	0	0	37	56	63	4	2	0	218	135	5.21466e-19	2.62841e-17	0.334	1	1	0.851	0.945	1	-0.154
1106	WBGene00012326	W07E11.1	X	+	10098797	10098827	10097930	10098093	10099065	10099160	1106	16	17	9	91	23	29	3	21	20	18	8	43	23	88	1.9883e-18	9.8131e-17	0.402	0.739	0.543	0.389	0.909	0.64	-0.085
659	WBGene00001488	frm-1	I	-	14880014	14880131	14878892	14878993	14880609	14880846	659	429	320	378	24	32	50	303	214	552	68	43	63	179	94	7.66753e-18	3.70702e-16	0.904	0.84	0.799	0.701	0.723	0.821	0.099
613	WBGene00009098	ehbp-1	V	+	9553625	9553703	9553359	9553525	9553781	9553841	613	65	48	72	0	0	5	80	54	71	10	4	13	71	53	8.97953e-17	4.2545e-15	1	1	0.915	0.857	0.91	0.803	0.115
1587	WBGene00003918	par-3	III	+	5674016	5674189	5673118	5673380	5674720	5674896	1587	173	127	101	75	145	139	87	87	94	149	157	203	294	135	2.06606e-16	9.59707e-15	0.514	0.287	0.25	0.211	0.203	0.175	0.154
1570	WBGene00000383	cdc-14	II	-	5591443	5591485	5590792	5590984	5591574	5592837	1570	20	40	40	113	103	133	19	35	25	171	136	163	70	135	9.72899e-16	4.4323e-14	0.254	0.428	0.367	0.176	0.332	0.228	0.104
1088	WBGene00006814	unc-82	IV	+	7443051	7443111	7442837	7442897	7443519	7443794	1088	15	24	35	0	4	4	12	25	22	21	12	5	53	53	1.04397e-15	4.66637e-14	1	0.857	0.897	0.364	0.676	0.815	0.3
977	WBGene00013232	faah-4	III	-	11906692	11906788	11906426	11906619	11906868	11906909	977	26	32	36	100	64	66	39	54	76	65	63	94	89	34	1.5965e-14	7.0039e-13	0.09	0.16	0.172	0.186	0.247	0.236	-0.082
1314	WBGene00003476	mtm-3	III	-	3791279	3791614	3789983	3790838	3792058	3792816	1314	169	125	123	415	366	352	267	309	238	210	260	323	456	135	2.1448e-14	9.23823e-13	0.108	0.092	0.094	0.273	0.26	0.179	-0.139
778	WBGene00003612	nhr-13	V	+	2196419	2196514	2196170	2196319	2196666	2196826	778	0	5	15	25	9	8	15	26	8	20	0	0	176	135	6.50978e-14	2.75387e-12	0	0.299	0.59	0.365	1	1	-0.492
972	WBGene00018037	chtl-1	X	-	5359674	5359947	5359366	5359534	5363446	5363504	972	94	80	34	0	5	7	71	61	35	9	8	6	310	51	9.46132e-14	3.93226e-12	1	0.725	0.444	0.565	0.556	0.49	0.186
2390	WBGene00006787	unc-52	II	-	14663344	14664211	14662832	14663105	14664631	14664977	2390	3122	2126	1814	726	339	254	2217	2581	3658	381	645	1221	988	135	1.59596e-13	6.51869e-12	0.37	0.461	0.494	0.443	0.353	0.29	0.08
1383	WBGene00004207	ptb-1	II	+	10688476	10688510	10687897	10688040	10688757	10688850	1383	19	29	28	11	18	7	15	26	22	1	0	6	27	86	2.99238e-13	1.20152e-11	0.846	0.837	0.927	0.979	1	0.921	-0.097
2505	WBGene00044065	tag-229	I	-	13805857	13805985	13803632	13803796	13806683	13806790	2505	392	360	351	0	0	1	311	263	234	10	9	11	207	100	5.1657e-13	2.03959e-11	1	1	0.994	0.938	0.934	0.911	0.07
2648	WBGene00008998	ncs-4	X	+	10179990	10180055	10179795	10179943	10180459	10180659	2648	45	18	38	0	0	0	29	19	26	0	9	0	116	135	6.10065e-13	2.36925e-11	1	1	1	1	0.711	1	0.096
2714	WBGene00022079	Y69A2AR.8	IV	+	2596314	2596366	2595998	2596262	2596456	2596786	2714	15	21	30	45	23	19	57	41	13	18	10	15	90	135	8.79935e-13	3.36221e-11	0.333	0.578	0.703	0.826	0.86	0.565	-0.212
522	WBGene00006788	unc-53	II	-	11061248	11061461	11061064	11061147	11061612	11061735	522	42	6	3	22	7	14	5	0	2	26	20	21	256	57	1.11498e-12	4.19267e-11	0.298	0.16	0.046	0.041	0	0.021	0.147
2330	WBGene00045480	F14F3.5	X	-	10528336	10528426	10528001	10528123	10528986	10529251	2330	0	2	5	25	24	30	1	3	10	23	16	8	146	115	1.23215e-12	4.56088e-11	0	0.062	0.116	0.033	0.129	0.496	-0.16
1305	WBGene00045419	lsy-12	V	-	9853370	9853505	9852544	9852730	9853640	9853741	1305	157	138	175	24	31	35	171	247	247	3	12	20	215	94	4.30745e-11	1.5699e-09	0.741	0.661	0.686	0.961	0.9	0.844	-0.206
291	WBGene00000542	clp-1	III	+	7982463	7982538	7981364	7981488	7982730	7982859	291	14	28	18	27	27	3	1	7	20	5	4	8	105	104	5.75393e-11	2.06531e-09	0.339	0.507	0.856	0.165	0.634	0.712	0.064
2037	WBGene00004780	ser-7	X	+	2681805	2681844	2680811	2680949	2682107	2682361	2037	0	0	2	9	4	5	3	1	0	0	0	6	60	131	1.34023e-10	4.73881e-09	0	0	0.466	1	1	0	-0.511
377	WBGene00012365	W09G3.1	I	-	13829212	13830190	13828734	13828805	13831738	13831976	377	116	200	121	0	2	4	130	63	85	5	3	2	1028	64	1.92686e-10	6.71283e-09	1	0.862	0.653	0.618	0.567	0.726	0.201
1083	WBGene00006814	unc-82	IV	+	7437937	7438054	7437665	7437859	7438187	7438323	1083	147	102	122	36	55	72	65	98	155	83	86	64	214	129	3.67155e-10	1.26057e-08	0.711	0.528	0.505	0.321	0.407	0.593	0.141
1912	WBGene00009431	dct-17	V	-	13727985	13728651	13727760	13727920	13728699	13728862	1912	882	1381	1334	153	257	263	99	85	89	55	37	46	787	135	4.84197e-10	1.63866e-08	0.497	0.48	0.465	0.236	0.283	0.249	0.225
391	WBGene00010832	M02G9.3	II	+	10318573	10318740	10318294	10318354	10318961	10319280	391	36	45	88	0	0	8	137	99	71	0	0	0	206	53	5.72727e-10	1.91097e-08	1	1	0.739	1	1	1	-0.087
1231	WBGene00006803	unc-70	V	+	6889413	6889464	6889186	6889310	6889598	6889682	1231	23	20	16	32	19	39	11	12	9	25	27	32	26	59	8.11761e-10	2.67092e-08	0.62	0.705	0.482	0.5	0.502	0.39	0.138
650	WBGene00000239	bas-1	III	+	5613144	5613171	5612550	5613018	5613383	5613593	650	19	6	10	137	132	114	13	0	11	225	186	189	40	135	9.49893e-10	3.0826e-08	0.319	0.133	0.228	0.163	0	0.164	0.118
728	WBGene00006820	unc-89	I	+	4062674	4064834	4062303	4062460	4064919	4070984	728	192	90	130	35	0	0	232	290	1074	0	0	7	2281	135	1.23976e-09	3.9689e-08	0.245	1	1	1	1	0.901	-0.219
2565	WBGene00004829	sli-1	X	-	725540	725591	725138	725267	725706	725781	2565	4	10	13	57	12	11	8	16	16	9	23	24	31	55	4.16764e-09	1.31642e-07	0.111	0.597	0.677	0.612	0.552	0.542	-0.107
1623	WBGene00000762	coq-2	III	+	6937599	6937770	6937388	6937474	6938411	6938545	1623	19	32	32	87	68	48	50	35	41	54	53	59	228	71	7.52656e-09	2.34611e-07	0.064	0.128	0.172	0.224	0.171	0.178	-0.07
2010	WBGene00004128	pqn-41	III	+	1933197	1933302	1931961	1932374	1934183	1934523	2010	63	75	62	89	94	130	41	44	27	88	71	115	196	135	1.09991e-08	3.38402e-07	0.328	0.355	0.247	0.243	0.299	0.139	0.083
2736	WBGene00019326	K02F3.2	III	+	847690	847714	847044	847270	848340	848502	2736	38	23	29	336	197	176	54	74	84	191	148	282	34	135	4.76265e-08	1.4465e-06	0.31	0.317	0.395	0.529	0.665	0.542	-0.238
2377	WBGene00003407	mrp-1	X	-	579515	579653	579309	579387	581629	581784	2377	0	13	5	10	0	19	2	0	10	0	3	4	198	71	8.65101e-08	2.59421e-06	0	1	0.086	1	0	0.473	-0.129
1200	WBGene00011352	rskn-1	I	-	8578786	8578903	8577057	8577174	8580002	8580107	1200	86	49	34	25	15	23	104	166	213	15	6	19	158	73	1.02696e-07	3.0411e-06	0.614	0.601	0.406	0.762	0.927	0.838	-0.302
983	WBGene00022500	lfi-1	X	+	4984479	4984569	4984077	4984205	4984774	4984901	983	0	0	2	22	10	5	3	35	24	6	20	33	137	106	1.43528e-07	4.19774e-06	0	0	0.236	0.279	0.575	0.36	-0.326
1588	WBGene00003918	par-3	III	+	5672220	5672367	5670731	5671847	5672471	5672694	1588	383	343	319	15	15	6	254	359	412	18	47	18	270	135	1.64677e-07	4.75755e-06	0.927	0.92	0.964	0.876	0.792	0.92	0.074
1721	WBGene00009507	mus-101	I	-	10484736	10484868	10484549	10484686	10484919	10484969	1721	247	117	115	14	0	0	91	137	194	0	0	0	153	38	1.84124e-07	5.2553e-06	0.814	1	1	1	1	1	-0.062
516	WBGene00015207	B0495.8	II	-	7707136	7707193	7706780	7706873	7707258	7707353	516	21	4	2	22	41	41	1	0	4	72	58	64	4	39	1.94765e-07	5.49285e-06	0.903	0.488	0.322	0.119	0	0.379	0.405
111	WBGene00014669	C06G8.3	IV	+	10800375	10800453	10800159	10800242	10801018	10801250	111	43	33	37	25	47	27	55	73	83	18	23	11	83	76	2.74255e-07	7.64365e-06	0.612	0.391	0.557	0.737	0.744	0.874	-0.265
675	WBGene00006595	top-1	I	+	13293528	13293744	13292513	13293024	13294234	13295716	675	248	300	193	324	269	193	463	569	663	202	220	445	337	135	2.83405e-07	7.80683e-06	0.235	0.309	0.286	0.479	0.509	0.374	-0.177
2020	WBGene00012186	mlt-11	V	+	20671458	20673036	20671016	20671271	20673146	20674559	2020	4005	1891	1789	145	152	134	2068	3033	6962	80	142	305	1699	135	5.2286e-07	1.42374e-05	0.687	0.497	0.515	0.673	0.629	0.645	-0.083
373	WBGene00006742	unc-2	X	-	2716564	2716656	2716163	2716369	2716914	2717003	373	0	0	6	30	17	20	0	0	0	14	32	53	117	82	6.47722e-07	1.7437e-05	0	0	0.174	0	0	0	0.058
771	WBGene00000079	adr-1	I	+	7774397	7774595	7774132	7774270	7774642	7774743	771	604	393	357	23	17	26	225	367	555	26	48	62	274	90	8.836e-07	2.35197e-05	0.896	0.884	0.819	0.74	0.715	0.746	0.133
56	WBGene00009888	F49E2.5	X	+	9555798	9556353	9553936	9554158	9556627	9556717	56	1072	533	507	0	0	0	473	497	701	0	0	32	624	83	9.0926e-07	2.39337e-05	1	1	1	1	1	0.744	0.085
630	WBGene00020490	tmc-1	X	+	1174885	1175053	1174510	1174607	1175168	1175286	630	23	20	24	22	24	31	12	28	42	20	17	19	220	66	9.87628e-07	2.57109e-05	0.239	0.2	0.188	0.153	0.331	0.399	-0.085
2439	WBGene00001587	ggr-2	X	+	6080474	6080558	6080025	6080156	6080890	6081077	2439	17	8	17	0	1	7	15	0	8	0	1	10	143	124	1.07247e-06	2.76161e-05	1	0.874	0.678	1	0	0.41	0.381
2520	WBGene00018364	F42G9.6	III	-	780977	781055	780505	780858	781623	781787	2520	55	36	42	85	62	75	91	76	82	79	102	98	142	135	1.14524e-06	2.91729e-05	0.381	0.356	0.347	0.523	0.415	0.443	-0.099
1790	WBGene00017028	dex-1	III	+	5533876	5534011	5533523	5533768	5534865	5534975	1790	46	115	94	23	16	8	70	97	125	23	1	8	224	103	1.321e-06	3.3292e-05	0.479	0.768	0.844	0.583	0.978	0.878	-0.116
1761	WBGene00017063	D2092.1	I	-	6632341	6632377	6632031	6632281	6632624	6632791	1761	2	6	23	53	17	46	20	6	2	20	6	35	58	135	1.39527e-06	3.47936e-05	0.081	0.451	0.538	0.699	0.699	0.117	-0.148
1591	WBGene00010774	K11E4.2	X	+	13718073	13718226	13717589	13717728	13718617	13718785	1591	2	8	30	19	11	8	83	44	29	21	22	0	271	132	3.46558e-06	8.55204e-05	0.049	0.262	0.646	0.658	0.493	1	-0.398
442	WBGene00019697	M01B12.4	I	-	3075135	3075267	3072865	3072972	3076563	3077014	442	74	164	150	153	103	102	153	215	263	140	133	92	215	100	5.54699e-06	0.000134887	0.184	0.425	0.406	0.337	0.429	0.571	-0.107
466	WBGene00000410	cdk-9	I	+	11324871	11324919	11323526	11323581	11325746	11325938	466	37	67	78	0	7	0	69	49	43	16	17	14	41	48	5.57997e-06	0.000134887	1	0.918	1	0.835	0.771	0.782	0.177
292	WBGene00000542	clp-1	III	+	7981672	7981810	7981364	7981488	7982730	7982859	292	116	138	114	27	27	3	96	107	191	5	4	8	231	104	8.06449e-06	0.000192978	0.659	0.697	0.945	0.896	0.923	0.915	-0.144
2512	WBGene00013695	epg-8	I	-	9933861	9933997	9933531	9933697	9934152	9934290	2512	228	180	198	87	58	103	105	121	67	119	97	52	254	131	9.46561e-06	0.00022424	0.575	0.615	0.498	0.313	0.391	0.399	0.195
523	WBGene00006788	unc-53	II	-	11061248	11061461	11061064	11061147	11061841	11062176	523	32	2	2	0	18	6	4	0	1	8	2	14	275	76	1.1439e-05	0.000268307	1	0.03	0.084	0.121	0	0.019	0.325
2131	WBGene00006941	wnk-1	IV	+	9209093	9209576	9208084	9208516	9210363	9210416	2131	1284	1223	1001	56	29	48	780	883	1201	27	12	33	515	46	1.15658e-05	0.000268621	0.672	0.79	0.651	0.721	0.868	0.765	-0.08
433	WBGene00021678	Y48G1C.5	I	-	57256	57625	56871	57053	59044	60236	433	78	59	71	0	9	8	161	120	144	8	3	0	490	135	1.70685e-05	0.000392575	1	0.644	0.71	0.847	0.917	1	-0.137
412	WBGene00008376	D1054.9	V	-	10786915	10786963	10786599	10786650	10787058	10787206	412	0	0	0	74	27	40	4	1	15	23	18	31	41	44	2.26767e-05	0.000516548	0	0	0	0.157	0.056	0.342	-0.185
812	WBGene00006986	zip-1	III	+	12337251	12337351	12337043	12337205	12340866	12340956	812	45	54	68	0	0	0	57	36	53	0	0	7	134	83	3.09526e-05	0.000698349	1	1	1	1	1	0.824	0.059
1249	WBGene00020496	spat-3	X	-	4598613	4598667	4598009	4598479	4598749	4598922	1249	30	10	11	46	32	23	20	5	10	34	30	45	94	135	3.26504e-05	0.000729705	0.484	0.31	0.407	0.458	0.193	0.242	0.103
1946	WBGene00010796	M01A8.2	III	-	9267415	9267619	9266123	9266198	9267823	9267933	1946	36	50	35	0	4	3	27	40	45	0	6	17	226	36	4.06964e-05	0.000901027	1	0.666	0.65	1	0.515	0.297	0.168
2478	WBGene00017968	F32A5.2	II	+	7247334	7247649	7246823	7247246	7247811	7247936	2478	126	265	249	10	0	0	159	215	320	13	17	20	419	118	5.28293e-05	0.00115882	0.78	1	1	0.775	0.781	0.818	0.135
1159	WBGene00004155	pqn-73	II	+	8542076	8542175	8541900	8542005	8542258	8542500	1159	1	1	0	0	6	6	4	1	6	0	1	16	147	98	7.04784e-05	0.00153177	1	0.1	0	1	0.4	0.2	-0.167
744	WBGene00017447	F14B8.5	X	-	6927816	6927924	6927557	6927660	6928506	6928704	744	243	254	219	14	37	19	156	237	248	45	20	36	163	96	7.23924e-05	0.00155907	0.911	0.802	0.872	0.671	0.875	0.802	0.079
1093	WBGene00002123	inx-1	X	-	6946585	6946654	6945871	6945960	6947777	6947876	1093	0	0	0	75	43	52	0	3	2	40	39	37	28	39	8.09061e-05	0.00172673	0	0	0	0	0.097	0.07	-0.056
2487	WBGene00000170	aqp-2	II	-	9259589	9259617	9259059	9259384	9259670	9259829	2487	188	190	264	658	596	510	139	86	91	458	283	414	42	135	0.000103375	0.00217286	0.479	0.506	0.625	0.494	0.494	0.414	0.069
2563	WBGene00006444	shn-1	II	-	11388262	11388352	11387779	11388102	11388609	11388882	2563	54	42	47	106	119	100	3	32	27	73	99	89	166	135	0.000104377	0.00217286	0.293	0.223	0.277	0.032	0.208	0.198	0.118
803	WBGene00002054	ifb-2	II	+	5752816	5752867	5752301	5752721	5753454	5753602	803	780	491	784	287	244	276	509	668	519	188	141	0	88	135	0.000104561	0.00217286	0.807	0.755	0.813	0.806	0.879	1	-0.103
2014	WBGene00008275	nstp-1	IV	+	8985399	8985502	8984994	8985108	8985542	8985683	2014	12	32	32	11	22	12	50	33	57	23	2	7	163	106	0.000108955	0.00224447	0.415	0.486	0.634	0.586	0.915	0.841	-0.269
2678	WBGene00016957	C55F2.1	IV	+	7893977	7894028	7893685	7893799	7894279	7894361	2678	4	0	2	55	15	18	0	0	1	137	85	111	16	47	0.000117777	0.0024053	0.176	0	0.246	0	0	0.026	0.132
1545	WBGene00016269	C30G4.4	X	-	17066475	17066553	17066011	17066141	17066687	17066848	1545	21	14	20	18	30	36	2	6	11	27	35	24	130	123	0.000152391	0.00308558	0.525	0.306	0.345	0.065	0.14	0.302	0.223
669	WBGene00003030	lin-45	IV	-	6747287	6747458	6746942	6747125	6748352	6748424	669	172	94	67	28	8	11	92	161	177	8	7	7	222	65	0.000227338	0.0045641	0.643	0.775	0.641	0.771	0.871	0.881	-0.155
823	WBGene00001178	egl-9	V	+	10474092	10474187	10473932	10474016	10474811	10475557	823	86	47	74	0	0	0	44	26	38	5	5	1	118	77	0.000255019	0.00507681	1	1	1	0.852	0.772	0.961	0.138
1838	WBGene00015378	C03B1.7	X	+	6344293	6344353	6343551	6343926	6344453	6344732	1838	0	0	8	5	21	16	0	5	0	17	24	30	106	135	0.00027893	0.00546103	0	0	0.389	0	0.21	0	0.06
1934	WBGene00004316	rbf-1	III	+	6699076	6699130	6698581	6698910	6699243	6699333	1934	0	8	5	10	18	20	1	6	3	4	0	11	47	83	0.000278726	0.00546103	0	0.44	0.306	0.306	1	0.325	-0.295
2088	WBGene00007257	C01H6.8	I	+	7228350	7228548	7228000	7228066	7228828	7229043	2088	70	247	335	27	1	6	313	275	278	18	8	1	243	59	0.000304672	0.00591224	0.386	0.984	0.931	0.809	0.893	0.985	-0.129
808	WBGene00220259	ZK418.13	III	-	7075132	7075310	7074249	7074829	7075673	7076029	808	27	61	68	30	12	30	75	67	95	14	12	10	299	135	0.000306968	0.00591224	0.289	0.697	0.506	0.707	0.716	0.811	-0.247
1578	WBGene00011195	sao-1	V	+	13964758	13964821	13964445	13964598	13964937	13965069	1578	212	128	158	147	146	159	51	46	72	107	111	92	102	125	0.000407485	0.00778494	0.639	0.518	0.549	0.369	0.337	0.49	0.17
1324	WBGene00001177	egl-8	V	+	29335	29515	26193	26380	30199	30297	1324	151	150	129	54	27	29	111	151	209	34	15	36	257	91	0.000501011	0.00949517	0.498	0.663	0.612	0.536	0.781	0.673	-0.072
1907	WBGene00017576	cdh-8	IV	+	354411	354606	353961	354326	354655	354826	1907	8	2	15	0	31	4	5	11	4	7	17	60	316	135	0.000506023	0.00951403	1	0.027	0.616	0.234	0.217	0.028	0.388
2625	WBGene00020251	camt-1	II	-	4492086	4492120	4491676	4491779	4492204	4492428	2625	0	3	2	122	133	172	12	8	3	77	64	104	27	96	0.000584748	0.0109076	0	0.074	0.04	0.357	0.308	0.093	-0.215
1476	WBGene00015735	pdfr-1	III	-	6636401	6636556	6636011	6636115	6638069	6638192	1476	19	79	64	13	0	0	54	53	87	0	0	0	219	78	0.000617269	0.0114243	0.342	1	1	1	1	1	-0.219
2723	WBGene00002992	lin-3	IV	+	11060827	11060950	11060537	11060619	11061067	11061156	2723	14	7	2	0	0	3	2	14	4	1	1	8	119	22	0.00100671	0.0184875	1	1	0.11	0.27	0.721	0.085	0.345
1012	WBGene00020453	fbxa-55	III	-	933838	934466	933463	933797	935954	936067	1012	137	75	74	0	21	17	47	48	82	8	3	1	720	106	0.00106435	0.0193957	1	0.345	0.391	0.464	0.702	0.924	-0.118
413	WBGene00008376	D1054.9	V	-	10786870	10786963	10786599	10786650	10787058	10787958	413	0	0	0	74	27	40	4	1	15	23	18	31	86	44	0.00111875	0.0202315	0	0	0	0.082	0.028	0.198	-0.103
2074	WBGene00003655	nhr-65	V	+	18844254	18844362	18843803	18844074	18845180	18845401	2074	24	34	27	4	13	7	21	14	36	32	8	14	202	135	0.00126287	0.0226647	0.8	0.636	0.72	0.305	0.539	0.632	0.227
2104	WBGene00004213	ptp-1	III	+	3594439	3594592	3594209	3594323	3604814	3604917	2104	63	61	67	5	7	5	47	42	64	0	1	1	207	68	0.00128533	0.0228943	0.805	0.741	0.815	1	0.932	0.955	-0.175
1211	WBGene00002192	kin-4	IV	+	11445639	11445908	11444784	11445570	11446326	11447065	1211	488	400	500	0	27	4	453	449	430	24	34	41	390	135	0.00135272	0.0239148	1	0.837	0.977	0.867	0.821	0.784	0.114
1109	WBGene00001328	epi-1	IV	+	10677673	10677769	10676702	10677602	10677932	10678066	1109	361	278	312	604	571	401	422	448	473	467	500	718	170	127	0.00146094	0.0256368	0.309	0.267	0.368	0.403	0.401	0.33	-0.063
87	WBGene00013686	Y105E8A.29	I	-	14587919	14588087	14587066	14587139	14589197	14589635	87	16	1	7	15	13	16	0	0	0	17	10	30	220	66	0.00148881	0.0259338	0.242	0.023	0.116	0	0	0	0.127
686	WBGene00010573	K04H4.2	III	-	9348923	9349070	9347793	9348259	9349169	9349373	686	264	180	144	231	227	280	222	216	208	353	385	408	270	135	0.00178192	0.0308129	0.364	0.284	0.205	0.239	0.219	0.203	0.064
95	WBGene00006752	unc-13	I	+	7442928	7443945	7435025	7435226	7444031	7444151	95	164	148	129	58	43	16	114	149	228	20	34	26	1116	113	0.00185997	0.0319295	0.223	0.258	0.449	0.366	0.307	0.47	-0.071
2471	WBGene00013228	Y56A3A.7	III	-	11936913	11937042	11934001	11934180	11938971	11939181	2471	157	92	86	0	9	11	106	64	76	10	7	13	244	135	0.00197447	0.0336512	1	0.85	0.812	0.854	0.835	0.764	0.07
395	WBGene00006958	wve-1	I	-	11925705	11925783	11925024	11925535	11927120	11927447	395	168	110	108	34	46	44	189	194	146	26	38	19	142	135	0.00207359	0.0350882	0.824	0.695	0.7	0.874	0.829	0.88	-0.121
2066	WBGene00004862	sma-9	X	+	10778909	10779007	10778742	10778863	10779060	10779176	2066	113	88	100	0	0	0	48	76	123	0	10	2	135	88	0.00298759	0.0501958	1	1	1	1	0.832	0.976	0.064
372	WBGene00006742	unc-2	X	-	2714633	2714687	2713275	2713396	2715091	2715179	372	4	1	9	10	11	9	2	5	1	7	18	5	26	60	0.00306804	0.0511844	0.48	0.173	0.698	0.397	0.391	0.316	0.082
2297	WBGene00003776	nmy-1	X	+	2910422	2910443	2910188	2910340	2911110	2911203	2297	28	1	7	157	122	95	6	10	11	191	250	502	14	86	0.00320569	0.0531068	0.523	0.048	0.312	0.162	0.197	0.119	0.135
1498	WBGene00012971	Y48A6B.10	III	+	11042951	11042990	11042092	11042259	11043049	11043175	1498	37	32	12	53	28	12	21	12	59	8	20	42	48	119	0.00389268	0.0640401	0.634	0.739	0.713	0.867	0.598	0.777	-0.052
1180	WBGene00020762	zer-1	III	-	882105	882212	881444	882058	883590	883722	1180	407	430	535	299	291	235	305	286	393	243	239	283	190	125	0.00396029	0.0647029	0.472	0.493	0.6	0.452	0.44	0.477	0.065
310	WBGene00003712	nhr-122	IV	+	1614472	1614547	1614049	1614135	1615065	1615582	310	96	44	56	0	0	0	23	19	28	0	6	0	80	79	0.0043976	0.0713555	1	1	1	1	0.758	1	0.081
848	WBGene00004051	pme-3	IV	+	8748217	8748271	8747765	8747936	8748630	8748853	848	65	63	61	33	39	33	36	40	56	54	39	46	94	135	0.00458533	0.0738955	0.739	0.699	0.726	0.489	0.596	0.636	0.148
166	WBGene00019237	H24G06.1	V	+	9457080	9457317	9456569	9456881	9457844	9458292	166	69	75	133	257	159	167	91	111	92	113	132	134	358	135	0.00469348	0.0751273	0.092	0.151	0.231	0.233	0.241	0.206	-0.069
1326	WBGene00001177	egl-8	V	+	23561	23645	23158	23294	23792	23896	1326	48	97	70	16	27	29	57	92	104	16	6	16	110	91	0.00476723	0.0757957	0.713	0.748	0.666	0.747	0.927	0.843	-0.13
1428	WBGene00021036	W05F2.4	I	-	3400264	3400372	3399723	3399844	3401332	3401381	1428	123	66	57	0	0	1	41	77	158	4	2	0	88	21	0.00486868	0.0768926	1	1	0.932	0.71	0.902	1	0.107
299	WBGene00020949	W02F12.4	V	-	6706047	6706155	6705103	6705292	6706197	6706440	299	104	113	97	119	60	65	121	147	120	54	61	56	202	135	0.00523939	0.0821995	0.369	0.557	0.499	0.6	0.617	0.589	-0.127
1814	WBGene00002223	klp-12	IV	-	11343391	11343565	11342899	11343036	11344364	11344547	1814	162	248	231	31	15	15	239	124	162	0	5	19	290	130	0.00528234	0.082328	0.701	0.881	0.873	1	0.917	0.793	-0.085
2288	WBGene00006831	unc-104	II	+	7005975	7006116	7004658	7004790	7006469	7006692	2288	57	72	69	12	9	10	34	115	76	21	7	26	258	125	0.00584904	0.0905645	0.697	0.795	0.77	0.44	0.888	0.586	0.116
1544	WBGene00001248	elp-1	V	-	20767897	20767978	20767739	20767837	20768349	20768695	1544	8	12	18	3	8	6	14	8	10	3	5	0	104	91	0.00595671	0.0916328	0.7	0.568	0.724	0.803	0.583	1	-0.131
1862	WBGene00007156	B0379.2	I	-	10071666	10071735	10071143	10071620	10071783	10071830	1862	37	25	49	0	0	0	60	37	15	13	2	0	62	40	0.00606393	0.0926803	1	1	1	0.749	0.923	1	0.109
5	WBGene00021439	ckr-2	III	-	2011043	2011111	2010634	2010743	2011260	2011431	5	9	5	3	2	11	7	1	2	1	9	16	11	89	102	0.00651327	0.0989099	0.838	0.343	0.329	0.113	0.125	0.094	0.393
2165	WBGene00013921	best-22	IV	+	12353013	12353055	12352167	12352311	12353143	12353295	2165	34	67	38	10	32	24	34	36	48	31	59	36	70	135	0.00680196	0.102636	0.868	0.802	0.753	0.679	0.541	0.72	0.161
2733	WBGene00008362	cfim-2	IV	+	8929815	8930048	8929147	8929253	8930215	8930315	2733	121	224	192	0	19	7	187	182	143	17	11	10	276	57	0.00705963	0.10585	1	0.709	0.85	0.694	0.774	0.747	0.115
1831	WBGene00011236	R11A8.1	IV	-	10356776	10356869	10355961	10356732	10356911	10357029	1831	31	33	22	0	2	0	31	59	50	1	9	2	148	111	0.00774783	0.115438	1	0.925	1	0.959	0.831	0.949	0.062
2232	WBGene00017838	F26G1.2	II	+	4763759	4763858	4763580	4763712	4763931	4764178	2232	22	29	16	61	122	140	10	0	2	78	74	66	174	125	0.00793473	0.117484	0.206	0.146	0.076	0.084	0	0.021	0.108
1307	WBGene00003825	ntl-2	II	-	4374547	4374698	4374367	4374494	4375228	4375348	1307	894	527	562	42	58	53	435	387	583	77	60	57	235	98	0.00819124	0.120528	0.899	0.791	0.816	0.702	0.729	0.81	0.088
29	WBGene00021440	Y39A3CL.1	III	+	1842869	1843103	1841753	1841910	1844372	1844523	29	209	294	281	0	15	15	301	259	287	28	56	7	355	135	0.00831833	0.120896	1	0.882	0.877	0.803	0.638	0.94	0.126
645	WBGene00006784	unc-49	III	+	10529337	10529373	10528676	10528836	10529431	10529554	645	11	10	15	43	9	16	11	6	11	11	6	4	39	116	0.00830993	0.120896	0.432	0.768	0.736	0.748	0.748	0.891	-0.15
16	WBGene00006767	unc-31	IV	+	12775091	12775127	12774261	12774435	12776125	12776283	16	21	3	11	9	2	12	4	3	26	8	44	14	58	135	0.008748	0.126366	0.845	0.777	0.681	0.538	0.137	0.812	0.272
755	WBGene00017771	F25B4.8	V	-	5690926	5690996	5690432	5690547	5691464	5691570	755	29	39	28	13	0	0	239	198	192	0	0	0	63	72	0.0102671	0.147411	0.718	1	1	1	1	1	-0.094
2380	WBGene00003407	mrp-1	X	-	580888	581044	579309	579387	581629	581784	2380	25	8	44	10	0	19	9	34	33	0	3	4	213	71	0.0113678	0.161259	0.455	1	0.436	1	0.791	0.733	-0.211
479	WBGene00003567	ncx-2	V	+	5308476	5308635	5308078	5308174	5308801	5308923	479	468	305	290	80	54	64	234	243	365	51	90	117	214	69	0.0113575	0.161259	0.654	0.646	0.594	0.597	0.465	0.501	0.11
405	WBGene00004254	pxf-1	IV	-	10165784	10165852	10165394	10165533	10165964	10166120	405	123	91	88	0	0	0	116	117	129	13	0	18	119	132	0.0119922	0.169104	1	1	1	0.908	1	0.888	0.068
1911	WBGene00009431	dct-17	V	-	13728591	13728651	13727760	13727920	13728699	13728862	1911	768	1065	1079	153	257	263	125	99	88	55	37	46	106	135	0.0122411	0.171593	0.865	0.841	0.839	0.743	0.773	0.709	0.107
788	WBGene00002978	lev-11	I	-	14622303	14622511	14621185	14621596	14622657	14622743	788	352	520	575	430	232	293	654	502	507	268	231	278	273	79	0.0126412	0.176158	0.192	0.393	0.362	0.414	0.386	0.345	-0.066
1631	WBGene00019535	K08D10.12	IV	+	4178735	4179009	4178462	4178556	4179262	4179534	1631	128	119	209	19	17	3	146	148	122	13	0	0	347	87	0.01287	0.178299	0.628	0.637	0.946	0.738	1	1	-0.176
172	WBGene00004348	rgs-5	III	+	5699536	5699635	5699209	5699416	5699786	5700259	172	28	63	90	0	0	0	79	85	57	11	0	0	184	135	0.0132641	0.182478	1	1	1	0.84	1	1	0.053
603	WBGene00009500	F36H2.3	I	-	9258238	9258448	9257890	9258103	9258781	9258996	603	65	75	84	9	5	9	90	139	173	0	0	10	331	135	0.0133257	0.182478	0.747	0.86	0.792	1	1	0.876	-0.159
2001	WBGene00044068	syd-9	X	+	7220176	7220227	7218108	7218605	7220972	7221099	2001	22	7	9	27	20	31	5	5	9	21	28	41	73	120	0.014128	0.192352	0.573	0.365	0.323	0.281	0.227	0.265	0.163
866	WBGene00021637	Y47G6A.7	I	+	3507089	3507164	3506056	3506240	3508221	3508405	866	54	35	59	76	70	99	35	54	28	112	73	92	136	135	0.0145575	0.197067	0.414	0.332	0.372	0.237	0.423	0.232	0.075
2624	WBGene00008870	F15H9.1	I	+	12157333	12157547	12157150	12157265	12157661	12157959	2624	17	51	15	17	23	16	19	19	30	9	4	4	308	108	0.0159003	0.214021	0.26	0.437	0.247	0.425	0.625	0.725	-0.277
1051	WBGene00013014	Y48E1C.1	II	+	13420327	13420834	13415856	13415909	13422218	13422338	1051	211	283	223	0	4	1	266	197	275	6	6	4	517	24	0.0185447	0.248206	1	0.767	0.912	0.673	0.604	0.761	0.214
849	WBGene00004051	pme-3	IV	+	8748211	8748271	8747774	8747936	8748630	8748853	849	65	77	65	33	39	33	41	47	60	54	39	46	106	135	0.0187053	0.248948	0.715	0.715	0.715	0.492	0.605	0.624	0.141
414	WBGene00008376	D1054.9	V	-	10787058	10787958	10786599	10786650	10788833	10788963	414	427	321	345	10	11	10	493	522	467	28	33	22	918	32	0.0193877	0.256589	0.598	0.504	0.546	0.38	0.355	0.425	0.163
604	WBGene00009500	F36H2.3	I	-	9259777	9259801	9259199	9259386	9259863	9260037	604	0	5	8	21	17	23	0	5	9	33	18	74	34	135	0.0197337	0.259717	0	0.539	0.58	0	0.524	0.326	0.09
2683	WBGene00000393	cdf-1	X	-	6502893	6503019	6502750	6502839	6504433	6504602	2683	33	34	25	52	37	14	31	26	47	21	11	27	185	82	0.0226836	0.296892	0.22	0.289	0.442	0.396	0.512	0.436	-0.131
1475	WBGene00016292	tbc-7	X	+	5140778	5140804	5140469	5140614	5140925	5141039	1475	9	5	4	0	0	0	2	3	5	0	7	2	19	107	0.0237528	0.309178	1	1	1	1	0.707	0.934	0.12
815	WBGene00002143	inx-21	I	+	3617320	3617408	3616142	3616346	3618029	3618318	815	122	141	106	19	6	17	148	122	72	4	2	0	162	135	0.0243549	0.315283	0.843	0.951	0.839	0.969	0.981	1	-0.106
2234	WBGene00021528	gbb-1	X	+	2964156	2964288	2962561	2962687	2966249	2966372	2234	6	27	41	0	8	4	19	21	23	6	7	10	215	100	0.0247934	0.319215	1	0.611	0.827	0.596	0.583	0.517	0.247
614	WBGene00009098	ehbp-1	V	+	9554618	9554738	9553934	9553996	9554852	9555008	614	116	118	129	27	5	16	165	204	212	3	5	23	146	55	0.0263864	0.337889	0.618	0.899	0.752	0.954	0.939	0.776	-0.133
495	WBGene00001559	gei-1	III	+	3357923	3358266	3357401	3357526	3359168	3360075	495	55	126	109	33	0	0	141	144	224	3	6	16	447	118	0.0316331	0.402897	0.306	1	1	0.925	0.864	0.787	-0.09
77	WBGene00043302	F32D8.11	V	-	10888171	10888403	10887872	10888120	10888749	10889004	77	68	94	127	4	3	0	102	77	46	0	0	0	353	135	0.0375673	0.475919	0.867	0.923	1	1	1	1	-0.07
1899	WBGene00004859	sma-5	X	-	11998310	11998407	11997526	11998091	11998499	11998617	1899	113	151	128	68	41	44	170	160	88	32	23	33	156	111	0.0387315	0.488059	0.542	0.724	0.674	0.791	0.832	0.655	-0.113
240	WBGene00002915	let-805	III	+	2679883	2679994	2679192	2679289	2680413	2680515	240	284	241	254	42	41	18	189	178	206	32	51	40	123	50	0.0392129	0.49151	0.733	0.705	0.852	0.706	0.587	0.677	0.107
801	WBGene00006825	unc-96	X	-	612354	612384	611271	611615	612707	612847	801	12	15	12	309	299	231	30	18	12	249	249	298	44	133	0.0417395	0.520426	0.105	0.132	0.136	0.267	0.179	0.109	-0.061
2348	WBGene00000082	adt-1	X	+	12687428	12687602	12687203	12687298	12687686	12687762	2348	268	225	145	0	0	0	244	250	350	8	0	3	182	22	0.0428238	0.53115	1	1	1	0.787	1	0.934	0.093
1921	WBGene00015966	C18C4.5	V	-	5551610	5551682	5550742	5550880	5551772	5551889	1921	89	104	135	122	78	74	151	158	178	79	71	98	101	106	0.043104	0.53184	0.434	0.583	0.657	0.667	0.7	0.656	-0.116
1392	WBGene00008549	din-1	II	-	11623935	11624523	11623688	11623796	11624628	11625273	1392	388	256	223	7	13	12	162	254	435	3	2	7	675	101	0.0450864	0.547742	0.892	0.747	0.735	0.89	0.95	0.903	-0.123
2072	WBGene00022036	Y65B4BL.4	I	-	504224	504278	504056	504132	504322	504454	2072	6	37	20	0	0	0	9	22	23	0	0	11	37	59	0.0449908	0.547742	1	1	1	1	1	0.769	0.077
569	WBGene00019167	H06I04.1	III	+	3094843	3095017	3091849	3091904	3097447	3097661	569	247	130	103	0	2	0	136	81	101	0	0	14	208	48	0.0450077	0.547742	1	0.938	1	1	1	0.625	0.104
538	WBGene00002173	itr-1	IV	+	7692936	7692963	7692520	7692662	7693380	7693549	538	33	13	9	45	13	9	30	31	31	11	15	31	40	135	0.0469047	0.566924	0.712	0.771	0.771	0.902	0.875	0.771	-0.098
1637	WBGene00000900	daf-4	III	+	5628495	5628558	5626763	5626872	5628668	5628814	1637	48	30	52	26	0	6	8	14	39	1	1	0	79	102	0.0480269	0.577542	0.704	1	0.918	0.912	0.948	1	-0.079
1042	WBGene00013481	Y69H2.3	V	-	18661621	18661711	18661087	18661177	18662118	18662313	1042	136	60	104	0	0	4	50	69	24	12	0	0	114	83	0.0519493	0.621555	1	1	0.95	0.752	1	1	0.066
1404	WBGene00018700	lmd-3	V	-	8422054	8422736	8417733	8417900	8427533	8427639	1404	1223	1588	1428	232	197	232	921	944	924	201	213	242	767	99	0.0533361	0.632245	0.405	0.51	0.443	0.372	0.364	0.33	0.097
885	WBGene00003916	par-1	V	-	14116446	14116680	14115457	14115582	14117502	14117770	885	1649	1437	1387	114	121	113	1022	1094	1185	156	107	101	338	118	0.0533765	0.632245	0.835	0.806	0.811	0.696	0.781	0.804	0.057
1237	WBGene00013307	Y57G11C.9	IV	+	14789849	14790065	14789405	14789514	14790147	14790233	1237	357	449	389	52	32	46	301	258	175	40	39	52	248	46	0.057479	0.677452	0.56	0.722	0.611	0.583	0.551	0.384	0.125
1698	WBGene00003936	pat-12	III	-	729275	729458	729092	729193	729579	729685	1698	137	100	101	169	165	154	112	102	148	109	108	79	227	58	0.0587617	0.68914	0.172	0.134	0.144	0.208	0.194	0.324	-0.092
62	WBGene00009888	F49E2.5	X	+	9554902	9555325	9554691	9554823	9555798	9556353	62	1398	784	802	59	25	32	773	909	1286	0	12	34	534	125	0.0596145	0.695698	0.847	0.88	0.854	1	0.947	0.899	-0.088
1036	WBGene00013481	Y69H2.3	V	-	18662204	18662313	18661621	18661711	18662358	18662550	1036	196	90	112	0	9	9	78	32	76	5	18	0	152	83	0.0603185	0.700463	1	0.845	0.872	0.895	0.493	1	0.11
2737	WBGene00013331	Y57G11C.42	IV	+	14738281	14738608	14736751	14736923	14741630	14741761	2737	2	37	43	15	20	45	27	39	16	34	7	17	437	124	0.0640959	0.740698	0.036	0.344	0.213	0.184	0.613	0.211	-0.138
720	WBGene00011755	T13H5.1	II	-	8489671	8489728	8488800	8488884	8490740	8490860	720	0	1	5	1	11	24	1	0	3	33	10	28	28	55	0.0649123	0.746492	0	0.152	0.29	0.056	0	0.174	0.071
1488	WBGene00010742	K10D6.2	V	-	11194573	11194627	11194272	11194342	11194773	11194984	1488	64	76	47	107	57	92	37	19	35	51	53	62	47	63	0.0665493	0.757958	0.445	0.641	0.406	0.493	0.325	0.431	0.081
267	WBGene00004884	smg-6	III	+	2480746	2480812	2479960	2480039	2481897	2482098	267	38	23	30	22	11	36	20	31	19	27	24	31	59	72	0.0662576	0.757958	0.678	0.718	0.504	0.475	0.612	0.428	0.128
1906	WBGene00022054	Y67D2.4	III	+	1535344	1535516	1534821	1534899	1536468	1536769	1906	102	63	56	2	5	0	106	116	82	1	2	0	229	71	0.0669051	0.758365	0.941	0.796	1	0.97	0.947	1	-0.06
1313	WBGene00020936	hrpf-1	I	-	6754416	6754664	6753723	6753802	6755164	6755763	1313	554	328	280	24	14	25	424	394	429	19	6	8	306	72	0.0692048	0.780696	0.845	0.846	0.725	0.84	0.939	0.927	-0.097
2643	WBGene00016415	C34F11.3	II	+	5205039	5205075	5204887	5204991	5206577	5206700	2643	22	4	5	741	633	594	4	0	2	333	334	347	10	78	0.0713758	0.801371	0.188	0.047	0.062	0.086	0	0.043	0.056
1039	WBGene00013481	Y69H2.3	V	-	18662118	18662313	18661621	18661711	18662358	18662550	1039	359	149	188	0	9	9	139	85	109	5	18	0	264	83	0.0721937	0.806731	1	0.839	0.868	0.897	0.598	1	0.071
1782	WBGene00016539	trim-9	V	-	1226841	1226883	1225961	1226107	1226957	1227114	1782	0	0	3	113	55	84	6	2	3	52	48	44	70	135	0.0755092	0.835894	0	0	0.064	0.182	0.074	0.116	-0.103
988	WBGene00003417	mrt-2	III	+	11748885	11748975	11747622	11747703	11749121	11749241	988	24	42	34	0	8	0	35	47	33	1	0	0	83	52	0.0755013	0.835894	1	0.767	1	0.956	1	1	-0.063
27	WBGene00044035	F27E5.7	II	+	10124500	10124638	10122788	10123003	10124746	10125015	27	121	129	182	0	6	2	225	102	83	14	8	7	262	135	0.0867124	0.95545	1	0.917	0.979	0.892	0.868	0.859	0.092
1120	WBGene00013170	Y53F4B.24	II	-	15133106	15133180	15131922	15132161	15133227	15133307	1120	29	48	41	0	0	7	15	13	1	0	7	0	72	73	0.0880024	0.965174	1	1	0.856	1	0.653	1	0.068
1000	WBGene00010092	F55C5.2	V	+	12264353	12264475	12264001	12264052	12264521	12264781	1000	12	48	50	3	1	8	60	26	46	1	0	0	139	44	1	1	0.559	0.938	0.664	0.95	1	1	-0.263
1003	WBGene00015085	B0244.10	III	+	5734577	5734704	5734410	5734502	5734792	5734877	1003	29	12	9	0	0	0	3	3	5	0	0	1	133	28	1	1	1	1	1	1	1	0.513	0.162
1004	WBGene00018511	F46F11.8	I	-	5624975	5625066	5624601	5624819	5625111	5625377	1004	131	123	95	13	0	0	109	97	156	0	0	0	168	135	1	1	0.89	1	1	1	1	1	-0.037
1006	WBGene00015418	pac-1	III	+	8502619	8502841	8500270	8500358	8507629	8507734	1006	93	114	108	0	0	0	54	72	155	0	0	2	252	44	1	1	1	1	1	1	1	0.931	0.023
1007	WBGene00004248	pus-1	V	-	16793712	16794048	16792765	16793256	16794294	16794492	1007	938	835	977	0	0	0	969	835	923	0	0	5	457	135	1	1	1	1	1	1	1	0.982	0.006
1008	WBGene00017419	F13B9.1	X	+	8288313	8288436	8287763	8288156	8288600	8288804	1008	217	182	163	47	19	18	159	226	475	36	58	86	232	135	0.634465	1	0.729	0.848	0.84	0.72	0.694	0.763	0.08
1009	WBGene00017419	F13B9.1	X	+	8290408	8290474	8290220	8290327	8290711	8291114	1009	8	12	16	259	157	121	18	21	34	108	198	294	83	100	1	1	0.036	0.084	0.137	0.167	0.113	0.122	-0.048
100	WBGene00001160	efk-1	III	-	6166440	6166464	6166150	6166295	6166518	6167254	100	48	21	36	227	308	293	38	33	38	241	234	240	34	135	1	1	0.456	0.213	0.328	0.385	0.359	0.386	-0.044
1010	WBGene00017165	F01F1.11	III	-	5871590	5871773	5871307	5871543	5871825	5872396	1010	72	191	149	0	0	0	141	187	240	0	2	0	304	135	1	1	1	1	1	1	0.976	1	0.008
1011	WBGene00019060	F58F9.7	IV	-	6248204	6248336	6247990	6248158	6248380	6248524	1011	166	216	183	0	0	6	415	352	395	0	0	0	250	135	1	1	1	1	0.943	1	1	1	-0.019
1013	WBGene00011962	T23G5.2	III	-	9235034	9235160	9234205	9234315	9235264	9235496	1013	390	344	260	0	4	4	438	397	447	1	3	3	206	103	1	1	1	0.977	0.97	0.995	0.985	0.987	-0.007
1014	WBGene00000683	col-109	IV	-	1818403	1819055	1817393	1817722	1819237	1819317	1014	31321	31828	33102	0	0	0	41086	36526	32166	3	0	0	711	73	1	1	1	1	1	0.999	1	1	0
1015	WBGene00012241	W04A8.6	I	+	13858156	13858308	13856537	13857240	13859418	13859551	1015	169	187	218	0	0	0	283	315	352	0	0	1	264	126	1	1	1	1	1	1	1	0.994	0.002
1016	WBGene00012767	fcd-2	IV	+	15029862	15030490	15028239	15028371	15031413	15031845	1016	268	171	191	0	0	0	227	265	413	2	0	10	739	125	0.781069	1	1	1	1	0.95	1	0.875	0.058
1017	WBGene00012767	fcd-2	IV	+	15029862	15030490	15028239	15028371	15032422	15032843	1017	204	137	158	0	0	2	187	201	330	0	0	0	739	125	1	1	1	1	0.93	1	1	1	-0.023
1018	WBGene00012767	fcd-2	IV	+	15031413	15031845	15028239	15028371	15032422	15032843	1018	282	158	138	0	0	2	116	175	289	0	0	0	543	125	1	1	1	1	0.941	1	1	1	-0.02
1019	WBGene00012767	fcd-2	IV	+	15031413	15031845	15029862	15030490	15032422	15032843	1019	346	192	171	0	0	0	154	241	362	0	2	0	553	135	1	1	1	1	1	1	0.967	1	0.011
101	WBGene00018398	sptl-2	V	+	8020004	8020524	8019476	8019608	8020625	8021344	101	496	469	517	0	1	0	840	827	888	0	0	0	631	125	1	1	1	0.989	1	1	1	1	-0.004
1020	WBGene00012767	fcd-2	IV	+	15032422	15032843	15031413	15031845	15034082	15034348	1020	348	263	224	0	4	0	216	211	393	0	0	0	542	135	1	1	1	0.942	1	1	1	1	-0.019
1022	WBGene00006404	tag-10	II	+	13636750	13636844	13635068	13635762	13636892	13636982	1022	328	246	178	11	9	10	226	145	190	0	1	10	122	83	1	1	0.953	0.949	0.924	1	0.99	0.928	-0.031
1023	WBGene00006404	tag-10	II	+	13636218	13636272	13635068	13635762	13636892	13636982	1023	758	517	427	11	9	10	553	600	548	0	1	10	47	83	1	1	0.992	0.99	0.987	1	0.999	0.99	-0.007
1024	WBGene00006404	tag-10	II	+	13636218	13636272	13635068	13635762	13636750	13636844	1024	763	516	429	328	224	168	554	600	548	198	133	181	47	87	1	1	0.812	0.81	0.825	0.838	0.893	0.849	-0.044
1025	WBGene00006404	tag-10	II	+	13634819	13634945	13633619	13633958	13635068	13635762	1025	3104	1723	1705	0	0	0	1469	1523	2311	0	0	6	238	135	1	1	1	1	1	1	1	0.995	0.002
1026	WBGene00022380	Y94H6A.8	IV	-	2718501	2718657	2718007	2718109	2719733	2719834	1026	6940	6076	6549	0	0	0	8208	5951	5898	4	4	0	196	54	1	1	1	1	1	0.998	0.998	1	0.001
1027	WBGene00022380	Y94H6A.8	IV	-	2718007	2718109	2716607	2716866	2718501	2718657	1027	4165	3772	4121	0	1	0	5282	3785	3726	8	1	0	190	135	1	1	1	1	1	0.998	1	1	0.001
1028	WBGene00006657	twk-2	II	-	4447054	4447267	4446504	4446629	4447513	4447653	1028	13	31	13	6	3	7	11	16	24	2	6	8	315	116	1	1	0.444	0.792	0.406	0.669	0.495	0.525	-0.016
1029	WBGene00009505	F37B12.3	II	-	9040604	9040730	9040441	9040558	9041211	9041406	1029	469	490	549	0	0	0	582	558	568	1	0	0	213	110	1	1	1	1	1	0.997	1	1	0.001
102	WBGene00008320	C54G10.4	V	-	14654381	14654450	14653444	14653928	14654902	14655032	102	6	25	11	0	2	4	10	8	12	2	0	0	112	123	1	1	1	0.932	0.751	0.846	1	1	-0.054
1030	WBGene00003241	mig-5	II	-	8183734	8183857	8183362	8183688	8183899	8184377	1030	212	122	102	0	0	0	190	218	229	2	6	0	232	135	1	1	1	1	1	0.982	0.955	1	0.021
1035	WBGene00006588	tnt-3	X	-	7940796	7940824	7940468	7940624	7940883	7940992	1035	21	91	55	383	270	314	52	59	55	384	303	320	21	102	1	1	0.21	0.621	0.46	0.397	0.486	0.455	-0.016
1037	WBGene00013481	Y69H2.3	V	-	18662358	18662550	18661087	18661177	18662616	18662811	1037	859	591	518	88	63	62	306	248	324	73	36	21	261	83	1	1	0.756	0.749	0.727	0.571	0.687	0.831	0.048
1038	WBGene00013481	Y69H2.3	V	-	18662616	18662811	18661087	18661177	18663725	18663861	1038	757	620	635	14	0	0	373	342	337	0	0	5	258	77	1	1	0.942	1	1	1	1	0.953	-0.004
103	WBGene00018797	F54D7.2	I	+	4807298	4807410	4806945	4807148	4807843	4808061	103	674	595	712	0	0	0	849	656	738	0	0	1	210	135	1	1	1	1	1	1	1	0.998	0.001
1040	WBGene00013481	Y69H2.3	V	-	18662118	18662313	18661087	18661177	18662358	18662550	1040	232	110	124	166	121	100	116	42	88	74	63	61	264	83	1	1	0.305	0.222	0.28	0.33	0.173	0.312	-0.003
1041	WBGene00013481	Y69H2.3	V	-	18661621	18661711	18661087	18661177	18662358	18662550	1041	9	30	45	166	121	100	20	44	3	74	63	61	114	83	1	1	0.038	0.153	0.247	0.164	0.337	0.035	-0.033
1043	WBGene00013481	Y69H2.3	V	-	18661621	18661711	18661087	18661177	18663725	18663861	1043	9	21	36	14	0	0	15	31	3	0	0	5	108	77	1	1	0.314	1	1	1	1	0.3	0.005
1044	WBGene00012341	catp-6	IV	-	9820995	9821099	9820728	9820949	9821156	9821298	1044	91	122	144	11	0	0	166	192	252	0	0	0	194	135	1	1	0.852	1	1	1	1	1	-0.049
1045	WBGene00015268	BE0003N10.3	III	-	1058077	1058206	1057729	1058023	1058528	1058648	1045	0	0	1	0	13	4	0	0	0	4	0	2	222	113	1	1	NA	0	0.113	0	NA	0	0.057
1046	WBGene00015268	BE0003N10.3	III	-	1053115	1053242	1052652	1052782	1053761	1053801	1046	6	19	25	0	1	0	26	19	26	0	0	0	126	21	1	1	1	0.76	1	1	1	1	-0.08
1047	WBGene00004077	pop-1	I	-	2828479	2828598	2824876	2825429	2830118	2830293	1047	401	287	301	0	0	1	215	250	306	0	0	1	224	135	1	1	1	1	0.995	1	1	0.995	0
1048	WBGene00017948	mth-1	II	-	4201627	4201903	4201295	4201574	4202174	4202450	1048	17	17	19	0	0	0	30	37	80	0	0	3	397	135	1	1	1	1	1	1	1	0.901	0.033
1049	WBGene00007683	C18E9.2	II	+	8965543	8965671	8965431	8965507	8965716	8965968	1049	218	348	317	0	0	0	461	439	425	1	0	0	176	69	1	1	1	1	1	0.994	1	1	0.002
104	WBGene00018797	F54D7.2	I	+	4806945	4807148	4806134	4806381	4807843	4808061	104	628	728	708	0	0	1	736	856	899	0	0	0	324	135	1	1	1	1	0.997	1	1	1	-0.001
1050	WBGene00007683	C18E9.2	II	+	8965558	8965671	8965431	8965507	8965716	8965968	1050	321	477	446	0	0	0	656	620	660	1	0	0	146	69	1	1	1	1	1	0.997	1	1	0.001
1052	WBGene00013014	Y48E1C.1	II	+	13419013	13419259	13415854	13415909	13420327	13420834	1052	191	312	233	0	0	0	267	235	197	0	0	2	280	48	1	1	1	1	1	1	1	0.944	0.019
1053	WBGene00013014	Y48E1C.1	II	+	13416027	13416984	13415856	13415909	13419013	13419259	1053	199	147	194	29	39	53	132	110	180	53	60	45	989	46	0.473623	1	0.242	0.149	0.145	0.104	0.079	0.157	0.065
1054	WBGene00016889	lst-6	II	-	7016673	7017072	7016207	7016379	7017456	7017553	1054	142	289	173	0	8	24	204	230	366	20	6	23	475	90	1	1	1	0.873	0.577	0.659	0.879	0.751	0.054
1055	WBGene00016889	lst-6	II	-	7020152	7020240	7019632	7019807	7021606	7021868	1055	89	84	44	0	0	0	69	95	146	0	10	0	162	135	1	1	1	1	1	1	0.888	1	0.037
1056	WBGene00007966	C36A4.5	III	+	3846498	3846882	3846167	3846344	3846998	3847466	1056	632	560	454	13	0	0	652	716	770	0	0	0	505	135	1	1	0.929	1	1	1	1	1	-0.024
1057	WBGene00021061	W06E11.1	III	+	644467	644846	643318	643816	645310	645529	1057	702	819	755	0	0	0	996	1012	1085	0	0	2	500	135	1	1	1	1	1	1	1	0.993	0.002
1058	WBGene00012715	snpc-1.2	III	-	13168867	13169155	13168012	13168406	13169278	13169363	1058	392	361	325	0	0	0	452	433	421	0	1	2	352	78	1	1	1	1	1	1	0.99	0.979	0.01
1059	WBGene00002181	kal-1	I	-	14134996	14135071	14132863	14133028	14142096	14142204	1059	32	20	19	0	1	0	25	16	25	0	0	0	102	101	1	1	1	0.952	1	1	1	1	-0.016
105	WBGene00004068	pnk-1	I	+	6296367	6296573	6296146	6296313	6296652	6296828	105	410	698	660	0	0	0	635	594	690	0	0	1	327	135	1	1	1	1	1	1	1	0.997	0.001
1060	WBGene00001033	dnj-15	IV	+	4177449	4177729	4177047	4177144	4178165	4178361	1060	364	398	494	0	1	0	632	431	399	0	2	0	356	90	1	1	1	0.99	1	1	0.982	1	0.003
1062	WBGene00015800	C15H9.4	X	+	6104939	6105109	6104490	6104709	6105240	6105462	1062	365	305	283	0	0	0	362	275	357	1	0	0	291	135	1	1	1	1	1	0.994	1	1	0.002
1063	WBGene00003710	nhr-120	X	-	6639314	6639500	6638890	6639011	6640515	6640620	1063	105	78	78	0	0	0	50	45	51	0	1	0	249	77	1	1	1	1	1	1	0.933	1	0.022
1064	WBGene00013587	Y80D3A.9	V	-	18953380	18953479	18953136	18953284	18954402	18954556	1064	149	184	170	0	2	0	142	116	136	0	0	0	184	135	1	1	1	0.985	1	1	1	1	-0.005
1065	WBGene00008442	E01B7.2	V	+	17923044	17923217	17921783	17922114	17923983	17924190	1065	226	262	262	10	0	0	387	325	236	0	0	0	294	135	1	1	0.912	1	1	1	1	1	-0.029
1066	WBGene00008274	C53B4.4	IV	+	8977729	8977906	8977055	8977523	8978585	8978687	1066	361	261	244	9	7	1	203	302	391	3	1	22	258	95	1	1	0.937	0.932	0.989	0.961	0.991	0.867	0.013
1067	WBGene00018335	F42A9.6	IV	+	8610383	8610449	8609777	8609921	8611375	8611434	1067	0	1	7	86	112	129	0	2	0	201	104	86	59	52	1	1	0	0.008	0.046	0	0.017	0	0.012
1068	WBGene00001053	dop-2	V	+	9611965	9612052	9611296	9611364	9612731	9612846	1068	0	1	0	0	0	3	2	10	7	0	2	2	59	34	1	1	NA	1	0	1	0.742	0.669	-0.304
1069	WBGene00001053	dop-2	V	+	9611965	9612397	9611296	9611364	9612731	9612846	1069	55	18	34	0	0	3	16	25	51	0	2	2	452	34	0.881729	1	1	1	0.46	1	0.485	0.657	0.106
1070	WBGene00001053	dop-2	V	+	9611965	9612370	9611296	9611364	9612731	9612846	1070	29	16	28	0	0	3	13	23	39	0	2	2	425	34	1	1	1	1	0.427	1	0.479	0.609	0.113
1071	WBGene00017280	usp-39	II	+	2568948	2569140	2567281	2567375	2569956	2570055	1071	207	178	227	0	0	0	212	185	224	0	1	0	222	44	1	1	1	1	1	1	0.973	1	0.009
1072	WBGene00007167	rbg-3	III	+	4755878	4755985	4755687	4755830	4756030	4756415	1072	263	190	149	0	0	0	212	329	244	0	2	0	200	135	1	1	1	1	1	1	0.991	1	0.003
1073	WBGene00001604	gln-3	IV	-	16168654	16169111	16167782	16168245	16170072	16170234	1073	24434	16302	17057	0	0	0	14964	13828	16463	0	0	7	578	135	1	1	1	1	1	1	1	0.998	0.001
1074	WBGene00001604	gln-3	IV	-	16168654	16169129	16167782	16168245	16170072	16170183	1074	32305	21728	22874	0	0	0	19953	18630	22303	0	0	7	565	104	1	1	1	1	1	1	1	0.998	0.001
1075	WBGene00016207	C29E4.10	III	+	7938027	7938102	7937856	7937985	7938209	7938548	1075	12	16	18	0	0	0	13	10	17	0	0	4	123	122	1	1	1	1	1	1	1	0.808	0.064
1076	WBGene00016977	akap-1	III	+	6357522	6357582	6357088	6357238	6357654	6357767	1076	203	189	178	0	0	2	129	216	258	0	1	0	77	106	1	1	1	1	0.992	1	0.997	1	-0.002
1077	WBGene00012005	2019-06-01	II	+	9130947	9131065	9127345	9127627	9131730	9132210	1077	918	635	682	0	0	0	492	393	462	1	0	0	222	135	1	1	1	1	1	0.997	1	1	0.001
1078	WBGene00016523	C39B5.5	III	+	2209949	2210084	2208269	2208398	2210373	2210595	1078	485	770	962	0	0	0	1151	738	631	0	0	2	243	122	1	1	1	1	1	1	1	0.994	0.002
1079	WBGene00006814	unc-82	IV	+	7443197	7443227	7443006	7443111	7443519	7443794	1079	13	2	13	15	24	32	14	6	7	12	25	14	23	98	0.430484	1	0.787	0.262	0.634	0.833	0.506	0.681	-0.112
107	WBGene00013358	Y60A3A.7	V	+	19957305	19957479	19956543	19956873	19958393	19958608	107	1372	1133	979	0	5	0	1478	1193	1347	0	0	0	295	135	1	1	1	0.99	1	1	1	1	-0.003
1080	WBGene00006814	unc-82	IV	+	7442837	7442897	7442360	7442683	7443519	7443794	1080	57	96	44	0	1	4	98	90	60	0	0	9	106	135	1	1	1	0.992	0.933	1	1	0.895	0.01
1081	WBGene00006814	unc-82	IV	+	7438751	7438898	7438187	7438323	7439055	7439090	1081	104	36	25	0	2	2	18	37	72	0	0	0	157	22	1	1	1	0.716	0.637	1	1	1	-0.216
1085	WBGene00006814	unc-82	IV	+	7437264	7437387	7436650	7437067	7437478	7437621	1085	180	151	105	25	35	47	92	145	186	32	40	57	232	135	1	1	0.807	0.715	0.565	0.626	0.678	0.655	0.043
1086	WBGene00006814	unc-82	IV	+	7438526	7438598	7438187	7438323	7439055	7439090	1086	81	48	35	0	2	2	40	51	51	0	0	0	59	22	1	1	1	0.899	0.867	1	1	1	-0.078
1087	WBGene00006814	unc-82	IV	+	7438526	7438598	7438187	7438323	7438751	7438898	1087	83	56	38	71	31	19	43	54	60	12	27	57	124	129	1	1	0.549	0.653	0.675	0.788	0.675	0.523	-0.036
1089	WBGene00006814	unc-82	IV	+	7436435	7436555	7435831	7436153	7436650	7437067	1089	125	114	107	0	10	5	112	146	204	4	0	18	226	135	1	1	1	0.872	0.927	0.944	1	0.871	-0.005
108	WBGene00017698	F22B7.9	III	-	8653154	8653560	8652868	8653004	8653734	8653907	108	501	496	620	0	14	0	158	94	112	0	0	0	521	129	1	1	1	0.898	1	1	1	1	-0.034
1092	WBGene00045484	F34D10.9	III	-	3727687	3727831	3727535	3727637	3728143	3728257	1092	17	16	22	0	0	0	47	11	20	5	0	0	202	67	1	1	1	1	1	0.757	1	1	0.081
1094	WBGene00009126	pyk-1	I	+	9174720	9174878	9174480	9174609	9174994	9175202	1094	124	271	208	0	0	0	186	241	189	2	0	1	266	122	1	1	1	1	1	0.977	1	0.989	0.011
1095	WBGene00004380	rnf-1	I	-	6010876	6011068	6010683	6010826	6011114	6011289	1095	301	338	269	0	0	2	329	252	225	5	0	7	313	135	1	1	1	1	0.983	0.966	1	0.933	0.028
1096	WBGene00008111	C46C2.3	IV	+	9225634	9225876	9225124	9225282	9226162	9226338	1096	22	18	0	4	0	1	0	0	10	0	0	0	363	135	1	1	0.672	1	0	NA	NA	1	-0.443
1097	WBGene00004783	seu-1	IV	+	6330159	6330294	6329766	6330012	6330383	6330500	1097	301	382	328	11	20	12	297	344	484	5	13	11	231	110	1	1	0.929	0.901	0.929	0.966	0.926	0.954	-0.029
1098	WBGene00004783	seu-1	IV	+	6332417	6332597	6331994	6332242	6332945	6333208	1098	683	756	795	9	1	15	804	859	788	0	0	0	301	135	1	1	0.971	0.997	0.96	1	1	1	-0.024
109	WBGene00004704	rsp-7	II	+	10659786	10659862	10659596	10659715	10660031	10660204	109	9	7	12	148	224	196	0	7	4	232	204	170	115	112	1	1	0.056	0.03	0.056	0	0.032	0.022	0.029
10	WBGene00001695	grd-6	V	+	9222697	9222781	9222443	9222650	9222828	9223215	10	301	219	257	0	1	0	420	336	301	3	0	3	154	135	1	1	1	0.995	1	0.992	1	0.989	0.005
1101	WBGene00011300	R107.5	III	-	9052421	9052522	9052176	9052371	9053628	9053786	1101	590	382	458	0	0	0	348	314	320	0	5	0	188	135	1	1	1	1	1	1	0.978	1	0.007
1102	WBGene00011300	R107.5	III	-	9052421	9052522	9052176	9052377	9053628	9053786	1102	291	188	233	0	0	0	256	252	192	0	2	0	188	135	1	1	1	1	1	1	0.989	1	0.004
1103	WBGene00013340	tcc-1	V	-	17851802	17852124	17849417	17849555	17853002	17853602	1103	2557	2138	2084	2	3	2	2475	1945	2801	0	0	2	439	131	1	1	0.997	0.995	0.997	1	1	0.998	-0.003
1104	WBGene00021196	Y17G9A.3	IV	-	4857618	4857828	4856890	4857101	4858160	4858305	1104	0	26	11	0	0	1	54	17	25	4	1	0	331	135	1	1	NA	1	0.818	0.846	0.874	1	0.002
1105	WBGene00022019	sut-2	V	-	4569434	4569539	4568298	4568529	4569598	4569915	1105	1088	793	631	0	21	0	647	746	855	12	2	9	196	135	1	1	1	0.963	1	0.974	0.996	0.985	0.003
1107	WBGene00006739	ulp-4	II	+	8130551	8130653	8130205	8130387	8132289	8132838	1107	563	444	447	0	6	6	379	525	531	9	11	27	190	135	1	1	1	0.981	0.981	0.968	0.971	0.933	0.03
110	WBGene00019348	K02H11.4	V	-	1530328	1530370	1530091	1530194	1530415	1530780	110	0	0	0	14	15	20	1	0	0	3	7	22	35	96	1	1	0	0	0	0.478	0	0	-0.159
1110	WBGene00015173	trpp-11	III	+	799586	799774	798337	798631	800633	800939	1110	378	313	300	0	0	0	408	423	579	3	0	0	309	135	1	1	1	1	1	0.983	1	1	0.006
1111	WBGene00016500	tag-253	V	-	7846094	7846168	7845575	7845743	7846993	7847164	1111	96	113	85	131	127	124	48	19	58	43	74	74	134	135	1	1	0.425	0.473	0.408	0.529	0.206	0.441	0.043
1112	WBGene00016500	tag-253	V	-	7846482	7846613	7846094	7846168	7846993	7847164	1112	20	17	12	16	50	33	3	13	7	22	6	27	180	67	1	1	0.318	0.112	0.119	0.048	0.446	0.088	-0.011
1113	WBGene00002179	jph-1	I	-	7947432	7947561	7946221	7947057	7948021	7948195	1113	428	448	422	0	0	0	419	460	518	0	1	0	244	135	1	1	1	1	1	1	0.996	1	0.001
1114	WBGene00020632	T20F7.5	X	-	16853483	16853541	16853153	16853272	16853599	16854515	1114	0	17	21	0	1	0	16	26	24	0	0	0	79	112	1	1	NA	0.96	1	1	1	1	-0.02
1115	WBGene00003172	mec-8	I	-	9441940	9442279	9441013	9441518	9443036	9443384	1115	446	390	509	8	50	23	402	308	345	10	10	22	460	135	1	1	0.942	0.696	0.867	0.922	0.9	0.822	-0.046
1117	WBGene00012230	cacn-1	II	-	14136276	14136734	14134991	14135373	14140152	14140352	1117	1522	1188	1257	0	2	0	1125	965	1222	0	0	0	579	135	1	1	1	0.993	1	1	1	1	-0.002
1118	WBGene00020131	gcy-28	I	+	4500646	4500922	4500471	4500591	4502569	4502899	1118	770	483	484	5	0	0	502	528	890	0	0	0	375	113	1	1	0.979	1	1	1	1	1	-0.007
1121	WBGene00013170	Y53F4B.24	II	-	15133227	15133307	15131922	15132161	15133581	15133661	1121	0	6	7	4	6	9	4	9	4	0	0	0	84	73	1	1	0	0.465	0.403	1	1	1	-0.711
1122	WBGene00013739	spin-4	III	+	12692397	12692541	12689833	12690192	12693782	12694336	1122	298	313	280	0	1	0	236	309	341	0	0	0	270	135	1	1	1	0.994	1	1	1	1	-0.002
1123	WBGene00003025	lin-40	V	+	3710697	3711008	3710037	3710118	3712352	3712785	1123	309	141	189	221	192	168	170	68	198	116	173	184	371	74	1	1	0.218	0.128	0.183	0.226	0.073	0.177	0.018
1124	WBGene00018782	cct-3	II	+	2241651	2241729	2240359	2240665	2242494	2243533	1124	1830	1837	1677	0	0	2	1868	1659	1771	0	0	0	142	135	1	1	1	1	0.999	1	1	1	0
1125	WBGene00018782	cct-3	II	+	2238113	2238509	2236977	2237146	2240359	2240665	1125	4821	4510	4010	0	0	0	3606	3417	3995	1	2	0	517	135	1	1	1	1	1	0.999	0.998	1	0.001
1126	WBGene00022172	cosa-1	III	+	2729375	2729582	2728552	2728662	2731232	2731425	1126	5	71	124	0	0	1	84	110	78	0	0	0	296	103	1	1	1	1	0.977	1	1	1	-0.008
1127	WBGene00019185	H10E21.5	III	-	22776	22955	22580	22724	23379	23454	1127	135	125	171	0	2	0	93	77	79	0	0	0	233	68	1	1	1	0.948	1	1	1	1	-0.017
1128	WBGene00006580	tlp-1	IV	-	13702617	13703156	13702216	13702448	13703904	13704027	1128	297	395	490	0	0	0	387	238	385	1	0	0	641	116	1	1	1	1	1	0.986	1	1	0.005
112	WBGene00006331	sup-26	III	-	4278855	4279047	4278285	4278792	4279132	4279262	112	1134	1258	1038	0	2	8	468	686	943	0	3	5	301	123	1	1	1	0.996	0.981	1	0.989	0.987	0
1131	WBGene00009174	F26H9.2	I	-	9292560	9292624	9291340	9291978	9293426	9293563	1131	164	110	100	0	4	0	95	113	102	0	1	0	109	130	1	1	1	0.97	1	1	0.993	1	-0.008
1132	WBGene00007534	C12D8.1	V	-	10238291	10238343	10237707	10238111	10238740	10238861	1132	164	152	159	50	53	82	138	163	166	56	24	28	69	114	0.189331	1	0.844	0.826	0.762	0.803	0.918	0.907	-0.065
1133	WBGene00022129	lron-11	I	-	2741399	2741510	2738490	2738642	2742396	2742508	1133	159	164	186	0	2	3	143	101	134	0	0	0	178	105	1	1	1	0.98	0.973	1	1	1	-0.016
1134	WBGene00010830	M02G9.1	II	+	10333570	10333702	10330715	10331545	10334299	10335098	1134	123	114	85	0	0	0	153	176	166	0	0	3	250	135	1	1	1	1	1	1	1	0.968	0.011
1135	WBGene00010830	M02G9.1	II	+	10333315	10333417	10330715	10331545	10333570	10333702	1135	62	81	110	1	4	0	125	156	179	1	8	2	180	125	1	1	0.977	0.934	1	0.989	0.931	0.984	0.002
1136	WBGene00022367	Y92H12BM.1	I	-	1391112	1391296	1389268	1389445	1392580	1392759	1136	210	190	102	0	0	0	114	161	259	0	0	12	305	135	1	1	1	1	1	1	1	0.905	0.032
1138	WBGene00014134	ZK896.3	IV	-	12885587	12885697	12885257	12885469	12885738	12885839	1138	0	1	3	0	0	4	0	9	0	0	0	0	165	94	1	1	NA	1	0.299	NA	1	NA	-0.351
1139	WBGene00001793	gsy-1	II	-	12868358	12868737	12866447	12866986	12870401	12870555	1139	2093	1716	1699	11	0	0	2075	1686	1991	0	0	1	500	135	1	1	0.981	1	1	1	1	0.998	-0.006
113	WBGene00006331	sup-26	III	-	4278207	4278244	4277806	4278104	4278285	4278792	113	136	101	148	1129	869	718	54	68	156	463	375	578	60	135	1	1	0.213	0.207	0.317	0.208	0.29	0.378	-0.046
1140	WBGene00007428	wdr-20	V	-	10133135	10133203	10132978	10133092	10133286	10133591	1140	185	151	128	0	2	0	121	214	261	1	2	2	94	107	1	1	1	0.988	1	0.993	0.992	0.993	0.003
1141	WBGene00007413	pro-2	II	-	10341964	10342156	10341002	10341263	10342950	10343061	1141	481	460	450	0	0	0	532	482	588	0	3	0	282	104	1	1	1	1	1	1	0.983	1	0.006
1142	WBGene00002189	kin-1	I	+	14950895	14951157	14950027	14950411	14951441	14951451	1142	413	265	468	823	655	632	383	430	436	643	526	639	251	3	1	1	0.006	0.005	0.009	0.007	0.01	0.008	-0.002
1143	WBGene00007753	C27A7.1	V	+	12136494	12136548	12136183	12136448	12136590	12136708	1143	62	74	68	0	2	0	78	76	81	0	0	0	70	111	1	1	1	0.983	1	1	1	1	-0.006
1144	WBGene00014013	ZK632.4	III	-	9807029	9807138	9806606	9806819	9807322	9807454	1144	1985	2203	2274	7	0	9	1515	1426	1510	0	0	0	194	125	1	1	0.995	1	0.994	1	1	1	-0.004
1146	WBGene00010375	H09F14.1	V	-	10613893	10613974	10612935	10613118	10614147	10614226	1146	0	0	0	8	1	2	1	0	8	5	14	1	85	72	1	1	0	0	0	0.145	0	0.871	-0.339
1147	WBGene00004123	pqn-36	X	-	15410058	15410478	15409567	15409634	15410564	15411700	1147	233	118	174	0	0	0	116	138	103	5	0	0	466	60	1	1	1	1	1	0.749	1	1	0.084
1149	WBGene00007863	C32C4.3	V	-	10646520	10646833	10646372	10646477	10646877	10646963	1149	10	44	35	0	0	1	108	41	27	0	0	0	341	42	1	1	1	1	0.812	1	1	1	-0.063
114	WBGene00006331	sup-26	III	-	4279132	4279259	4278933	4279047	4280117	4280217	114	1494	1420	1220	0	0	0	549	788	1081	0	0	2	170	65	1	1	1	1	1	1	1	0.995	0.002
1150	WBGene00007863	C32C4.3	V	-	10646520	10646839	10646372	10646477	10646877	10646953	1150	3	34	21	0	0	1	67	38	19	0	0	0	337	32	1	1	1	1	0.666	1	1	1	-0.111
1151	WBGene00006844	unc-120	I	+	8462199	8462527	8460996	8461284	8462652	8463014	1151	377	422	408	0	1	0	448	436	485	0	0	0	449	135	1	1	1	0.992	1	1	1	1	-0.003
1152	WBGene00021367	Y37E11AM.3	IV	-	3722079	3722179	3719735	3719867	3722716	3722790	1152	338	396	310	0	0	2	428	364	437	7	0	2	108	57	1	1	1	1	0.988	0.97	1	0.991	0.009
1153	WBGene00004389	rnp-6	I	-	3543582	3543726	3542981	3543116	3544402	3544616	1153	845	649	699	0	0	0	541	461	425	3	0	0	263	128	1	1	1	1	1	0.989	1	1	0.004
1156	WBGene00004980	spk-1	III	+	9460517	9460694	9459983	9460223	9461065	9461146	1156	143	170	159	672	465	413	198	148	250	409	502	545	237	74	1	1	0.062	0.102	0.107	0.131	0.084	0.125	-0.023
1157	WBGene00012875	Y45F10B.13	IV	-	13552155	13552215	13550725	13550943	13557405	13557505	1157	249	173	206	0	0	0	243	264	253	1	1	0	64	93	1	1	1	1	1	0.997	0.997	1	0.002
1158	WBGene00021633	Y47G6A.3	I	+	3602014	3602072	3601290	3601404	3602147	3602238	1158	0	8	23	0	4	2	15	2	2	2	6	4	23	56	1	1	NA	0.83	0.966	0.948	0.448	0.549	0.25
115	WBGene00006331	sup-26	III	-	4278933	4279047	4278285	4278792	4279132	4279259	115	1605	1589	1352	0	2	8	638	810	1088	0	3	5	199	120	1	1	1	0.998	0.99	1	0.994	0.992	0.001
1160	WBGene00022301	cpsf-1	IV	-	2032163	2032315	2030151	2030384	2032621	2032804	1160	343	274	165	0	0	0	134	329	514	0	6	1	273	135	1	1	1	1	1	1	0.964	0.996	0.013
1163	WBGene00001130	dyn-1	X	+	15572513	15572595	15571954	15572340	15572876	15573021	1163	112	73	88	266	208	241	45	42	114	214	167	238	150	135	1	1	0.275	0.24	0.247	0.159	0.185	0.301	0.039
1164	WBGene00003387	mod-5	I	-	3044671	3044749	3043412	3043659	3047745	3047794	1164	5	12	12	0	0	1	3	4	7	0	0	0	71	42	1	1	1	1	0.877	1	1	1	-0.041
1165	WBGene00001665	gpa-3	V	-	9358352	9358481	9358176	9358306	9358535	9358881	1165	42	8	11	0	0	2	7	6	3	0	0	0	232	123	1	1	1	1	0.745	1	1	1	-0.085
1166	WBGene00015094	B0261.6	I	-	5256422	5256580	5255446	5255782	5256822	5256923	1166	158	517	578	0	0	0	732	256	208	0	2	0	238	94	1	1	1	1	1	1	0.981	1	0.006
1167	WBGene00001202	egl-36	X	+	10741659	10741738	10741451	10741551	10741787	10741927	1167	6	4	6	0	0	0	10	5	10	0	2	0	100	91	1	1	1	1	1	1	0.695	1	0.102
1168	WBGene00014106	ZK856.5	V	-	10189269	10189315	10187343	10187476	10189760	10189869	1168	0	16	5	0	1	0	7	20	8	0	0	0	36	93	1	1	NA	0.976	1	1	1	1	-0.012
1169	WBGene00001931	his-57	IV	+	11341165	11341198	11340411	11340791	11341464	11341495	1169	0	0	2	29	6	4	0	0	0	8	5	22	26	24	1	1	0	0	0.316	0	0	0	0.105
1170	WBGene00044079	tag-241	X	+	11834387	11834516	11833972	11834125	11834843	11834929	1170	132	66	68	40	13	7	74	80	99	11	17	17	188	79	1	1	0.581	0.681	0.803	0.739	0.664	0.71	-0.016
1171	WBGene00044079	tag-241	X	+	11835334	11835419	11834973	11835284	11835612	11835743	1171	255	140	190	0	0	1	149	123	167	0	0	0	145	124	1	1	1	1	0.994	1	1	1	-0.002
1172	WBGene00013265	parn-2	II	-	12254960	12255425	12253169	12253707	12256361	12256628	1172	482	498	342	0	0	0	482	396	521	0	3	0	586	135	1	1	1	1	1	1	0.968	1	0.011
1173	WBGene00006940	wee-1.3	II	-	9715043	9715181	9714683	9714997	9715230	9715578	1173	452	517	447	0	0	0	579	563	541	2	0	0	262	135	1	1	1	1	1	0.993	1	1	0.002
1174	WBGene00007585	C14C10.2	V	-	12591413	12591482	12591250	12591347	12591528	12591641	1174	11	17	11	0	0	2	17	11	14	7	4	0	50	61	1	1	1	1	0.87	0.748	0.77	1	0.117
1175	WBGene00019097	F59B1.2	V	+	3633871	3633940	3633523	3633719	3634413	3634685	1175	2039	3619	3817	0	0	3	3278	2739	1999	0	0	0	124	135	1	1	1	1	0.999	1	1	1	0
1176	WBGene00020094	wip-1	III	+	5019844	5019934	5019383	5019535	5020193	5020336	1176	139	141	171	1	0	1	163	132	149	1	5	2	166	135	1	1	0.991	1	0.993	0.993	0.955	0.984	0.017
1177	WBGene00020094	wip-1	III	+	5019223	5019289	5018805	5019028	5019383	5019535	1177	134	147	208	4	0	0	217	242	163	0	0	8	118	135	1	1	0.975	1	1	1	1	0.959	0.005
1178	WBGene00020094	wip-1	III	+	5019838	5019934	5019383	5019535	5020193	5020336	1178	79	110	80	1	0	1	133	93	119	1	5	2	178	135	1	1	0.984	1	0.984	0.99	0.934	0.978	0.022
1179	WBGene00007407	C07B5.2	X	-	9516829	9516892	9516676	9516787	9517027	9517187	1179	0	9	22	0	0	0	9	23	21	0	0	1	81	104	1	1	NA	1	1	1	1	0.964	0.012
117	WBGene00000283	cah-5	X	+	7021408	7021520	7020235	7020333	7022121	7022282	117	241	130	162	0	0	0	359	377	397	3	0	0	166	91	1	1	1	1	1	0.985	1	1	0.005
1181	WBGene00003021	lin-36	III	-	8020616	8020715	8019957	8020541	8020771	8020870	1181	226	254	167	0	0	0	167	248	289	0	1	0	141	92	1	1	1	1	1	1	0.994	1	0.002
1182	WBGene00003130	map-2	IV	-	16853358	16853463	16852147	16852472	16854830	16854943	1182	1851	1463	1405	0	0	0	1708	1308	1727	2	0	0	167	106	1	1	1	1	1	0.998	1	1	0.001
1183	WBGene00003130	map-2	IV	-	16853743	16853815	16853358	16853463	16854830	16854882	1183	51	45	37	694	498	465	23	50	40	603	404	580	28	8	1	1	0.021	0.025	0.022	0.011	0.034	0.019	0.001
1184	WBGene00003130	map-2	IV	-	16850156	16850729	16848201	16848605	16851532	16851689	1184	4624	4727	4220	0	5	3	4886	4036	4364	8	0	5	694	135	1	1	1	0.995	0.996	0.992	1	0.994	0.002
1185	WBGene00004405	rop-1	V	-	10254015	10254930	10253268	10253917	10254976	10255055	1185	4833	3739	3397	0	0	0	3273	3343	4247	0	0	9	973	72	1	1	1	1	1	1	1	0.972	0.009
1186	WBGene00013123	Y52B11A.3	I	+	10978789	10978953	10977649	10978056	10979548	10979749	1186	199	341	357	0	0	0	396	316	287	2	0	0	285	135	1	1	1	1	1	0.989	1	1	0.004
1187	WBGene00013123	Y52B11A.3	I	+	10972158	10972251	10970492	10970638	10973149	10973321	1187	296	209	218	3	0	3	216	237	286	5	3	5	172	135	1	1	0.987	1	0.983	0.971	0.984	0.978	0.012
1188	WBGene00013123	Y52B11A.3	I	+	10976211	10976626	10974607	10974819	10977649	10978056	1188	309	282	310	0	0	0	443	337	245	0	0	6	536	135	1	1	1	1	1	1	1	0.911	0.03
1189	WBGene00013123	Y52B11A.3	I	+	10977649	10978056	10974607	10974819	10978789	10978953	1189	299	386	374	0	0	0	463	364	329	1	2	0	528	135	1	1	1	1	1	0.992	0.979	1	0.01
118	WBGene00007041	tag-180	II	-	11328394	11328511	11327392	11327729	11328729	11328850	118	63	38	15	0	0	4	18	24	31	0	0	0	199	114	1	1	1	1	0.682	1	1	1	-0.106
1190	WBGene00013123	Y52B11A.3	I	+	10974607	10974819	10973149	10973321	10977649	10978056	1190	108	231	207	0	0	0	165	184	199	0	0	2	333	135	1	1	1	1	1	1	1	0.976	0.008
1191	WBGene00013326	anoh-2	IV	+	14664208	14664400	14663673	14663762	14665938	14666308	1191	32	32	37	0	0	0	50	21	41	0	0	3	260	82	1	1	1	1	1	1	1	0.812	0.063
1192	WBGene00016384	cdgs-1	IV	-	7815470	7815500	7815127	7815311	7815578	7815733	1192	15	22	12	281	215	250	10	4	5	191	165	188	46	135	0.576513	1	0.135	0.231	0.123	0.133	0.066	0.072	0.073
1193	WBGene00006697	uaf-1	III	-	1074179	1074475	1072386	1072545	1076325	1076555	1193	3361	2552	2250	0	2	1	2279	2533	2853	0	0	4	417	135	1	1	1	0.998	0.999	1	1	0.996	0
1194	WBGene00009885	F49E2.1	X	-	9562327	9562399	9562091	9562274	9562925	9563041	1194	122	104	76	23	6	4	104	71	80	5	1	9	104	109	1	1	0.848	0.948	0.952	0.956	0.987	0.903	-0.033
1195	WBGene00019328	clec-149	III	+	825377	825443	823856	824280	825545	825753	1195	41	51	51	0	1	3	53	29	50	0	0	0	118	135	1	1	1	0.983	0.951	1	1	1	-0.022
1197	WBGene00003887	osm-7	III	+	13579516	13579624	13578990	13579157	13580166	13580663	1197	374	339	387	0	0	0	290	286	235	0	0	2	202	135	1	1	1	1	1	1	1	0.987	0.004
1198	WBGene00003887	osm-7	III	+	13579669	13579772	13579516	13579624	13580166	13580663	1198	539	378	422	0	0	0	415	410	339	0	0	1	158	101	1	1	1	1	1	1	1	0.995	0.002
1199	WBGene00007690	C18E9.10	II	-	8957198	8957257	8955236	8955523	8961762	8961880	1199	67	71	120	0	2	0	140	89	81	3	0	0	80	111	1	1	1	0.98	1	0.985	1	1	-0.002
119	WBGene00001486	frh-1	II	+	5917678	5917775	5917421	5917632	5918026	5918319	119	86	142	139	0	1	0	245	247	136	0	0	0	180	135	1	1	1	0.991	1	1	1	1	-0.003
11	WBGene00021191	Y14H12B.1	II	+	3934614	3934713	3934452	3934561	3934759	3934846	11	54	54	57	122	121	110	85	67	86	185	142	116	96	47	1	1	0.178	0.179	0.202	0.184	0.188	0.266	-0.026
1201	WBGene00010338	F59F4.3	X	-	15845291	15845435	15845064	15845134	15846332	15846442	1201	78	77	75	0	0	0	102	86	114	0	0	1	166	31	1	1	1	1	1	1	1	0.955	0.015
1202	WBGene00013103	Y51H4A.7	IV	-	16536246	16536540	16535729	16536105	16538289	16538411	1202	553	450	460	0	2	0	547	476	494	0	0	0	395	115	1	1	1	0.985	1	1	1	1	-0.005
1203	WBGene00022855	tcer-1	II	-	7048437	7048988	7048142	7048283	7049483	7049826	1203	777	558	500	0	0	0	617	766	888	2	0	3	671	134	1	1	1	1	1	0.984	1	0.983	0.011
1204	WBGene00022855	tcer-1	II	-	7048801	7048988	7046943	7048283	7049483	7049826	1204	983	670	527	0	0	0	856	970	1033	2	0	3	308	135	1	1	1	1	1	0.995	1	0.993	0.004
1205	WBGene00022855	tcer-1	II	-	7049885	7049912	7049483	7049826	7049970	7050073	1205	88	68	52	117	90	97	94	70	96	83	76	132	20	96	1	1	0.783	0.784	0.72	0.845	0.816	0.777	-0.05
1207	WBGene00012641	epg-6	III	-	10598046	10598820	10596892	10597126	10600084	10600184	1207	1359	1212	1289	13	0	0	894	866	850	0	0	0	853	93	1	1	0.919	1	1	1	1	1	-0.027
1208	WBGene00012641	epg-6	III	-	10599530	10599656	10598046	10598820	10600084	10600184	1208	370	391	335	0	0	0	233	238	342	1	9	0	196	93	1	1	1	1	1	0.991	0.926	1	0.028
1209	WBGene00003816	asns-1	V	+	8547546	8548180	8547051	8547498	8548391	8548879	1209	506	387	447	0	0	0	467	441	332	5	0	0	755	135	1	1	1	1	1	0.944	1	1	0.019
120	WBGene00009717	dep-1	II	-	9009073	9009191	9007702	9008059	9015414	9015670	120	231	218	217	0	0	2	152	149	295	0	0	0	222	135	1	1	1	1	0.985	1	1	1	-0.005
1210	WBGene00008101	C44H9.6	V	-	12844887	12845007	12844774	12844835	12845235	12845330	1210	0	0	2	0	0	1	0	0	5	0	0	0	98	7	1	1	NA	NA	0.125	NA	NA	1	-0.875
1212	WBGene00001042	dnj-24	III	-	5416860	5417008	5416134	5416215	5417258	5417586	1212	391	432	565	0	0	3	441	294	309	0	0	0	209	74	1	1	1	1	0.985	1	1	1	-0.005
1214	WBGene00000459	ceh-38	II	+	6954162	6954249	6953788	6954029	6954378	6955408	1214	88	138	129	42	17	40	131	71	84	24	31	49	160	135	0.896225	1	0.639	0.873	0.731	0.822	0.659	0.591	0.057
1215	WBGene00017184	ncam-1	X	+	696256	696391	695576	695713	697072	697219	1215	276	148	87	0	1	0	114	90	298	0	0	0	251	130	1	1	1	0.987	1	1	1	1	-0.004
1217	WBGene00009764	srz-17	V	+	20628615	20628728	20628421	20628573	20628973	20629271	1217	0	0	0	0	0	6	5	0	0	0	0	0	212	135	1	1	NA	NA	0	1	NA	NA	-1
1218	WBGene00017101	E02H9.3	III	+	2462473	2462608	2462194	2462329	2462752	2462943	1218	244	115	122	22	18	17	78	122	124	16	10	7	249	128	1	1	0.851	0.767	0.787	0.715	0.862	0.901	-0.024
1219	WBGene00017101	E02H9.3	III	+	2462473	2462608	2461910	2462045	2462752	2462943	1219	176	94	85	8	7	3	46	87	66	2	5	6	249	128	1	1	0.919	0.873	0.936	0.922	0.899	0.85	0.019
1220	WBGene00017101	E02H9.3	III	+	2462473	2462617	2462194	2462329	2462752	2462943	1220	99	33	50	22	18	17	39	47	69	16	10	7	263	128	0.372138	1	0.687	0.472	0.589	0.543	0.696	0.828	-0.106
1221	WBGene00017101	E02H9.3	III	+	2462473	2462617	2461935	2462045	2462752	2462943	1221	31	12	13	8	7	3	7	12	11	2	5	6	238	103	0.935863	1	0.626	0.426	0.652	0.602	0.509	0.442	0.05
1222	WBGene00017101	E02H9.3	III	+	2462194	2462329	2461935	2462045	2462473	2462617	1222	330	198	201	30	12	13	139	114	200	7	11	11	224	103	1	1	0.835	0.884	0.877	0.901	0.827	0.893	-0.008
1223	WBGene00017101	E02H9.3	III	+	2462194	2462329	2461935	2462045	2462752	2462943	1223	254	183	168	8	7	3	116	78	138	2	5	6	224	103	1	1	0.936	0.923	0.963	0.964	0.878	0.914	0.022
1226	WBGene00007637	dhhc-7	I	+	11612002	11612116	11611671	11611818	11612992	11613192	1226	598	548	563	0	6	0	539	592	545	0	0	0	214	135	1	1	1	0.983	1	1	1	1	-0.006
1227	WBGene00007637	dhhc-7	I	+	11613559	11613653	11612992	11613192	11614317	11614407	1227	149	211	194	0	2	0	200	220	181	0	0	0	122	83	1	1	1	0.986	1	1	1	1	-0.005
1229	WBGene00019971	ergo-1	V	+	1012119	1013038	1010594	1010779	1014098	1014373	1229	2144	1424	1216	0	0	0	1365	1808	1963	1	4	9	1040	135	1	1	1	1	1	0.994	0.983	0.966	0.019
122	WBGene00000955	des-2	V	-	11416572	11416605	11415596	11415769	11416807	11416984	122	4	7	2	54	52	42	0	0	4	41	9	21	52	135	1	1	0.161	0.259	0.11	0	0	0.331	0.066
1230	WBGene00006803	unc-70	V	+	6889598	6889682	6889186	6889310	6889804	6889955	1230	187	110	152	533	320	428	102	119	159	400	417	571	136	117	1	1	0.232	0.228	0.234	0.18	0.197	0.193	0.041
1232	WBGene00086554	D1081.12	I	-	8474510	8474614	8474081	8474441	8474660	8474732	1232	123	222	311	0	14	0	302	117	76	18	4	0	124	65	1	1	1	0.893	1	0.898	0.939	1	0.019
1233	WBGene00010450	K01A11.2	III	+	3427091	3427190	3426773	3426892	3427854	3428092	1233	113	172	248	0	0	0	280	182	226	0	5	0	161	112	1	1	1	1	1	1	0.962	1	0.013
1234	WBGene00017992	F32E10.5	IV	-	7577682	7577887	7575516	7575929	7577941	7578106	1234	222	116	190	0	0	0	171	153	249	0	2	0	326	135	1	1	1	1	1	1	0.969	1	0.01
1235	WBGene00018006	hpo-3	I	-	5858731	5858890	5857548	5858124	5859275	5859620	1235	411	331	342	33	35	51	443	403	402	40	17	37	280	135	0.981285	1	0.857	0.82	0.764	0.842	0.92	0.84	-0.054
1238	WBGene00013307	Y57G11C.9	IV	+	14787505	14787732	14787167	14787383	14787980	14788106	1238	29	47	42	169	282	200	13	10	35	203	269	263	332	119	1	1	0.058	0.056	0.07	0.022	0.013	0.046	0.034
1239	WBGene00019819	R02D3.1	IV	+	248767	248821	248583	248691	248925	249332	1239	0	16	11	236	169	157	23	3	7	222	232	296	60	101	1	1	0	0.137	0.105	0.149	0.021	0.038	0.011
123	WBGene00002240	ksr-2	I	-	12050044	12050505	12047339	12048176	12052172	12052477	123	401	280	373	0	1	0	286	396	264	0	0	0	582	135	1	1	1	0.985	1	1	1	1	-0.005
1240	WBGene00050885	Y94H6A.12	IV	-	2712590	2712654	2711938	2712175	2712894	2713035	1240	343	214	209	19	5	9	449	330	276	2	0	6	113	134	1	1	0.955	0.981	0.965	0.996	1	0.982	-0.026
1241	WBGene00004203	swsn-1	V	-	20241259	20242225	20239243	20240007	20244237	20244658	1241	3658	3341	3365	0	0	0	2981	2687	3112	0	0	1	1087	135	1	1	1	1	1	1	1	0.997	0.001
1242	WBGene00004203	swsn-1	V	-	20247123	20247749	20246039	20246132	20249345	20249484	1242	2019	2022	1687	4	0	0	1615	1847	2415	0	0	0	695	83	1	1	0.984	1	1	1	1	1	-0.005
1243	WBGene00003196	mel-11	II	+	9362043	9362373	9361648	9361866	9362967	9363151	1243	539	480	422	46	17	6	415	486	636	15	27	14	451	135	1	1	0.778	0.894	0.955	0.892	0.843	0.931	-0.013
1244	WBGene00003196	mel-11	II	+	9365635	9365779	9364892	9365076	9365972	9366173	1244	401	362	399	59	61	8	382	427	447	33	32	47	270	135	1	1	0.773	0.748	0.961	0.853	0.87	0.826	-0.022
1245	WBGene00003196	mel-11	II	+	9365635	9365779	9364892	9365076	9367468	9367651	1245	249	237	272	0	0	1	234	222	245	18	0	10	270	135	0.130277	1	1	1	0.993	0.867	1	0.925	0.067
1246	WBGene00003196	mel-11	II	+	9365972	9366173	9365635	9365779	9367468	9367651	1246	485	538	379	22	24	23	435	487	583	10	16	28	322	135	1	1	0.902	0.904	0.874	0.948	0.927	0.897	-0.031
1247	WBGene00003196	mel-11	II	+	9365972	9366173	9364892	9365076	9367468	9367651	1247	370	450	237	0	0	1	310	298	400	18	0	10	322	135	0.562682	1	1	1	0.99	0.878	1	0.944	0.056
1248	WBGene00003196	mel-11	II	+	9364262	9364586	9363739	9364003	9364892	9365076	1248	20	37	29	263	258	182	20	14	37	201	226	186	445	135	1	1	0.023	0.042	0.046	0.029	0.018	0.057	0.002
124	WBGene00044347	Y71G12B.30	I	-	1822143	1822256	1820490	1820784	1822751	1822931	124	13	49	71	0	0	0	76	36	39	4	0	0	212	135	1	1	1	1	1	0.924	1	1	0.025
1251	WBGene00011629	T08G11.1	I	-	8909272	8909353	8909063	8909147	8909584	8909686	1251	127	103	90	23	25	24	94	131	178	29	29	53	50	37	1	1	0.803	0.753	0.735	0.706	0.77	0.713	0.034
1253	WBGene00017438	F13H8.5	II	-	6254663	6254726	6254117	6254246	6254993	6255574	1253	465	606	658	17	5	12	752	707	501	8	21	7	99	122	1	1	0.971	0.993	0.985	0.991	0.976	0.989	-0.002
1254	WBGene00017438	F13H8.5	II	-	6254663	6254726	6254514	6254592	6254993	6255574	1254	340	425	452	0	9	0	492	491	334	1	7	2	56	71	1	1	1	0.984	1	0.998	0.989	0.995	0.001
1255	WBGene00003386	mod-1	V	-	8910730	8910772	8910028	8910139	8910901	8910989	1255	0	2	0	0	0	8	0	0	0	3	2	0	4	50	1	1	NA	1	0	0	0	NA	0.5
1256	WBGene00015007	ain-2	I	+	4658684	4658762	4657938	4658255	4659008	4660119	1256	711	641	535	0	0	0	498	530	743	0	0	3	142	135	1	1	1	1	1	1	1	0.996	0.001
1257	WBGene00015007	ain-2	I	+	4655348	4655496	4653597	4653686	4655720	4656458	1257	1278	939	916	0	0	0	799	958	1544	0	0	3	217	82	1	1	1	1	1	1	1	0.995	0.002
1259	WBGene00008666	F10G8.8	I	-	10052204	10052320	10051529	10051604	10052407	10052533	1259	150	198	224	2	11	13	177	187	172	4	13	3	135	52	1	1	0.967	0.874	0.869	0.945	0.847	0.957	-0.013
125	WBGene00023414	R01H2.7	III	-	7036207	7036364	7035429	7035513	7036670	7036785	125	42	84	74	0	0	0	69	28	51	0	0	1	193	50	1	1	1	1	1	1	1	0.93	0.023
1261	WBGene00021315	Y32H12A.7	III	-	5382997	5383303	5382286	5382620	5383394	5383595	1261	411	475	530	0	0	0	904	652	655	6	0	0	427	135	1	1	1	1	1	0.979	1	1	0.007
1262	WBGene00003699	nhr-109	II	+	4433534	4433620	4433402	4433494	4433852	4434220	1262	128	108	96	0	6	1	145	150	105	0	0	0	108	85	1	1	1	0.934	0.987	1	1	1	-0.026
1263	WBGene00006772	unc-36	III	-	8198091	8198223	8197486	8197828	8199141	8199309	1263	9	5	11	80	35	16	5	28	14	55	35	44	250	135	1	1	0.057	0.072	0.271	0.047	0.302	0.147	-0.032
1264	WBGene00016894	C53B7.3	X	+	6845534	6845612	6845335	6845455	6845658	6845974	1264	0	1	7	179	163	177	0	0	0	127	81	93	120	113	1	1	0	0.006	0.036	0	0	0	0.014
1265	WBGene00000485	che-3	I	-	8063550	8063683	8062718	8063101	8063753	8063941	1265	87	67	27	0	0	0	38	42	37	0	0	2	252	135	1	1	1	1	1	1	1	0.908	0.031
1266	WBGene00012908	Y46G5A.18	II	-	12803881	12804053	12803268	12803354	12804433	12804549	1266	378	403	413	0	3	0	412	344	353	0	0	0	211	53	1	1	1	0.971	1	1	1	1	-0.01
1267	WBGene00009632	ttyh-1	X	+	11372391	11372493	11372047	11372187	11373041	11373155	1267	279	234	275	0	8	0	269	212	282	0	0	0	160	105	1	1	1	0.95	1	1	1	1	-0.017
1268	WBGene00009632	ttyh-1	X	+	11373273	11373375	11373041	11373155	11373956	11374356	1268	316	244	251	18	11	17	194	210	314	8	17	25	162	107	1	1	0.921	0.936	0.907	0.941	0.891	0.892	0.013
1269	WBGene00006794	unc-60	V	+	1477338	1477451	1476881	1476968	1479202	1479582	1269	536	524	515	0	0	0	670	499	453	0	0	2	157	80	1	1	1	1	1	1	1	0.991	0.003
126	WBGene00044988	W01A8.8	I	-	7054537	7054673	7054189	7054278	7054726	7054906	126	265	299	384	8	4	5	208	184	151	1	0	0	205	82	1	1	0.93	0.968	0.968	0.988	1	1	-0.041
1270	WBGene00006794	unc-60	V	+	1475311	1475407	1475085	1475141	1475560	1475787	1270	2562	2188	2184	0	0	0	3312	2501	2082	0	2	5	92	49	1	1	1	1	1	1	0.999	0.996	0.002
1271	WBGene00006794	unc-60	V	+	1477950	1478037	1477338	1477451	1479202	1479582	1271	1928	2088	2153	0	0	1	2490	1905	1816	0	0	0	131	106	1	1	1	1	0.999	1	1	1	0
1272	WBGene00012362	W09D10.4	III	-	10713542	10713785	10711830	10712536	10714425	10714520	1272	821	798	687	0	0	0	674	697	800	0	0	1	317	88	1	1	1	1	1	1	1	0.996	0.001
1273	WBGene00022100	Y69A2AR.31	IV	-	2657714	2657935	2655406	2655600	2659302	2659614	1273	208	146	133	0	0	0	120	134	270	2	0	0	342	135	1	1	1	1	1	0.959	1	1	0.014
1274	WBGene00014081	ZK795.1	IV	+	12551323	12551499	12550589	12550672	12553689	12553960	1274	315	211	140	0	0	1	125	89	75	0	0	0	238	76	1	1	1	1	0.978	1	1	1	-0.007
1275	WBGene00015485	C05D11.8	III	-	6424800	6424903	6424435	6424750	6425670	6425832	1275	68	106	78	8	0	0	89	140	193	0	0	0	192	135	1	1	0.857	1	1	1	1	1	-0.048
1276	WBGene00019612	K10B3.6	X	-	3109803	3109881	3109619	3109688	3109941	3110099	1276	0	0	8	20	33	6	12	3	5	23	15	17	71	62	1	1	0	0	0.538	0.313	0.149	0.204	-0.043
1277	WBGene00019612	K10B3.6	X	-	3108690	3108813	3108424	3108640	3108930	3109024	1277	51	90	113	0	0	0	93	29	126	0	4	0	184	87	1	1	1	1	1	1	0.774	1	0.075
1279	WBGene00010420	mcrs-1	I	-	12648607	12648734	12647375	12647749	12648991	12649211	1279	208	149	195	0	0	0	254	261	234	2	0	2	240	135	1	1	1	1	1	0.986	1	0.985	0.01
127	WBGene00021847	Y54F10AL.1	III	+	2492790	2492889	2491743	2491874	2493868	2494173	127	404	512	520	0	1	0	547	380	379	0	0	0	173	124	1	1	1	0.997	1	1	1	1	-0.001
1280	WBGene00010420	mcrs-1	I	-	12650064	12650223	12648991	12649211	12651180	12651590	1280	267	207	101	0	0	0	259	239	260	0	2	0	280	135	1	1	1	1	1	1	0.983	1	0.006
1281	WBGene00019280	K01A2.5	II	+	302755	302909	302404	302696	303120	303232	1281	1213	1159	1234	0	0	0	1175	887	939	0	3	0	245	105	1	1	1	1	1	1	0.992	1	0.003
1282	WBGene00017275	F08F8.10	III	-	7354907	7355134	7354382	7354442	7356041	7356659	1282	197	362	306	13	10	5	307	215	208	9	8	2	266	53	1	1	0.751	0.878	0.924	0.872	0.843	0.954	-0.039
1283	WBGene00017275	F08F8.10	III	-	7354907	7355134	7354191	7354335	7356041	7356659	1283	160	309	257	0	0	0	254	184	153	0	4	0	348	135	1	1	1	1	1	1	0.947	1	0.018
1284	WBGene00017275	F08F8.10	III	-	7354382	7354442	7354191	7354335	7354907	7355134	1284	48	76	77	0	2	0	83	52	86	0	0	0	106	135	1	1	1	0.98	1	1	1	1	-0.007
1285	WBGene00017275	F08F8.10	III	-	7354382	7354442	7354191	7354335	7356041	7356659	1285	24	31	33	0	0	0	39	29	33	0	4	0	106	135	1	1	1	1	1	1	0.902	1	0.033
1286	WBGene00003165	mec-1	V	+	6962682	6962762	6962405	6962609	6962817	6963008	1286	38	40	67	0	0	3	48	31	59	0	0	0	146	135	1	1	1	1	0.954	1	1	1	-0.015
1287	WBGene00002040	hum-7	I	-	591265	591304	590157	590346	591534	591607	1287	0	8	2	34	38	17	0	6	1	26	21	49	32	66	1	1	0	0.303	0.195	0	0.371	0.04	0.029
1288	WBGene00017891	rgl-1	X	-	3215438	3215498	3215213	3215339	3220188	3220293	1288	4	9	8	45	67	63	10	0	17	67	91	117	53	82	1	1	0.121	0.172	0.164	0.188	0	0.184	0.028
1289	WBGene00021754	hpo-29	III	+	251755	251916	250697	250841	253262	253376	1289	1091	902	846	0	0	0	1212	1152	1237	0	4	0	254	107	1	1	1	1	1	1	0.992	1	0.003
128	WBGene00001568	snpc-4	I	+	8963730	8964015	8963420	8963610	8964093	8964306	128	627	508	446	0	0	0	523	599	698	1	5	0	406	135	1	1	1	1	1	0.994	0.976	1	0.01
1290	WBGene00006396	taf-12	III	-	11866024	11866206	11865624	11865720	11868722	11868855	1290	526	336	334	0	0	2	404	356	344	0	0	3	248	80	1	1	1	1	0.982	1	1	0.974	0.003
1291	WBGene00006396	taf-12	III	-	11866024	11866206	11865624	11865720	11869178	11869283	1291	236	163	164	0	0	0	216	139	132	4	0	1	220	52	1	1	1	1	1	0.927	1	0.969	0.035
1292	WBGene00006396	taf-12	III	-	11868722	11868855	11866024	11866206	11869178	11869283	1292	490	302	287	0	0	1	327	337	336	0	0	0	215	98	1	1	1	1	0.992	1	1	1	-0.003
1293	WBGene00006396	taf-12	III	-	11868722	11868855	11865624	11865720	11869178	11869283	1293	200	129	118	0	0	0	139	120	127	4	0	1	169	52	1	1	1	1	1	0.914	1	0.975	0.037
1294	WBGene00003414	mrp-8	III	-	12297875	12297977	12297617	12297819	12298202	12298319	1294	7	35	13	0	0	1	2	4	26	0	0	0	165	110	1	1	1	1	0.897	1	1	1	-0.034
1295	WBGene00013670	hpo-13	I	+	14427068	14427173	14426378	14426832	14429978	14430434	1295	190	197	211	0	5	1	262	197	272	2	0	0	196	135	1	1	1	0.964	0.993	0.989	1	1	-0.011
1296	WBGene00013670	hpo-13	I	+	14428541	14429010	14427068	14427173	14429978	14430434	1296	1610	1400	1300	7	0	0	1611	1395	1606	0	0	0	553	98	1	1	0.976	1	1	1	1	1	-0.008
1297	WBGene00006644	tsp-18	II	+	5905003	5905114	5904777	5904943	5905159	5905216	1297	3	7	1	3	0	1	5	2	7	0	0	0	123	50	1	1	0.289	1	0.289	1	1	1	-0.474
1298	WBGene00006593	tol-1	I	+	459568	460062	457235	458621	460949	461607	1298	727	643	649	0	0	2	515	503	616	0	0	0	615	135	1	1	1	1	0.986	1	1	1	-0.005
1299	WBGene00012369	W09G3.6	I	-	13817036	13817881	13815294	13815458	13819670	13820358	1299	680	757	793	0	0	0	730	829	772	0	4	0	966	135	1	1	1	1	1	1	0.967	1	0.011
129	WBGene00007734	C25G4.7	IV	+	12457306	12457479	12457019	12457143	12457516	12457781	129	0	4	8	9	2	13	3	0	0	9	3	0	276	117	1	1	0	0.459	0.207	0.124	0	NA	0.16
12	WBGene00021876	Y54G2A.11	IV	-	2769605	2769844	2768164	2768629	2770668	2771109	12	924	842	936	9	1	2	314	231	415	0	5	0	360	135	1	1	0.975	0.997	0.994	1	0.945	1	0.007
1300	WBGene00017957	F31F4.1	V	+	685481	685546	685111	685334	685590	685877	1300	94	32	36	0	0	0	44	33	89	0	0	2	116	135	1	1	1	1	1	1	1	0.981	0.006
1301	WBGene00010330	F59D12.2	X	-	15674125	15674245	15672847	15672934	15675383	15675520	1301	135	339	278	0	0	4	264	201	189	0	0	0	166	75	1	1	1	1	0.969	1	1	1	-0.01
1302	WBGene00022115	Y71F9AL.10	I	+	2867243	2867306	2866428	2866611	2867425	2867597	1302	121	140	177	0	21	18	97	121	96	0	15	11	112	135	1	1	1	0.889	0.922	1	0.907	0.913	-0.003
1303	WBGene00018728	frpr-8	X	+	8702156	8702192	8701916	8702001	8702696	8702822	1303	0	0	0	0	5	3	0	2	0	0	1	5	13	62	1	1	NA	0	0	NA	0.905	0	-0.453
1304	WBGene00013189	Y54E2A.4	II	+	14776528	14776695	14775295	14775668	14777649	14778137	1304	1144	924	965	0	0	0	899	722	907	3	0	0	288	135	1	1	1	1	1	0.993	1	1	0.002
1306	WBGene00007394	C06H5.6	V	-	17888660	17888789	17887438	17887527	17888840	17888984	1306	220	246	181	0	3	0	708	834	783	0	0	0	191	82	1	1	1	0.972	1	1	1	1	-0.009
1308	WBGene00003825	ntl-2	II	-	4374567	4374698	4374367	4374494	4375228	4375348	1308	1653	1008	1113	42	58	53	936	811	1112	77	60	57	211	98	1	1	0.948	0.89	0.907	0.85	0.863	0.901	0.044
1309	WBGene00003825	ntl-2	II	-	4375591	4375711	4375228	4375348	4376390	4376458	1309	714	767	877	20	0	1	689	691	797	0	0	0	130	39	1	1	0.915	1	0.996	1	1	1	-0.03
1310	WBGene00003825	ntl-2	II	-	4375228	4375348	4374567	4374698	4375591	4375711	1310	1281	953	985	0	0	0	810	735	1031	0	0	1	193	102	1	1	1	1	1	1	1	0.998	0.001
1311	WBGene00003961	pct-1	IV	+	8184694	8185385	8178580	8178681	8185624	8185721	1311	92	119	137	50	28	34	74	73	112	27	33	49	726	49	1	1	0.11	0.223	0.214	0.156	0.13	0.134	0.042
1312	WBGene00014989	best-23	II	-	7906134	7906269	7905390	7905482	7906358	7906535	1312	0	1	4	0	7	5	1	0	4	14	2	1	206	85	1	1	NA	0.056	0.248	0.029	0	0.623	-0.065
1315	WBGene00004130	ketn-1	V	-	2795750	2796093	2795545	2795703	2797017	2798009	1315	60	17	20	0	0	0	68	97	400	0	0	1	464	135	1	1	1	1	1	1	1	0.991	0.003
1316	WBGene00004130	ketn-1	V	-	2784446	2784554	2784159	2784342	2784835	2784958	1316	0	10	6	724	412	339	11	14	6	314	437	597	183	116	1	1	0	0.015	0.011	0.022	0.02	0.006	-0.007
1317	WBGene00004130	ketn-1	V	-	2784835	2784958	2784159	2784342	2785053	2792622	1317	1563	912	805	0	3	8	766	996	1473	9	14	25	232	135	1	1	1	0.994	0.983	0.98	0.976	0.972	0.016
1318	WBGene00015926	C17H11.6	X	-	8190167	8190314	8189809	8189956	8190592	8190796	1318	301	265	259	8	4	23	323	193	313	0	4	5	270	135	0.641247	1	0.95	0.971	0.849	1	0.96	0.969	-0.053
1319	WBGene00015926	C17H11.6	X	-	8189809	8189956	8188776	8188844	8190592	8190796	1319	37	77	102	5	0	0	86	51	73	0	0	0	196	61	0.220661	1	0.697	1	1	1	1	1	-0.101
131	WBGene00010681	mak-1	II	+	8745248	8745750	8744478	8744614	8745801	8746006	131	3459	2925	3155	0	2	0	1843	1709	1846	0	0	0	617	129	1	1	1	0.997	1	1	1	1	-0.001
1320	WBGene00021419	eri-5	IV	+	2395096	2395434	2393064	2393358	2395853	2396276	1320	318	202	246	0	0	0	328	212	223	0	1	0	459	135	1	1	1	1	1	1	0.984	1	0.005
1321	WBGene00021419	eri-5	IV	+	2393549	2393661	2393064	2393358	2395096	2395434	1321	151	104	96	0	0	0	123	61	62	0	0	2	210	135	1	1	1	1	1	1	1	0.952	0.016
1322	WBGene00001177	egl-8	V	+	38990	39026	38137	38269	40453	40723	1322	32	30	25	95	83	98	9	27	23	114	79	89	48	125	0.362866	1	0.467	0.485	0.399	0.171	0.471	0.402	0.102
1323	WBGene00001177	egl-8	V	+	29335	29515	28381	28699	30199	30297	1323	128	129	111	8	16	6	85	88	119	0	8	17	257	91	1	1	0.85	0.741	0.868	1	0.796	0.713	-0.017
1325	WBGene00001177	egl-8	V	+	40453	40723	38137	38269	41728	41844	1325	480	434	401	0	0	0	436	369	395	1	0	0	355	99	1	1	1	1	1	0.992	1	1	0.003
1328	WBGene00001177	egl-8	V	+	28381	28699	26193	26380	30199	30297	1328	338	210	149	54	27	29	143	151	202	34	15	36	395	91	1	1	0.591	0.642	0.542	0.492	0.699	0.564	0.007
1329	WBGene00003086	lst-4	IV	-	14069046	14069148	14066807	14067029	14069754	14069854	1329	534	372	352	0	4	0	348	392	473	0	2	0	148	93	1	1	1	0.983	1	1	0.992	1	-0.003
132	WBGene00010681	mak-1	II	+	8746354	8746479	8746056	8746134	8746587	8746802	132	1138	1048	1094	35	30	44	748	574	679	28	24	46	172	71	1	1	0.931	0.935	0.911	0.917	0.908	0.859	0.031
1330	WBGene00003086	lst-4	IV	-	14064201	14064401	14063070	14063427	14064622	14064659	1330	11	6	9	0	0	1	13	7	13	2	0	0	216	30	1	1	1	1	0.556	0.474	1	1	0.027
1334	WBGene00004510	rrf-3	II	+	8167919	8168025	8167416	8167874	8168076	8168268	1334	46	107	87	0	0	0	128	127	155	3	0	0	198	135	1	1	1	1	1	0.967	1	1	0.011
1335	WBGene00016373	swd-2.1	IV	+	7776308	7776557	7776136	7776262	7776911	7777202	1335	196	159	192	0	0	1	255	242	196	0	0	0	354	119	1	1	1	1	0.985	1	1	1	-0.005
1336	WBGene00019673	K12C11.1	I	-	1342171	1342726	1341219	1341636	1344032	1344692	1336	4019	3139	2888	12	14	0	4825	4125	4538	7	0	9	676	135	1	1	0.985	0.978	1	0.993	1	0.99	-0.007
1337	WBGene00011644	T09B9.3	X	-	9760656	9760749	9760453	9760611	9761060	9761156	1337	0	40	18	0	0	0	25	3	15	0	2	0	126	89	1	1	NA	1	1	1	0.514	1	0.162
1338	WBGene00000397	cdh-5	IV	+	8669333	8669480	8669141	8669216	8669563	8669782	1338	98	52	85	0	0	0	43	64	84	0	0	1	203	68	1	1	1	1	1	1	1	0.966	0.011
1339	WBGene00000397	cdh-5	IV	+	8671574	8672006	8671041	8671263	8672297	8672487	1339	74	30	39	0	14	7	27	22	47	0	8	4	553	135	1	1	1	0.343	0.576	1	0.402	0.741	-0.075
1340	WBGene00010867	tag-260	V	-	13370947	13371369	13370113	13370636	13371724	13371941	1340	571	537	576	0	0	1	364	283	368	0	0	0	543	135	1	1	1	1	0.993	1	1	1	-0.002
1341	WBGene00010867	tag-260	V	-	13370771	13370852	13370103	13370636	13370947	13371369	1341	75	96	71	63	69	133	69	31	49	75	32	42	148	135	1	1	0.521	0.559	0.327	0.456	0.469	0.516	-0.011
1342	WBGene00010771	K11D2.5	I	+	12517115	12517202	12516519	12516715	12517432	12517633	1342	180	79	81	0	0	0	154	161	129	5	0	0	160	135	1	1	1	1	1	0.963	1	1	0.012
1343	WBGene00010771	K11D2.5	I	+	12517870	12517945	12517432	12517633	12518345	12518697	1343	55	155	108	0	0	0	178	132	158	2	0	0	136	135	1	1	1	1	1	0.989	1	1	0.004
1345	WBGene00006830	unc-103	III	+	4143941	4144172	4142907	4143185	4144578	4144645	1345	74	55	87	4	12	5	50	62	66	8	13	15	277	60	0.101101	1	0.8	0.498	0.79	0.575	0.508	0.488	0.172
134	WBGene00018657	acl-4	X	-	2069525	2069588	2068514	2068752	2069689	2069972	134	142	109	99	12	3	20	113	112	143	3	2	12	112	135	1	1	0.934	0.978	0.856	0.978	0.985	0.935	-0.043
1353	WBGene00011580	ddx-19	II	+	8885467	8886694	8885277	8885388	8887036	8887094	1353	2239	1871	1606	3	21	14	1706	2071	2546	14	7	29	1233	20	1	1	0.924	0.591	0.65	0.664	0.828	0.587	0.029
1354	WBGene00011580	ddx-19	II	+	8885467	8885542	8885277	8885388	8887036	8887094	1354	289	252	236	3	21	14	247	304	373	14	7	29	37	20	1	1	0.981	0.866	0.901	0.905	0.959	0.874	0.003
1355	WBGene00003898	oxi-1	III	+	10859111	10859244	10858283	10858458	10859747	10860089	1355	155	187	107	0	0	0	200	217	336	0	1	0	252	135	1	1	1	1	1	1	0.991	1	0.003
1356	WBGene00001215	ego-2	I	-	11406168	11406477	11403475	11405202	11408163	11408313	1356	842	784	695	0	0	0	591	743	955	0	2	0	430	135	1	1	1	1	1	1	0.991	1	0.003
1357	WBGene00044463	W09G12.10	IV	-	1220345	1220478	1219332	1219592	1221108	1221206	1357	230	389	442	0	23	12	505	328	373	0	5	0	208	91	1	1	1	0.881	0.942	1	0.966	1	-0.048
1358	WBGene00011522	srap-1	II	+	11208729	11208808	11208445	11208547	11208871	11209044	1358	3	3	3	0	0	0	7	13	8	0	0	1	104	95	1	1	1	1	1	1	1	0.88	0.04
1359	WBGene00021733	otub-2	I	+	401954	402047	399952	400105	402292	402417	1359	138	124	137	0	0	0	135	116	133	0	1	2	155	118	1	1	1	1	1	1	0.989	0.981	0.01
135	WBGene00007387	jmjd-5	V	+	11128029	11128134	11127851	11127982	11128179	11128270	135	152	149	196	0	0	0	311	263	309	0	2	0	134	73	1	1	1	1	1	1	0.986	1	0.005
1361	WBGene00000162	apd-3	II	-	3538335	3538704	3537005	3537395	3540148	3540809	1361	452	371	397	0	0	0	515	504	656	1	0	6	490	135	1	1	1	1	1	0.993	1	0.968	0.013
1362	WBGene00018924	F56A11.4	IV	+	550766	550886	550467	550654	551934	552125	1362	0	0	8	13	8	0	0	0	2	2	0	0	226	135	1	1	0	0	1	0	NA	1	-0.167
1363	WBGene00021652	Y47G6A.29	I	-	3597299	3597506	3595975	3596298	3598619	3598762	1363	0	15	6	0	0	0	7	12	50	0	0	1	328	135	1	1	NA	1	1	1	1	0.954	0.015
1365	WBGene00021652	Y47G6A.29	I	-	3592418	3592680	3592121	3592241	3593644	3593832	1365	0	5	16	0	0	0	5	22	43	0	0	1	361	113	1	1	NA	1	1	1	1	0.931	0.023
1366	WBGene00000415	ced-1	I	-	11854278	11854476	11851565	11852041	11855610	11855819	1366	345	297	367	0	4	1	190	168	224	2	0	0	319	135	1	1	1	0.969	0.994	0.976	1	1	-0.004
1367	WBGene00000415	ced-1	I	-	11854401	11854476	11851676	11852041	11855610	11855819	1367	169	233	248	0	4	1	160	146	149	2	0	0	136	135	1	1	1	0.983	0.996	0.988	1	1	-0.003
1368	WBGene00000415	ced-1	I	-	11855610	11855819	11854401	11854476	11857036	11857325	1368	391	594	601	0	0	0	400	377	369	2	0	0	263	68	1	1	1	1	1	0.981	1	1	0.006
1369	WBGene00004360	rib-1	IV	+	11579801	11579882	11579571	11579752	11581206	11581371	1369	83	82	68	0	0	0	102	105	83	3	5	0	148	135	1	1	1	1	1	0.969	0.95	1	0.027
1370	WBGene00013746	lgc-55	V	+	20026841	20026952	20023045	20023134	20027233	20027333	1370	78	27	26	0	0	2	23	8	25	0	0	0	113	40	1	1	1	1	0.821	1	1	1	-0.06
1371	WBGene00001049	dog-1	I	-	15018516	15018972	15017283	15017701	15019229	15019318	1371	614	479	410	0	0	0	531	385	474	2	0	0	524	82	1	1	1	1	1	0.976	1	1	0.008
1373	WBGene00022219	Y73B3A.18	X	+	48693	48762	48482	48548	52783	52945	1373	25	10	7	0	0	6	5	5	8	0	0	0	62	59	1	1	1	1	0.526	1	1	1	-0.158
1374	WBGene00016905	ztf-3	I	-	286873	286997	286088	286420	287508	288003	1374	0	16	32	17	1	26	23	15	17	20	10	12	234	135	1	1	0	0.902	0.415	0.399	0.464	0.45	0.001
1375	WBGene00012184	mnr-1	V	+	20656173	20656335	20655830	20655965	20656943	20657089	1375	722	574	559	0	3	7	574	516	630	2	3	0	276	128	1	1	1	0.989	0.974	0.993	0.988	1	-0.006
1376	WBGene00012894	tbc-17	II	+	12719963	12720111	12718768	12718893	12721099	12721266	1376	332	387	316	0	0	0	337	386	372	1	0	0	253	118	1	1	1	1	1	0.994	1	1	0.002
1378	WBGene00000939	dcr-1	III	-	8072701	8072797	8072219	8072599	8072845	8073092	1378	394	273	283	0	0	3	285	266	320	0	1	0	178	135	1	1	1	1	0.986	1	0.995	1	-0.003
1379	WBGene00006466	tag-115	IV	-	13238590	13238697	13237271	13237791	13238755	13238886	1379	107	115	156	0	0	0	210	156	173	0	3	0	189	124	1	1	1	1	1	1	0.972	1	0.009
137	WBGene00022158	Y71G12B.23	I	-	1670968	1671255	1670091	1670284	1671779	1671872	137	327	186	253	6	4	0	277	261	300	1	1	5	359	86	1	1	0.929	0.918	1	0.985	0.984	0.935	-0.019
1380	WBGene00016524	C39B5.6	III	+	2202701	2202981	2198005	2198105	2204629	2204967	1380	203	172	174	0	0	4	200	155	148	0	0	0	359	93	1	1	1	1	0.918	1	1	1	-0.027
1381	WBGene00016524	C39B5.6	III	+	2199977	2200307	2198005	2198105	2202701	2202981	1381	491	595	519	0	5	0	545	380	639	0	1	1	409	93	1	1	1	0.964	1	1	0.989	0.993	-0.006
1382	WBGene00016524	C39B5.6	III	+	2205589	2205729	2204629	2204967	2206416	2206882	1382	286	239	220	0	0	0	219	219	208	2	0	0	266	135	1	1	1	1	1	0.982	1	1	0.006
1384	WBGene00018716	F52H2.4	X	-	2545276	2545347	2545067	2545226	2545991	2546119	1384	24	18	23	0	2	0	29	27	37	0	0	0	114	121	1	1	1	0.905	1	1	1	1	-0.032
1385	WBGene00013895	ZC434.9	I	+	10359863	10359945	10358982	10359135	10360188	10360235	1385	0	2	2	0	0	0	0	0	0	0	3	0	75	40	1	1	NA	1	1	NA	0	NA	1
1386	WBGene00013895	ZC434.9	I	+	10359423	10359488	10358982	10359135	10359863	10359945	1386	83	55	62	0	1	0	93	77	79	0	0	0	58	75	1	1	1	0.986	1	1	1	1	-0.005
1387	WBGene00013895	ZC434.9	I	+	10358982	10359135	10358387	10358495	10360188	10360235	1387	78	77	89	12	0	3	63	110	56	2	1	3	145	6	1	1	0.212	1	0.551	0.566	0.82	0.436	-0.02
1388	WBGene00013895	ZC434.9	I	+	10358982	10359135	10358387	10358495	10359423	10359488	1388	78	81	91	10	4	3	73	115	61	4	10	2	163	24	1	1	0.535	0.749	0.817	0.729	0.629	0.818	-0.025
1389	WBGene00008812	F14F7.5	III	+	13035465	13035544	13032927	13035316	13036157	13036343	1389	0	0	0	24	7	1	1	0	0	0	0	2	144	135	1	1	0	0	0	1	NA	0	-0.5
138	WBGene00018932	mrpl-2	IV	+	774546	774657	773652	773787	775528	775741	138	247	282	298	0	1	0	447	421	411	0	0	0	201	128	1	1	1	0.994	1	1	1	1	-0.002
1391	WBGene00008549	din-1	II	-	11616938	11617128	11615952	11616122	11618012	11619648	1391	1036	942	877	0	0	0	632	579	905	0	0	1	311	135	1	1	1	1	1	1	1	0.997	0.001
1393	WBGene00020115	mboa-6	III	-	1956041	1956299	1954634	1954739	1957584	1957679	1393	4067	3340	3109	0	0	0	3506	3659	4089	0	1	0	295	51	1	1	1	1	1	1	0.998	1	0.001
1394	WBGene00020115	mboa-6	III	-	1954634	1954739	1953535	1953842	1956041	1956299	1394	2910	2604	2396	0	0	5	2734	2595	3037	0	1	0	196	135	1	1	1	1	0.997	1	0.999	1	-0.001
1395	WBGene00007882	C33A12.3	IV	-	9512702	9512774	9512591	9512645	9512864	9513002	1395	247	194	174	0	1	0	139	105	167	0	0	3	61	43	1	1	1	0.993	1	1	1	0.975	0.006
1396	WBGene00021766	hex-4	I	+	1929520	1929876	1928158	1928597	1931810	1932260	1396	517	681	742	0	0	0	770	880	707	0	1	0	477	135	1	1	1	1	1	1	0.996	1	0.001
1398	WBGene00012389	Y6B3B.4	I	+	13768479	13768991	13767752	13768167	13771116	13771210	1398	331	224	204	0	1	2	148	212	342	0	0	0	585	87	1	1	1	0.971	0.938	1	1	1	-0.03
1399	WBGene00012389	Y6B3B.4	I	+	13758743	13758890	13758118	13758481	13760348	13760747	1399	215	165	85	0	0	0	145	160	210	0	0	1	270	135	1	1	1	1	1	1	1	0.991	0.003
139	WBGene00001980	hmr-1	I	-	11088411	11088545	11087692	11087852	11093798	11094524	139	500	359	279	0	0	3	186	345	482	0	0	0	254	135	1	1	1	1	0.98	1	1	1	-0.007
13	WBGene00021876	Y54G2A.11	IV	-	2768164	2768629	2766391	2766524	2769605	2769844	13	1448	1344	1503	0	2	4	457	390	560	1	0	0	577	126	1	1	1	0.993	0.988	0.99	1	1	-0.003
1400	WBGene00004751	sea-2	II	+	3965651	3966086	3965452	3965554	3966385	3969217	1400	271	266	216	9	5	8	140	179	231	0	5	6	516	95	1	1	0.847	0.907	0.833	1	0.868	0.876	-0.052
1401	WBGene00022378	Y94H6A.5	IV	-	2693275	2693608	2691650	2691885	2694405	2694508	1401	843	464	513	0	3	0	518	541	761	0	0	0	415	96	1	1	1	0.973	1	1	1	1	-0.009
1402	WBGene00000247	bec-1	IV	-	5662540	5662697	5662136	5662346	5662743	5662818	1402	384	388	398	0	0	0	232	240	182	1	0	0	211	68	1	1	1	1	1	0.987	1	1	0.004
1403	WBGene00018700	lmd-3	V	-	8430500	8430602	8429808	8429927	8432844	8433001	1403	330	215	252	0	0	0	213	230	261	0	1	3	167	112	1	1	1	1	1	1	0.994	0.983	0.008
1405	WBGene00016432	C35B1.2	IV	+	4100934	4101108	4098077	4098309	4101363	4101425	1405	87	142	174	0	0	0	115	130	136	1	1	3	215	55	1	1	1	1	1	0.967	0.971	0.921	0.047
1406	WBGene00006763	unc-26	IV	-	13266127	13266145	13265219	13265983	13267138	13267797	1406	6	0	0	34	56	41	0	0	0	52	62	65	22	135	1	1	0.52	0	0	0	0	0	0.173
1407	WBGene00007433	swsn-7	II	-	8024975	8025104	8023815	8024597	8025192	8025361	1407	332	290	253	21	4	23	322	370	487	33	15	30	244	135	1	1	0.897	0.976	0.859	0.844	0.932	0.9	0.019
1408	WBGene00021763	Y51F10.2	I	+	1981365	1981816	1979458	1979598	1983180	1983413	1408	180	232	223	0	0	0	748	646	499	0	1	0	570	133	1	1	1	1	1	1	0.993	1	0.002
1409	WBGene00009623	F41E7.7	X	+	10311652	10311743	10311476	10311567	10312015	10312182	1409	18	34	21	158	160	170	19	22	14	173	180	170	117	84	1	1	0.076	0.132	0.081	0.073	0.081	0.056	0.026
140	WBGene00001113	dur-1	IV	-	9925943	9925997	9925722	9925788	9926284	9927064	140	20	19	17	450	390	502	4	6	11	432	340	373	47	59	1	1	0.053	0.058	0.041	0.011	0.022	0.036	0.028
1410	WBGene00007931	C34D1.4	V	-	13258216	13258399	13257898	13258162	13259151	13259292	1410	92	151	127	0	1	7	53	51	77	0	1	1	303	134	1	1	1	0.985	0.889	1	0.958	0.971	-0.018
1411	WBGene00000674	col-99	IV	-	139550	139595	139334	139496	139729	139912	1411	55	55	73	30	29	61	73	39	53	51	14	20	76	135	1	1	0.765	0.771	0.68	0.718	0.832	0.825	-0.053
1413	WBGene00000674	col-99	IV	-	140804	140981	140542	140698	141067	141418	1413	321	286	281	0	5	0	243	255	334	2	0	0	298	135	1	1	1	0.963	1	0.982	1	1	-0.006
1414	WBGene00000674	col-99	IV	-	141714	141750	141067	141418	142259	142295	1414	26	20	36	0	1	0	29	21	29	0	0	0	29	29	1	1	1	0.952	1	1	1	1	-0.016
1415	WBGene00000674	col-99	IV	-	140378	140450	140141	140300	140542	140698	1415	6	18	13	63	81	87	10	3	22	129	140	163	130	135	0.284265	1	0.09	0.188	0.134	0.075	0.022	0.123	0.064
1416	WBGene00010936	ztf-14	X	+	14497694	14497838	14496919	14497054	14497890	14498049	1416	8	13	16	0	0	1	0	9	12	0	0	0	263	128	1	1	1	1	0.886	NA	1	1	-0.038
1417	WBGene00003969	pef-1	III	-	925016	925144	923413	924055	925380	925575	1417	33	28	42	14	0	0	20	11	46	0	0	0	242	135	1	1	0.568	1	1	1	1	1	-0.144
1421	WBGene00018144	F37C4.4	IV	+	3868144	3868358	3867232	3867433	3869550	3869622	1421	0	10	0	6	39	41	0	2	6	48	20	60	265	65	1	1	0	0.059	0	0	0.024	0.024	0.004
1422	WBGene00003585	ndx-8	I	+	13503817	13503916	13503044	13503128	13504891	13504969	1422	40	20	23	3	1	1	12	8	26	0	0	0	62	13	1	1	0.737	0.807	0.828	1	1	1	-0.209
1423	WBGene00008799	F14E5.1	II	+	8417826	8417980	8417662	8417782	8418023	8418178	1423	20	14	40	0	0	0	39	30	60	2	0	0	253	113	1	1	1	1	1	0.897	1	1	0.034
1424	WBGene00007545	C13B4.1	II	-	14474965	14475045	14473962	14474269	14475948	14476869	1424	52	124	92	0	0	0	118	109	96	0	4	3	146	135	1	1	1	1	1	1	0.962	0.967	0.024
1425	WBGene00007545	C13B4.1	II	-	14470733	14470877	14470371	14470631	14471658	14471816	1425	210	209	257	11	24	38	225	189	141	15	10	12	270	135	0.762578	1	0.905	0.813	0.772	0.882	0.904	0.855	-0.05
1426	WBGene00021036	W05F2.4	I	-	3376722	3376767	3376598	3376633	3377647	3378160	1426	18	0	0	361	339	317	0	0	0	269	262	344	38	28	1	1	0.035	0	0	0	0	0	0.012
1427	WBGene00021036	W05F2.4	I	-	3396859	3396928	3396665	3396787	3397375	3397450	1427	40	11	6	0	0	0	5	12	22	2	0	2	42	48	1	1	1	1	1	0.741	1	0.926	0.111
1431	WBGene00013362	Y60A3A.14	V	-	19928718	19929050	19927880	19928052	19930647	19930829	1431	710	539	508	0	1	0	812	568	773	0	0	0	453	135	1	1	1	0.994	1	1	1	1	-0.002
1432	WBGene00006652	ttx-1	V	-	20058542	20058701	20057134	20057358	20059484	20059553	1432	62	16	19	0	1	0	30	11	23	0	0	0	207	62	1	1	1	0.827	1	1	1	1	-0.058
1433	WBGene00012125	T28D6.5	III	+	11340939	11341097	11340469	11340822	11341774	11342237	1433	304	285	266	53	32	49	301	215	222	38	36	51	279	135	1	1	0.735	0.812	0.724	0.793	0.743	0.678	0.019
1434	WBGene00012125	T28D6.5	III	+	11338313	11338415	11337936	11338038	11338961	11339087	1434	0	8	3	45	9	21	9	0	10	28	5	19	134	79	1	1	0	0.344	0.078	0.159	0	0.237	0.009
1436	WBGene00006483	dgk-4	IV	+	8636179	8636332	8635486	8635646	8636499	8636851	1436	388	439	352	17	23	36	388	472	586	22	5	17	274	135	0.642039	1	0.918	0.904	0.828	0.897	0.979	0.944	-0.057
1437	WBGene00000867	cyb-2.2	I	+	4115802	4115905	4115371	4115758	4115947	4116369	1437	86	92	92	0	0	0	382	365	258	0	1	0	192	135	1	1	1	1	1	1	0.996	1	0.001
1438	WBGene00020784	tat-4	II	-	6241795	6241975	6241297	6241740	6242528	6242625	1438	58	14	38	0	0	0	40	27	55	0	0	1	256	90	1	1	1	1	1	1	1	0.951	0.016
1439	WBGene00020784	tat-4	II	-	6242528	6242625	6241795	6241975	6242667	6242836	1439	63	23	34	0	0	0	35	31	28	0	0	1	180	135	1	1	1	1	1	1	1	0.955	0.015
1440	WBGene00010975	R01H10.7	III	-	10265826	10266128	10265472	10265608	10266345	10266450	1440	211	192	177	0	0	0	222	337	359	0	4	0	380	92	1	1	1	1	1	1	0.953	1	0.016
1441	WBGene00021857	iffb-1	III	+	2319167	2319456	2316337	2317066	2321138	2321504	1441	2023	1443	1176	0	0	1	1447	1613	1955	0	0	0	410	135	1	1	1	1	0.997	1	1	1	-0.001
1442	WBGene00021857	iffb-1	III	+	2325096	2325271	2323127	2323743	2325738	2325900	1442	1771	1555	1808	0	0	0	2057	1810	1969	15	1	2	296	135	1	1	1	1	1	0.984	0.999	0.998	0.006
1443	WBGene00021857	iffb-1	III	+	2325738	2325900	2325096	2325271	2326402	2326901	1443	1937	1704	1781	0	0	3	1954	1682	1877	0	0	0	283	135	1	1	1	1	0.996	1	1	1	-0.001
1444	WBGene00016106	C25F6.7	X	+	5445644	5445740	5445474	5445597	5446468	5446646	1444	391	532	567	8	3	0	573	509	577	0	0	0	159	116	1	1	0.973	0.992	1	1	1	1	-0.012
1445	WBGene00020365	T08G2.2	X	-	17208324	17208426	17208155	17208276	17209129	17209200	1445	150	71	82	0	0	0	94	90	120	0	0	3	98	43	1	1	1	1	1	1	1	0.946	0.018
1448	WBGene00000100	ajm-1	X	+	9109673	9109796	9109087	9109260	9109917	9110036	1448	300	222	166	220	168	155	174	219	252	182	177	260	209	112	1	1	0.422	0.415	0.365	0.339	0.399	0.342	0.041
1449	WBGene00000100	ajm-1	X	+	9109917	9110036	9109087	9109260	9110261	9111079	1449	643	544	487	0	0	0	496	552	709	1	0	0	224	135	1	1	1	1	1	0.997	1	1	0.001
1450	WBGene00004905	snf-6	III	-	1532191	1532285	1531771	1531831	1532669	1532768	1450	35	35	26	0	2	4	25	29	72	0	4	2	49	10	1	1	1	0.781	0.57	1	0.597	0.88	-0.042
1451	WBGene00004905	snf-6	III	-	1521582	1521936	1520223	1520373	1523151	1523695	1451	415	410	431	0	0	0	341	313	425	0	7	0	475	135	1	1	1	1	1	1	0.927	1	0.024
1452	WBGene00004905	snf-6	III	-	1531771	1531831	1529818	1529994	1532669	1532768	1452	55	29	11	0	0	4	14	32	29	0	0	0	63	92	1	1	1	1	0.801	1	1	1	-0.066
1455	WBGene00009578	F40F8.5	II	-	11134223	11134289	11133702	11133837	11134336	11134594	1455	891	689	542	0	0	1	338	366	307	0	0	0	111	128	1	1	1	1	0.998	1	1	1	-0.001
1456	WBGene00009578	F40F8.5	II	-	11133702	11133837	11133524	11133656	11133980	11134112	1456	1756	1469	1562	0	4	9	836	743	731	0	0	2	236	115	1	1	1	0.994	0.988	1	1	0.994	-0.004
1459	WBGene00009578	F40F8.5	II	-	11133702	11133837	11133352	11133475	11133980	11134112	1459	932	742	853	0	0	0	437	372	368	4	0	0	227	106	1	1	1	1	1	0.981	1	1	0.006
1467	WBGene00009578	F40F8.5	II	-	11133524	11133656	11133352	11133475	11133980	11134112	1467	847	838	801	0	0	0	416	307	370	4	0	0	221	106	1	1	1	1	1	0.98	1	1	0.007
1469	WBGene00020284	mel-46	IV	-	16862391	16862516	16861595	16861725	16862581	16862720	1469	141	84	140	0	1	1	109	62	151	0	2	8	221	120	1	1	1	0.979	0.987	1	0.944	0.911	0.037
1470	WBGene00021702	Y48G9A.9	III	+	2098050	2098266	2097111	2097313	2098504	2098688	1470	632	622	514	9	0	0	511	395	410	0	0	0	337	135	1	1	0.966	1	1	1	1	1	-0.011
1471	WBGene00003516	nab-1	I	+	4231573	4231762	4231142	4231225	4232495	4232703	1471	28	34	27	41	55	44	29	27	39	72	40	50	251	76	1	1	0.171	0.158	0.157	0.109	0.17	0.191	0.005
1472	WBGene00003516	nab-1	I	+	4229887	4230007	4229576	4229668	4230763	4230859	1472	336	449	257	3	0	0	263	320	429	0	0	0	130	39	1	1	0.971	1	1	1	1	1	-0.01
1473	WBGene00016292	tbc-7	X	+	5142823	5142963	5142235	5142383	5143421	5143511	1473	209	139	145	0	0	0	205	172	279	0	0	4	214	83	1	1	1	1	1	1	1	0.964	0.012
1474	WBGene00016292	tbc-7	X	+	5140469	5140614	5139350	5139447	5140925	5141039	1474	0	0	0	51	28	15	0	7	2	36	25	49	197	62	1	1	0	0	0	0	0.081	0.013	-0.031
1477	WBGene00015735	pdfr-1	III	-	6634063	6634165	6632840	6633466	6634303	6634402	1477	45	39	41	5	0	0	31	26	18	1	0	1	147	92	1	1	0.849	1	1	0.951	1	0.918	-0.007
1478	WBGene00015735	pdfr-1	III	-	6636892	6637017	6636011	6636115	6638069	6638192	1478	48	38	47	13	0	0	30	35	63	0	0	0	179	78	1	1	0.617	1	1	1	1	1	-0.128
1479	WBGene00015735	pdfr-1	III	-	6634094	6634165	6632884	6633466	6634303	6634402	1479	39	49	74	5	0	0	25	29	34	1	0	1	85	92	1	1	0.894	1	1	0.964	1	0.974	-0.015
147	WBGene00001113	dur-1	IV	-	9927309	9927378	9926284	9927064	9927574	9927632	147	0	3	0	656	463	495	0	0	0	467	378	464	62	51	1	1	0	0.005	0	0	0	0	0.002
1480	WBGene00010132	F55H2.7	III	-	9515822	9515876	9515177	9515533	9515926	9516118	1480	56	52	68	0	3	0	50	53	50	0	0	0	94	135	1	1	1	0.961	1	1	1	1	-0.013
1481	WBGene00001588	ggr-3	II	+	5130611	5130689	5130383	5130506	5130937	5131026	1481	0	3	1	0	0	1	2	0	0	0	0	0	70	63	1	1	NA	1	0.474	1	NA	NA	-0.263
1483	WBGene00016027	C23H5.8	IV	-	2112366	2112494	2111963	2112087	2112734	2112920	1483	258	385	438	6	40	33	854	804	707	55	25	15	224	117	1	1	0.957	0.834	0.874	0.89	0.944	0.961	-0.043
1484	WBGene00016027	C23H5.8	IV	-	2112407	2112494	2111890	2112087	2112734	2112920	1484	264	405	449	6	40	33	875	845	725	55	25	15	160	135	1	1	0.974	0.895	0.92	0.931	0.966	0.976	-0.028
1485	WBGene00016027	C23H5.8	IV	-	2112398	2112494	2111889	2112087	2112734	2112920	1485	410	691	691	6	40	33	1428	1224	1116	55	25	15	178	135	1	1	0.981	0.929	0.941	0.952	0.974	0.983	-0.019
1486	WBGene00008917	F17C11.6	V	+	10955403	10955456	10955279	10955358	10955604	10955771	1486	51	43	68	0	1	0	88	62	62	0	0	0	46	72	1	1	1	0.985	1	1	1	1	-0.005
1487	WBGene00008228	C50B8.6	V	+	13579646	13579778	13579357	13579496	13580392	13580811	1487	64	49	62	12	38	36	91	47	55	37	24	25	247	132	1	1	0.74	0.408	0.479	0.568	0.511	0.54	0.003
1489	WBGene00010742	K10D6.2	V	-	11194573	11194627	11193734	11194059	11194773	11194984	1489	121	123	111	159	86	61	76	47	59	69	54	43	94	135	1	1	0.522	0.673	0.723	0.613	0.556	0.663	0.029
1490	WBGene00020097	larp-1	III	-	5014968	5015019	5013080	5013273	5016296	5016351	1490	506	291	197	0	2	0	247	451	685	0	5	6	44	48	1	1	1	0.994	1	1	0.99	0.992	0.004
1491	WBGene00020097	larp-1	III	-	5011139	5011316	5010543	5010989	5011472	5011671	1491	2704	2089	1810	88	72	69	2214	3239	3897	81	103	119	298	135	1	1	0.933	0.929	0.922	0.925	0.934	0.937	-0.004
1492	WBGene00000186	ark-1	IV	-	12630093	12630268	12629239	12629474	12630694	12630780	1492	151	91	120	0	2	0	123	182	202	0	0	3	240	79	1	1	1	0.937	1	1	1	0.957	-0.007
1493	WBGene00000186	ark-1	IV	-	12624915	12625448	12623655	12624127	12626351	12626721	1493	409	365	469	0	0	0	353	442	452	0	0	3	654	135	1	1	1	1	1	1	1	0.969	0.01
1494	WBGene00000537	clk-2	III	-	7517187	7517291	7515978	7517143	7517340	7517493	1494	31	41	54	0	0	0	66	41	54	2	0	0	194	135	1	1	1	1	1	0.958	1	1	0.014
1495	WBGene00013126	mltn-2	I	-	11019764	11019968	11018570	11018972	11021745	11021895	1495	19	0	6	0	2	0	3	0	0	0	0	0	325	135	1	1	1	0	1	1	NA	NA	-0.333
1496	WBGene00021948	kvs-5	IV	+	751380	751434	751087	751288	751582	751684	1496	40	35	25	23	28	25	24	18	55	19	27	25	54	95	1	1	0.754	0.687	0.638	0.69	0.54	0.795	0.018
1497	WBGene00021948	kvs-5	IV	+	750036	750060	749790	749971	750199	750292	1497	12	4	22	0	9	0	2	17	23	4	0	4	17	86	1	1	1	0.692	1	0.717	1	0.967	0.003
1499	WBGene00012971	Y48A6B.10	III	+	11043049	11043175	11042117	11042259	11043863	11044008	1499	227	121	109	0	8	0	84	127	218	0	0	0	238	135	1	1	1	0.896	1	1	1	1	-0.035
149	WBGene00008622	F09C8.2	X	-	16144206	16144326	16143344	16143552	16145725	16145979	149	186	147	202	0	0	0	116	147	175	0	0	6	226	135	1	1	1	1	1	1	1	0.946	0.018
14	WBGene00012713	Y39E4A.3	III	-	12969607	12969938	12967928	12968675	12971239	12971627	14	3556	2993	2736	0	0	0	4587	4289	4731	2	0	0	452	135	1	1	1	1	1	0.999	1	1	0
1500	WBGene00012971	Y48A6B.10	III	+	11038430	11038511	11036983	11037064	11042092	11042259	1500	268	183	114	0	0	0	121	164	281	0	0	5	87	74	1	1	1	1	1	1	1	0.98	0.007
1501	WBGene00017331	ugt-40	V	-	7139891	7139987	7139482	7139776	7140082	7140219	1501	26	21	34	0	2	0	43	8	5	0	0	0	173	130	1	1	1	0.888	1	1	1	1	-0.037
1502	WBGene00021148	W10G11.19	II	+	3551206	3551490	3550810	3550934	3551635	3551723	1502	563	490	456	8	0	1	530	592	604	0	0	0	333	63	1	1	0.93	1	0.989	1	1	1	-0.027
1503	WBGene00022866	ZK1240.1	II	+	2331131	2331186	2330894	2331082	2331240	2331550	1503	0	12	13	3	0	0	0	0	4	0	0	0	96	135	1	1	0	1	1	NA	NA	1	-0.333
1504	WBGene00006578	tli-1	I	-	10536906	10537250	10536666	10536762	10537566	10537760	1504	719	683	727	0	0	0	327	398	363	0	1	0	419	89	1	1	1	1	1	1	0.988	1	0.004
1505	WBGene00007094	B0019.2	I	+	12781227	12781284	12780247	12780454	12781536	12781813	1505	54	50	28	0	3	0	94	81	85	0	0	0	100	135	1	1	1	0.957	1	1	1	1	-0.014
1506	WBGene00007094	B0019.2	I	+	12780050	12780119	12779284	12779449	12780247	12780454	1506	102	96	101	0	0	0	98	79	92	3	0	0	124	135	1	1	1	1	1	0.973	1	1	0.009
1507	WBGene00013520	best-21	IV	+	15308533	15308677	15308021	15308099	15308932	15309108	1507	312	239	224	0	0	1	243	328	323	0	0	0	206	71	1	1	1	1	0.987	1	1	1	-0.004
1508	WBGene00015249	otub-4	IV	-	3375338	3375500	3374434	3374785	3376171	3376484	1508	408	349	326	0	0	0	395	428	384	1	0	0	283	135	1	1	1	1	1	0.995	1	1	0.002
1509	WBGene00018044	F35D11.3	II	+	4610725	4611083	4610563	4610670	4611135	4611238	1509	343	206	208	0	0	0	180	124	110	0	2	0	405	61	1	1	1	1	1	1	0.903	1	0.032
150	WBGene00004489	rps-20	I	-	14468842	14468939	14468649	14468789	14469014	14469103	150	48687	50614	53468	0	0	0	58224	45019	40522	0	0	1	125	80	1	1	1	1	1	1	1	1	0
1510	WBGene00012524	Y32B12B.4	V	+	16561065	16561505	16556060	16556810	16562369	16562792	1510	276	342	256	0	2	5	271	265	290	0	0	1	561	135	1	1	1	0.976	0.925	1	1	0.986	-0.028
1511	WBGene00012524	Y32B12B.4	V	+	16558401	16559112	16556060	16556810	16560055	16560479	1511	507	312	235	0	0	2	283	262	339	0	6	2	832	135	1	1	1	1	0.95	1	0.876	0.965	0.036
1512	WBGene00012524	Y32B12B.4	V	+	16560055	16560479	16556060	16556810	16561065	16561505	1512	250	202	160	0	0	0	164	250	192	2	0	0	545	135	1	1	1	1	1	0.953	1	1	0.016
1513	WBGene00007017	mdt-17	V	-	20262495	20262880	20257334	20257628	20264522	20264804	1513	809	755	574	0	0	0	924	855	1020	0	2	0	506	135	1	1	1	1	1	1	0.991	1	0.003
1514	WBGene00007017	mdt-17	V	-	20254871	20254992	20251953	20252304	20256307	20256525	1514	321	344	300	0	0	1	337	347	353	0	0	0	228	135	1	1	1	1	0.994	1	1	1	-0.002
1515	WBGene00007017	mdt-17	V	-	20254871	20255001	20251964	20252304	20256307	20256525	1515	218	291	246	0	0	1	286	363	291	0	0	0	246	135	1	1	1	1	0.993	1	1	1	-0.002
1516	WBGene00010391	oac-37	IV	+	14147443	14147564	14146456	14146933	14147608	14147916	1516	0	4	7	0	0	0	4	3	10	0	1	0	228	135	1	1	NA	1	1	1	0.64	1	0.12
1517	WBGene00021444	Y39A3CR.3	III	+	1873717	1874029	1871918	1872277	1874525	1874761	1517	580	416	346	0	4	0	641	612	677	1	0	3	433	135	1	1	1	0.97	1	0.995	1	0.986	-0.004
1518	WBGene00007810	C29F7.1	X	+	13413148	13413281	13412779	13412899	13413326	13413469	1518	442	303	288	0	0	0	48	62	78	0	6	0	230	113	0.418236	1	1	1	1	1	0.835	1	0.055
1519	WBGene00017901	igeg-1	IV	+	4564764	4564871	4564536	4564710	4565629	4565890	1519	59	112	113	0	4	2	60	61	40	0	0	0	200	135	1	1	1	0.95	0.974	1	1	1	-0.025
151	WBGene00017126	E04F6.6	II	-	7198979	7199078	7198772	7198934	7199273	7199565	151	598	505	549	0	0	0	276	199	370	0	1	0	184	135	1	1	1	1	1	1	0.993	1	0.002
1520	WBGene00007215	C01A2.3	I	+	13388926	13389480	13387818	13388120	13389834	13390000	1520	781	1091	1039	0	0	0	1886	1753	1759	1	0	0	675	135	1	1	1	1	1	0.997	1	1	0.001
1521	WBGene00013000	ddl-2	II	-	13545971	13546596	13542834	13543499	13547425	13547629	1521	517	302	292	0	0	0	333	353	526	0	0	2	746	135	1	1	1	1	1	1	1	0.979	0.007
1522	WBGene00007816	C30F2.2	X	-	16079645	16079781	16078433	16078506	16084362	16084737	1522	0	0	3	0	0	0	0	0	0	0	0	4	189	66	1	1	NA	NA	1	NA	NA	0	1
1524	WBGene00014826	R13H4.2	V	+	11837635	11837702	11837482	11837540	11837750	11837911	1524	293	246	236	15	10	4	192	113	212	11	6	10	60	51	1	1	0.943	0.954	0.98	0.937	0.941	0.947	0.017
1525	WBGene00015943	tiar-1	II	-	5714292	5714356	5714061	5714157	5714493	5714590	1525	0	0	5	246	251	236	0	0	0	237	261	279	23	44	1	1	0	0	0.039	0	0	0	0.013
1527	WBGene00012037	T26E3.4	I	+	12667860	12667964	12667107	12667227	12668677	12668892	1527	361	370	462	0	0	0	664	514	458	2	0	0	172	113	1	1	1	1	1	0.995	1	1	0.002
1528	WBGene00013080	Y51A2D.13	V	-	18573906	18574113	18573054	18573297	18574467	18574767	1528	1516	1391	1273	0	0	0	736	613	776	0	0	2	328	135	1	1	1	1	1	1	1	0.994	0.002
1529	WBGene00000039	acn-1	X	-	5093062	5093294	5092280	5093012	5093659	5093784	1529	2310	2221	2548	0	0	1	2241	2023	2141	0	0	0	336	118	1	1	1	1	0.999	1	1	1	0
1530	WBGene00000467	cep-1	I	+	8326198	8326364	8325459	8325697	8326808	8326950	1530	167	191	130	0	1	0	194	278	248	0	0	0	287	135	1	1	1	0.989	1	1	1	1	-0.004
1531	WBGene00001145	eat-16	I	+	9724280	9724394	9723846	9724143	9724441	9724914	1531	239	246	188	0	0	4	179	130	165	0	0	0	214	135	1	1	1	1	0.967	1	1	1	-0.011
1532	WBGene00000253	bli-3	I	-	153394	153553	152955	153345	153602	153680	1532	105	101	50	0	0	1	88	114	199	0	0	0	216	71	1	1	1	1	0.943	1	1	1	-0.019
1533	WBGene00007820	clec-199	IV	+	17356905	17356947	17356548	17356590	17357210	17357372	1533	7	10	16	7	7	12	13	2	22	15	6	14	35	35	0.802788	1	0.5	0.588	0.571	0.464	0.25	0.611	0.111
153	WBGene00016405	hecd-1	IV	-	7138683	7139020	7137638	7138502	7139087	7139255	153	845	471	423	10	0	0	396	534	875	0	0	0	458	135	1	1	0.961	1	1	1	1	1	-0.013
1540	WBGene00006999	zyx-1	II	+	13064885	13065078	13060625	13060902	13068739	13068909	1540	3950	2862	3035	9	0	0	2839	2813	3202	0	0	6	314	135	1	1	0.995	1	1	1	1	0.996	0
1541	WBGene00006999	zyx-1	II	+	13060625	13060902	13059686	13060027	13064885	13065078	1541	5075	3669	3845	22	37	27	3425	3523	3896	35	23	14	398	135	1	1	0.987	0.971	0.98	0.971	0.981	0.99	-0.001
1542	WBGene00022059	Y67D8A.2	IV	+	3241556	3241616	3239969	3240449	3243454	3243545	1542	13	13	13	37	55	34	15	15	15	38	40	83	55	84	1	1	0.349	0.265	0.369	0.376	0.364	0.216	0.009
1543	WBGene00022803	ZK688.9	III	-	7881520	7881603	7881116	7881438	7882184	7882301	1543	330	183	218	0	0	3	202	188	155	0	0	9	127	110	1	1	1	1	0.984	1	1	0.937	0.016
1546	WBGene00016269	C30G4.4	X	-	17065123	17065281	17059648	17059709	17066011	17066141	1546	58	66	67	0	0	0	70	35	66	0	0	2	186	42	1	1	1	1	1	1	1	0.882	0.039
1547	WBGene00001368	exc-7	II	+	9579192	9579296	9578288	9578466	9579799	9579953	1547	135	139	166	0	14	30	115	185	197	13	8	15	194	135	1	1	1	0.874	0.794	0.86	0.941	0.901	-0.011
1548	WBGene00013803	snx-13	IV	-	17086336	17086435	17085234	17085692	17086486	17086728	1548	189	125	128	0	2	1	138	239	232	0	7	8	184	135	1	1	1	0.979	0.989	1	0.962	0.955	0.017
1549	WBGene00006717	ubc-22	X	-	8868805	8868901	8868682	8868759	8869034	8869256	1549	8	13	23	0	1	0	8	2	4	0	0	0	113	70	1	1	1	0.89	1	1	1	1	-0.037
154	WBGene00015143	B0336.3	III	+	5712349	5712541	5711864	5712261	5712613	5713700	154	1021	981	824	10	30	27	814	1030	995	20	11	48	313	135	1	1	0.978	0.934	0.929	0.946	0.976	0.899	0.007
1550	WBGene00000908	daf-12	X	+	10663249	10663324	10662794	10662890	10663659	10663757	1550	5	14	17	2	6	5	11	20	20	0	0	0	46	45	1	1	0.71	0.695	0.769	1	1	1	-0.275
1551	WBGene00044623	bus-8	X	+	5494145	5494330	5493968	5494092	5494386	5494478	1551	1392	1441	1354	0	0	0	1269	1169	1411	0	0	2	238	67	1	1	1	1	1	1	1	0.995	0.002
1552	WBGene00044623	bus-8	X	+	5493759	5493916	5493331	5493431	5493968	5494092	1552	560	540	444	0	0	0	570	495	537	0	0	2	218	75	1	1	1	1	1	1	1	0.989	0.004
1553	WBGene00020475	sut-1	II	-	1121587	1121805	1121012	1121188	1122667	1122866	1553	559	333	390	0	0	0	481	342	487	0	5	0	339	135	1	1	1	1	1	1	0.965	1	0.012
1554	WBGene00020475	sut-1	II	-	1121587	1121802	1121045	1121188	1122667	1122866	1554	381	269	330	0	0	0	363	258	332	0	5	0	336	135	1	1	1	1	1	1	0.954	1	0.015
1555	WBGene00007756	C27A7.5	V	-	12160858	12160951	12160297	12160437	12162242	12162297	1555	47	84	68	0	0	0	45	37	80	0	0	1	84	46	1	1	1	1	1	1	1	0.978	0.007
1556	WBGene00007756	C27A7.5	V	-	12158048	12158175	12157258	12157413	12160297	12160437	1556	172	184	181	0	0	1	200	196	256	0	0	0	238	133	1	1	1	1	0.99	1	1	1	-0.003
1557	WBGene00018579	acs-16	I	+	1477828	1478146	1477134	1477230	1478754	1478996	1557	272	213	224	0	0	0	206	171	147	0	0	1	393	89	1	1	1	1	1	1	1	0.971	0.01
1558	WBGene00003986	mct-4	X	-	4923313	4923475	4923104	4923230	4923527	4923754	1558	801	537	491	0	0	0	757	914	1027	3	0	0	267	119	1	1	1	1	1	0.991	1	1	0.003
1559	WBGene00003986	mct-4	X	-	4922706	4922841	4922017	4922088	4922929	4923055	1559	35	29	33	116	105	75	15	45	46	182	129	167	169	48	1	1	0.079	0.073	0.111	0.023	0.09	0.073	0.026
155	WBGene00021810	phf-15	III	+	3323649	3323764	3323503	3323574	3324638	3324888	155	126	52	69	0	0	3	89	65	69	0	2	0	145	64	1	1	1	1	0.91	1	0.935	1	-0.008
1561	WBGene00021645	Y47G6A.19	I	-	3526109	3526168	3525842	3525939	3526493	3526607	1561	14	4	8	179	110	167	8	5	0	273	208	156	31	62	0.299114	1	0.135	0.068	0.087	0.055	0.046	0	0.063
1562	WBGene00009825	F47G4.4	I	-	14067559	14067675	14066288	14066546	14068752	14068803	1562	130	150	53	0	0	0	76	71	63	0	2	0	127	44	1	1	1	1	1	1	0.925	1	0.025
1563	WBGene00018230	mage-1	I	+	2643127	2643313	2642922	2643066	2643361	2643771	1563	700	576	772	0	0	0	741	680	544	1	0	0	307	135	1	1	1	1	1	0.997	1	1	0.001
1565	WBGene00004384	rnp-1	V	+	12193136	12193313	12192692	12192839	12193610	12193701	1565	319	296	261	0	0	0	305	298	300	1	0	0	247	84	1	1	1	1	1	0.99	1	1	0.003
1566	WBGene00013156	Y53F4B.9	II	-	15005942	15006377	15004864	15005599	15007092	15007830	1566	1093	978	800	0	0	0	1251	1299	1399	0	8	0	556	135	1	1	1	1	1	1	0.975	1	0.008
1567	WBGene00012584	ceh-100	II	-	12584501	12585032	12583453	12583528	12586212	12586386	1567	741	704	622	0	3	0	671	575	684	0	0	0	585	68	1	1	1	0.965	1	1	1	1	-0.012
1568	WBGene00013354	snx-6	V	-	17974736	17974938	17973065	17973187	17976188	17976312	1568	352	507	501	0	0	0	594	534	581	0	0	2	285	97	1	1	1	1	1	1	1	0.99	0.003
1569	WBGene00013354	snx-6	V	-	17971401	17971581	17970156	17970306	17973065	17973187	1569	697	690	678	0	0	1	747	699	846	0	0	0	281	115	1	1	1	1	0.996	1	1	1	-0.001
156	WBGene00013560	zip-12	III	+	12331664	12331817	12330572	12330872	12332040	12332275	156	286	197	234	0	1	0	239	232	191	0	0	5	274	135	1	1	1	0.99	1	1	1	0.95	0.013
1571	WBGene00013038	ani-1	III	-	12446986	12447358	12446355	12446935	12448104	12448444	1571	1626	1250	1238	0	0	1	1322	1558	1634	0	0	0	493	135	1	1	1	1	0.997	1	1	1	-0.001
1572	WBGene00001060	dpf-7	IV	-	4800399	4800538	4800235	4800352	4800742	4801104	1572	28	121	77	0	0	0	120	121	129	1	2	2	239	110	1	1	1	1	1	0.982	0.965	0.967	0.029
1573	WBGene00013308	nuo-3	IV	-	14797133	14797182	14796694	14797073	14797384	14797490	1573	527	440	436	1413	1229	1402	564	476	385	1244	1179	1076	48	99	1	1	0.435	0.425	0.391	0.483	0.454	0.425	-0.037
1574	WBGene00013308	nuo-3	IV	-	14797133	14797185	14796688	14797073	14797384	14797399	1574	508	406	414	1413	1229	1402	528	452	363	1244	1179	1076	45	8	1	1	0.06	0.055	0.05	0.07	0.064	0.057	-0.009
1575	WBGene00006504	kcc-1	IV	+	7207363	7207471	7206268	7206399	7209914	7210004	1575	284	128	57	0	0	0	86	131	169	0	0	3	139	72	1	1	1	1	1	1	1	0.967	0.011
1576	WBGene00022505	ZC21.3	III	+	8526793	8527252	8525389	8525469	8527841	8528614	1576	547	437	433	0	1	1	454	445	686	0	6	0	518	73	1	1	1	0.984	0.984	1	0.913	1	0.018
1577	WBGene00022505	ZC21.3	III	+	8526793	8527036	8525389	8525469	8527841	8528614	1577	336	265	255	0	1	1	262	306	440	0	6	0	302	73	1	1	1	0.985	0.984	1	0.925	1	0.015
1579	WBGene00013969	tep-1	I	+	14996747	14996834	14996355	14996697	14996948	14997353	1579	656	396	434	0	0	0	365	318	605	6	0	0	160	135	1	1	1	1	1	0.981	1	1	0.006
157	WBGene00013560	zip-12	III	+	12329463	12329812	12327805	12327985	12330572	12330872	157	372	433	454	0	0	0	432	439	392	3	0	0	470	135	1	1	1	1	1	0.976	1	1	0.008
1580	WBGene00013969	tep-1	I	+	14999165	15000146	14998003	14998590	15000908	15001071	1580	7190	6278	5804	0	0	1	4174	3935	5169	0	9	3	1102	135	1	1	1	1	0.999	1	0.982	0.995	0.007
1581	WBGene00021843	Y54E10BR.4	I	+	3017897	3018599	3015741	3015819	3019562	3019789	1581	3775	3093	2835	0	0	0	2689	2552	2923	0	0	1	759	71	1	1	1	1	1	1	1	0.996	0.001
1582	WBGene00009660	F43G6.8	II	-	11813111	11813237	11812561	11812839	11813780	11814108	1582	408	392	464	0	0	4	307	245	290	0	0	0	238	135	1	1	1	1	0.985	1	1	1	-0.005
1583	WBGene00001851	hif-1	V	+	20783325	20783528	20782663	20783222	20783737	20784065	1583	559	431	431	1417	1077	1158	585	550	581	964	954	1245	324	135	1	1	0.141	0.143	0.134	0.202	0.194	0.163	-0.047
1584	WBGene00020399	ztf-4	I	+	6927995	6928131	6927661	6927758	6928482	6928592	1584	259	228	203	0	7	9	326	290	198	0	3	1	181	58	0.43755	1	1	0.913	0.878	1	0.969	0.984	-0.054
1585	WBGene00019884	R05D3.12	III	+	8382041	8382122	8381744	8381988	8382385	8382934	1585	20	60	55	0	0	0	86	73	68	0	0	6	148	135	1	1	1	1	1	1	1	0.912	0.029
1586	WBGene00007577	nrde-1	III	+	3716799	3716948	3715952	3716186	3717116	3717244	1586	124	210	159	0	0	0	184	177	109	1	0	1	256	121	1	1	1	1	1	0.989	1	0.981	0.01
1589	WBGene00020825	T26A8.2	IV	+	8426997	8427087	8426565	8426876	8427391	8427502	1589	0	4	2	0	0	1	14	0	10	0	0	0	135	104	1	1	NA	1	0.606	1	NA	1	-0.197
158	WBGene00020403	T10B11.7	I	-	6946322	6946360	6946063	6946157	6946523	6946696	158	10	52	85	0	0	0	78	55	64	1	0	0	31	87	1	1	1	1	1	0.995	1	1	0.002
1590	WBGene00021771	Y51F10.10	I	-	1956864	1957053	1955269	1955446	1958058	1958165	1590	404	381	372	0	3	0	302	303	337	1	0	1	275	100	1	1	1	0.979	1	0.991	1	0.992	-0.001
1592	WBGene00013716	Y106G6H.1	I	+	10430125	10430593	10429671	10429803	10430777	10431075	1592	1558	1622	1373	0	1	0	1480	1745	2057	0	0	0	579	125	1	1	1	0.997	1	1	1	1	-0.001
1594	WBGene00013687	exoc-8	I	-	14638602	14638940	14637336	14637497	14641148	14641488	1594	1266	886	790	0	0	0	1143	933	1007	1	0	0	459	135	1	1	1	1	1	0.997	1	1	0.001
1595	WBGene00006470	tag-120	V	-	9709104	9709162	9708957	9709052	9709738	9709814	1595	43	54	65	0	0	0	33	21	25	0	2	0	4	22	1	1	1	1	1	1	0.983	1	0.006
1596	WBGene00021814	Y53G8AR.7	III	+	3288924	3289038	3288209	3288323	3289994	3290212	1596	115	156	160	0	0	0	150	100	106	1	0	0	186	107	1	1	1	1	1	0.989	1	1	0.004
1598	WBGene00012348	pptr-1	V	+	16365768	16365881	16364050	16364341	16366595	16367539	1598	553	680	690	0	0	0	550	547	614	3	0	0	212	135	1	1	1	1	1	0.992	1	1	0.003
1599	WBGene00017380	F11D5.1	X	+	3345284	3345347	3344883	3345131	3345392	3345479	1599	68	64	73	0	0	4	71	36	61	3	9	0	57	80	1	1	1	1	0.962	0.971	0.849	1	0.047
159	WBGene00009618	F41E7.2	X	+	10276028	10276196	10275880	10275974	10277063	10277161	159	38	39	53	0	0	0	50	33	42	0	1	0	197	43	1	1	1	1	1	1	0.878	1	0.041
15	WBGene00006767	unc-31	IV	+	12779433	12779469	12777799	12777954	12780868	12780971	15	0	1	1	17	0	3	1	3	2	0	0	0	29	96	1	1	0	1	0.525	1	1	1	-0.492
1600	WBGene00007024	mdt-28	I	+	7057999	7058077	7057357	7057954	7058132	7058336	1600	2921	2659	3020	0	0	0	882	968	995	0	3	0	142	135	1	1	1	1	1	1	0.997	1	0.001
1601	WBGene00007024	mdt-28	I	+	7057990	7058077	7057357	7057954	7058132	7058336	1601	1415	1285	1434	0	0	0	444	436	500	0	3	0	160	135	1	1	1	1	1	1	0.992	1	0.003
1602	WBGene00015641	C09E7.7	III	-	6549148	6549361	6548792	6549101	6549408	6549612	1602	105	234	146	13	0	0	171	189	245	0	0	0	334	135	0.204826	1	0.766	1	1	1	1	1	-0.078
1603	WBGene00007178	B0457.2	II	-	8926290	8926371	8925861	8926030	8926489	8926579	1603	151	93	105	0	4	0	130	92	75	0	0	0	96	83	1	1	1	0.953	1	1	1	1	-0.016
1605	WBGene00011299	ikke-1	III	-	9047675	9047743	9046497	9046585	9047842	9048646	1605	0	7	0	66	45	40	4	0	0	34	46	60	68	81	1	1	0	0.156	0	0.123	0	0	0.011
1606	WBGene00011299	ikke-1	III	-	9046497	9046585	9046054	9046411	9047842	9048646	1606	186	150	142	0	0	0	133	134	157	3	0	0	162	135	1	1	1	1	1	0.974	1	1	0.009
1608	WBGene00011299	ikke-1	III	-	9047675	9047731	9046497	9046585	9047842	9048646	1608	14	52	50	66	45	40	33	25	34	34	46	60	49	81	1	1	0.26	0.656	0.674	0.616	0.473	0.484	0.006
1609	WBGene00013008	clec-146	II	-	13592556	13592857	13590639	13590916	13593679	13593797	1609	359	377	329	0	2	0	216	132	248	0	0	0	398	111	1	1	1	0.981	1	1	1	1	-0.006
1610	WBGene00002076	imb-2	II	+	14365822	14367214	14365704	14365774	14367387	14367721	1610	2431	2038	1998	0	3	0	2044	2515	3505	0	0	8	1441	63	1	1	1	0.967	1	1	1	0.95	0.006
1611	WBGene00020230	nep-2	II	-	2721208	2721267	2720186	2720306	2721595	2721693	1611	71	114	119	0	0	0	71	82	126	0	0	3	38	69	1	1	1	1	1	1	1	0.987	0.004
1612	WBGene00007122	B0250.5	V	+	20495140	20495345	20494336	20494467	20496310	20496428	1612	2241	1531	1738	0	0	4	2165	1863	2114	0	0	0	291	100	1	1	1	1	0.993	1	1	1	-0.002
1613	WBGene00021425	ppgn-1	IV	-	2338182	2338452	2334695	2335085	2339714	2339953	1613	787	608	712	11	0	0	784	849	876	0	0	7	391	135	1	1	0.961	1	1	1	1	0.977	-0.005
1614	WBGene00021425	ppgn-1	IV	-	2347483	2347624	2345054	2345313	2348203	2348564	1614	313	237	242	0	0	0	309	335	542	11	0	3	268	135	1	1	1	1	1	0.934	1	0.989	0.026
1615	WBGene00021425	ppgn-1	IV	-	2345054	2345313	2342528	2342808	2347483	2347624	1615	653	511	487	0	0	14	723	680	810	0	4	0	379	134	1	1	1	1	0.925	1	0.984	1	-0.02
1616	WBGene00003107	mab-10	II	+	10531669	10532095	10530912	10531308	10532501	10532637	1616	729	886	882	0	0	0	680	535	891	0	3	0	541	129	1	1	1	1	1	1	0.977	1	0.008
1617	WBGene00009920	abts-1	I	-	8302896	8303058	8301844	8302033	8303642	8303746	1617	1	3	0	160	195	136	0	1	6	109	157	166	245	97	1	1	0.002	0.006	0	0	0.003	0.014	-0.003
1618	WBGene00009920	abts-1	I	-	8301844	8302033	8300336	8301483	8303642	8303746	1618	939	825	580	2	0	0	455	629	908	0	0	0	272	97	1	1	0.994	1	1	1	1	1	-0.002
1619	WBGene00004377	rme-6	X	+	1102500	1102573	1101930	1102046	1102648	1102846	1619	33	22	39	0	0	4	35	38	47	0	0	0	106	109	1	1	1	1	0.909	1	1	1	-0.03
161	WBGene00019726	M02B7.5	IV	-	3817263	3817332	3815102	3815230	3819099	3819323	161	183	81	78	34	13	20	63	83	94	15	11	22	110	121	1	1	0.856	0.873	0.811	0.822	0.892	0.825	0
1620	WBGene00000523	clc-2	X	+	7431881	7432022	7431728	7431829	7432845	7432940	1620	29	35	38	0	0	0	28	20	46	1	0	0	180	47	1	1	1	1	1	0.88	1	1	0.04
1621	WBGene00001172	egl-3	V	-	10172059	10172113	10171916	10172009	10172623	10172765	1621	377	245	305	0	0	0	173	313	372	1	0	0	47	86	1	1	1	1	1	0.997	1	1	0.001
1622	WBGene00008260	C52G5.2	X	+	12843791	12843860	12843313	12843452	12844136	12844237	1622	825	923	990	0	0	0	1274	994	968	1	0	0	80	91	1	1	1	1	1	0.999	1	1	0
1626	WBGene00004830	slo-1	V	+	18503100	18503166	18502792	18502895	18504146	18504231	1626	0	0	1	14	11	3	0	2	0	15	4	32	22	39	1	1	0	0	0.371	0	0.47	0	-0.033
1628	WBGene00000789	cpz-2	V	+	13381631	13381850	13381362	13381584	13381894	13382177	1628	4564	4082	4184	0	0	0	5634	5175	5869	0	0	4	340	135	1	1	1	1	1	1	1	0.998	0.001
1629	WBGene00017074	D2096.7	IV	-	8376530	8376666	8376292	8376475	8376724	8376835	1629	179	201	259	0	0	0	225	189	180	0	0	1	227	104	1	1	1	1	1	1	1	0.988	0.004
162	WBGene00008502	skih-2	IV	-	11137474	11137555	11137214	11137426	11138086	11138611	162	143	211	179	0	1	0	258	208	241	0	3	3	148	135	1	1	1	0.995	1	1	0.984	0.987	0.008
1632	WBGene00008603	F09B9.4	X	+	10161223	10161268	10161014	10161175	10161318	10161450	1632	734	628	671	0	40	19	585	535	509	33	16	31	66	125	1	1	1	0.967	0.985	0.971	0.984	0.969	0.009
1633	WBGene00021161	Y4C6B.7	IV	-	5352977	5353039	5352244	5352296	5353292	5353418	1633	199	278	266	7	0	0	227	192	228	0	0	0	39	29	1	1	0.955	1	1	1	1	1	-0.015
1634	WBGene00012463	Y17G7B.10	II	+	12054692	12054834	12049582	12049640	12055512	12055706	1634	394	431	434	29	0	41	316	269	361	15	23	37	186	51	0.813808	1	0.788	1	0.744	0.852	0.762	0.728	0.063
1635	WBGene00016261	C30F12.2	I	-	6969610	6969764	6969446	6969562	6969849	6969975	1635	39	139	128	0	0	0	234	216	168	3	0	0	233	93	1	1	1	1	1	0.969	1	1	0.01
1638	WBGene00016325	C32E8.9	I	-	3795518	3795608	3795113	3795467	3797795	3797966	1638	420	313	285	0	7	0	423	319	458	0	0	5	166	135	1	1	1	0.973	1	1	1	0.987	-0.005
1639	WBGene00006662	twk-7	III	-	8641800	8641890	8641206	8641290	8643262	8643378	1639	16	7	9	9	3	1	6	5	10	3	2	1	82	51	1	1	0.525	0.592	0.848	0.554	0.609	0.861	-0.02
163	WBGene00014051	spv-1	II	-	7913174	7913307	7912765	7912963	7913997	7914080	163	59	141	122	13	32	38	69	96	115	28	17	4	193	76	0.110087	1	0.641	0.634	0.558	0.492	0.69	0.919	-0.089
1641	WBGene00022735	ZK418.6	III	-	7078015	7078149	7077806	7077970	7078565	7078652	1641	21	10	31	10	0	0	36	45	52	0	0	0	199	80	1	1	0.458	1	1	1	1	1	-0.181
1642	WBGene00044393	ZK1248.20	II	+	5816726	5816852	5816645	5816680	5816893	5817306	1642	11	12	20	0	0	0	40	14	4	0	0	5	131	28	1	1	1	1	1	1	1	0.146	0.285
1643	WBGene00015057	gad-3	V	-	9170208	9170299	9169993	9170163	9170345	9170650	1643	201	169	133	0	0	0	84	104	84	2	0	0	168	135	1	1	1	1	1	0.971	1	1	0.01
1644	WBGene00006808	unc-76	V	+	15077574	15077604	15076935	15077092	15078351	15078454	1644	0	12	9	129	98	111	2	5	0	100	119	125	23	96	0.153964	1	0	0.338	0.253	0.077	0.149	0	0.122
1645	WBGene00019841	R02F11.3	V	-	4805150	4805216	4804051	4804439	4805438	4805564	1645	35	70	48	12	26	11	47	47	91	6	26	13	102	119	1	1	0.773	0.759	0.836	0.901	0.678	0.891	-0.034
164	WBGene00185078	F40G9.17	III	+	197107	197257	195291	195447	197863	198036	164	710	630	596	2	4	2	849	595	631	5	0	0	271	135	1	1	0.994	0.987	0.993	0.988	1	1	-0.005
1651	WBGene00012676	pro-3	V	-	19117626	19117833	19114317	19114674	19118215	19118412	1651	589	284	215	18	0	0	322	439	594	0	0	0	328	135	1	1	0.931	1	1	1	1	1	-0.023
1652	WBGene00019940	npp-21	II	+	7606770	7606929	7606589	7606725	7606975	7607365	1652	956	934	1003	0	0	0	929	987	999	0	2	11	274	129	1	1	1	1	1	1	0.996	0.977	0.009
1653	WBGene00019940	npp-21	II	+	7605571	7605808	7604141	7604190	7605856	7606229	1653	843	637	597	0	0	0	573	715	1032	1	0	1	265	42	1	1	1	1	1	0.989	1	0.994	0.006
1654	WBGene00012712	ttm-1	III	-	12954540	12955333	12952969	12953353	12965173	12965343	1654	1580	1311	1511	0	0	0	689	644	704	0	4	0	914	135	1	1	1	1	1	1	0.96	1	0.013
1656	WBGene00008345	C56A3.6	V	-	13554887	13554986	13554423	13554521	13555099	13555180	1656	72	89	76	0	9	0	63	53	48	3	0	0	79	30	1	1	1	0.79	1	0.889	1	1	-0.033
1658	WBGene00008345	C56A3.6	V	-	13555099	13555180	13554887	13554986	13555702	13555785	1658	30	14	15	0	0	0	12	41	20	3	1	0	46	33	1	1	1	1	1	0.742	0.967	1	0.097
165	WBGene00019237	H24G06.1	V	+	9456569	9456881	9456238	9456343	9457844	9458292	165	845	505	517	0	4	0	376	409	655	0	0	0	396	98	1	1	1	0.969	1	1	1	1	-0.01
1660	WBGene00008345	C56A3.6	V	-	13554578	13554635	13554423	13554521	13554887	13554986	1660	0	6	0	55	75	63	0	0	0	54	28	43	13	48	1	1	0	0.228	0	0	0	0	0.076
1662	WBGene00021103	eri-3	II	+	1127383	1127472	1126750	1126984	1127625	1127787	1662	118	165	197	0	0	0	216	102	120	0	3	0	164	135	1	1	1	1	1	1	0.966	1	0.011
1663	WBGene00021389	Y38A10A.2	V	-	6057672	6057794	6057363	6057618	6057853	6058067	1663	171	293	256	0	0	0	202	161	196	0	7	0	230	135	1	1	1	1	1	1	0.931	1	0.023
1664	WBGene00004116	pqn-27	II	-	13451306	13451834	13448834	13449573	13453621	13453978	1664	1614	1726	1861	0	5	0	2194	1636	1859	3	0	0	649	135	1	1	1	0.986	1	0.993	1	1	-0.002
1666	WBGene00001052	dop-1	X	-	4413278	4413452	4412328	4412456	4413917	4414131	1666	0	3	14	0	8	0	7	16	5	11	4	0	281	121	1	1	NA	0.139	1	0.215	0.633	1	-0.046
1667	WBGene00000959	dgk-2	X	-	4502343	4502432	4497236	4497369	4502484	4502571	1667	156	150	108	0	4	0	120	127	122	0	0	0	100	71	1	1	1	0.964	1	1	1	1	-0.012
1668	WBGene00021186	Y9D1A.1	II	+	7447484	7447588	7447333	7447437	7447635	7447757	1668	0	10	7	0	0	0	0	7	0	0	0	1	136	77	1	1	NA	1	1	NA	1	0	0.5
1670	WBGene00006812	unc-80	V	+	20889839	20889971	20889614	20889716	20890251	20890413	1670	0	7	0	0	0	2	6	25	6	0	1	0	210	95	1	1	NA	1	0	1	0.919	1	-0.473
1672	WBGene00006812	unc-80	V	+	20891418	20891445	20891262	20891338	20891717	20892633	1672	0	0	7	15	6	10	0	0	2	0	0	5	20	69	1	1	0	0	0.707	NA	NA	0.58	-0.344
1673	WBGene00006812	unc-80	V	+	20893584	20893620	20893260	20893499	20894013	20894100	1673	7	0	5	13	0	1	1	0	0	0	3	10	29	80	1	1	0.598	NA	0.932	1	0	0	0.432
1675	WBGene00011548	T06G6.6	I	+	12718766	12718847	12718361	12718439	12718954	12719067	1675	91	56	60	367	511	532	96	27	78	493	283	273	55	42	1	1	0.159	0.077	0.079	0.129	0.068	0.179	-0.02
1676	WBGene00004190	pars-2	I	+	12490207	12490393	12489427	12489826	12490609	12490887	1676	482	322	327	0	0	0	582	518	414	0	1	0	307	135	1	1	1	1	1	1	0.996	1	0.001
1677	WBGene00017983	F32D1.3	V	-	4355345	4355584	4353122	4353652	4356068	4356154	1677	8	11	7	1	0	1	1	9	20	0	0	0	304	79	1	1	0.675	1	0.645	1	1	1	-0.227
1678	WBGene00017983	F32D1.3	V	-	4356068	4356154	4355345	4355584	4361405	4361552	1678	4	1	0	0	0	0	4	2	10	0	4	0	158	135	1	1	1	1	NA	1	0.299	1	0.234
1679	WBGene00017983	F32D1.3	V	-	4356068	4356154	4353122	4353652	4358130	4358307	1679	4	7	11	0	0	0	2	5	14	2	0	0	158	135	1	1	1	1	1	0.461	1	1	0.18
167	WBGene00019237	H24G06.1	V	+	9459593	9459670	9459238	9459475	9460051	9460161	167	286	177	266	50	38	67	176	210	199	35	27	20	108	103	0.524318	1	0.845	0.816	0.791	0.827	0.881	0.905	-0.054
1680	WBGene00017983	F32D1.3	V	-	4358130	4358307	4356068	4356154	4361405	4361552	1680	3	20	30	0	0	0	6	18	29	3	0	0	242	79	1	1	1	1	1	0.395	1	1	0.202
1681	WBGene00019859	R03H10.7	II	-	4177943	4178039	4177248	4177897	4178293	4178536	1681	34	55	71	0	1	1	8	20	26	0	0	0	178	135	1	1	1	0.977	0.982	1	1	1	-0.014
1683	WBGene00013434	Y66D12A.8	III	+	11576549	11576951	11574218	11574371	11578467	11578723	1683	1820	1602	1651	0	0	0	1577	1449	1528	0	0	5	523	135	1	1	1	1	1	1	1	0.987	0.004
1684	WBGene00021697	gcn-1	III	+	2152235	2152439	2151967	2152043	2154218	2155149	1684	399	139	169	0	3	0	94	202	629	0	0	0	259	69	1	1	1	0.925	1	1	1	1	-0.025
1686	WBGene00008856	F15D3.6	I	-	11575615	11575702	11574157	11574331	11576689	11576855	1686	501	565	470	0	5	3	671	653	551	2	8	3	160	135	1	1	1	0.99	0.992	0.996	0.986	0.994	0.002
1687	WBGene00003220	mes-2	II	+	14386036	14386185	14385025	14385594	14386229	14386447	1687	365	326	234	0	0	0	257	281	373	4	0	0	270	135	1	1	1	1	1	0.97	1	1	0.01
1688	WBGene00003905	pad-1	I	+	12884459	12884519	12883965	12884176	12885016	12886006	1688	49	35	56	0	0	0	23	73	148	0	2	4	106	135	1	1	1	1	1	1	0.979	0.979	0.014
1689	WBGene00003905	pad-1	I	+	12893320	12893845	12892100	12892398	12894492	12894734	1689	1483	843	847	0	0	0	722	928	1302	4	0	0	646	135	1	1	1	1	1	0.974	1	1	0.009
168	WBGene00020234	T05A12.3	IV	-	6886508	6886610	6886313	6886463	6886661	6886766	168	104	154	127	0	1	0	167	173	157	0	0	0	153	98	1	1	1	0.99	1	1	1	1	-0.003
1690	WBGene00003905	pad-1	I	+	12887897	12888312	12885016	12886006	12889226	12889866	1690	479	276	300	0	1	0	256	426	672	0	0	0	536	135	1	1	1	0.986	1	1	1	1	-0.005
1691	WBGene00194650	C36A4.14	III	-	3831008	3831172	3830278	3830928	3831341	3831422	1691	21	34	74	0	0	0	20	6	0	0	0	3	224	74	1	1	1	1	1	1	1	0	0.333
1692	WBGene00006594	tom-1	I	+	5557959	5557971	5557668	5557782	5559328	5559474	1692	0	4	1	45	50	55	0	1	0	45	56	47	5	107	1	1	0	0.631	0.28	0	0.276	0	0.212
1694	WBGene00000565	cnt-1	II	-	12075051	12075633	12073632	12073978	12077243	12077613	1694	937	1044	885	0	0	5	838	790	842	0	0	0	703	135	1	1	1	1	0.971	1	1	1	-0.01
1695	WBGene00022166	Y71H2AM.1	III	+	2832369	2832481	2830658	2831057	2832792	2833166	1695	324	234	209	0	2	0	278	224	315	0	0	0	210	135	1	1	1	0.987	1	1	1	1	-0.004
1697	WBGene00003936	pat-12	III	-	729317	729458	729092	729193	729579	729685	1697	341	172	230	169	165	154	184	208	250	109	108	79	191	58	0.194288	1	0.38	0.24	0.312	0.339	0.369	0.49	-0.089
1699	WBGene00003936	pat-12	III	-	730591	730684	729985	730144	731531	731618	1699	254	233	242	0	8	4	211	218	212	12	9	8	117	80	1	1	1	0.952	0.976	0.923	0.943	0.948	0.038
169	WBGene00006634	tsp-8	X	-	14728224	14728337	14727906	14728080	14728401	14728492	169	748	628	584	0	0	0	723	668	864	0	0	3	161	84	1	1	1	1	1	1	1	0.993	0.002
1700	WBGene00003936	pat-12	III	-	730308	730437	729985	730144	730591	730684	1700	211	102	112	153	154	188	127	98	172	148	144	139	195	86	1	1	0.378	0.226	0.208	0.275	0.231	0.353	-0.016
1702	WBGene00022240	shl-1	IV	-	6383089	6383317	6381802	6382251	6383880	6384070	1702	165	104	67	0	0	0	52	77	143	0	2	0	349	135	1	1	1	1	1	1	0.937	1	0.021
1703	WBGene00013353	Y59A8B.21	V	+	17986887	17987071	17986257	17986410	17988242	17988369	1703	376	273	195	0	11	0	208	274	400	7	9	10	290	120	1	1	1	0.911	1	0.925	0.926	0.943	0.039
1704	WBGene00007860	rilp-1	III	+	3638812	3638911	3636143	3636264	3639977	3640266	1704	175	214	167	5	0	0	215	137	212	0	0	0	163	114	1	1	0.961	1	1	1	1	1	-0.013
1705	WBGene00022493	mrpl-45	III	-	1201474	1201649	1200199	1200471	1201819	1202008	1705	802	594	477	0	0	0	1002	817	1491	0	5	1	296	135	1	1	1	1	1	1	0.987	0.999	0.005
1706	WBGene00007099	trx-2	V	+	10314870	10314960	10314640	10314823	10315015	10315776	1706	2275	1786	1862	0	0	0	1658	1720	1849	9	0	0	166	135	1	1	1	1	1	0.993	1	1	0.002
1708	WBGene00003003	lin-14	X	+	11482543	11482623	11481435	11481639	11483105	11483282	1708	280	154	195	0	0	0	106	102	172	2	0	0	146	135	1	1	1	1	1	0.98	1	1	0.007
1709	WBGene00003003	lin-14	X	+	11481435	11481639	11480780	11480998	11482543	11482623	1709	357	180	240	0	0	1	117	151	191	0	0	0	263	73	1	1	1	1	0.985	1	1	1	-0.005
170	WBGene00008191	C49A1.10	I	-	14242383	14242477	14241896	14242214	14243251	14243588	170	505	585	520	0	0	0	577	360	552	3	0	0	174	135	1	1	1	1	1	0.993	1	1	0.002
1710	WBGene00001650	gon-1	IV	-	9942310	9942355	9941726	9942055	9942443	9942592	1710	0	0	2	66	40	44	5	1	2	40	93	140	76	135	1	1	0	0	0.075	0.182	0.019	0.025	-0.05
1712	WBGene00000541	cln-3.3	V	+	8683472	8683584	8683051	8683117	8684043	8684162	1712	79	79	45	0	0	2	26	33	48	0	0	0	111	36	1	1	1	1	0.879	1	1	1	-0.04
1713	WBGene00021058	vps-18	II	+	4465550	4465944	4464023	4464705	4466823	4467403	1713	470	460	407	0	2	0	541	320	421	0	0	0	515	135	1	1	1	0.984	1	1	1	1	-0.005
1714	WBGene00021359	Y37E11AL.3	IV	+	3695738	3695899	3695213	3695399	3696779	3697071	1714	846	830	807	0	0	2	1012	709	797	0	0	0	282	135	1	1	1	1	0.995	1	1	1	-0.002
1715	WBGene00021753	Y50D7A.3	III	+	261124	261389	259274	259519	263055	263160	1715	473	390	429	0	0	1	441	428	519	0	0	0	349	98	1	1	1	1	0.992	1	1	1	-0.003
1716	WBGene00021753	Y50D7A.3	III	+	263055	263160	261124	261389	263779	263950	1716	327	367	326	0	5	0	308	297	396	0	0	0	196	135	1	1	1	0.981	1	1	1	1	-0.006
1717	WBGene00013733	Y111B2A.9	III	-	12561804	12561879	12561314	12561457	12562603	12563078	1717	92	83	68	0	0	1	66	64	112	0	2	0	136	135	1	1	1	1	0.985	1	0.969	1	0.005
1718	WBGene00013733	Y111B2A.9	III	-	12561804	12561879	12561314	12561457	12572641	12572863	1718	160	123	102	12	0	0	91	89	164	0	0	0	136	135	1	1	0.93	1	1	1	1	1	-0.023
1719	WBGene00009403	F35C11.4	II	+	8250987	8251129	8250802	8250937	8251581	8251981	1719	53	82	84	0	0	0	127	104	101	4	0	0	263	128	1	1	1	1	1	0.939	1	1	0.02
171	WBGene00020864	oac-50	V	-	9073205	9073392	9072202	9072551	9073441	9073528	171	12	43	46	0	7	0	28	32	26	1	1	1	253	80	1	1	1	0.66	1	0.899	0.91	0.892	-0.014
1723	WBGene00002027	hsr-9	I	+	9629634	9629849	9628548	9629588	9629942	9630228	1723	767	738	783	0	0	7	818	965	1013	0	0	0	336	135	1	1	1	1	0.978	1	1	1	-0.007
1724	WBGene00003243	mig-10	III	+	8303854	8304670	8303366	8303451	8305126	8305273	1724	1854	1559	1604	0	0	0	1452	1376	1735	0	10	0	880	78	1	1	1	1	1	1	0.924	1	0.025
1725	WBGene00001019	dnj-1	IV	+	11303836	11304000	11301201	11301433	11304220	11304787	1725	526	580	746	0	0	4	816	632	660	0	2	0	285	135	1	1	1	1	0.989	1	0.993	1	-0.001
1726	WBGene00001673	gpa-11	II	+	4248309	4248408	4247196	4247334	4251368	4251470	1726	0	1	8	0	1	4	0	4	0	2	0	0	140	91	1	1	NA	0.394	0.565	0	1	NA	-0.021
1727	WBGene00008948	F19B6.1	IV	-	12334496	12334600	12333955	12334101	12336000	12336041	1727	771	672	473	8	0	0	501	614	629	0	0	0	97	34	1	1	0.971	1	1	1	1	1	-0.01
1728	WBGene00006863	gyg-1	X	+	3539895	3539952	3539212	3539342	3540502	3540887	1728	18	35	34	945	937	915	55	30	24	1257	871	986	88	123	1	1	0.026	0.05	0.049	0.058	0.046	0.033	-0.004
1729	WBGene00006863	gyg-1	X	+	3539445	3539823	3539212	3539342	3539895	3539952	1729	129	140	163	0	0	2	81	98	120	5	0	0	402	38	1	1	1	1	0.885	0.605	1	1	0.093
1730	WBGene00013851	ZC101.1	II	-	14677658	14677787	14676525	14676972	14681142	14681323	1730	315	142	99	0	0	0	90	162	309	1	0	0	244	135	1	1	1	1	1	0.98	1	1	0.007
1731	WBGene00013135	rga-2	I	+	11984966	11985072	11984396	11984745	11985269	11985617	1731	123	60	65	0	0	0	116	63	61	0	0	7	198	135	1	1	1	1	1	1	1	0.856	0.048
1732	WBGene00004908	snf-9	IV	+	17313931	17314051	17313772	17313886	17314094	17314460	1732	88	84	148	0	0	0	193	153	148	2	0	1	198	107	1	1	1	1	1	0.981	1	0.988	0.01
1733	WBGene00021256	Y22D7AR.2	III	+	1708682	1708795	1705945	1706061	1710063	1710149	1733	0	0	0	2	0	0	0	3	0	0	0	0	130	53	1	1	0	NA	NA	NA	1	NA	-1
1734	WBGene00021256	Y22D7AR.2	III	+	1706428	1707035	1705945	1706061	1708682	1708795	1734	23	12	22	0	0	0	22	28	15	0	3	0	673	80	1	1	1	1	1	1	0.526	1	0.158
1736	WBGene00017541	F17E9.4	IV	+	8348604	8348707	8348372	8348556	8348892	8348993	1736	22	119	117	0	0	3	145	130	90	1	0	0	151	94	1	1	1	1	0.96	0.989	1	1	-0.01
1738	WBGene00018998	flap-1	III	-	6927765	6927825	6927626	6927716	6928559	6928676	1738	29	25	11	9	16	18	38	31	42	38	32	27	29	58	1	1	0.866	0.758	0.55	0.667	0.66	0.757	0.03
1739	WBGene00009254	capg-1	I	-	7639371	7639474	7639107	7639314	7639515	7639780	1739	188	86	83	0	0	0	123	165	279	0	0	2	192	135	1	1	1	1	1	1	1	0.99	0.003
173	WBGene00021667	snpc-3.2	I	+	253707	253803	253301	253469	253945	254129	173	28	37	38	0	0	0	35	42	18	6	0	0	178	135	1	1	1	1	1	0.816	1	1	0.061
1740	WBGene00000893	cyn-17	V	+	5803441	5803615	5803217	5803322	5803866	5803943	1740	119	125	148	8	10	4	205	262	171	0	0	0	193	33	1	1	0.718	0.681	0.864	1	1	1	-0.246
1741	WBGene00017037	D1069.3	II	-	343025	343187	342136	342250	343794	344046	1741	197	185	171	0	0	0	244	194	168	2	0	0	255	107	1	1	1	1	1	0.981	1	1	0.006
1742	WBGene00002261	ldb-1	X	+	11037053	11037333	11029698	11029803	11037409	11037518	1742	297	188	175	17	30	9	123	146	238	18	16	11	331	65	1	1	0.774	0.552	0.792	0.573	0.642	0.809	0.031
1743	WBGene00012130	T28F3.4	IV	-	17288948	17289039	17288749	17288903	17289352	17289485	1743	104	105	100	0	0	0	87	63	90	0	0	3	159	126	1	1	1	1	1	1	1	0.96	0.013
1744	WBGene00012386	agef-1	I	-	13608909	13609355	13607638	13607970	13616279	13616743	1744	849	887	853	0	2	0	831	994	1093	0	0	2	567	135	1	1	1	0.991	1	1	1	0.992	0
1745	WBGene00010558	ptp-4	IV	-	10186472	10186602	10186189	10186426	10186651	10186730	1745	0	9	9	0	0	0	8	15	14	2	0	0	183	72	1	1	NA	1	1	0.611	1	1	0.13
1746	WBGene00007479	C09F9.2	II	+	14706828	14706911	14705515	14705740	14707320	14707670	1746	622	330	245	0	0	0	225	275	711	0	0	2	152	135	1	1	1	1	1	1	1	0.997	0.001
1748	WBGene00007791	C28A5.6	III	-	4426720	4426831	4426544	4426673	4427674	4428033	1748	39	29	60	0	5	0	79	51	48	7	0	0	195	122	1	1	1	0.784	1	0.876	1	1	-0.031
1749	WBGene00003367	mix-1	II	+	10839582	10839855	10838297	10838547	10840116	10840242	1749	602	589	654	0	0	4	675	603	600	2	0	0	378	119	1	1	1	1	0.981	0.991	1	1	-0.003
174	WBGene00001045	dnj-27	I	+	11885016	11885561	11884097	11884456	11886720	11887281	174	2682	1943	1953	0	0	0	2004	1860	2073	0	0	1	666	135	1	1	1	1	1	1	1	0.998	0.001
1750	WBGene00009441	wdr-48	III	+	4580839	4580987	4580691	4580785	4581038	4581230	1750	206	127	117	0	0	0	198	167	197	0	1	0	222	87	1	1	1	1	1	1	0.985	1	0.005
1751	WBGene00004298	rad-54	I	+	9067034	9067112	9066871	9066990	9067159	9067286	1751	58	50	32	0	0	0	42	43	37	2	0	0	104	97	1	1	1	1	1	0.951	1	1	0.016
1752	WBGene00018848	F55A3.2	I	+	10796339	10797373	10794361	10795353	10797800	10798058	1752	348	389	403	0	0	0	427	226	289	3	0	4	1155	135	0.363083	1	1	1	1	0.943	1	0.894	0.054
1753	WBGene00001025	dnj-7	X	+	7197210	7197289	7196686	7196968	7197733	7198279	1753	815	856	775	0	0	0	929	770	818	1	0	0	144	135	1	1	1	1	1	0.999	1	1	0
1754	WBGene00021674	Y48G1BM.9	I	-	255817	255960	255369	255446	256315	256606	1754	268	251	370	0	0	2	221	200	250	2	0	0	205	70	1	1	1	1	0.984	0.974	1	1	0.003
1755	WBGene00021467	Y39G10AR.9	I	+	2307403	2307492	2306984	2307038	2307535	2307890	1755	141	126	122	0	0	0	123	145	153	1	0	0	82	47	1	1	1	1	1	0.986	1	1	0.005
1758	WBGene00009194	F27E5.5	II	-	10131383	10131602	10130066	10130392	10131748	10131860	1758	0	1	0	0	0	0	0	4	8	4	0	0	310	105	1	1	NA	1	NA	0	1	1	0.333
1759	WBGene00004954	spd-3	IV	+	6764100	6764393	6763584	6763831	6764436	6764629	1759	41	93	56	0	0	0	134	133	116	5	0	0	414	135	1	1	1	1	1	0.897	1	1	0.034
1760	WBGene00017198	nhr-36	V	-	9259750	9259930	9259564	9259701	9259972	9260215	1760	59	51	40	0	4	0	22	47	17	0	0	0	296	130	1	1	1	0.848	1	1	1	1	-0.051
1762	WBGene00001161	efl-1	V	-	16963450	16963594	16960162	16960397	16964382	16964533	1762	328	309	304	0	0	2	265	310	254	0	0	0	270	135	1	1	1	1	0.987	1	1	1	-0.004
1763	WBGene00002977	lev-10	I	+	14393324	14393449	14390332	14390458	14393546	14393629	1763	104	121	107	0	0	0	114	121	179	0	2	1	161	60	1	1	1	1	1	1	0.958	0.985	0.019
1764	WBGene00002977	lev-10	I	+	14399417	14399536	14398317	14398857	14399622	14399839	1764	9	0	23	179	127	163	2	20	18	162	134	214	224	135	1	1	0.029	0	0.078	0.007	0.083	0.048	-0.01
1765	WBGene00002977	lev-10	I	+	14397611	14397942	14396716	14397098	14398317	14398857	1765	630	613	458	0	3	0	741	403	722	1	0	3	452	135	1	1	1	0.984	1	0.996	1	0.986	0.001
1766	WBGene00022743	mlt-7	II	+	4402029	4402943	4400692	4401052	4403749	4403922	1766	1267	1294	1314	0	5	0	1314	950	1111	0	0	0	1035	135	1	1	1	0.971	1	1	1	1	-0.01
1767	WBGene00006755	unc-16	III	+	9547996	9548053	9547750	9547931	9548565	9548687	1767	0	3	0	144	128	141	2	3	9	130	185	276	80	115	1	1	0	0.033	0	0.022	0.023	0.045	-0.019
176	WBGene00000527	cle-1	I	-	8710271	8710313	8709924	8710057	8710540	8710609	176	25	12	14	20	4	6	11	4	12	5	8	2	26	53	1	1	0.718	0.859	0.826	0.818	0.505	0.924	0.052
1771	WBGene00006755	unc-16	III	+	9550365	9550383	9550195	9550235	9550720	9550974	1771	0	8	2	62	81	52	0	0	2	89	92	117	11	33	0.136628	1	0	0.229	0.103	0	0	0.049	0.094
1773	WBGene00006755	unc-16	III	+	9550365	9550383	9549413	9549457	9550720	9550974	1773	0	8	2	27	17	15	0	0	2	23	10	43	11	37	1	1	0	0.613	0.31	0	0	0.135	0.263
1774	WBGene00006755	unc-16	III	+	9554097	9554181	9553675	9553723	9554442	9554590	1774	89	53	63	64	49	26	65	46	51	36	43	68	77	41	0.463355	1	0.425	0.365	0.563	0.49	0.363	0.285	0.072
1775	WBGene00006755	unc-16	III	+	9550136	9550235	9549413	9549457	9550720	9550974	1775	62	81	52	27	17	15	89	92	117	23	10	43	92	37	1	1	0.48	0.657	0.582	0.609	0.787	0.523	-0.067
177	WBGene00000527	cle-1	I	-	8709762	8709831	8708794	8709403	8709924	8710057	177	0	10	7	72	132	123	4	8	15	146	99	137	115	126	1	1	0	0.077	0.059	0.029	0.081	0.107	-0.027
1781	WBGene00001572	gei-15	X	-	6821112	6821220	6820744	6820943	6821363	6821540	1781	460	378	360	1	18	8	343	248	326	5	8	17	202	135	1	1	0.997	0.933	0.968	0.979	0.954	0.928	0.012
1783	WBGene00015366	C03A7.2	V	+	5182922	5183090	5182565	5182713	5183142	5183717	1783	23	3	2	0	0	0	1	7	1	5	0	0	289	135	1	1	1	1	1	0.085	1	1	0.305
1784	WBGene00001518	gar-2	III	+	6319567	6319606	6319330	6319456	6320318	6320871	1784	0	4	10	13	10	16	16	1	4	16	22	18	48	119	1	1	0	0.498	0.608	0.713	0.101	0.355	-0.021
1785	WBGene00003738	nid-1	V	+	12914220	12914391	12913991	12914135	12914440	12914537	1785	144	117	83	27	36	35	140	140	209	36	31	64	247	90	1	1	0.66	0.542	0.464	0.586	0.622	0.543	-0.028
1786	WBGene00011354	lgc-13	X	+	12110811	12111023	12110410	12110620	12111067	12111185	1786	0	0	1	0	0	0	7	1	0	1	0	0	309	111	1	1	NA	NA	1	0.715	1	NA	0.143
1787	WBGene00008765	ttx-7	I	-	7301662	7301774	7301061	7301426	7302071	7302226	1787	38	63	124	0	6	0	171	132	168	1	0	2	210	135	1	1	1	0.871	1	0.991	1	0.982	-0.034
1788	WBGene00008765	ttx-7	I	-	7301906	7302027	7301007	7301426	7302071	7302226	1788	714	657	723	0	6	0	877	869	927	1	0	2	228	135	1	1	1	0.985	1	0.998	1	0.996	-0.003
1789	WBGene00012558	Y37D8A.21	III	-	12929580	12929717	12928378	12928679	12931427	12931636	1789	340	253	244	0	0	7	306	263	241	0	0	0	260	135	1	1	1	1	0.948	1	1	1	-0.017
178	WBGene00004947	sos-1	V	-	4522468	4522591	4521759	4522039	4536191	4536326	178	300	176	150	0	0	0	125	128	181	0	1	0	225	128	1	1	1	1	1	1	0.986	1	0.005
1791	WBGene00013365	Y60A3A.19	V	+	19917950	19918122	19916752	19916903	19919464	19919628	1791	1940	1597	1602	0	2	2	1452	1505	1650	0	0	0	293	135	1	1	1	0.997	0.997	1	1	1	-0.002
1792	WBGene00013365	Y60A3A.19	V	+	19917950	19918041	19916752	19916903	19919464	19919628	1792	1170	890	870	0	2	2	833	885	925	0	0	0	168	135	1	1	1	0.997	0.997	1	1	1	-0.002
1794	WBGene00019353	K03B4.1	V	+	4690062	4690314	4689329	4689694	4690952	4691062	1794	776	621	630	0	0	3	660	599	622	0	0	0	341	103	1	1	1	1	0.984	1	1	1	-0.005
1795	WBGene00013668	Y105E8A.3	I	+	14364633	14365137	14362820	14363206	14366423	14366657	1795	3476	2661	3246	0	0	0	3039	3119	3333	12	0	3	625	135	1	1	1	1	1	0.982	1	0.996	0.007
1796	WBGene00013668	Y105E8A.3	I	+	14366423	14366657	14362820	14363206	14367312	14367590	1796	886	910	1075	0	4	0	980	910	1163	0	0	0	355	135	1	1	1	0.989	1	1	1	1	-0.004
1797	WBGene00012934	gly-9	III	-	11282895	11282983	11281811	11282053	11283422	11283625	1797	317	319	292	0	0	0	407	340	391	1	0	0	162	135	1	1	1	1	1	0.997	1	1	0.001
1798	WBGene00018898	F55F10.1	IV	+	4375834	4376021	4374731	4375190	4376799	4377686	1798	256	133	138	0	0	1	300	403	694	0	0	0	308	135	1	1	1	1	0.984	1	1	1	-0.005
1799	WBGene00003374	mlk-1	V	-	5059299	5059549	5058633	5058972	5059806	5059863	1799	266	241	240	0	0	0	131	114	150	0	2	0	286	50	1	1	1	1	1	1	0.909	1	0.03
179	WBGene00021260	Y22D7AR.6	III	-	1673912	1674379	1672516	1672952	1675432	1675692	179	294	238	239	0	2	0	193	122	127	0	0	0	588	135	1	1	1	0.965	1	1	1	1	-0.012
1800	WBGene00003374	mlk-1	V	-	5060313	5060556	5059912	5060204	5060961	5061158	1800	243	237	276	0	1	8	155	178	197	2	0	9	364	135	1	1	1	0.989	0.928	0.966	1	0.89	0.02
1801	WBGene00003374	mlk-1	V	-	5059806	5059863	5059299	5059549	5059912	5060204	1801	125	94	76	64	73	67	44	55	73	21	42	46	100	135	1	1	0.725	0.635	0.605	0.739	0.639	0.682	-0.032
1802	WBGene00001077	dpy-18	III	-	11373360	11373525	11372880	11373212	11374258	11374905	1802	5076	4846	4757	0	0	2	7345	5903	5843	0	0	0	286	135	1	1	1	1	0.999	1	1	1	0
1803	WBGene00008735	F13D2.1	X	-	11175943	11176015	11175075	11175213	11187645	11187751	1803	27	20	14	0	0	0	22	15	50	0	1	0	90	95	1	1	1	1	1	1	0.941	1	0.02
1805	WBGene00019211	H18N23.2	X	-	17624355	17624501	17623126	17623918	17624549	17624771	1805	711	655	765	0	0	2	449	533	623	2	0	0	270	135	1	1	1	1	0.995	0.991	1	1	0.001
1806	WBGene00044607	K02A11.4	I	-	9748882	9748965	9748515	9748727	9749799	9749942	1806	362	678	561	0	3	2	600	444	374	0	0	0	152	135	1	1	1	0.995	0.996	1	1	1	-0.003
1807	WBGene00014093	ZK829.1	IV	-	11941679	11941780	11941419	11941623	11942109	11942385	1807	7	50	54	0	0	1	22	15	26	0	0	0	188	135	1	1	1	1	0.975	1	1	1	-0.008
1808	WBGene00020360	math-41	II	+	1825809	1825947	1824760	1825759	1828928	1829049	1808	40	34	18	0	1	4	24	3	11	0	3	0	241	114	0.78993	1	1	0.941	0.68	1	0.321	1	0.1
1809	WBGene00006932	vps-34	I	+	6031058	6031644	6029948	6030655	6032186	6032708	1809	992	775	664	0	0	0	663	537	902	0	4	2	707	135	1	1	1	1	1	1	0.962	0.989	0.016
180	WBGene00001685	gpd-3	X	-	3112903	3113032	3112082	3112856	3113081	3113382	180	22771	14437	14535	10	0	13	15572	15689	20142	0	0	0	244	135	1	1	0.999	1	0.998	1	1	1	-0.001
1810	WBGene00001955	hlh-11	III	+	9624939	9625135	9624270	9624690	9625783	9626537	1810	1066	997	1315	0	0	0	539	467	521	0	0	2	317	135	1	1	1	1	1	1	1	0.991	0.003
1811	WBGene00002223	klp-12	IV	-	11343316	11343565	11342899	11343036	11344364	11344547	1811	212	260	242	31	15	15	190	111	145	0	5	19	365	130	0.778591	1	0.709	0.861	0.852	1	0.888	0.731	-0.066
1812	WBGene00002223	klp-12	IV	-	11343316	11343565	11342899	11343036	11345883	11346061	1812	145	111	98	332	336	378	63	28	47	268	251	325	365	130	0.532921	1	0.135	0.105	0.085	0.077	0.038	0.049	0.054
1813	WBGene00002223	klp-12	IV	-	11343391	11343565	11342899	11343036	11345883	11346061	1813	95	99	87	332	336	378	112	41	64	268	251	325	290	130	1	1	0.114	0.117	0.094	0.158	0.068	0.081	0.006
1815	WBGene00002223	klp-12	IV	-	11344364	11344547	11343316	11343565	11345883	11346061	1815	243	303	257	0	0	5	259	176	237	0	6	2	304	135	1	1	1	1	0.958	1	0.929	0.981	0.016
1816	WBGene00002223	klp-12	IV	-	11344364	11344547	11342899	11343036	11345883	11346061	1816	207	169	123	332	336	378	132	92	156	268	251	325	299	130	1	1	0.213	0.179	0.124	0.176	0.137	0.173	0.01
1817	WBGene00010086	F55B11.4	IV	-	14430530	14430647	14430160	14430340	14430873	14430920	1817	1429	1384	1588	0	1	0	519	517	509	0	2	0	125	40	1	1	1	0.998	1	1	0.988	1	0.003
1818	WBGene00019269	H41C03.2	II	-	5851565	5851691	5851376	5851518	5851892	5852038	1818	11	1	4	0	0	0	8	0	4	4	0	0	238	135	1	1	1	1	1	0.531	NA	1	0.234
1819	WBGene00003012	lin-26	II	+	7683675	7683767	7682588	7683527	7683965	7684760	1819	286	260	319	5	15	12	299	317	312	21	0	14	170	135	1	1	0.978	0.932	0.955	0.919	1	0.947	0
181	WBGene00000093	agt-1	IV	-	13369174	13369318	13368989	13369124	13369361	13369414	181	364	419	394	0	0	1	544	468	386	0	0	0	174	39	1	1	1	1	0.989	1	1	1	-0.004
1820	WBGene00007957	C35C5.8	X	+	11534438	11534487	11534053	11534387	11534712	11534821	1820	0	9	22	0	0	0	11	2	23	1	0	0	51	102	1	1	NA	1	1	0.957	1	1	0.014
1821	WBGene00013790	Y116A8C.10	IV	-	16938875	16938959	16937984	16938137	16939014	16939111	1821	211	158	154	17	5	0	280	360	341	0	0	0	109	90	1	1	0.911	0.963	1	1	1	1	-0.042
1822	WBGene00000408	cdk-7	I	-	2289485	2289587	2287562	2287742	2289642	2289753	1822	374	409	396	0	0	1	423	387	321	3	0	0	159	104	1	1	1	1	0.996	0.989	1	1	0.002
1823	WBGene00018990	klf-1	III	+	2877661	2877742	2876675	2876868	2878327	2878624	1823	124	122	190	0	0	6	64	84	80	0	0	7	148	135	1	1	1	1	0.967	1	1	0.912	0.018
1824	WBGene00018990	klf-1	III	+	2876675	2876868	2875589	2875762	2877661	2877742	1824	372	246	271	0	1	0	158	143	146	0	0	0	253	74	1	1	1	0.986	1	1	1	1	-0.005
1825	WBGene00007921	C34C12.2	III	+	3457299	3457443	3456911	3457070	3457995	3459009	1825	301	146	100	0	1	0	101	186	191	0	0	0	270	135	1	1	1	0.986	1	1	1	1	-0.005
1826	WBGene00011279	asd-1	III	+	4198867	4199115	4197289	4197327	4199984	4200124	1826	223	217	180	0	2	12	161	197	161	1	2	5	263	29	1	1	1	0.923	0.623	0.947	0.916	0.78	-0.032
1827	WBGene00011279	asd-1	III	+	4198868	4199115	4197284	4197327	4199984	4200124	1827	365	329	260	0	2	12	234	322	261	1	2	5	267	34	1	1	1	0.954	0.734	0.968	0.953	0.869	-0.034
1828	WBGene00011279	asd-1	III	+	4198868	4199111	4197284	4197327	4199984	4200124	1828	241	204	154	0	2	12	144	195	182	1	2	5	263	34	1	1	1	0.93	0.624	0.949	0.926	0.825	-0.049
1829	WBGene00012562	Y37H2A.1	V	+	18109818	18110124	18108269	18108473	18111351	18111656	1829	481	617	596	5	0	0	657	633	518	0	2	0	427	135	1	1	0.968	1	1	1	0.99	1	-0.007
182	WBGene00021355	Y37E3.17	I	+	2133851	2133872	2128589	2128773	2134786	2134920	182	17	1	8	651	445	382	6	3	4	501	551	734	20	127	1	1	0.142	0.014	0.117	0.071	0.033	0.033	0.045
1830	WBGene00012562	Y37H2A.1	V	+	18113847	18113953	18112461	18112711	18114321	18114757	1830	108	249	237	0	0	0	305	156	155	0	3	1	198	135	1	1	1	1	1	1	0.973	0.991	0.012
1833	WBGene00019347	mbl-1	X	+	17006972	17007197	17005586	17005706	17008199	17008361	1833	241	252	215	211	163	174	143	211	284	170	142	143	324	113	1	1	0.285	0.35	0.301	0.227	0.341	0.409	-0.014
1834	WBGene00006359	swp-1	III	-	5704707	5704747	5704477	5704620	5705197	5705325	1834	16	19	1	84	64	30	10	8	17	55	65	54	52	121	1	1	0.307	0.409	0.072	0.297	0.223	0.423	-0.052
1835	WBGene00004796	sid-2	III	+	13681934	13682086	13681169	13681374	13682292	13682456	1835	1320	1124	1170	0	0	5	588	463	459	0	0	0	273	135	1	1	1	1	0.991	1	1	1	-0.003
1836	WBGene00012330	zip-3	II	-	13953993	13954166	13953202	13953413	13955873	13955992	1836	435	335	367	0	6	3	682	555	684	0	4	8	271	112	1	1	1	0.958	0.981	1	0.983	0.972	-0.005
1837	WBGene00006349	sur-2	I	-	14783770	14783891	14783062	14783436	14784379	14784647	1837	67	54	27	0	0	0	52	91	73	1	0	0	228	135	1	1	1	1	1	0.969	1	1	0.01
1839	WBGene00001132	alp-1	IV	+	8859481	8859881	8857218	8857445	8860545	8860723	1839	126	78	106	1025	945	923	66	138	94	1014	878	1004	521	135	1	1	0.031	0.021	0.029	0.017	0.039	0.024	0
1840	WBGene00001132	alp-1	IV	+	8860081	8860198	8857218	8857445	8860545	8860723	1840	69	122	131	1025	945	923	60	57	80	1014	878	1004	220	135	1	1	0.04	0.073	0.08	0.035	0.038	0.047	0.024
1842	WBGene00001132	alp-1	IV	+	8860007	8860198	8859481	8859881	8860545	8860723	1842	148	162	182	0	0	0	80	125	145	1	0	0	312	135	1	1	1	1	1	0.972	1	1	0.009
1843	WBGene00000876	cyl-1	V	-	11992607	11992658	11992084	11992148	11992917	11993051	1843	11	10	9	81	51	76	7	10	6	45	47	69	36	49	1	1	0.156	0.211	0.139	0.175	0.225	0.106	0
1844	WBGene00009442	F35G12.5	III	+	4584880	4584994	4584582	4584668	4585179	4585282	1844	203	178	110	0	2	15	98	113	81	12	1	5	119	40	1	1	1	0.968	0.711	0.733	0.974	0.845	0.042
1845	WBGene00000673	col-98	III	+	13019222	13019288	13018934	13019100	13019346	13020231	1845	9906	6947	7625	0	0	0	3709	2552	3816	0	3	0	118	135	1	1	1	1	1	1	0.999	1	0
1846	WBGene00010813	pitp-1	III	-	3523595	3523692	3523424	3523548	3523825	3524035	1846	61	58	26	0	0	0	42	68	85	8	0	0	162	117	1	1	1	1	1	0.791	1	1	0.07
1847	WBGene00003981	pes-8	X	+	9253708	9253843	9253515	9253624	9254145	9254275	1847	136	233	229	124	146	208	236	282	235	202	170	138	211	90	1	1	0.319	0.405	0.32	0.333	0.414	0.421	-0.041
1848	WBGene00002241	kup-1	V	-	12037051	12037141	12035866	12035985	12040776	12040873	1848	300	197	222	0	0	0	276	259	304	0	0	1	98	67	1	1	1	1	1	1	1	0.995	0.002
1849	WBGene00016022	C23H3.9	II	-	75544	75715	74439	74882	76936	77049	1849	365	240	203	64	34	18	477	321	519	40	37	51	263	106	0.479966	1	0.697	0.74	0.82	0.828	0.778	0.804	-0.051
184	WBGene00013673	Y105E8A.13	I	-	14461965	14462156	14461588	14461721	14462890	14463023	184	325	209	247	0	0	0	262	278	321	4	0	2	294	117	1	1	1	1	1	0.963	1	0.985	0.017
1850	WBGene00016022	C23H3.9	II	-	74211	74241	72292	72612	74289	74395	1850	0	0	0	239	151	170	2	1	1	363	267	313	23	99	1	1	0	0	0	0.023	0.016	0.014	-0.018
1851	WBGene00007799	nrx-1	V	+	10842991	10843519	10842433	10842493	10845644	10845784	1851	123	112	166	5	1	1	110	126	86	7	2	5	565	51	0.14586	1	0.689	0.91	0.937	0.587	0.85	0.608	0.164
1852	WBGene00007799	nrx-1	V	+	10843378	10843519	10842433	10842493	10845644	10845784	1852	11	35	60	5	1	1	45	29	25	7	2	5	184	51	0.499912	1	0.379	0.907	0.943	0.641	0.801	0.581	0.069
1853	WBGene00007799	nrx-1	V	+	10828041	10828068	10827743	10827902	10828516	10828874	1853	0	0	1	11	0	2	5	0	0	1	5	5	40	135	1	1	0	NA	0.628	0.944	0	0	-0.001
1854	WBGene00010070	nep-17	II	+	13514979	13515522	13513259	13514532	13515999	13516223	1854	19630	15167	15327	21	0	1	14801	14473	15683	4	3	6	664	135	1	1	0.995	1	1	0.999	0.999	0.998	0
1855	WBGene00006942	wrk-1	X	-	8388617	8388935	8387466	8388043	8389392	8389558	1855	819	1108	1069	0	0	0	1151	943	970	2	0	0	439	135	1	1	1	1	1	0.994	1	1	0.002
1856	WBGene00006942	wrk-1	X	-	8390598	8390622	8389611	8389742	8390949	8391100	1856	33	40	51	20	16	22	61	54	49	22	20	19	23	124	1	1	0.899	0.931	0.926	0.937	0.936	0.933	-0.017
1857	WBGene00015650	pkg-2	IV	+	8536617	8536707	8536340	8536562	8536904	8537210	1857	485	439	418	0	0	0	313	249	264	0	0	1	166	135	1	1	1	1	1	1	1	0.995	0.002
1858	WBGene00002694	let-502	I	-	4743711	4743872	4742580	4743295	4744060	4744142	1858	392	325	242	0	3	0	344	426	661	2	0	5	222	75	1	1	1	0.973	1	0.983	1	0.978	0.004
185	WBGene00016131	C26B9.1	X	+	5346571	5346682	5346310	5346485	5346756	5346942	185	100	121	96	0	0	5	110	93	88	0	2	0	208	135	1	1	1	1	0.926	1	0.968	1	-0.014
1860	WBGene00003917	par-2	III	+	1094227	1094374	1092745	1092877	1094708	1095073	1860	209	192	162	11	0	0	235	248	264	0	9	0	260	125	1	1	0.901	1	1	1	0.93	1	-0.01
1861	WBGene00003136	mau-2	I	+	8129167	8129600	8128534	8128650	8129803	8130086	1861	504	462	487	0	0	0	545	389	370	2	0	0	528	109	1	1	1	1	1	0.983	1	1	0.006
1863	WBGene00010646	K08C7.1	IV	+	10658913	10659273	10657331	10657440	10659443	10659633	1863	215	152	192	0	1	0	233	268	259	0	0	0	448	102	1	1	1	0.972	1	1	1	1	-0.009
1864	WBGene00021698	frl-1	III	+	2137303	2137584	2136411	2136665	2138319	2138500	1864	161	122	159	0	1	0	78	80	118	0	0	0	402	135	1	1	1	0.976	1	1	1	1	-0.008
1865	WBGene00012474	attf-6	I	-	12800998	12801097	12800297	12800378	12802494	12803417	1865	99	25	32	0	0	1	30	65	88	0	0	0	123	74	1	1	1	1	0.951	1	1	1	-0.016
1866	WBGene00017201	grsp-4	V	+	7625448	7625487	7624951	7625124	7625534	7625579	1866	471	321	289	0	10	7	315	266	340	6	5	1	32	38	1	1	1	0.974	0.98	0.984	0.984	0.998	-0.004
1867	WBGene00013223	efa-6	IV	-	12611799	12611952	12611294	12611416	12613389	12613623	1867	215	229	183	6	3	13	197	238	329	1	5	18	254	115	1	1	0.942	0.972	0.864	0.989	0.956	0.892	-0.02
1868	WBGene00008127	ddo-1	V	-	17775126	17775296	17774650	17774768	17775374	17775495	1868	28	94	67	0	2	0	150	108	138	1	1	0	246	90	1	1	1	0.945	1	0.982	0.975	1	-0.004
186	WBGene00005024	sqv-6	V	-	952908	953093	951586	951878	954535	955015	186	354	259	188	0	0	0	296	358	340	0	3	0	306	135	1	1	1	1	1	1	0.981	1	0.006
1871	WBGene00021811	ral-1	III	+	3312699	3312765	3312565	3312624	3313773	3313895	1871	127	124	102	0	7	0	118	122	134	1	0	0	39	32	1	1	1	0.936	1	0.99	1	1	-0.018
1874	WBGene00006759	unc-22	IV	-	12002613	12003072	11997772	11997868	12005261	12005363	1874	0	0	0	2	3	0	0	1	0	0	4	10	494	49	1	1	0	0	NA	NA	0.024	0	-0.012
1877	WBGene00020740	T23F4.2	II	+	1164207	1164337	1163844	1163975	1164440	1164552	1877	332	227	267	0	0	1	108	85	156	0	0	0	205	94	1	1	1	1	0.992	1	1	1	-0.003
1878	WBGene00011436	T04F3.1	V	+	11752607	11752693	11752186	11752561	11752833	11753287	1878	476	655	650	10	1	0	687	666	667	0	0	0	158	135	1	1	0.976	0.998	1	1	1	1	-0.009
1879	WBGene00011436	T04F3.1	V	+	11752186	11752561	11751706	11751836	11752833	11753287	1879	825	897	1051	8	3	0	1085	1122	1251	0	0	0	484	123	1	1	0.963	0.987	1	1	1	1	-0.017
187	WBGene00005024	sqv-6	V	-	958604	959016	956326	956774	962179	962654	187	201	183	164	0	4	0	302	313	437	4	0	1	533	135	1	1	1	0.921	1	0.95	1	0.991	-0.007
1880	WBGene00015713	C12D12.1	X	+	3504265	3504628	3504015	3504097	3504699	3505253	1880	2493	2642	2580	423	414	440	2207	2168	2199	296	301	264	424	75	0.45987	1	0.51	0.53	0.509	0.569	0.56	0.596	-0.059
1881	WBGene00015642	C09E7.8	III	-	6556523	6556733	6555892	6556210	6556780	6556990	1881	116	111	103	0	0	0	107	80	204	0	4	0	331	135	1	1	1	1	1	1	0.891	1	0.036
1882	WBGene00016603	met-1	I	+	4256971	4257106	4256429	4256880	4257701	4258165	1882	75	45	21	22	7	17	66	58	106	9	21	22	256	135	0.425313	1	0.643	0.772	0.394	0.795	0.593	0.718	-0.099
1883	WBGene00017904	lim-8	III	+	6814174	6814717	6813568	6813631	6815003	6815104	1883	1045	844	694	0	3	4	868	773	810	10	0	9	544	15	0.189452	1	1	0.886	0.827	0.705	1	0.713	0.098
1884	WBGene00022426	Y104H12D.2	IV	+	1179486	1179587	1178546	1178786	1181313	1181536	1884	432	359	336	0	3	0	433	338	362	4	0	0	188	135	1	1	1	0.988	1	0.987	1	1	0
1886	WBGene00020798	T25D3.4	II	+	150747	151045	149881	150144	151704	152582	1886	1147	1055	1030	0	0	0	1030	991	990	0	1	0	419	135	1	1	1	1	1	1	0.997	1	0.001
1887	WBGene00021534	mvk-1	III	-	6130211	6130490	6129911	6130050	6130780	6131085	1887	1800	1597	1506	178	110	147	1270	1251	1625	102	89	135	397	132	1	1	0.771	0.828	0.773	0.805	0.824	0.8	-0.019
1888	WBGene00021534	mvk-1	III	-	6126669	6126804	6125492	6125646	6127037	6127097	1888	677	740	753	0	11	20	683	565	656	10	12	9	174	53	1	1	1	0.953	0.92	0.954	0.935	0.957	0.009
1889	WBGene00010197	F57C2.5	II	-	14526784	14526838	14526211	14526567	14527017	14527431	1889	292	317	372	0	4	0	424	361	339	2	0	13	94	135	1	1	1	0.991	1	0.997	1	0.974	0.007
188	WBGene00020757	ucr-2.3	III	+	880280	880709	879990	880047	880773	881113	188	1325	1400	1327	0	3	7	1810	1240	1082	0	2	4	465	50	1	1	1	0.98	0.953	1	0.985	0.967	-0.006
1890	WBGene00016394	C34B2.9	I	-	10703399	10703566	10701641	10701893	10703695	10703801	1890	38	17	52	0	0	9	23	17	34	0	0	4	252	99	1	1	1	1	0.694	1	1	0.77	-0.025
1891	WBGene00003150	mbk-2	IV	+	13034452	13034528	13033228	13033930	13034823	13035060	1891	214	166	153	500	496	471	143	195	206	470	465	508	138	135	1	1	0.295	0.247	0.241	0.229	0.291	0.284	-0.007
1892	WBGene00003150	mbk-2	IV	+	13031348	13031382	13031274	13031291	13031593	13031768	1892	415	317	271	0	1	0	295	484	417	0	0	0	27	10	1	1	1	0.992	1	1	1	1	-0.003
1894	WBGene00007944	C34F6.10	X	-	11234366	11234438	11233519	11234311	11234507	11234620	1894	12	20	17	12	20	21	14	16	58	15	27	33	101	106	1	1	0.512	0.512	0.459	0.495	0.383	0.648	-0.014
1895	WBGene00020930	hlh-30	IV	-	4017558	4017634	4016833	4017122	4017692	4017837	1895	661	501	545	8	0	0	333	317	351	0	0	0	138	135	1	1	0.988	1	1	1	1	1	-0.004
1896	WBGene00020930	hlh-30	IV	-	4018256	4018331	4018032	4018161	4018486	4018582	1896	277	237	225	38	35	43	111	146	214	28	24	37	77	76	1	1	0.878	0.87	0.838	0.796	0.857	0.851	0.027
1897	WBGene00020930	hlh-30	IV	-	4017692	4017837	4017558	4017634	4018032	4018161	1897	702	536	531	0	0	0	305	351	463	0	0	1	191	56	1	1	1	1	1	1	1	0.993	0.002
1898	WBGene00013592	Y81G3A.4	II	+	13092634	13092805	13091586	13091803	13093586	13093673	1898	90	87	83	0	0	0	70	111	107	3	2	0	237	80	1	1	1	1	1	0.887	0.949	1	0.055
189	WBGene00020757	ucr-2.3	III	+	880089	880236	879990	880047	880280	880709	189	767	734	778	0	1	0	754	674	591	0	0	0	185	50	1	1	1	0.995	1	1	1	1	-0.002
18	WBGene00015628	best-6	IV	-	5028557	5028689	5027993	5028084	5028735	5028854	18	2	9	3	0	0	0	38	18	21	2	0	0	176	61	1	1	1	1	1	0.868	1	1	0.044
1900	WBGene00001171	egl-2	V	-	1294496	1294520	1293653	1293777	1295243	1295416	1900	0	2	0	0	0	1	0	0	6	8	6	1	17	117	1	1	NA	1	0	0	0	0.976	0.175
1901	WBGene00001365	exc-4	I	-	14514958	14515186	14512662	14512791	14516482	14516617	1901	349	390	426	0	0	5	224	256	403	1	0	2	329	115	1	1	1	1	0.968	0.987	1	0.986	-0.002
1902	WBGene00011926	sptf-2	II	+	8626893	8626992	8625727	8625924	8627076	8627187	1902	50	43	56	0	4	0	27	10	25	2	0	0	153	104	1	1	1	0.88	1	0.902	1	1	-0.007
1904	WBGene00013231	Y56A3A.11	III	-	11895927	11896173	11894783	11895143	11897005	11897189	1904	399	416	356	0	0	1	340	288	280	0	0	1	367	135	1	1	1	1	0.992	1	1	0.99	0.001
1905	WBGene00022054	Y67D2.4	III	+	1534821	1534899	1534302	1534424	1536468	1536769	1905	20	17	18	0	0	0	39	13	22	2	0	0	122	115	1	1	1	1	1	0.948	1	1	0.017
1909	WBGene00017576	cdh-8	IV	+	348813	348942	347194	347302	350577	350902	1909	18	18	32	0	5	0	37	18	58	0	0	0	210	101	1	1	1	0.634	1	1	1	1	-0.122
190	WBGene00012306	W06F12.2	III	-	13726922	13727592	13726639	13726848	13728742	13728822	190	1824	1696	1763	0	2	0	1528	1501	1390	2	0	0	729	73	1	1	1	0.988	1	0.987	1	1	0
1910	WBGene00015796	C15F1.5	II	-	6970352	6970481	6969866	6969967	6970528	6970585	1910	40	77	34	0	0	0	75	32	44	3	0	2	118	9	1	1	1	1	1	0.656	1	0.627	0.239
1914	WBGene00021239	Y20F4.4	I	-	2035683	2036009	2034323	2034710	2040538	2040660	1914	194	187	253	0	0	0	229	174	185	0	1	0	427	115	1	1	1	1	1	1	0.979	1	0.007
1915	WBGene00015138	B0310.2	X	-	505786	505975	505291	505551	506110	506183	1915	41	46	45	17	0	2	12	20	18	0	5	2	241	66	1	1	0.398	1	0.86	1	0.523	0.711	0.008
1916	WBGene00015165	B0361.11	III	+	7277954	7278058	7277723	7277909	7278832	7279103	1916	13	22	34	0	1	0	52	29	29	0	0	0	194	135	1	1	1	0.939	1	1	1	1	-0.02
1917	WBGene00020171	T02H6.1	II	+	721167	721338	719693	719878	723405	723706	1917	275	297	283	0	0	0	443	291	304	1	0	0	292	135	1	1	1	1	1	0.995	1	1	0.002
1918	WBGene00020171	T02H6.1	II	+	721115	721338	719693	719878	723405	723694	1918	528	635	638	0	0	0	906	666	734	1	0	0	344	135	1	1	1	1	1	0.997	1	1	0.001
1919	WBGene00001492	frm-5.1	IV	-	40843	40885	40424	40567	41175	41620	1919	0	0	0	4	3	0	0	1	0	0	0	1	70	135	1	1	0	0	NA	NA	1	0	-0.5
191	WBGene00012306	W06F12.2	III	-	13729587	13729823	13729364	13729506	13730372	13730526	191	281	419	280	0	0	0	377	266	278	0	0	1	357	135	1	1	1	1	1	1	1	0.991	0.003
1920	WBGene00021343	cutl-23	III	+	5770923	5771074	5770571	5770654	5771148	5771249	1920	27	18	25	5	0	0	15	9	6	0	0	0	172	35	1	1	0.524	1	1	1	1	1	-0.159
1923	WBGene00007006	npr-3	IV	+	11460895	11460979	11460623	11460776	11461537	11461674	1923	3	14	16	0	0	1	8	21	12	0	0	0	149	130	1	1	1	1	0.933	1	1	1	-0.022
1924	WBGene00010658	K08D8.4	IV	-	12908478	12908585	12908222	12908436	12908633	12908695	1924	121	123	125	0	2	9	34	40	39	0	0	0	120	55	1	1	1	0.966	0.864	1	1	1	-0.057
1925	WBGene00013160	Y53F4B.13	II	+	15032758	15033187	15030066	15030385	15034483	15034697	1925	633	561	727	0	0	2	648	571	813	2	1	4	550	135	1	1	1	1	0.989	0.988	0.993	0.98	0.009
1926	WBGene00018607	F48E3.8	X	-	7516030	7516153	7515854	7515983	7516202	7516334	1926	6	2	0	0	3	2	0	31	4	12	10	9	209	112	0.442272	1	1	0.263	0	0	0.624	0.192	0.149
1928	WBGene00021489	Y40B10A.4	V	-	2041942	2042004	2041470	2041568	2042137	2042269	1928	0	0	4	0	0	0	0	1	3	0	0	3	56	81	1	1	NA	NA	1	NA	1	0.591	0.205
1929	WBGene00009314	F32B4.4	I	+	11523816	11524002	11521831	11521997	11524071	11524568	1929	209	133	141	0	0	3	138	150	179	0	0	0	307	135	1	1	1	1	0.954	1	1	1	-0.015
192	WBGene00020522	T15B7.10	V	+	6812368	6812533	6812082	6812189	6812580	6812895	192	0	1	6	12	0	0	9	1	9	0	0	0	251	100	1	1	0	1	1	1	1	1	-0.333
1930	WBGene00009314	F32B4.4	I	+	11522124	11523074	11521829	11521997	11523816	11524002	1930	1280	953	807	31	35	20	887	1014	1212	25	17	30	1071	135	1	1	0.839	0.774	0.836	0.817	0.883	0.836	-0.029
1931	WBGene00004316	rbf-1	III	+	6697984	6698092	6697404	6697540	6698581	6698910	1931	88	51	38	0	0	0	53	35	60	0	0	5	196	129	1	1	1	1	1	1	1	0.888	0.037
1932	WBGene00004316	rbf-1	III	+	6699243	6699333	6698581	6698910	6699584	6699937	1932	77	34	45	5	0	0	17	25	56	0	0	0	166	135	1	1	0.926	1	1	1	1	1	-0.025
1933	WBGene00004316	rbf-1	III	+	6700516	6700586	6700246	6700467	6701098	6701350	1933	53	32	27	10	0	0	13	5	29	0	0	0	126	135	1	1	0.85	1	1	1	1	1	-0.05
1935	WBGene00004316	rbf-1	III	+	6701098	6701350	6700516	6700586	6702170	6702432	1935	74	61	53	3	4	1	46	32	24	3	0	0	301	63	1	1	0.838	0.761	0.917	0.762	1	1	-0.082
1936	WBGene00006770	unc-34	V	+	985095	985475	982533	982710	987095	987192	1936	971	631	489	0	0	0	381	535	842	2	0	0	456	90	1	1	1	1	1	0.974	1	1	0.009
1937	WBGene00003577	ndg-4	III	-	4464099	4464298	4463574	4463717	4464529	4464668	1937	85	137	117	0	2	2	373	344	362	0	0	1	317	132	1	1	1	0.966	0.961	1	1	0.993	-0.022
1938	WBGene00003577	ndg-4	III	-	4464105	4464298	4463574	4463717	4464529	4464668	1938	189	240	322	0	2	2	648	617	644	0	0	1	311	132	1	1	1	0.981	0.986	1	1	0.996	-0.01
1939	WBGene00011940	T23B5.3	IV	+	12694551	12694652	12694129	12694468	12696863	12697101	1939	385	251	266	12	6	0	182	224	211	0	1	5	188	135	1	1	0.958	0.968	1	1	0.994	0.968	-0.012
193	WBGene00016511	C37H5.13	V	-	4859112	4859182	4858379	4858637	4859298	4859453	193	0	0	0	312	271	282	0	0	6	305	251	239	126	135	1	1	0	0	0	0	0	0.026	-0.009
1941	WBGene00000501	cho-1	IV	-	13211390	13211540	13209728	13210069	13211927	13212385	1941	51	27	55	0	2	0	45	31	48	0	0	0	271	135	1	1	1	0.871	1	1	1	1	-0.043
1943	WBGene00022073	Y67D8C.9	IV	-	3086122	3086293	3084950	3085118	3086561	3086707	1943	6	11	5	15	11	7	3	7	14	8	13	3	292	135	0.769894	1	0.156	0.316	0.248	0.148	0.199	0.683	-0.103
1944	WBGene00022518	zfh-2	I	+	823092	823270	820263	820444	824609	824762	1944	195	182	144	0	0	2	138	165	267	0	0	0	299	135	1	1	1	1	0.97	1	1	1	-0.01
1945	WBGene00022518	zfh-2	I	+	827629	827842	824609	824762	828024	828725	1945	141	175	158	0	0	0	97	275	318	0	3	0	334	135	1	1	1	1	1	1	0.974	1	0.009
1947	WBGene00022473	bet-1	I	-	4529871	4530003	4528952	4529135	4530059	4530276	1947	296	248	316	0	0	0	261	126	259	1	0	0	250	135	1	1	1	1	1	0.993	1	1	0.002
1948	WBGene00001561	gei-4	III	-	347852	347909	347038	347437	348044	348164	1948	226	190	207	53	36	24	251	209	232	30	20	23	78	113	1	1	0.861	0.884	0.926	0.924	0.938	0.936	-0.042
1949	WBGene00001561	gei-4	III	-	347840	347909	347038	347437	348044	348164	1949	417	376	374	53	36	24	427	401	429	30	20	23	102	113	1	1	0.897	0.92	0.945	0.94	0.957	0.954	-0.03
194	WBGene00006666	twk-11	V	-	7029183	7029867	7028557	7028926	7029946	7030078	194	70	70	100	0	3	0	68	46	64	0	0	4	795	125	1	1	1	0.786	1	1	1	0.716	0.023
1950	WBGene00001561	gei-4	III	-	346022	346109	345465	345858	346288	346508	1950	54	88	87	408	287	251	48	74	95	245	201	239	160	135	1	1	0.1	0.206	0.226	0.142	0.237	0.251	-0.033
1951	WBGene00006920	vha-11	IV	-	2309522	2309794	2307814	2308341	2312623	2312909	1951	2343	2336	2433	0	1	0	4128	3136	3281	2	0	0	393	135	1	1	1	0.999	1	0.999	1	1	0
1952	WBGene00006920	vha-11	IV	-	2310962	2311171	2309522	2309794	2312623	2312909	1952	2235	2273	2258	0	0	4	3640	3073	3349	0	5	0	330	135	1	1	1	1	0.996	1	0.996	1	0
1953	WBGene00022029	Y65B4A.6	I	-	633890	634797	631054	631285	636233	636350	1953	10246	8496	7123	0	2	0	6724	6578	7635	2	0	0	1003	110	1	1	1	0.998	1	0.997	1	1	0
1954	WBGene00014229	ZK1128.3	III	-	10118211	10118304	10117884	10118167	10118672	10118750	1954	22	90	29	0	0	0	68	98	72	5	0	0	108	71	1	1	1	1	1	0.899	1	1	0.034
1955	WBGene00019823	fnta-1	IV	-	238219	238463	237590	238075	239618	240123	1955	843	823	833	0	0	0	1186	1006	926	0	0	4	365	135	1	1	1	1	1	1	1	0.988	0.004
1956	WBGene00003167	mec-3	IV	-	10461242	10461293	10460985	10461101	10461688	10461766	1956	0	8	6	0	0	0	11	1	1	3	0	0	18	45	1	1	NA	1	1	0.902	1	1	0.033
1957	WBGene00011028	R05D7.3	I	-	12168835	12169087	12168191	12168619	12169231	12169335	1957	0	2	0	25	3	15	0	0	0	18	4	5	335	97	1	1	0	0.162	0	0	0	0	0.054
1958	WBGene00000506	cic-1	III	-	2398390	2398585	2395786	2395968	2400680	2400802	1958	66	117	122	0	2	9	123	119	73	3	3	1	296	115	1	1	1	0.958	0.84	0.941	0.939	0.966	-0.016
1959	WBGene00015680	egal-1	IV	+	5828712	5828854	5828396	5828545	5829712	5830200	1959	485	334	384	0	0	0	312	303	331	0	1	0	270	135	1	1	1	1	1	1	0.993	1	0.002
195	WBGene00015266	BE0003N10.1	III	+	1041770	1042105	1040007	1040515	1043145	1043460	195	304	177	255	0	3	0	289	271	354	0	0	0	456	135	1	1	1	0.946	1	1	1	1	-0.018
1960	WBGene00015680	egal-1	IV	+	5828712	5828869	5828396	5828545	5829712	5830199	1960	744	580	651	0	0	0	485	515	553	0	1	0	278	135	1	1	1	1	1	1	0.996	1	0.001
1964	WBGene00018777	F53H1.3	IV	+	1329858	1330003	1329444	1329566	1332845	1333111	1964	217	179	164	0	0	3	128	130	139	0	0	0	250	115	1	1	1	1	0.962	1	1	1	-0.013
1965	WBGene00018777	F53H1.3	IV	+	1332845	1333111	1329444	1329566	1334339	1334462	1965	139	155	123	0	0	1	87	115	127	0	0	0	348	96	1	1	1	1	0.971	1	1	1	-0.01
1966	WBGene00007525	C11G10.1	X	-	15157789	15157897	15157357	15157738	15158321	15158474	1966	51	103	105	0	0	2	62	30	32	0	0	0	202	135	1	1	1	1	0.972	1	1	1	-0.009
1967	WBGene00022138	trpp-10	I	+	1906017	1906240	1904344	1904602	1908198	1908505	1967	106	72	74	0	0	0	56	139	154	5	0	0	344	135	1	1	1	1	1	0.815	1	1	0.062
1968	WBGene00002251	lat-1	II	+	8903387	8903494	8899797	8899984	8903843	8903929	1968	18	9	6	0	3	0	5	7	14	1	0	4	144	79	0.473863	1	1	0.622	1	0.733	1	0.658	0.077
1969	WBGene00002251	lat-1	II	+	8903606	8903719	8899797	8899984	8903843	8903929	1969	182	173	115	0	3	0	158	144	254	1	0	4	156	79	1	1	1	0.967	1	0.988	1	0.97	0.003
196	WBGene00007689	C18E9.9	II	-	8988714	8988819	8988356	8988662	8989319	8989544	196	2477	2304	2466	0	2	0	1481	1210	1160	0	0	0	196	135	1	1	1	0.999	1	1	1	1	0
1970	WBGene00022771	ZK616.1	IV	+	5403837	5403978	5403052	5403202	5404333	5404396	1970	4	1	0	0	0	1	2	4	4	0	0	0	189	56	1	1	1	1	0	1	1	1	-0.333
1974	WBGene00021078	unc-132	V	+	3691801	3691881	3690501	3690595	3691966	3692058	1974	7	12	17	55	70	45	19	1	24	61	58	56	48	37	1	1	0.089	0.117	0.226	0.194	0.013	0.248	-0.008
1976	WBGene00020938	clec-218	V	+	8309809	8310004	8309438	8309559	8310406	8310767	1976	679	735	808	0	1	0	272	274	295	0	0	0	295	114	1	1	1	0.996	1	1	1	1	-0.001
1977	WBGene00004343	rgr-1	III	+	9396930	9396948	9396524	9396699	9397859	9398018	1977	18	5	8	104	86	52	16	18	22	55	73	120	22	135	0.157468	1	0.515	0.263	0.486	0.641	0.602	0.529	-0.169
1978	WBGene00003963	pdi-2	X	+	4524497	4524881	4524186	4524328	4525146	4525953	1978	117181	83929	76052	0	0	5	82818	85526	102807	0	0	0	505	135	1	1	1	1	1	1	1	1	0
1979	WBGene00004136	pqn-51	V	+	5050156	5050522	5049606	5049749	5051035	5051644	1979	1761	1320	1253	4	0	0	1311	1572	1710	0	0	0	487	135	1	1	0.992	1	1	1	1	1	-0.003
197	WBGene00007007	mak-2	IV	+	886495	886613	885345	885421	887288	887668	197	1211	952	861	0	4	2	582	540	658	0	0	0	156	69	1	1	1	0.991	0.995	1	1	1	-0.005
1980	WBGene00004136	pqn-51	V	+	5050151	5050522	5049569	5049749	5051035	5051644	1980	1363	985	961	4	0	0	986	1173	1226	0	0	0	492	135	1	1	0.989	1	1	1	1	1	-0.004
1981	WBGene00018874	tag-234	II	+	5866769	5866842	5866312	5866391	5866888	5866969	1981	0	20	3	0	0	0	11	14	7	1	0	0	8	11	1	1	NA	1	1	0.938	1	1	0.021
1982	WBGene00012466	Y17G7B.13	II	+	12044109	12044497	12043065	12043163	12045672	12045753	1982	495	298	314	0	0	0	249	321	400	0	0	1	404	30	1	1	1	1	1	1	1	0.967	0.011
1983	WBGene00009307	F32A11.1	II	+	13157523	13157583	13157334	13157464	13157644	13157920	1983	885	1018	997	0	0	0	1200	1213	1247	2	0	0	94	123	1	1	1	1	1	0.999	1	1	0
1984	WBGene00016264	C30F12.5	I	-	6993988	6994096	6993462	6993533	6994146	6994245	1984	205	185	158	0	0	2	170	100	128	0	0	0	88	21	1	1	1	1	0.95	1	1	1	-0.017
1985	WBGene00012085	T27D12.1	II	+	11843757	11843915	11843512	11843619	11844176	11844376	1985	937	853	941	5	0	0	369	367	447	0	0	0	244	100	1	1	0.987	1	1	1	1	1	-0.004
1986	WBGene00001330	eps-8	IV	+	14894166	14894241	14893786	14893964	14894340	14894444	1986	156	85	94	277	243	192	105	109	101	191	165	250	98	97	1	1	0.358	0.257	0.326	0.352	0.395	0.286	-0.031
1987	WBGene00013676	ekl-4	I	+	14470397	14470946	14469757	14469898	14473257	14473402	1987	928	811	768	0	0	0	945	931	1241	0	4	0	669	134	1	1	1	1	1	1	0.979	1	0.007
1988	WBGene00016796	cec-2	IV	+	1174636	1174970	1173173	1173442	1176435	1177065	1988	311	273	309	0	2	0	229	346	364	0	3	0	455	135	1	1	1	0.976	1	1	0.972	1	0.001
1989	WBGene00022310	Y77E11A.7	IV	-	1419423	1419456	1418503	1418679	1419507	1419572	1989	290	164	213	17	0	0	160	217	226	2	4	14	26	58	1	1	0.974	1	1	0.994	0.992	0.973	0.005
198	WBGene00007007	mak-2	IV	+	886441	886613	885345	885421	887288	887668	198	937	788	677	0	4	2	455	465	540	0	0	0	227	69	1	1	1	0.984	0.99	1	1	1	-0.009
1990	WBGene00219376	C28G1.10	X	+	8847631	8847727	8847276	8847393	8847775	8847988	1990	45	34	30	0	4	0	67	40	78	3	3	8	153	110	1	1	1	0.859	1	0.941	0.906	0.875	0.046
1991	WBGene00008968	F20C5.3	IV	-	8754043	8754133	8753650	8753961	8754179	8754240	1991	187	235	199	0	0	0	238	234	184	1	0	1	85	54	1	1	1	1	1	0.993	1	0.992	0.005
1992	WBGene00008968	F20C5.3	IV	-	8754179	8754230	8753650	8753961	8754565	8754694	1992	0	0	0	0	0	1	1	0	1	13	26	6	75	122	1	1	NA	NA	0	0.111	0	0.213	-0.108
1993	WBGene00007440	C08E8.4	V	+	18373097	18373240	18372659	18372782	18373297	18373531	1993	2569	1826	1933	0	0	0	164	110	164	1	4	0	251	116	1	1	1	1	1	0.987	0.927	1	0.029
1994	WBGene00007440	C08E8.4	V	+	18372659	18372782	18371845	18372286	18373097	18373240	1994	2177	1657	1802	0	8	6	148	167	195	0	0	0	232	135	1	1	1	0.992	0.994	1	1	1	-0.005
1995	WBGene00011235	suro-1	I	-	7874809	7874949	7874662	7874760	7875333	7875554	1995	534	650	678	0	0	0	834	1046	953	3	0	0	222	91	1	1	1	1	1	0.991	1	1	0.003
1996	WBGene00003903	pab-2	X	-	13525488	13525823	13524781	13525094	13527211	13527415	1996	1508	1129	1006	2	0	0	960	1205	1673	5	0	0	456	135	1	1	0.996	1	1	0.983	1	1	0.004
1997	WBGene00012236	W04A8.1	I	-	13839525	13839801	13839043	13839255	13839884	13840047	1997	40	65	80	0	0	0	76	68	133	4	0	0	397	135	1	1	1	1	1	0.866	1	1	0.045
1998	WBGene00020455	fbxa-59	III	-	941135	941757	940878	941094	943345	943458	1998	642	917	748	0	6	14	259	267	281	1	0	0	714	106	1	1	1	0.958	0.888	0.975	1	1	-0.043
1999	WBGene00004743	scm-1	I	-	1870928	1871060	1869150	1869298	1872246	1872306	1999	1931	1949	1659	0	1	0	1583	1613	1901	1	0	0	168	53	1	1	1	0.998	1	0.998	1	1	0
199	WBGene00013161	Y53F4B.14	II	+	15038726	15038786	15037988	15038101	15039095	15039206	199	472	523	460	0	0	0	833	667	581	0	0	2	46	75	1	1	1	1	1	1	1	0.998	0.001
19	WBGene00022718	ZK370.4	III	-	8728659	8728692	8728310	8728483	8728752	8728854	19	31	9	19	112	109	87	22	16	48	102	176	171	26	95	1	1	0.503	0.232	0.444	0.441	0.249	0.506	-0.006
2000	WBGene00004743	scm-1	I	-	1865397	1865844	1862611	1863218	1869150	1869298	2000	3789	3380	3497	0	1	0	3443	3317	3634	0	0	4	568	135	1	1	1	0.999	1	1	1	0.995	0.001
2002	WBGene00007306	C04G2.5	IV	-	10095022	10095082	10094838	10094972	10095174	10095225	2002	12	51	30	0	0	0	28	38	16	1	0	0	45	36	1	1	1	1	1	0.957	1	1	0.014
2003	WBGene00014098	ZK836.2	V	+	12200829	12200968	12197286	12197395	12201022	12202110	2003	478	454	359	3	6	3	462	508	707	0	0	0	231	102	1	1	0.986	0.971	0.981	1	1	1	-0.021
2004	WBGene00021752	Y50D7A.2	III	+	281454	281560	280639	280736	282633	282882	2004	223	206	221	0	0	0	264	214	217	3	0	0	153	90	1	1	1	1	1	0.981	1	1	0.006
2005	WBGene00019715	M01G5.1	III	+	1500569	1500913	1498094	1498738	1502898	1503139	2005	1064	591	518	0	0	0	525	648	787	2	0	0	465	135	1	1	1	1	1	0.987	1	1	0.004
2006	WBGene00008133	selb-1	I	+	12979892	12980015	12978838	12979141	12980419	12980525	2006	32	50	75	1	6	14	44	27	25	7	6	0	196	99	1	1	0.942	0.808	0.73	0.76	0.694	1	0.009
2007	WBGene00020256	T05C3.6	V	+	5491807	5491968	5491179	5491283	5492013	5492311	2007	190	194	241	0	3	0	292	293	285	0	0	0	244	97	1	1	1	0.963	1	1	1	1	-0.012
2008	WBGene00002186	kel-10	III	-	10100638	10100733	10100486	10100589	10101266	10101452	2008	15	29	46	0	0	1	61	56	38	0	1	0	137	96	1	1	1	1	0.97	1	0.975	1	-0.002
2009	WBGene00004128	pqn-41	III	+	1911126	1911318	1910278	1910530	1912916	1913123	2009	94	82	91	0	1	0	82	98	148	0	0	0	313	135	1	1	1	0.973	1	1	1	1	-0.009
200	WBGene00021509	Y41D4A.7	IV	-	1755734	1755836	1752456	1752825	1756596	1756807	200	98	85	72	0	0	1	43	100	56	0	0	0	190	135	1	1	1	1	0.981	1	1	1	-0.006
2013	WBGene00021921	Y55F3AM.3	IV	+	1014236	1014331	1013331	1013526	1015442	1015993	2013	465	310	299	0	0	0	323	310	387	0	0	2	176	135	1	1	1	1	1	1	1	0.993	0.002
2015	WBGene00006780	unc-44	IV	+	5982282	5982300	5981069	5981422	5982434	5982567	2015	17	1	12	351	251	222	14	14	9	227	333	426	13	126	1	1	0.319	0.037	0.344	0.374	0.29	0.17	-0.045
2016	WBGene00006780	unc-44	IV	+	5985092	5985170	5984795	5984980	5986518	5986668	2016	548	529	569	249	89	91	667	530	617	86	80	180	142	135	1	1	0.677	0.85	0.856	0.881	0.863	0.765	-0.042
2017	WBGene00011405	clec-155	III	-	4684498	4684552	4684186	4684445	4685398	4685533	2017	1	15	18	0	0	0	24	10	0	0	1	0	87	128	1	1	1	1	1	1	0.936	NA	0.032
2018	WBGene00011827	T19A6.1	I	-	8380910	8380985	8380329	8380445	8388027	8388092	2018	33	4	11	95	63	93	5	17	7	51	57	86	42	32	1	1	0.209	0.046	0.083	0.07	0.185	0.058	0.008
2019	WBGene00012186	mlt-11	V	+	20671458	20673036	20671016	20671271	20674430	20674559	2019	3407	1585	1457	26	14	15	1710	2486	5829	10	23	43	1686	122	1	1	0.905	0.891	0.875	0.925	0.887	0.907	-0.016
201	WBGene00005517	sri-5	I	+	11183737	11183860	11182816	11182984	11184270	11184360	201	0	2	0	0	0	0	0	0	0	0	2	0	180	83	1	1	NA	1	NA	NA	0	NA	1
2022	WBGene00012186	mlt-11	V	+	20673146	20673287	20671458	20673036	20674430	20674559	2022	598	312	333	0	0	0	364	549	1141	1	0	0	255	122	1	1	1	1	1	0.994	1	1	0.002
2023	WBGene00004739	scd-1	X	-	12505606	12505714	12505145	12505311	12505818	12505909	2023	258	279	279	6	20	26	189	144	178	10	12	8	151	84	1	1	0.96	0.886	0.857	0.913	0.87	0.925	-0.002
2025	WBGene00004739	scd-1	X	-	12506642	12506777	12506150	12506413	12506880	12507014	2025	506	381	403	0	6	7	233	291	348	4	0	1	248	127	1	1	1	0.97	0.967	0.968	1	0.994	-0.008
2026	WBGene00016468	C36B7.5	X	-	7090674	7090755	7090388	7090476	7090800	7090904	2026	19	10	6	0	0	0	20	3	2	0	0	4	56	43	1	1	1	1	1	1	1	0.277	0.241
2027	WBGene00006975	zfp-1	III	+	8804920	8805053	8804283	8804872	8805451	8806274	2027	418	463	424	0	0	0	326	400	485	10	0	0	252	135	1	1	1	1	1	0.946	1	1	0.018
2028	WBGene00002266	lec-3	II	+	9995619	9995751	9994418	9994506	9997978	9998086	2028	536	706	799	0	0	0	765	559	577	0	0	2	162	47	1	1	1	1	1	1	1	0.988	0.004
2029	WBGene00002266	lec-3	II	+	9998693	9998729	9998511	9998581	9999201	9999324	2029	20	13	30	53	38	65	14	18	14	49	31	50	10	44	1	1	0.624	0.601	0.67	0.557	0.719	0.552	0.022
202	WBGene00007117	spe-42	V	-	11734937	11735066	11734621	11734882	11735116	11735260	202	0	36	43	0	0	0	48	24	25	4	0	0	244	135	1	1	NA	1	1	0.869	1	1	0.044
2030	WBGene00002266	lec-3	II	+	9998998	9999031	9998693	9998729	9999201	9999324	2030	0	6	0	20	12	30	0	0	0	14	18	14	7	10	1	1	0	0.417	0	0	0	0	0.139
2031	WBGene00000813	csn-1	V	-	17868604	17869013	17866418	17866529	17870275	17870532	2031	601	708	554	0	0	0	793	745	833	0	0	4	499	104	1	1	1	1	1	1	1	0.977	0.008
2032	WBGene00003920	par-5	IV	-	11820824	11820888	11820504	11820780	11820990	11821284	2032	1084	1119	1196	0	0	8	1175	977	871	8	0	4	114	135	1	1	1	1	0.994	0.994	1	0.996	0.001
2034	WBGene00008364	D1046.3	IV	+	8931060	8931424	8930441	8930600	8931471	8931627	2034	166	355	374	0	0	0	521	473	560	0	1	0	485	135	1	1	1	1	1	1	0.992	1	0.003
2035	WBGene00013034	tat-1	III	-	12417469	12417776	12415562	12415802	12418845	12419031	2035	948	574	606	0	0	0	473	740	924	2	0	0	428	135	1	1	1	1	1	0.987	1	1	0.004
2036	WBGene00013034	tat-1	III	-	12401395	12402063	12400093	12400170	12404784	12404877	2036	879	600	816	98	85	67	745	687	914	95	64	61	675	21	1	1	0.218	0.18	0.275	0.196	0.25	0.318	-0.03
2038	WBGene00004085	pph-4.1	III	-	12348379	12348621	12344973	12345694	12350512	12350791	2038	917	961	991	0	0	1	1158	934	743	0	0	0	363	135	1	1	1	1	0.997	1	1	1	-0.001
2039	WBGene00000647	col-71	II	-	3501564	3501925	3500072	3500805	3502348	3502449	2039	48011	46559	46791	0	0	0	70188	55304	47138	1	1	0	441	94	1	1	1	1	1	1	1	1	0
203	WBGene00006342	sup-37	V	+	8789014	8789107	8788199	8788678	8789840	8789919	203	181	101	111	0	0	0	93	57	74	0	5	1	109	72	1	1	1	1	1	1	0.883	0.98	0.046
2040	WBGene00007505	C10C5.1	IV	-	9364719	9364833	9364021	9364178	9365070	9365169	2040	0	11	19	32	15	6	11	5	31	13	11	35	171	92	1	1	0	0.283	0.63	0.313	0.196	0.323	0.027
2041	WBGene00001028	dnj-10	III	+	8633061	8633176	8632566	8632790	8633245	8633492	2041	169	201	194	111	214	126	343	338	266	242	223	230	216	135	1	1	0.488	0.37	0.49	0.47	0.486	0.42	-0.009
2042	WBGene00004951	spc-1	X	-	3126720	3126805	3125617	3125743	3126858	3127073	2042	173	91	67	0	4	0	79	119	305	0	0	8	140	119	1	1	1	0.951	1	1	1	0.97	-0.006
2043	WBGene00004951	spc-1	X	-	3122512	3122527	3122013	3122219	3122580	3122736	2043	4	4	1	223	96	87	6	4	8	116	167	312	16	135	0.871783	1	0.131	0.26	0.088	0.304	0.168	0.178	-0.057
2044	WBGene00010856	M04C9.1	I	-	9350541	9350622	9350273	9350425	9350665	9350922	2044	39	26	26	0	0	0	38	19	9	0	0	3	148	135	0.514432	1	1	1	1	1	1	0.732	0.089
2045	WBGene00001162	efl-2	II	+	13408012	13408162	13406159	13406452	13409022	13409116	2045	92	191	165	1	0	0	116	168	145	0	1	0	223	87	1	1	0.973	1	1	1	0.985	1	-0.004
2046	WBGene00001162	efl-2	II	+	13410107	13410269	13409309	13409592	13411023	13411280	2046	2	5	3	42	69	80	2	0	1	41	88	75	283	135	1	1	0.022	0.033	0.018	0.023	0	0.006	0.015
2047	WBGene00021870	Y54G2A.4	IV	+	2933129	2933298	2932504	2932649	2934107	2934226	2047	969	963	1095	0	2	5	1037	842	839	0	0	0	267	112	1	1	1	0.995	0.989	1	1	1	-0.005
2048	WBGene00013255	Y57A10A.10	II	-	12258834	12259389	12256949	12257928	12266110	12266221	2048	6736	4740	4082	0	9	0	3740	4147	4813	2	0	2	645	104	1	1	1	0.988	1	0.997	1	0.997	-0.002
2049	WBGene00013835	mlt-4	V	-	20282819	20283140	20281390	20281817	20284264	20284563	2049	295	286	246	0	4	1	389	261	486	0	0	0	442	135	1	1	1	0.956	0.987	1	1	1	-0.019
204	WBGene00006342	sup-37	V	+	8789461	8789582	8788199	8788678	8790927	8791007	204	34	24	34	0	2	2	15	17	19	0	0	0	166	73	1	1	1	0.841	0.882	1	1	1	-0.092
2050	WBGene00013835	mlt-4	V	-	20285707	20286040	20284264	20284563	20286921	20287057	2050	217	132	84	0	0	0	136	117	216	0	2	6	448	129	1	1	1	1	1	1	0.944	0.912	0.048
2051	WBGene00009178	uggt-2	I	+	9325622	9325728	9325380	9325492	9325772	9326058	2051	22	23	52	0	1	0	36	26	56	0	0	0	168	105	1	1	1	0.935	1	1	1	1	-0.022
2052	WBGene00019724	M02B7.2	IV	+	3804131	3804304	3803937	3804087	3804487	3804593	2052	78	130	143	0	0	0	126	86	109	1	0	0	258	99	1	1	1	1	1	0.98	1	1	0.007
2053	WBGene00002203	kin-20	X	-	15270659	15270748	15269697	15269726	15271226	15271542	2053	295	167	176	269	246	302	174	149	177	198	277	326	82	22	1	1	0.227	0.154	0.135	0.191	0.126	0.127	0.024
2054	WBGene00020443	esyt-2	III	-	6225174	6225310	6224974	6225066	6225356	6225463	2054	111	133	113	0	1	0	149	113	111	0	0	0	173	50	1	1	1	0.975	1	1	1	1	-0.008
2055	WBGene00007431	C08B6.11	V	+	10108104	10108372	10107869	10108042	10108426	10108561	2055	0	73	43	3	0	0	129	165	167	0	2	0	382	128	0.125738	1	0	1	1	1	0.965	1	-0.322
2056	WBGene00018013	phf-10	V	-	306375	306455	305699	306317	308572	308887	2056	188	89	75	0	0	0	85	144	118	0	2	0	146	135	1	1	1	1	1	1	0.985	1	0.005
2057	WBGene00000123	ama-1	IV	+	4254068	4255657	4252873	4253614	4256059	4256267	2057	8729	7032	6699	0	0	0	5510	6125	7826	0	2	0	1710	135	1	1	1	1	1	1	0.996	1	0.001
2058	WBGene00008052	ctns-1	II	-	8135130	8135179	8134779	8135004	8135245	8135476	2058	0	1	5	154	297	288	7	1	1	221	238	180	84	135	1	1	0	0.005	0.027	0.048	0.007	0.009	-0.011
2059	WBGene00013173	Y53F4B.27	II	+	15148123	15148280	15146947	15147200	15148645	15148816	2059	703	687	611	0	10	2	532	554	541	4	1	3	278	135	1	1	1	0.971	0.993	0.985	0.996	0.989	-0.002
205	WBGene00006342	sup-37	V	+	8789840	8789919	8788199	8788678	8790927	8791007	205	16	14	18	0	2	2	8	9	4	0	0	0	82	73	1	1	1	0.862	0.889	1	1	1	-0.083
2060	WBGene00021442	Y39A3CL.4	III	-	1775897	1776001	1775504	1775627	1777086	1777225	2060	289	272	203	0	0	1	307	246	306	0	0	2	172	113	1	1	1	1	0.993	1	1	0.99	0.001
2061	WBGene00021442	Y39A3CL.4	III	-	1773997	1774250	1772566	1772831	1774860	1775123	2061	620	567	562	0	0	0	723	555	574	0	0	5	374	135	1	1	1	1	1	1	1	0.976	0.008
2062	WBGene00004862	sma-9	X	+	10781154	10781359	10780895	10781101	10781497	10781598	2062	262	240	224	0	6	4	110	146	187	5	0	0	285	94	1	1	1	0.93	0.949	0.879	1	1	0
2063	WBGene00004862	sma-9	X	+	10780464	10780607	10780227	10780376	10780895	10781101	2063	407	324	245	0	0	1	165	227	325	0	0	0	270	135	1	1	1	1	0.992	1	1	1	-0.003
2064	WBGene00004862	sma-9	X	+	10781151	10781359	10780895	10781101	10781497	10781598	2064	269	243	225	0	6	4	109	142	176	5	0	0	288	94	1	1	1	0.93	0.948	0.877	1	1	0
2065	WBGene00004862	sma-9	X	+	10778435	10778540	10776839	10778362	10778742	10778863	2065	290	218	209	0	3	0	122	138	266	0	0	0	175	114	1	1	1	0.979	1	1	1	1	-0.007
2067	WBGene00004862	sma-9	X	+	10781200	10781359	10780895	10781101	10781497	10781598	2067	182	111	147	0	6	4	51	86	100	5	0	0	239	94	1	1	1	0.879	0.935	0.8	1	1	0.005
2068	WBGene00013006	lin-38	II	+	13580013	13580231	13577750	13578315	13580927	13581064	2068	176	136	99	0	0	0	127	96	171	0	0	3	334	130	1	1	1	1	1	1	1	0.957	0.014
2069	WBGene00018781	F54A3.2	II	+	2246799	2246958	2246477	2246567	2248995	2249667	2069	165	125	103	0	0	0	133	133	166	0	0	1	228	83	1	1	1	1	1	1	1	0.984	0.005
2070	WBGene00013738	elpc-2	III	+	12680769	12681091	12678689	12678915	12683226	12683357	2070	845	600	567	0	0	0	745	638	750	2	0	0	432	124	1	1	1	1	1	0.991	1	1	0.003
2073	WBGene00012933	mib-1	III	-	11290229	11290325	11289491	11289836	11290412	11290699	2073	282	101	64	0	0	0	126	85	138	0	1	0	178	135	1	1	1	1	1	1	0.985	1	0.005
2075	WBGene00013095	ing-3	II	+	13879426	13880041	13877769	13878294	13882135	13882587	2075	576	567	611	0	1	0	730	708	570	0	0	0	736	135	1	1	1	0.99	1	1	1	1	-0.003
2076	WBGene00013561	Y75B8A.31	III	+	12353668	12353797	12352209	12352329	12354443	12354578	2076	212	182	231	5	0	0	273	222	201	0	0	0	215	106	1	1	0.954	1	1	1	1	1	-0.015
2077	WBGene00013561	Y75B8A.31	III	+	12352209	12352329	12351892	12352156	12353668	12353797	2077	241	193	229	0	0	0	252	226	147	3	0	2	213	122	1	1	1	1	1	0.98	1	0.977	0.014
2078	WBGene00011953	ppm-2	III	+	4652983	4653053	4652686	4652770	4653107	4653926	2078	487	554	565	7	7	10	423	372	376	6	3	3	68	77	1	1	0.987	0.989	0.985	0.988	0.993	0.993	-0.004
2079	WBGene00003373	mlh-1	III	-	13512904	13513013	13511627	13512114	13513161	13513330	2079	145	161	92	0	0	0	126	160	165	0	0	1	204	135	1	1	1	1	1	1	1	0.991	0.003
207	WBGene00008726	F13A7.11	V	-	16394386	16394563	16394030	16394286	16394858	16395077	207	87	156	132	0	0	1	38	34	38	0	0	0	298	135	1	1	1	1	0.984	1	1	1	-0.005
2080	WBGene00003373	mlh-1	III	-	13510008	13510551	13509297	13509598	13511064	13511399	2080	535	582	445	12	0	5	635	534	509	0	13	0	664	135	1	1	0.901	1	0.948	1	0.893	1	-0.015
2081	WBGene00022227	Y73B3B.5	X	+	203793	203937	202486	202687	204403	204679	2081	0	30	26	0	0	0	25	21	21	1	0	0	270	135	1	1	NA	1	1	0.926	1	1	0.025
2082	WBGene00016200	dpff-1	III	-	5905244	5905347	5904362	5904452	5905396	5905602	2082	127	84	76	65	30	50	86	87	153	50	30	34	140	83	0.314711	1	0.537	0.624	0.474	0.505	0.632	0.727	-0.076
2083	WBGene00004889	smp-1	I	+	14810820	14810866	14810442	14810545	14810908	14811234	2083	72	26	40	0	1	0	22	33	46	0	0	0	39	96	1	1	1	0.985	1	1	1	1	-0.005
2084	WBGene00022360	Y92H12A.4	I	+	1524297	1524643	1522173	1522458	1525844	1526005	2084	318	157	163	0	0	0	139	209	266	0	2	0	467	135	1	1	1	1	1	1	0.968	1	0.011
2085	WBGene00017398	F12B6.2	I	+	2250710	2250836	2250270	2250388	2251466	2251603	2085	156	131	121	0	0	3	113	110	114	0	3	1	209	106	1	1	1	1	0.953	1	0.949	0.983	0.007
2087	WBGene00010594	swt-5	V	+	9503648	9503768	9503470	9503533	9504324	9504578	2087	55	48	41	0	1	0	57	21	49	2	0	0	147	56	1	1	1	0.948	1	0.916	1	1	0.011
208	WBGene00009575	F40F8.1	II	+	11127709	11127823	11127633	11127667	11128380	11128559	208	14	13	25	174	207	224	19	17	10	313	267	174	107	27	1	1	0.02	0.016	0.027	0.015	0.016	0.014	0.006
2090	WBGene00006864	npr-16	X	+	3530922	3530994	3530452	3530644	3531053	3531167	2090	38	20	22	0	3	0	13	14	14	0	0	0	102	107	1	1	1	0.875	1	1	1	1	-0.042
2092	WBGene00004421	rpl-10	II	+	8144177	8144360	8143862	8144129	8144406	8144673	2092	149944	134365	135128	0	0	0	154345	133094	115270	10	0	0	304	135	1	1	1	1	1	1	1	1	0
2094	WBGene00006876	vab-10	I	-	11770991	11771333	11764302	11770713	11773417	11773513	2094	964	469	446	10	0	0	431	771	1726	3	7	16	417	89	1	1	0.954	1	1	0.968	0.959	0.958	0.023
2095	WBGene00006876	vab-10	I	-	11749128	11749161	11748744	11748857	11749274	11750975	2095	2	2	1	630	513	460	4	1	8	454	418	619	26	106	1	1	0.013	0.016	0.009	0.035	0.01	0.05	-0.019
2096	WBGene00006876	vab-10	I	-	11777359	11777698	11775641	11777170	11777951	11778140	2096	80	34	14	122	43	26	25	83	136	55	48	239	460	135	1	1	0.161	0.188	0.136	0.118	0.337	0.143	-0.038
2097	WBGene00020069	R13H7.2	IV	-	6850728	6850862	6850445	6850500	6859197	6859351	2097	0	2	1	7	0	0	0	4	4	0	0	1	167	48	1	1	0	1	1	NA	1	0.535	-0.101
2098	WBGene00010551	smg-8	II	+	14444046	14444433	14442917	14443463	14444902	14445400	2098	822	549	537	0	0	0	506	615	572	3	0	3	508	135	1	1	1	1	1	0.978	1	0.981	0.014
2099	WBGene00000106	alg-2	II	+	875734	876796	875102	875443	877027	877986	2099	1496	972	906	0	0	0	1045	956	1546	0	0	4	1183	135	1	1	1	1	1	1	1	0.978	0.007
209	WBGene00009575	F40F8.1	II	+	11127709	11127814	11127633	11127667	11128380	11128559	209	14	13	25	174	207	224	19	17	10	313	267	174	98	27	1	1	0.022	0.017	0.03	0.016	0.017	0.016	0.007
20	WBGene00001519	gar-3	V	-	14567857	14567935	14566902	14567214	14567983	14568450	20	0	2	2	10	30	16	0	0	1	15	17	21	142	135	1	1	0	0.06	0.106	0	0	0.043	0.041
2100	WBGene00004283	rab-33	III	-	10501379	10501524	10500283	10500798	10502251	10502499	2100	463	486	436	0	0	0	493	475	397	1	0	0	270	135	1	1	1	1	1	0.996	1	1	0.001
2101	WBGene00003523	nas-4	III	-	6412435	6412474	6411579	6411932	6412768	6412921	2101	36	71	62	0	13	14	111	62	73	12	1	9	64	135	1	1	1	0.92	0.903	0.951	0.992	0.945	-0.022
2103	WBGene00017775	F25B5.3	III	+	5950283	5950338	5948889	5948991	5952040	5952860	2103	7	0	4	415	415	308	0	8	0	345	449	400	56	95	1	1	0.028	0	0.022	0	0.029	0	0.007
2105	WBGene00004213	ptp-1	III	+	3607557	3607745	3607048	3607232	3608123	3608424	2105	263	220	291	0	2	0	189	228	289	0	0	0	309	135	1	1	1	0.98	1	1	1	1	-0.007
2106	WBGene00012829	Y43F8C.7	V	-	19641801	19642137	19641290	19641571	19643603	19643691	2106	945	979	940	0	2	0	1219	996	1000	1	0	0	403	81	1	1	1	0.99	1	0.996	1	1	-0.002
2107	WBGene00010615	K07A1.9	I	-	9614730	9614814	9614142	9614209	9614974	9615082	2107	16	79	68	0	21	11	57	49	59	4	11	22	45	26	1	1	1	0.685	0.781	0.892	0.72	0.608	0.082
2108	WBGene00010615	K07A1.9	I	-	9613261	9613389	9612905	9613211	9613825	9614015	2108	346	343	325	0	1	0	320	326	314	0	0	0	242	135	1	1	1	0.995	1	1	1	1	-0.002
210	WBGene00009575	F40F8.1	II	+	11127709	11127876	11127644	11127667	11128380	11128559	210	50	45	64	174	207	224	66	37	51	313	267	174	169	16	1	1	0.026	0.02	0.026	0.02	0.013	0.027	0.004
2110	WBGene00010615	K07A1.9	I	-	9614339	9614403	9613825	9614015	9614730	9614814	2110	6	11	8	0	0	0	12	4	8	0	4	0	57	77	1	1	1	1	1	1	0.575	1	0.142
2111	WBGene00010615	K07A1.9	I	-	9614142	9614209	9613825	9614015	9614339	9614403	2111	169	83	106	6	11	8	127	114	116	12	4	8	60	57	1	1	0.964	0.878	0.926	0.91	0.964	0.932	-0.013
2112	WBGene00010615	K07A1.9	I	-	9614142	9614209	9613825	9614015	9614730	9614814	2112	169	84	108	0	0	0	125	114	116	0	4	0	62	77	1	1	1	1	1	1	0.973	1	0.009
2113	WBGene00015017	B0205.1	I	-	10714742	10714856	10714151	10714692	10714988	10715273	2113	202	180	171	0	1	0	157	186	275	0	0	0	214	135	1	1	1	0.991	1	1	1	1	-0.003
2114	WBGene00022180	Y71H2AM.15	III	-	2749159	2749321	2748925	2749110	2750014	2750135	2114	164	119	160	19	39	25	176	175	202	33	31	21	262	114	1	1	0.79	0.57	0.736	0.699	0.711	0.807	-0.04
2115	WBGene00022306	Y77E11A.1	IV	+	1509308	1509445	1508216	1508356	1509594	1509968	2115	1015	1128	1174	0	0	2	1020	776	775	0	0	0	258	133	1	1	1	1	0.997	1	1	1	-0.001
2116	WBGene00021882	Y54G2A.17	IV	-	2875194	2875383	2873228	2873411	2879261	2879611	2116	897	672	737	0	0	0	701	535	588	0	0	4	310	135	1	1	1	1	1	1	1	0.985	0.005
2118	WBGene00001131	dys-1	I	-	11546761	11546862	11546423	11546627	11547320	11547612	2118	77	36	33	0	0	0	57	103	200	0	1	0	188	135	1	1	1	1	1	1	0.987	1	0.004
2119	WBGene00006495	cpna-1	II	+	4206219	4206267	4206001	4206039	4206642	4207245	2119	33	45	30	207	155	154	22	12	35	89	105	191	41	31	1	1	0.108	0.18	0.128	0.157	0.08	0.122	0.019
211	WBGene00007480	glna-1	II	-	14727895	14728049	14727197	14727504	14733413	14733524	211	354	265	203	0	0	1	182	207	338	0	0	0	244	104	1	1	1	1	0.989	1	1	1	-0.004
2120	WBGene00001484	fox-1	X	-	2447342	2447538	2446846	2446983	2448761	2448850	2120	153	151	186	0	0	0	98	66	113	0	5	0	259	77	0.14264	1	1	1	1	1	0.797	1	0.068
2121	WBGene00044650	Y71G10AR.4	IV	+	2204146	2204488	2202373	2202749	2206414	2206628	2121	1594	1301	1235	11	0	0	1030	1040	1488	1	4	1	463	135	1	1	0.977	1	1	0.997	0.987	0.998	-0.002
2122	WBGene00044650	Y71G10AR.4	IV	+	2200406	2200576	2198996	2199138	2202373	2202749	2122	910	766	544	0	2	0	576	642	970	0	4	0	291	135	1	1	1	0.994	1	1	0.987	1	0.002
2123	WBGene00022087	Y69A2AR.16	IV	+	2498031	2498134	2497816	2497858	2499193	2499335	2123	102	119	83	0	0	6	113	108	268	0	4	1	96	35	1	1	1	1	0.835	1	0.908	0.99	-0.021
2124	WBGene00022087	Y69A2AR.16	IV	+	2515056	2515385	2511455	2511712	2518823	2519135	2124	666	496	411	0	0	0	491	658	772	0	3	0	450	135	1	1	1	1	1	1	0.985	1	0.005
2125	WBGene00003048	lit-1	III	+	13714571	13714676	13702144	13702246	13715497	13715671	2125	415	378	351	0	5	2	284	432	440	3	1	5	156	95	1	1	1	0.979	0.991	0.983	0.996	0.982	0.003
2126	WBGene00003048	lit-1	III	+	13720096	13720282	13719825	13719941	13721689	13721796	2126	918	867	953	0	2	0	610	754	765	0	0	0	246	74	1	1	1	0.992	1	1	1	1	-0.003
2127	WBGene00017920	jmjd-1.2	IV	+	4661356	4661395	4661238	4661310	4661452	4661641	2127	17	16	19	67	64	36	15	23	28	77	89	110	32	65	0.794022	1	0.34	0.337	0.517	0.284	0.344	0.341	0.075
2128	WBGene00012973	spat-2	III	+	11060701	11060968	11058865	11059085	11061809	11063001	2128	1345	1755	1478	0	0	0	1202	1454	1395	0	0	2	388	135	1	1	1	1	1	1	1	0.996	0.001
2129	WBGene00001406	fce-2	V	+	20427371	20427430	20425928	20426073	20427690	20427868	2129	130	132	100	0	0	0	148	144	154	7	0	0	104	135	1	1	1	1	1	0.965	1	1	0.012
2130	WBGene00044081	D1086.11	V	+	14076145	14076331	14075480	14075678	14076565	14076716	2130	38	137	184	0	2	5	242	212	138	1	8	2	307	135	1	1	1	0.968	0.942	0.991	0.921	0.968	0.01
2133	WBGene00013651	Y105C5B.11	IV	-	15940307	15940874	15939522	15939774	15941278	15941491	2133	88	70	69	0	0	0	42	61	87	6	0	0	688	135	1	1	1	1	1	0.579	1	1	0.14
2134	WBGene00013198	Y54E5A.2	I	+	14699985	14700047	14699249	14699501	14700205	14700349	2134	89	58	68	10	0	0	60	29	25	0	0	1	110	135	1	1	0.916	1	1	1	1	0.968	-0.017
2135	WBGene00013198	Y54E5A.2	I	+	14697440	14697468	14697175	14697347	14697944	14698123	2135	14	17	12	0	0	2	11	14	16	0	0	1	42	135	1	1	1	1	0.951	1	1	0.981	-0.01
2136	WBGene00015009	B0041.5	I	-	4649178	4649325	4648797	4649101	4649610	4649742	2136	395	290	330	0	0	0	325	300	260	0	3	4	260	125	1	1	1	1	1	1	0.98	0.969	0.017
2137	WBGene00005712	srv-1	III	+	6852399	6852482	6852148	6852289	6852591	6852823	2137	113	147	162	0	0	0	108	75	54	0	0	6	151	134	1	1	1	1	1	1	1	0.889	0.037
2138	WBGene00021595	Y46E12BL.2	II	+	15234486	15234560	15233294	15233564	15234609	15234773	2138	116	68	45	12	0	0	84	105	138	17	5	5	134	135	1	1	0.907	1	1	0.833	0.955	0.965	0.051
2139	WBGene00015813	thoc-2	III	+	6370267	6370669	6369534	6370039	6370982	6371802	2139	693	557	430	0	0	0	486	539	879	1	0	0	523	135	1	1	1	1	1	0.992	1	1	0.003
2141	WBGene00003669	nhr-79	V	-	19208843	19208908	19208474	19208603	19209101	19209233	2141	19	12	12	0	0	2	20	5	14	0	2	0	93	112	1	1	1	1	0.878	1	0.751	1	0.042
2142	WBGene00017717	F22F4.4	X	-	6000399	6000459	5998249	5998473	6001415	6001532	2142	595	1033	1025	0	0	8	1087	959	1002	0	0	2	81	110	1	1	1	1	0.994	1	1	0.999	-0.002
2144	WBGene00000072	add-1	X	-	4854829	4854873	4854076	4854474	4854965	4855055	2144	0	8	15	0	0	0	3	9	7	3	0	0	37	83	1	1	NA	1	1	0.692	1	1	0.103
2146	WBGene00004824	F56B3.4	IV	-	786894	787099	786231	786479	791912	792421	2146	133	259	239	0	1	12	170	169	162	0	0	0	326	135	1	1	1	0.991	0.892	1	1	1	-0.039
2147	WBGene00001631	gly-6	III	-	4325592	4325642	4325418	4325523	4325745	4325888	2147	190	133	126	82	98	70	128	70	134	71	59	55	49	98	1	1	0.823	0.731	0.783	0.783	0.704	0.83	0.007
2148	WBGene00001631	gly-6	III	-	4325418	4325523	4325205	4325355	4325745	4325888	2148	141	176	134	0	0	0	127	115	113	0	0	3	196	135	1	1	1	1	1	1	1	0.963	0.012
[truncated: 1,154 more rows]
