# Supplementary material for: RNA processing errors triggered by cadmium and integrator complex disruption are signals for environmental stress
Source: BMC Biol. 2019 Jul 16;17:56. doi: 10.1186/s12915-019-0675-z (PMC6631800; doi:10.1186/s12915-019-0675-z)
Supplement: Supplementary file 13 — Table S8. ints-4 RNAi alternative splicing. (XLSX 893 kb) [file 12915_2019_675_MOESM13_ESM.xlsx]

## Sheet: A3SS
ID	GeneID	geneSymbol	chr	strand	longExonStart_0base	longExonEnd	shortES	shortEE	flankingES	flankingEE	ID	IC_SAMPLE_1			SC_SAMPLE_1			IC_SAMPLE_2			SC_SAMPLE_2			IncFormLen	SkipFormLen	PValue	FDR	IncLevel1			IncLevel2			IncLevelDifference
3	WBGene00003229	mex-3	I	+	129166	129333	129175	129333	128944	129124	3	522	444	472	156	162	217	394	609	619	71	91	70	137	135	1.23237e-167	6.21116e-165	0.767	0.73	0.682	0.845	0.868	0.897	-0.144
140	WBGene00006976	zhp-3	I	-	8530340	8530412	8530340	8530406	8530452	8530708	140	2	1	0	60	24	60	1	10	16	28	28	12	65	59	6.56674e-109	1.65482e-106	0.029	0.036	0	0.031	0.245	0.548	-0.253
142	WBGene00012543	nkcc-1	IV	-	14115406	14115556	14115406	14115550	14115600	14115642	142	12	7	24	69	45	55	8	20	50	23	26	35	35	35	1.14737e-98	1.92759e-96	0.148	0.135	0.304	0.258	0.435	0.588	-0.231
332	WBGene00000894	dab-1	II	+	8228238	8228386	8228244	8228386	8227558	8228193	332	64	65	58	435	345	344	109	185	196	513	440	477	135	135	2.19868e-60	2.77033e-58	0.128	0.159	0.144	0.175	0.296	0.291	-0.11
446	WBGene00009665	lmd-1	I	+	8610348	8610449	8610356	8610449	8610159	8610307	446	1	1	3	114	101	90	19	15	6	61	92	94	94	86	1.48838e-57	1.50029e-55	0.008	0.009	0.03	0.222	0.13	0.055	-0.12
299	WBGene00000459	ceh-38	II	+	6953181	6953668	6953208	6953668	6952743	6953059	299	98	86	89	14	21	26	85	64	63	33	37	36	155	135	7.98367e-47	6.70628e-45	0.859	0.781	0.749	0.692	0.601	0.604	0.164
598	WBGene00015920	C17G10.9	II	-	5621664	5621797	5621664	5621791	5622408	5622483	598	2	1	4	28	21	27	1	11	1	2	21	0	59	53	7.55761e-39	5.44148e-37	0.06	0.041	0.117	0.31	0.32	1	-0.471
292	WBGene00009885	F49E2.1	X	-	9563252	9563321	9563252	9563314	9563363	9563484	292	14	28	10	22	15	20	11	16	4	36	28	24	41	34	2.2798e-33	1.43628e-31	0.345	0.608	0.293	0.202	0.322	0.121	0.2
132	WBGene00008419	wdr-23	I	+	7600410	7600621	7600434	7600621	7600153	7600333	132	225	241	253	66	58	80	327	258	248	37	54	30	152	135	4.82558e-32	2.70233e-30	0.752	0.787	0.737	0.887	0.809	0.88	-0.1
350	WBGene00006443	pak-2	V	-	11038598	11038986	11038598	11038980	11039027	11039152	350	18	18	24	91	51	94	23	47	37	71	62	76	118	118	5.53635e-28	2.79032e-26	0.165	0.261	0.203	0.245	0.431	0.327	-0.125
533	WBGene00022712	ZK355.2	II	+	2924058	2924175	2924088	2924175	2923916	2924005	533	12	11	8	21	10	24	33	15	27	22	11	12	57	27	3.91442e-25	1.79352e-23	0.213	0.343	0.136	0.415	0.392	0.516	-0.21
178	WBGene00022586	ZC308.4	I	+	6369011	6369179	6369059	6369179	6368800	6368965	178	29	27	10	3	0	3	58	42	94	0	1	0	154	113	1.93381e-20	8.122e-19	0.876	1	0.71	1	0.969	1	-0.128
374	WBGene00003918	par-3	III	+	5673118	5673380	5673127	5673380	5672471	5672694	374	57	48	56	219	143	265	68	97	73	150	191	203	137	135	2.62761e-20	1.01871e-18	0.204	0.249	0.172	0.309	0.334	0.262	-0.093
247	WBGene00018319	hda-6	IV	-	5363535	5363810	5363535	5363804	5363853	5364141	247	40	13	27	219	167	298	13	51	52	125	164	188	135	135	8.19175e-20	2.94903e-18	0.154	0.072	0.083	0.094	0.237	0.217	-0.08
180	WBGene00009508	F37D6.2	I	-	10476248	10476735	10476248	10476729	10476778	10476918	180	52	39	39	16	31	36	50	54	76	24	16	24	133	133	2.16427e-16	7.27195e-15	0.765	0.557	0.52	0.676	0.771	0.76	-0.122
583	WBGene00022048	fln-1	IV	-	373961	374530	373961	374524	374570	374664	583	170	112	187	115	95	174	96	55	139	46	115	232	87	87	3.27965e-16	1.03309e-14	0.596	0.541	0.518	0.676	0.324	0.375	0.093
90	WBGene00006974	zen-4	IV	+	6119003	6119309	6119009	6119309	6118712	6118961	90	78	59	102	83	53	86	79	128	151	64	67	82	135	135	1.74859e-15	5.18404e-14	0.484	0.527	0.543	0.552	0.656	0.648	-0.101
249	WBGene00012019	dkf-2	V	+	16766591	16766700	16766597	16766700	16766358	16766445	249	7	7	0	16	12	25	9	7	1	7	4	14	47	41	1.29886e-13	3.6368e-12	0.276	0.337	0	0.529	0.604	0.059	-0.193
97	WBGene00003785	nos-3	II	+	9748424	9749305	9748433	9749305	9747709	9748326	97	213	217	280	184	164	174	260	285	266	100	127	189	137	135	1.48938e-13	3.95077e-12	0.533	0.566	0.613	0.719	0.689	0.581	-0.092
329	WBGene00009806	F47B8.5	V	-	14326480	14326558	14326480	14326552	14327060	14327180	329	21	6	15	2	2	4	11	23	30	20	4	10	49	43	2.02559e-13	5.10449e-12	0.902	0.725	0.767	0.326	0.835	0.725	0.169
632	WBGene00021311	Y32H12A.2	III	-	5346757	5347126	5346757	5347120	5347499	5347881	632	58	47	45	90	64	91	70	88	53	76	71	67	135	135	2.52427e-13	6.05824e-12	0.392	0.423	0.331	0.479	0.553	0.442	-0.109
364	WBGene00021047	zfp-3	X	-	1442493	1442635	1442493	1442626	1443152	1443316	364	4	3	0	79	65	62	4	2	25	80	57	75	135	126	1.05284e-12	2.41195e-11	0.045	0.041	0	0.045	0.032	0.237	-0.076
376	WBGene00021349	arl-13	I	+	2068868	2069049	2068877	2069049	2068504	2068827	376	1	11	1	11	3	3	0	9	3	2	0	1	137	135	1.5417e-12	3.37833e-11	0.082	0.783	0.247	0	1	0.747	-0.212
205	WBGene00012100	sipa-1	V	-	11632319	11632467	11632319	11632461	11632526	11632667	205	7	0	8	35	46	57	1	16	14	26	27	64	134	134	1.56974e-11	3.29644e-10	0.167	0	0.123	0.037	0.372	0.179	-0.099
652	WBGene00003796	npp-10	III	-	6018581	6019043	6018581	6019037	6019085	6019286	652	124	84	142	385	306	422	109	121	228	147	169	344	135	135	4.7704e-11	9.61713e-10	0.244	0.215	0.252	0.426	0.417	0.399	-0.177
202	WBGene00003026	lin-41	I	-	9338502	9338816	9338502	9338804	9338855	9338952	202	12	12	16	77	33	66	21	41	51	25	30	70	95	90	7.14718e-11	1.38545e-09	0.129	0.256	0.187	0.443	0.564	0.408	-0.281
66	WBGene00010350	H01G02.3	IV	-	11787509	11787798	11787509	11787705	11788928	11789012	66	23	12	13	0	0	5	20	12	39	9	4	8	163	77	1.79276e-10	3.34649e-09	1	1	0.551	0.512	0.586	0.697	0.252
257	WBGene00008274	C53B4.4	IV	+	8983693	8983848	8983702	8983848	8983469	8983647	257	63	64	37	184	167	174	62	45	103	167	128	139	137	135	3.69068e-10	6.64323e-09	0.252	0.274	0.173	0.268	0.257	0.422	-0.083
220	WBGene00010013	F54B3.1	II	+	10266646	10266839	10266652	10266839	10265735	10266186	220	67	70	51	140	56	131	54	41	78	132	131	177	135	135	1.37556e-09	2.39063e-08	0.324	0.556	0.28	0.29	0.238	0.306	0.109
37	WBGene00010681	mak-1	II	+	8746354	8746802	8746587	8746802	8746056	8746134	37	264	227	338	21	21	20	291	254	266	28	24	46	290	71	1.56188e-09	2.62396e-08	0.755	0.726	0.805	0.718	0.722	0.586	0.087
619	WBGene00017699	flcn-1	II	+	6932202	6932278	6932211	6932278	6931614	6931792	619	3	8	9	34	12	23	0	11	19	25	5	19	69	60	5.6614e-09	9.20434e-08	0.071	0.367	0.254	0	0.657	0.465	-0.143
604	WBGene00003911	pak-1	X	-	6047165	6047380	6047165	6047371	6047428	6047576	604	67	39	99	101	84	116	94	87	127	99	62	130	137	135	1.16986e-08	1.84252e-07	0.395	0.314	0.457	0.483	0.58	0.49	-0.129
472	WBGene00006379	sys-1	I	-	9982738	9982857	9982738	9982846	9982895	9983208	472	1	0	0	51	60	33	0	2	1	10	14	15	112	101	1.48078e-08	2.26155e-07	0.017	0	0	0	0.114	0.057	-0.051
224	WBGene00009245	rict-1	II	-	13113870	13114163	13113870	13114157	13114710	13114995	224	24	33	28	37	13	30	3	25	30	13	20	54	135	135	1.61174e-07	2.38916e-06	0.393	0.717	0.483	0.188	0.556	0.357	0.164
686	WBGene00016143	eri-9	III	+	4933375	4933770	4933381	4933770	4933177	4933320	686	22	35	40	69	65	36	30	27	9	75	47	90	135	135	3.11805e-07	4.48999e-06	0.242	0.35	0.526	0.286	0.365	0.091	0.125
335	WBGene00016074	C24H12.5	II	-	410475	410581	410475	410575	410624	410704	335	2	4	6	21	16	22	10	9	12	31	17	23	37	31	4.99298e-07	6.99018e-06	0.074	0.173	0.186	0.213	0.307	0.304	-0.13
101	WBGene00013639	Y105C5A.15	IV	+	15718932	15719309	15718941	15719309	15718119	15718461	101	71	88	122	340	261	362	10	2	10	49	28	69	137	135	5.86696e-07	7.81661e-06	0.171	0.249	0.249	0.167	0.066	0.125	0.104
546	WBGene00012458	ash-2	II	+	11980765	11981096	11980771	11981096	11980627	11980720	546	49	33	42	119	106	157	41	42	87	91	89	141	86	86	5.89348e-07	7.81661e-06	0.292	0.237	0.211	0.311	0.321	0.382	-0.091
41	WBGene00013122	Y52B11A.2	I	-	10968558	10968726	10968558	10968720	10968772	10968920	41	54	51	47	57	59	64	74	75	115	39	33	65	135	135	7.53532e-07	9.73795e-06	0.486	0.464	0.423	0.655	0.694	0.639	-0.205
479	WBGene00006832	unc-105	II	+	8121772	8121974	8121823	8121974	8121253	8121562	479	14	4	11	15	10	9	17	26	25	18	7	19	179	135	7.85251e-07	9.89416e-06	0.413	0.232	0.48	0.416	0.737	0.498	-0.175
683	WBGene00012131	T28F3.5	IV	+	17300216	17300488	17300273	17300488	17299728	17300145	683	10	6	17	7	8	0	15	9	17	14	13	8	185	135	1.97986e-06	2.43378e-05	0.51	0.354	1	0.439	0.336	0.608	0.16
429	WBGene00019953	wapl-1	IV	-	4445225	4445424	4445225	4445418	4445463	4445644	429	40	19	33	141	131	166	45	69	80	122	166	213	135	135	3.00568e-06	3.60682e-05	0.221	0.127	0.166	0.269	0.294	0.273	-0.107
511	WBGene00004862	sma-9	X	+	10774892	10775344	10775216	10775344	10773930	10774468	511	31	19	56	2	1	0	21	19	52	0	2	7	431	121	1.64633e-05	0.000192965	0.813	0.842	1	1	0.727	0.676	0.084
590	WBGene00012469	Y17G7B.18	II	-	12107294	12107535	12107294	12107526	12107613	12107857	590	133	128	133	124	92	172	55	107	90	46	43	71	137	135	1.73582e-05	0.00019883	0.514	0.578	0.432	0.541	0.71	0.555	-0.094
317	WBGene00003476	mtm-3	III	-	3799800	3799875	3799800	3799863	3799917	3800054	317	38	18	45	110	72	87	27	55	37	54	64	95	63	51	2.48367e-05	0.000278171	0.219	0.168	0.295	0.288	0.41	0.24	-0.085
219	WBGene00019762	M03F8.3	V	+	5941585	5941807	5941594	5941807	5940214	5941249	219	169	136	223	416	441	470	219	177	213	280	257	297	137	135	3.15569e-05	0.000345754	0.286	0.233	0.319	0.435	0.404	0.414	-0.138
243	WBGene00016581	C42C1.3	IV	-	12270133	12270304	12270133	12270298	12270352	12270405	243	31	5	6	20	11	12	12	25	10	0	12	0	46	46	3.32272e-05	0.000356309	0.608	0.313	0.333	1	0.676	1	-0.474
631	WBGene00006412	nlg-1	X	-	13630240	13630515	13630240	13630506	13630559	13630672	631	20	1	7	28	29	40	0	4	1	30	17	28	108	106	6.13467e-05	0.00064414	0.412	0.033	0.147	0	0.188	0.034	0.123
195	WBGene00000549	cls-2	III	+	9058263	9058392	9058272	9058392	9057780	9058221	195	91	60	56	108	112	120	105	64	73	89	51	75	122	113	8.57463e-05	0.000881962	0.438	0.332	0.302	0.522	0.538	0.474	-0.154
348	WBGene00018819	rog-1	II	-	1372920	1373059	1372920	1373050	1373265	1373415	348	30	45	39	40	37	49	17	22	27	29	28	52	132	123	0.000100461	0.00101265	0.411	0.531	0.426	0.353	0.423	0.326	0.089
397	WBGene00007801	trpa-1	IV	+	11865068	11865480	11865071	11865480	11864546	11864628	397	55	42	58	9	1	5	29	50	81	0	16	17	75	75	0.000111678	0.00110364	0.859	0.977	0.921	1	0.758	0.827	0.057
530	WBGene00003912	pal-1	III	-	4807045	4807148	4807045	4807142	4807683	4807971	530	18	17	27	32	10	28	42	33	39	20	39	28	96	90	0.000139519	0.00135226	0.345	0.614	0.475	0.663	0.442	0.566	-0.079
14	WBGene00019831	R02F2.1	III	+	5505247	5505401	5505253	5505401	5504786	5505202	14	219	233	220	2017	1641	2096	292	238	289	1185	1223	1371	135	135	0.000475943	0.00452595	0.098	0.124	0.095	0.198	0.163	0.174	-0.073
444	WBGene00021012	pig-1	IV	-	513757	514185	513757	514176	514530	514713	444	27	16	16	99	119	123	21	33	67	152	121	114	137	135	0.00059367	0.00554092	0.212	0.117	0.114	0.12	0.212	0.367	-0.085
78	WBGene00006997	zyg-12	II	+	4951591	4952009	4951600	4952009	4951483	4951547	78	49	53	69	52	73	65	54	33	27	75	87	116	59	57	0.000640545	0.00586972	0.477	0.412	0.506	0.41	0.268	0.184	0.178
13	WBGene00007028	trr-1	II	-	11667936	11668082	11667936	11668073	11668132	11668751	13	41	30	35	12	7	12	22	34	47	2	2	13	135	130	0.00130402	0.0115303	0.767	0.805	0.737	0.914	0.942	0.777	-0.108
509	WBGene00004862	sma-9	X	+	10781151	10781359	10781200	10781359	10780895	10781101	509	11	29	40	10	16	16	22	27	46	0	10	2	177	135	0.0012931	0.0115303	0.456	0.58	0.656	1	0.673	0.946	-0.309
561	WBGene00004095	pqe-1	III	+	5315808	5316045	5315814	5316045	5315712	5315769	561	8	9	9	93	83	102	12	15	21	63	92	110	50	50	0.00219902	0.0191088	0.079	0.098	0.081	0.16	0.14	0.16	-0.067
337	WBGene00013895	ZC434.9	I	+	10358982	10359488	10359423	10359488	10358387	10358495	337	101	95	104	7	5	4	427	498	307	4	10	2	451	24	0.00238611	0.0203831	0.434	0.503	0.58	0.85	0.726	0.891	-0.317
428	WBGene00001821	ham-2	X	+	4557333	4557605	4557339	4557605	4557111	4557285	428	10	7	8	16	9	1	0	0	8	3	6	5	135	135	0.00261993	0.0220074	0.385	0.437	0.889	0	0	0.615	0.365
11	WBGene00001329	epn-1	X	-	14817238	14817625	14817238	14817619	14817674	14817832	11	151	92	96	229	202	261	175	170	215	254	258	355	135	135	0.00268333	0.0221705	0.397	0.313	0.269	0.408	0.397	0.377	-0.068
346	WBGene00004801	sir-2.2	X	+	13329433	13329542	13329439	13329542	13329261	13329390	346	111	103	138	49	18	32	90	103	132	58	19	62	89	83	0.00336321	0.0273397	0.679	0.842	0.801	0.591	0.835	0.665	0.077
517	WBGene00008682	lex-1	IV	+	12080087	12082158	12080093	12082158	12079827	12080045	517	255	173	275	122	122	175	164	216	255	49	61	97	135	135	0.00349315	0.0279452	0.676	0.586	0.611	0.77	0.78	0.724	-0.134
154	WBGene00044188	F28F8.9	V	-	15578078	15578168	15578078	15578157	15578219	15578405	154	23	26	42	24	28	27	57	33	18	35	11	19	83	72	0.00433663	0.0341509	0.454	0.446	0.574	0.586	0.722	0.451	-0.095
349	WBGene00000912	daf-16	I	+	10764350	10764496	10764356	10764496	10763589	10763706	349	174	204	161	219	173	163	101	113	182	212	220	248	110	108	0.00572989	0.0444287	0.438	0.537	0.492	0.319	0.335	0.419	0.131
255	WBGene00012868	tbc-9	IV	-	13477992	13478115	13477992	13478109	13478157	13478563	255	37	48	57	91	65	71	45	61	83	84	68	71	116	110	0.00703848	0.0536096	0.278	0.412	0.432	0.337	0.46	0.526	-0.067
510	WBGene00004862	sma-9	X	+	10781154	10781359	10781200	10781359	10780895	10781101	510	50	33	26	10	16	16	23	31	57	0	10	2	174	135	0.00712667	0.0536096	0.795	0.615	0.558	1	0.706	0.957	-0.232
526	WBGene00006941	wnk-1	IV	+	9208075	9208516	9208084	9208516	9207233	9207998	526	48	41	57	292	254	296	36	56	52	135	168	231	137	135	0.00730772	0.0541631	0.139	0.137	0.159	0.208	0.247	0.182	-0.067
535	WBGene00043051	C29E4.13	III	-	7927994	7928088	7927994	7928084	7928164	7928283	535	18	20	24	0	4	4	20	10	12	3	3	8	64	60	0.00884119	0.0645791	1	0.824	0.849	0.862	0.758	0.584	0.156
504	WBGene00009678	magu-4	IV	+	10011335	10011583	10011341	10011583	10011006	10011292	504	52	46	70	16	12	18	34	31	75	19	17	32	135	135	0.00907893	0.0648728	0.765	0.793	0.795	0.642	0.646	0.701	0.121
655	WBGene00009451	cids-2	I	-	8807289	8807381	8807289	8807369	8807420	8807524	655	23	19	14	8	3	9	12	26	20	10	5	17	47	35	0.00913883	0.0648728	0.682	0.825	0.537	0.472	0.795	0.467	0.103
273	WBGene00011625	vps-39	V	-	14035404	14035997	14035404	14035988	14036044	14036576	273	35	40	54	172	187	205	48	69	67	157	123	145	137	135	0.00964969	0.0675479	0.167	0.174	0.206	0.232	0.356	0.313	-0.118
685	WBGene00004403	rom-4	IV	+	17002693	17003082	17002699	17003082	16999490	16999834	685	7	27	16	126	87	118	13	15	40	65	46	78	135	135	0.0122675	0.0846958	0.053	0.237	0.119	0.167	0.246	0.339	-0.114
44	WBGene00019545	K09B3.1	IV	+	3795633	3795833	3795735	3795833	3795192	3795343	44	1	4	3	7	4	5	4	0	4	21	18	16	186	91	0.0135429	0.0922381	0.065	0.329	0.227	0.085	0	0.109	0.142
581	WBGene00003851	odr-4	III	+	6732162	6732359	6732168	6732359	6731219	6731318	581	12	22	15	26	6	33	10	8	5	20	14	33	92	92	0.0151685	0.101932	0.316	0.786	0.313	0.333	0.364	0.132	0.195
500	WBGene00007505	C10C5.1	IV	-	9363870	9363974	9363870	9363968	9364021	9364178	500	0	8	8	48	20	47	0	0	20	5	12	66	97	91	0.0159686	0.105897	0	0.273	0.138	0	0	0.221	0.063
314	WBGene00003868	ooc-3	II	-	11494996	11495094	11494996	11495088	11495140	11495314	314	36	55	44	43	51	44	39	43	55	18	25	39	91	85	0.0177365	0.116094	0.439	0.502	0.483	0.669	0.616	0.568	-0.143
23	WBGene00009100	rgef-1	V	-	9557589	9557721	9557589	9557718	9557992	9558537	23	7	6	12	0	16	13	8	10	6	20	14	19	125	122	0.0180193	0.116433	1	0.268	0.474	0.281	0.411	0.236	0.271
143	WBGene00016535	C39D10.8	X	-	7880272	7880344	7880272	7880332	7880392	7880589	143	45	44	47	158	160	113	37	36	31	73	63	96	65	53	0.0206192	0.131545	0.188	0.183	0.253	0.292	0.318	0.208	-0.065
174	WBGene00002998	lin-9	III	-	8903015	8903618	8903015	8903612	8903658	8903791	174	44	18	51	125	120	102	32	57	33	81	83	107	126	126	0.023133	0.145738	0.26	0.13	0.333	0.283	0.407	0.236	-0.068
684	WBGene00002992	lin-3	IV	+	11059398	11059644	11059404	11059644	11057788	11057868	684	4	9	3	41	24	29	10	4	7	8	6	24	73	73	0.0248363	0.154537	0.089	0.273	0.094	0.556	0.4	0.226	-0.242
139	WBGene00002583	let-363	I	+	5259295	5259858	5259304	5259858	5258607	5258750	139	19	39	74	122	89	186	17	28	35	117	118	210	137	135	0.0258798	0.159066	0.133	0.302	0.282	0.125	0.19	0.141	0.087
113	WBGene00001485	fre-1	V	-	20082072	20082318	20082072	20082309	20083096	20083260	113	29	45	57	161	83	112	17	22	40	119	97	110	137	135	0.0267294	0.1617	0.151	0.348	0.334	0.123	0.183	0.264	0.088
362	WBGene00007756	C27A7.5	V	-	12160297	12160443	12160297	12160437	12160858	12160951	362	41	31	52	79	93	44	28	25	30	18	26	51	86	84	0.02695	0.1617	0.336	0.246	0.536	0.603	0.484	0.365	-0.111
201	WBGene00018681	denn-4	IV	+	1939090	1939188	1939096	1939188	1938108	1938199	201	10	2	16	22	18	27	5	19	3	5	7	34	40	34	0.0283467	0.168079	0.279	0.086	0.335	0.459	0.698	0.07	-0.176
445	WBGene00013223	efa-6	IV	-	12613389	12613629	12613389	12613623	12614049	12614197	445	55	42	42	379	223	421	60	93	57	285	321	357	135	135	0.0320858	0.188038	0.127	0.158	0.091	0.174	0.225	0.138	-0.054
134	WBGene00007907	C34B4.2	V	+	13087207	13087341	13087224	13087341	13087044	13087170	134	7	2	8	93	53	58	1	0	0	62	38	103	111	94	0.0355545	0.205971	0.06	0.031	0.105	0.013	0	0	0.061
610	WBGene00000911	daf-15	IV	+	9391268	9391448	9391286	9391448	9391009	9391226	610	45	54	51	139	113	153	24	58	55	117	156	252	146	135	0.0416587	0.238591	0.23	0.306	0.236	0.159	0.256	0.168	0.063
562	WBGene00003600	nhr-1	X	+	17523474	17523593	17523489	17523593	17522415	17522481	562	5	12	8	16	14	9	3	2	6	14	26	18	36	21	0.043492	0.246292	0.154	0.333	0.341	0.111	0.043	0.163	0.17
340	WBGene00012435	flh-1	IV	-	9261805	9262611	9261805	9262602	9262657	9263428	340	103	109	83	48	44	32	68	108	88	37	25	17	137	135	0.0472761	0.264746	0.679	0.709	0.719	0.644	0.81	0.836	-0.061
646	WBGene00022420	Y102E9.2	III	+	6726485	6726582	6726494	6726582	6726074	6726446	646	94	39	63	185	173	203	63	70	63	105	121	124	90	81	0.049148	0.272204	0.314	0.169	0.218	0.351	0.342	0.314	-0.102
654	WBGene00009451	cids-2	I	-	8807757	8807878	8807757	8807872	8807930	8808050	654	10	23	31	76	99	64	12	23	41	62	82	52	92	86	0.0520203	0.284981	0.11	0.178	0.312	0.153	0.208	0.424	-0.062
206	WBGene00012100	sipa-1	V	-	11632526	11632667	11632526	11632571	11632711	11633173	206	8	4	2	4	3	3	6	3	0	1	0	1	134	38	0.0542452	0.293974	0.362	0.274	0.159	0.63	1	0	-0.278
600	WBGene00022681	ZK185.1	IV	+	4552007	4552248	4552019	4552248	4551045	4551237	600	2	15	9	9	33	32	2	4	10	29	37	33	140	135	0.0626786	0.336064	0.176	0.305	0.213	0.062	0.094	0.226	0.104
28	WBGene00018161	F38A5.2	IV	-	6584908	6585136	6584908	6585130	6585207	6585253	28	39	39	56	102	122	141	62	67	56	101	105	144	39	39	0.065119	0.345474	0.277	0.242	0.284	0.38	0.39	0.28	-0.082
198	WBGene00007092	B0001.7	IV	-	12152321	12152527	12152321	12152515	12152647	12152945	198	83	69	63	80	67	36	67	81	68	64	85	87	140	135	0.0745245	0.391253	0.5	0.498	0.628	0.502	0.479	0.43	0.072
129	WBGene00022800	ZK688.5	III	-	7886029	7886269	7886029	7886263	7886423	7887116	129	53	66	57	108	55	110	53	106	61	55	88	100	135	135	0.0761665	0.395752	0.329	0.545	0.341	0.491	0.546	0.379	-0.067
57	WBGene00012306	W06F12.2	III	-	13728867	13728947	13728867	13728935	13729023	13729230	57	26	35	37	14	13	20	58	50	66	19	23	19	73	61	0.0787322	0.404908	0.608	0.692	0.607	0.718	0.645	0.744	-0.067
168	WBGene00009770	F46B6.5	V	-	9780204	9780425	9780204	9780422	9780621	9780709	168	0	0	4	17	22	38	8	2	5	25	21	18	81	81	0.0818005	0.416439	0	0	0.095	0.242	0.087	0.217	-0.15
475	WBGene00011980	T24B8.7	II	-	9048736	9048999	9048736	9048990	9049043	9049136	475	60	28	61	17	8	28	2	22	36	2	5	29	88	86	0.0897119	0.452148	0.775	0.774	0.68	0.494	0.811	0.548	0.125
408	WBGene00008685	mon-2	IV	+	12104916	12105074	12104922	12105074	12104594	12104779	408	231	176	199	13	14	44	207	190	255	33	68	50	135	135	0.108149	0.534385	0.947	0.926	0.819	0.863	0.736	0.836	0.086
661	WBGene00022069	eel-1	IV	-	3034087	3034988	3034087	3034979	3035030	3036682	661	83	78	89	662	642	733	144	119	147	644	633	812	137	135	0.108033	0.534385	0.11	0.107	0.107	0.181	0.156	0.151	-0.055
234	WBGene00003622	nhr-23	I	+	7219762	7219860	7219768	7219860	7219575	7219696	234	3	6	4	82	42	96	1	6	16	35	36	49	70	64	0.12532	0.613218	0.032	0.116	0.037	0.025	0.132	0.23	-0.067
353	WBGene00011955	cdka-1	III	+	4660977	4661209	4661007	4661209	4660849	4660928	353	6	20	18	7	9	11	8	10	17	10	24	9	95	72	0.126995	0.615439	0.394	0.627	0.554	0.377	0.24	0.589	0.123
438	WBGene00006778	unc-42	V	-	9766851	9767032	9766851	9766987	9767442	9767530	438	1	0	7	7	2	0	3	1	1	5	6	0	113	75	0.130858	0.628116	0.087	0	1	0.285	0.1	1	-0.099
499	WBGene00007505	C10C5.1	IV	-	9361791	9361971	9361791	9361965	9362971	9363127	499	11	9	11	101	71	102	10	6	23	36	52	116	135	135	0.135928	0.646299	0.098	0.113	0.097	0.217	0.103	0.165	-0.059
606	WBGene00001023	dnj-5	II	-	6857505	6857652	6857505	6857649	6857701	6857869	606	258	210	283	133	116	137	203	225	279	65	85	98	135	135	0.140822	0.663311	0.66	0.644	0.674	0.757	0.726	0.74	-0.082
582	WBGene00022048	fln-1	IV	-	363770	363879	363770	363873	363975	364128	582	341	378	411	376	252	376	221	220	402	294	296	449	102	96	0.142269	0.66392	0.46	0.585	0.507	0.414	0.412	0.457	0.09
305	WBGene00000528	clh-1	II	-	11847721	11847848	11847721	11847836	11847981	11848026	305	39	25	43	6	12	9	19	17	15	3	9	14	23	11	0.155573	0.719345	0.757	0.499	0.696	0.752	0.475	0.339	0.129
126	WBGene00015237	B0511.12	I	-	10663897	10664487	10663897	10664409	10665748	10665796	126	21	9	29	15	6	17	10	11	29	10	28	18	112	41	0.160855	0.735769	0.339	0.354	0.384	0.268	0.126	0.371	0.104
128	WBGene00007823	C30H6.5	IV	+	17374575	17374736	17374584	17374736	17374341	17374498	128	11	14	6	20	19	26	109	75	76	117	108	91	137	135	0.162044	0.735769	0.351	0.421	0.185	0.479	0.406	0.451	-0.126
585	WBGene00022015	Y61A9LA.3	V	+	4572297	4572388	4572303	4572388	4571728	4571957	585	20	35	36	72	77	97	26	42	32	43	48	82	84	78	0.176292	0.793313	0.205	0.297	0.256	0.36	0.448	0.266	-0.105
680	WBGene00008342	frpr-5	V	-	13532026	13532182	13532026	13532170	13532238	13532354	680	20	22	16	4	0	1	38	15	16	2	6	4	114	109	0.196765	0.877607	0.827	1	0.939	0.948	0.705	0.793	0.107
15	WBGene00009201	F28C1.3	V	+	12471153	12471334	12471168	12471334	12470869	12470970	15	23	28	27	11	7	12	18	20	18	5	15	21	102	94	0.198758	0.878721	0.658	0.787	0.675	0.768	0.551	0.441	0.12
381	WBGene00020102	R148.3	III	+	3176816	3177328	3176852	3177328	3175884	3176742	381	31	26	48	183	159	232	12	19	26	238	187	254	164	135	0.202741	0.888534	0.122	0.119	0.146	0.04	0.077	0.078	0.064
102	WBGene00006823	unc-94	I	-	5998577	5998664	5998577	5998655	5998709	5998803	102	29	28	16	6	10	15	31	17	21	5	8	12	32	23	1	1	0.776	0.668	0.434	0.817	0.604	0.557	-0.033
103	WBGene00012365	W09G3.1	I	-	13829212	13830190	13829212	13829424	13831738	13831976	103	26	19	30	100	56	66	15	6	13	108	51	47	887	135	1	1	0.038	0.049	0.065	0.021	0.018	0.04	0.024
104	WBGene00000868	cyb-3	V	+	15395810	15395905	15395813	15395905	15395695	15395758	104	64	41	73	1	0	0	130	96	101	0	1	0	9	6	1	1	0.977	1	1	1	0.985	1	-0.003
105	WBGene00015635	C09D4.4	I	-	5482465	5482655	5482465	5482649	5482696	5482846	105	39	35	63	123	128	130	72	17	43	135	77	136	135	135	1	1	0.241	0.215	0.326	0.348	0.181	0.24	0.004
106	WBGene00015635	C09D4.4	I	-	5483558	5483700	5483558	5483691	5483899	5484110	106	64	20	50	72	67	81	30	24	57	65	63	109	135	126	1	1	0.453	0.218	0.366	0.301	0.262	0.328	0.049
107	WBGene00012701	Y39B6A.43	V	-	18966504	18966862	18966504	18966853	18967506	18967619	107	32	30	15	26	10	13	20	11	20	12	8	33	108	106	0.341698	1	0.547	0.746	0.531	0.621	0.574	0.373	0.085
108	WBGene00004336	ret-1	V	-	14829738	14830122	14829738	14830110	14830166	14830317	108	131	106	102	1846	1405	1782	190	171	136	2684	2463	2790	140	135	1	1	0.064	0.068	0.052	0.064	0.063	0.045	0.004
109	WBGene00004121	ptrn-1	X	-	17026246	17026473	17026246	17026467	17026631	17026753	109	0	0	1	135	155	181	8	0	0	112	152	140	115	115	1	1	0	0	0.005	0.067	0	0	-0.021
10	WBGene00005036	sra-10	II	-	10893740	10893933	10893740	10893927	10893989	10894186	10	1	1	0	6	5	1	0	0	0	0	7	1	135	135	1	1	0.143	0.167	0	NA	0	0	0.103
111	WBGene00000818	csn-6	IV	+	13302936	13303066	13302951	13303066	13302556	13302898	111	98	68	62	134	135	134	45	67	60	173	74	113	123	108	1	1	0.391	0.307	0.289	0.186	0.443	0.318	0.013
112	WBGene00010912	gmps-1	II	-	10866090	10866609	10866090	10866603	10866727	10866788	112	65	53	67	163	112	137	46	53	74	148	105	182	54	54	1	1	0.285	0.321	0.328	0.237	0.335	0.289	0.024
114	WBGene00014101	gopc-1	I	-	14188019	14188130	14188019	14188124	14188194	14188293	114	22	7	5	3	4	7	9	0	8	6	0	6	61	55	1	1	0.869	0.612	0.392	0.575	NA	0.546	0.064
115	WBGene00044080	D1086.10	V	+	14083285	14083393	14083295	14083393	14083046	14083237	115	428	450	405	0	0	2	1191	869	693	3	0	0	101	91	1	1	1	1	0.995	0.997	1	1	-0.001
118	WBGene00015470	C05D2.10	III	-	5599322	5599799	5599322	5599793	5599843	5600058	118	44	34	27	378	333	343	15	24	6	315	262	326	135	135	1	1	0.104	0.093	0.073	0.045	0.084	0.018	0.041
119	WBGene00015468	madf-11	III	-	5602600	5602872	5602600	5602869	5602920	5603182	119	78	71	85	4	3	6	87	58	52	1	0	0	135	135	1	1	0.951	0.959	0.934	0.989	1	1	-0.048
120	WBGene00002136	inx-14	I	-	7350554	7350606	7350554	7350600	7350650	7350932	120	7	12	23	36	34	19	25	11	11	22	39	45	45	39	1	1	0.144	0.234	0.512	0.496	0.196	0.175	0.008
121	WBGene00018210	F39G3.5	V	+	4723915	4724185	4724027	4724185	4723047	4723113	121	2	2	0	51	29	58	0	0	2	88	79	39	164	59	1	1	0.014	0.024	0	0	0	0.018	0.007
122	WBGene00007329	C05C10.2	II	+	9930447	9930830	9930453	9930830	9930136	9930331	122	205	124	201	69	45	79	145	138	184	59	42	56	135	135	1	1	0.748	0.734	0.718	0.711	0.767	0.767	-0.015
123	WBGene00013137	Y53C10A.6	I	-	12002561	12002860	12002561	12002850	12003148	12003386	123	25	11	11	103	101	90	5	21	15	111	101	108	138	135	1	1	0.192	0.096	0.107	0.042	0.169	0.12	0.021
124	WBGene00003567	ncx-2	V	+	5306518	5306631	5306527	5306631	5306098	5306210	124	114	75	105	124	125	153	69	72	133	60	87	194	76	67	1	1	0.448	0.346	0.377	0.503	0.422	0.377	-0.044
125	WBGene00003478	mtm-6	III	+	13352615	13353562	13352621	13353562	13352328	13352404	125	35	43	29	12	10	17	14	41	41	6	22	18	69	69	1	1	0.745	0.811	0.63	0.7	0.651	0.695	0.047
12	WBGene00007028	trr-1	II	-	11672768	11673155	11672768	11673146	11673200	11674319	12	7	5	2	4	6	20	0	0	10	0	0	14	137	135	1	1	0.633	0.451	0.09	NA	NA	0.413	-0.022
130	WBGene00022800	ZK688.5	III	-	7885084	7885646	7885084	7885602	7885797	7885968	130	58	27	56	167	174	252	52	46	76	218	220	260	172	135	1	1	0.214	0.109	0.149	0.158	0.141	0.187	-0.005
133	WBGene00020481	T13C2.6	II	+	6783867	6784017	6783873	6784017	6783708	6783822	133	62	47	58	314	253	363	38	63	59	246	290	414	107	107	1	1	0.165	0.157	0.138	0.134	0.178	0.125	0.008
137	WBGene00009115	F25F2.1	III	+	4511838	4511982	4511847	4511982	4511625	4511789	137	119	94	97	0	0	0	108	69	47	4	3	0	135	128	1	1	1	1	1	0.962	0.956	1	0.027
141	WBGene00010198	spat-1	II	+	14531141	14531457	14531147	14531457	14530190	14530469	141	71	64	37	55	56	90	50	46	40	82	54	58	135	135	1	1	0.563	0.533	0.291	0.379	0.46	0.408	0.047
144	WBGene00010406	math-33	V	+	11114300	11114645	11114309	11114645	11113913	11114255	144	49	39	69	406	299	504	42	52	76	295	326	551	137	135	1	1	0.106	0.114	0.119	0.123	0.136	0.12	-0.013
145	WBGene00010406	math-33	V	+	11117885	11117964	11117891	11117964	11117601	11117844	145	95	74	78	249	288	249	55	120	81	249	240	274	72	66	1	1	0.259	0.191	0.223	0.168	0.314	0.213	-0.007
146	WBGene00010406	math-33	V	+	11117598	11117844	11117601	11117844	11117430	11117536	146	219	186	200	26	26	35	159	160	204	14	19	39	99	99	1	1	0.894	0.877	0.851	0.919	0.894	0.84	-0.01
147	WBGene00010406	math-33	V	+	11117598	11117844	11117601	11117844	11117430	11117545	147	177	211	186	61	57	48	182	226	208	69	43	31	108	108	1	1	0.744	0.787	0.795	0.725	0.84	0.87	-0.036
148	WBGene00022697	cyy-1	III	+	8406365	8406450	8406371	8406450	8406004	8406106	148	38	39	34	18	25	19	25	50	45	24	15	16	38	32	1	1	0.64	0.568	0.601	0.467	0.737	0.703	-0.033
157	WBGene00003620	nhr-21	II	+	7348317	7348430	7348323	7348430	7348127	7348273	157	21	16	26	52	25	29	23	6	13	18	26	31	106	100	1	1	0.276	0.376	0.458	0.547	0.179	0.283	0.034
158	WBGene00003620	nhr-21	II	+	7347570	7347751	7347576	7347751	7347373	7347521	158	33	39	42	0	0	0	56	31	26	0	0	6	135	135	1	1	1	1	1	1	1	0.813	0.062
159	WBGene00011487	T05E12.6	V	-	17088887	17089000	17088887	17088993	17089047	17089154	159	1554	1229	1623	1	4	7	1036	1051	1219	1	1	0	71	64	1	1	0.999	0.996	0.995	0.999	0.999	1	-0.003
160	WBGene00012404	Y6G8.2	V	-	17596094	17597685	17596094	17596358	17597942	17598660	160	42	13	43	0	1	0	38	45	55	0	0	2	1448	135	1	1	1	0.548	1	1	1	0.719	-0.057
162	WBGene00012404	Y6G8.2	V	-	17596094	17597144	17596094	17596358	17597942	17598660	162	32	9	24	0	1	0	15	28	24	0	0	2	907	135	1	1	1	0.573	1	1	1	0.641	-0.023
163	WBGene00004117	sin-3	I	+	8422853	8422946	8422859	8422946	8422657	8422807	163	109	127	138	52	37	65	120	86	58	47	36	52	86	80	0.948958	1	0.661	0.762	0.664	0.704	0.69	0.509	0.061
164	WBGene00000148	aph-2	I	+	10344563	10344831	10344569	10344831	10344250	10344511	164	7	14	16	132	127	113	12	24	23	115	147	177	135	135	1	1	0.05	0.099	0.124	0.094	0.14	0.115	-0.025
165	WBGene00011146	pde-2	III	-	8980922	8981122	8980922	8981113	8981264	8981330	165	126	94	169	32	17	20	99	64	147	13	12	14	61	59	1	1	0.792	0.842	0.891	0.88	0.838	0.91	-0.034
166	WBGene00009770	F46B6.5	V	-	9780204	9780422	9780204	9780416	9780621	9780709	166	17	22	38	50	63	62	25	21	18	65	47	55	81	81	1	1	0.254	0.259	0.38	0.278	0.309	0.247	0.02
167	WBGene00009770	F46B6.5	V	-	9780204	9780422	9780204	9780269	9780621	9780709	167	65	60	91	0	3	0	76	83	76	0	0	3	143	4	1	1	1	0.359	1	1	1	0.415	-0.019
169	WBGene00009770	F46B6.5	V	-	9780204	9780416	9780204	9780269	9780621	9780709	169	96	99	109	0	3	0	108	103	107	0	0	3	139	4	1	1	1	0.487	1	1	1	0.507	-0.007
16	WBGene00009498	tat-5	I	-	9240899	9241059	9240899	9241050	9241844	9242119	16	5	8	12	133	100	172	4	3	12	77	137	234	137	135	1	1	0.036	0.073	0.064	0.049	0.021	0.048	0.018
170	WBGene00009770	F46B6.5	V	-	9780204	9780425	9780204	9780416	9780621	9780709	170	0	0	4	50	63	62	8	2	5	65	47	55	83	81	0.881574	1	0	0	0.059	0.107	0.04	0.081	-0.056
171	WBGene00009770	F46B6.5	V	-	9780204	9780425	9780204	9780269	9780621	9780709	171	48	38	57	0	3	0	59	64	63	0	0	3	146	4	1	1	1	0.258	1	1	1	0.365	-0.036
172	WBGene00009770	F46B6.5	V	-	9780753	9781326	9780753	9781200	9781423	9781532	172	373	303	344	42	29	26	262	295	290	24	18	51	221	102	1	1	0.804	0.828	0.859	0.834	0.883	0.724	0.017
175	WBGene00000144	apc-10	V	-	10426108	10426260	10426108	10426255	10426312	10426386	175	13	21	27	62	42	48	25	8	26	36	29	25	67	67	0.302002	1	0.173	0.333	0.36	0.41	0.216	0.51	-0.09
177	WBGene00022090	Y69A2AR.19	IV	+	2489609	2489756	2489630	2489756	2489227	2489374	177	71	67	94	107	77	104	53	43	79	55	62	83	135	119	1	1	0.369	0.434	0.443	0.459	0.379	0.456	-0.016
179	WBGene00009508	F37D6.2	I	-	10476248	10476735	10476248	10476729	10476965	10477170	179	0	2	0	2	3	0	4	0	0	0	0	0	135	135	1	1	0	0.4	NA	1	NA	NA	-0.8
17	WBGene00000223	atf-7	III	-	4492651	4492768	4492651	4492759	4492809	4493101	17	320	336	351	160	108	125	336	336	312	139	140	196	110	101	1	1	0.647	0.741	0.721	0.689	0.688	0.594	0.046
181	WBGene00009508	F37D6.2	I	-	10477721	10477964	10477721	10477961	10478015	10478129	181	116	101	100	11	20	11	101	144	116	3	29	22	107	107	1	1	0.913	0.835	0.901	0.971	0.832	0.841	0.002
182	WBGene00001334	ero-1	I	+	14665172	14665572	14665403	14665572	14664448	14664666	182	505	421	484	0	7	0	588	501	606	0	0	0	352	135	1	1	1	0.958	1	1	1	1	-0.014
184	WBGene00006751	unc-11	I	-	3799880	3800032	3799880	3800026	3800191	3800279	184	35	24	24	98	74	92	27	35	12	148	84	90	81	81	1	1	0.263	0.245	0.207	0.154	0.294	0.118	0.05
185	WBGene00086568	Y2H9A.6	V	+	13444395	13444639	13444401	13444639	13444145	13444351	185	11	3	4	0	7	6	2	8	1	1	2	5	135	135	1	1	1	0.3	0.4	0.667	0.8	0.167	0.022
186	WBGene00007969	acs-19	III	+	3864607	3865325	3864614	3865325	3864488	3864564	186	1	8	8	501	406	504	5	13	14	543	511	886	69	69	1	1	0.002	0.019	0.016	0.009	0.025	0.016	-0.004
189	WBGene00000102	akt-1	V	+	10250840	10251032	10250944	10251032	10250478	10250676	189	204	239	170	0	0	0	198	221	246	0	3	1	178	81	1	1	1	1	1	1	0.971	0.991	0.013
18	WBGene00012622	Y38H6C.9	V	-	20520820	20521338	20520820	20521094	20522229	20522270	18	17	11	24	3	8	3	0	0	0	0	2	3	264	34	1	1	0.422	0.15	0.507	NA	0	0	0.36
190	WBGene00004062	pmp-5	V	-	6663246	6663543	6663246	6663492	6663620	6663790	190	10	1	8	1252	1136	1366	6	7	3	3178	2586	2630	179	135	1	1	0.006	0.001	0.004	0.001	0.002	0.001	0.002
191	WBGene00022816	fbn-1	III	+	7629292	7631004	7629298	7631004	7628371	7628986	191	59	40	51	51	40	61	12	21	55	6	9	59	135	135	0.796266	1	0.536	0.5	0.455	0.667	0.7	0.482	-0.119
194	WBGene00000079	adr-1	I	+	7775083	7775152	7775092	7775152	7774794	7775041	194	49	50	49	135	110	152	19	58	66	88	79	123	62	53	1	1	0.237	0.28	0.216	0.156	0.386	0.314	-0.041
196	WBGene00010479	K01G5.8	III	-	10740524	10740606	10740524	10740597	10740644	10740772	196	76	75	50	213	195	188	91	57	58	296	245	231	61	52	1	1	0.233	0.247	0.185	0.208	0.166	0.176	0.038
197	WBGene00000531	clh-4	X	-	4096373	4096448	4096373	4096439	4096493	4096663	197	5	6	10	0	1	1	4	5	4	0	0	1	68	59	1	1	1	0.839	0.897	1	1	0.776	-0.013
199	WBGene00019249	H28G03.1	X	+	5216997	5217099	5217000	5217099	5216468	5216593	199	220	233	257	1	8	14	402	373	526	25	12	12	78	75	1	1	0.995	0.966	0.946	0.939	0.968	0.977	0.008
19	WBGene00004105	szy-20	II	-	8969158	8969235	8969158	8969226	8969277	8969473	19	1	1	2	10	6	13	0	2	0	5	0	6	70	61	0.789962	1	0.08	0.127	0.118	0	1	0	-0.225
1	WBGene00000366	cbp-1	III	+	9773330	9773633	9773417	9773633	9772965	9773158	1	121	113	165	206	172	230	112	113	228	146	214	343	215	135	1	1	0.269	0.292	0.311	0.325	0.249	0.294	0.001
200	WBGene00018681	denn-4	IV	+	1929365	1929521	1929371	1929521	1929166	1929316	200	13	11	8	27	30	52	2	17	12	38	39	96	135	135	0.515246	1	0.325	0.268	0.133	0.05	0.304	0.111	0.087
204	WBGene00006514	tdp-1	II	+	8998932	8999150	8998941	8999150	8998748	8998889	204	154	173	136	141	143	125	181	150	116	137	105	125	136	134	1	1	0.518	0.544	0.517	0.566	0.585	0.478	-0.017
207	WBGene00012100	sipa-1	V	-	11632526	11632667	11632526	11632664	11632711	11633173	207	8	4	2	55	46	53	6	3	0	63	45	55	134	131	1	1	0.124	0.078	0.036	0.085	0.061	0	0.031
208	WBGene00012100	sipa-1	V	-	11632526	11632664	11632526	11632571	11632711	11633173	208	55	46	53	4	3	3	63	45	55	1	0	1	131	38	0.246395	1	0.8	0.816	0.837	0.948	1	0.941	-0.145
209	WBGene00012100	sipa-1	V	-	11632319	11632467	11632319	11632461	11632711	11633173	209	0	0	0	23	5	14	0	0	10	23	7	10	135	135	1	1	0	0	0	0	0	0.5	-0.167
20	WBGene00004105	szy-20	II	-	8968126	8968435	8968126	8968429	8968515	8968963	20	78	81	108	52	29	38	60	87	115	46	21	41	135	135	1	1	0.6	0.736	0.74	0.566	0.806	0.737	-0.011
210	WBGene00003209	mel-26	I	+	9134974	9135094	9134986	9135094	9134180	9134438	210	56	59	52	115	86	94	59	64	78	128	130	98	113	101	1	1	0.303	0.38	0.331	0.292	0.306	0.416	0
211	WBGene00016422	noah-1	I	-	5876753	5876904	5876753	5876892	5877073	5877522	211	15	14	20	831	749	740	8	25	26	757	676	1112	137	132	1	1	0.017	0.018	0.025	0.01	0.034	0.022	-0.002
213	WBGene00018367	F42H10.3	III	+	8487699	8487893	8487747	8487893	8487406	8487520	213	34	39	51	34	16	25	76	59	64	45	26	39	148	107	1	1	0.42	0.638	0.596	0.55	0.621	0.543	-0.02
214	WBGene00018367	F42H10.3	III	+	8487699	8487893	8487747	8487893	8486642	8486741	214	3	5	1	0	3	0	4	5	2	0	0	0	133	92	1	1	1	0.536	1	1	1	1	-0.155
215	WBGene00004051	pme-3	IV	+	8747765	8747936	8747774	8747936	8746381	8746822	215	67	81	46	16	26	23	35	71	47	37	14	16	137	135	0.855543	1	0.805	0.754	0.663	0.482	0.833	0.743	0.055
217	WBGene00010814	M01F1.8	III	-	3501872	3502067	3501872	3502060	3502134	3502329	217	183	205	169	3	1	3	149	176	115	9	0	13	135	135	1	1	0.984	0.995	0.983	0.943	1	0.898	0.04
221	WBGene00004151	pqn-68	V	+	12952737	12952941	12952741	12952941	12952637	12952694	221	80	57	59	5	6	7	92	64	58	3	1	5	50	50	1	1	0.941	0.905	0.894	0.968	0.985	0.921	-0.045
225	WBGene00015145	B0336.5	III	+	5693254	5693579	5693263	5693579	5693118	5693214	225	42	53	43	43	34	62	42	66	54	49	33	56	91	89	1	1	0.489	0.604	0.404	0.456	0.662	0.485	-0.035
227	WBGene00016407	C34D10.2	X	+	8022767	8022909	8022773	8022909	8021290	8021381	227	184	102	190	137	81	116	24	82	134	33	67	67	84	78	1	1	0.555	0.539	0.603	0.403	0.532	0.65	0.037
228	WBGene00006734	ufd-2	II	+	8064194	8065104	8064197	8065104	8063222	8064144	228	280	190	191	16	6	14	230	255	376	9	4	16	135	135	1	1	0.946	0.969	0.932	0.962	0.985	0.959	-0.02
229	WBGene00001517	gar-1	X	-	6479969	6480107	6479969	6480098	6480680	6480817	229	3	1	4	0	0	0	3	2	0	0	5	0	126	117	1	1	1	1	1	1	0.271	NA	0.365
22	WBGene00015501	C06A5.3	I	+	5988821	5988932	5988830	5988932	5988624	5988761	22	36	34	32	33	47	48	45	39	26	32	27	48	99	90	0.707625	1	0.498	0.397	0.377	0.561	0.568	0.33	-0.062
230	WBGene00009674	nucb-1	X	+	10199763	10199846	10199805	10199846	10199235	10199602	230	164	166	218	44	44	59	258	268	246	103	59	69	76	34	1	1	0.625	0.628	0.623	0.528	0.67	0.615	0.021
232	WBGene00019121	npl-4.2	II	+	5624562	5624979	5624568	5624979	5623758	5624491	232	41	72	34	398	424	441	47	53	82	398	328	427	135	135	1	1	0.093	0.145	0.072	0.106	0.139	0.161	-0.032
236	WBGene00004945	sop-2	II	+	12342629	12343505	12342635	12343505	12341922	12342268	236	2	0	0	21	21	32	0	0	0	5	33	30	135	135	1	1	0.087	0	0	0	0	0	0.029
238	WBGene00010290	F58H1.7	V	-	11964264	11964396	11964264	11964390	11964711	11964808	238	99	92	89	148	142	218	73	60	103	122	153	143	80	74	1	1	0.382	0.375	0.274	0.356	0.266	0.4	0.003
239	WBGene00020188	T03F1.6	I	-	3839808	3840096	3839808	3840087	3840136	3840390	239	0	0	0	9	6	11	0	4	0	18	6	4	137	135	1	1	0	0	0	0	0.396	0	-0.132
241	WBGene00003238	mig-1	I	-	950846	950967	950846	950955	951018	951110	241	6	4	1	2	4	5	7	11	3	21	9	18	64	52	0.235419	1	0.709	0.448	0.14	0.213	0.498	0.119	0.156
244	WBGene00018037	chtl-1	X	-	5358608	5358768	5358608	5358762	5358810	5359094	244	0	0	0	12	9	17	0	1	0	7	18	29	135	135	1	1	0	0	0	0	0.053	0	-0.018
245	WBGene00003893	ost-1	IV	+	1108812	1108946	1108815	1108946	1107560	1107633	245	1487	1686	1448	20	6	15	1932	1584	1890	16	16	27	58	55	1	1	0.986	0.996	0.989	0.991	0.989	0.985	0.002
248	WBGene00013482	Y69H2.7	V	+	18695520	18696070	18695529	18696070	18693341	18693541	248	100	132	134	141	116	150	80	89	83	103	98	110	137	135	1	1	0.411	0.529	0.468	0.434	0.472	0.426	0.025
24	WBGene00006931	vps-26	IV	-	9340846	9341009	9340846	9341003	9341353	9341507	24	68	70	33	247	197	239	46	31	73	207	205	230	135	135	1	1	0.216	0.262	0.121	0.182	0.131	0.241	0.015
250	WBGene00010806	M01E5.3	I	-	13282574	13282699	13282574	13282693	13283773	13284236	250	221	174	195	25	11	31	189	189	210	17	13	18	118	112	1	1	0.894	0.938	0.857	0.913	0.932	0.917	-0.024
252	WBGene00015418	pac-1	III	+	8518205	8518881	8518213	8518881	8517516	8517727	252	19	26	21	192	102	167	12	39	27	143	108	135	136	135	1	1	0.089	0.202	0.111	0.077	0.264	0.166	-0.035
253	WBGene00013481	Y69H2.3	V	-	18660842	18660980	18660842	18660965	18661087	18661177	253	193	173	204	23	13	17	59	62	50	7	16	4	79	64	0.547131	1	0.872	0.915	0.907	0.872	0.758	0.91	0.051
258	WBGene00008274	C53B4.4	IV	+	8981694	8982083	8981700	8982083	8980878	8981358	258	80	79	105	120	84	102	64	90	110	87	133	139	135	135	1	1	0.4	0.485	0.507	0.424	0.404	0.442	0.041
25	WBGene00006752	unc-13	I	+	7433089	7433628	7433098	7433628	7430955	7431104	25	11	14	27	41	34	50	8	3	21	15	31	70	137	135	0.645271	1	0.209	0.289	0.347	0.344	0.087	0.228	0.062
261	WBGene00001007	dli-1	IV	-	13097578	13097829	13097578	13097823	13097873	13098038	261	153	194	149	396	346	379	187	190	170	420	401	412	135	135	1	1	0.279	0.359	0.282	0.308	0.321	0.292	0
264	WBGene00017472	cst-1	X	+	4342325	4342493	4342331	4342493	4342202	4342283	264	5	5	7	52	49	45	15	1	3	51	50	45	74	74	1	1	0.088	0.093	0.135	0.227	0.02	0.063	0.002
266	WBGene00011300	R107.5	III	-	9052176	9052377	9052176	9052371	9052421	9052522	266	75	99	70	242	144	193	115	121	91	207	183	219	94	94	1	1	0.237	0.407	0.266	0.357	0.398	0.294	-0.046
267	WBGene00004120	pqn-32	II	+	13108422	13109505	13108428	13109505	13108255	13108378	267	383	443	397	111	111	112	707	815	773	149	251	213	116	116	1	1	0.775	0.8	0.78	0.826	0.765	0.784	-0.007
268	WBGene00002057	ifd-1	X	-	8821368	8821638	8821368	8821469	8822128	8822291	268	0	0	0	23	25	42	0	2	0	200	208	149	249	94	1	1	0	0	0	0	0.004	0	-0.001
269	WBGene00020131	gcy-28	I	+	4500646	4500922	4500649	4500922	4500471	4500591	269	155	106	141	188	175	177	97	100	139	140	117	237	113	113	1	1	0.452	0.377	0.443	0.409	0.461	0.37	0.011
26	WBGene00007752	C26H9A.2	IV	+	12667987	12668549	12667993	12668549	12666492	12667390	26	0	0	0	42	29	81	1	0	0	15	25	38	135	135	1	1	0	0	0	0.063	0	0	-0.021
270	WBGene00008767	F13G3.7	I	+	7305196	7305514	7305205	7305514	7305003	7305156	270	18	28	18	158	119	142	18	25	8	146	132	138	137	135	1	1	0.101	0.188	0.111	0.108	0.157	0.054	0.027
271	WBGene00019351	lron-7	X	+	7295325	7295425	7295331	7295425	7295148	7295244	271	111	108	136	17	10	1	206	178	194	7	10	7	47	41	1	1	0.851	0.904	0.992	0.963	0.939	0.96	-0.038
272	WBGene00011625	vps-39	V	-	14036621	14036911	14036621	14036902	14036955	14037324	272	38	52	61	137	116	114	24	57	74	110	70	131	137	135	1	1	0.215	0.306	0.345	0.177	0.445	0.358	-0.038
274	WBGene00017013	D1009.3	X	+	8908719	8908813	8908725	8908813	8908165	8908302	274	0	0	5	4	18	12	0	3	0	14	11	11	82	76	1	1	0	0	0.279	0	0.202	0	0.026
275	WBGene00016496	C37C3.2	V	+	7855943	7856134	7855953	7856134	7855750	7855898	275	109	101	124	1061	874	1139	132	94	77	1209	1023	1317	138	135	1	1	0.091	0.102	0.096	0.097	0.082	0.054	0.019
276	WBGene00015591	cyk-7	III	-	7794265	7794358	7794265	7794343	7794628	7794756	276	7	11	4	112	97	86	16	13	22	176	120	99	72	57	1	1	0.047	0.082	0.036	0.067	0.079	0.15	-0.044
277	WBGene00007428	wdr-20	V	-	10130467	10130877	10130467	10130823	10130930	10131212	277	454	325	317	1	0	0	404	427	442	4	3	0	182	135	1	1	0.997	1	1	0.987	0.991	1	0.006
278	WBGene00007955	C35C5.3	X	-	11546285	11546385	11546285	11546376	11546428	11546495	278	193	214	240	118	86	121	196	218	249	83	93	68	18	9	0.419304	1	0.45	0.554	0.498	0.541	0.54	0.647	-0.075
279	WBGene00020929	W02C12.2	IV	-	4005746	4005971	4005746	4005900	4006589	4006709	279	118	151	184	1	3	5	168	101	139	4	1	4	177	113	1	1	0.987	0.97	0.959	0.964	0.985	0.957	0.003
27	WBGene00007752	C26H9A.2	IV	+	12666486	12667390	12666492	12667390	12665295	12665802	27	0	0	1	31	34	38	0	1	2	16	5	38	135	135	1	1	0	0	0.026	0	0.167	0.05	-0.064
282	WBGene00004732	sax-7	IV	+	8082680	8083478	8082689	8083478	8082520	8082636	282	52	43	37	332	224	368	22	73	72	366	345	479	111	109	1	1	0.133	0.159	0.09	0.056	0.172	0.129	0.008
283	WBGene00022781	pmt-1	II	-	5279614	5279998	5279614	5279990	5280090	5280279	283	2	1	6	3233	2431	3381	0	5	0	3161	3273	4542	136	135	1	1	0.001	0	0.002	0	0.002	0	0
290	WBGene00012121	T28C6.7	IV	+	8836520	8836693	8836562	8836693	8834775	8835332	290	119	88	139	165	209	209	114	115	200	199	258	336	159	124	1	1	0.36	0.247	0.342	0.309	0.258	0.317	0.022
291	WBGene00020094	wip-1	III	+	5019838	5019934	5019844	5019934	5019383	5019535	291	28	25	11	53	50	56	37	37	19	67	76	49	89	83	1	1	0.33	0.318	0.155	0.34	0.312	0.266	-0.038
293	WBGene00008503	F01G4.4	IV	+	11145401	11146018	11145410	11146018	11144094	11145304	293	50	75	66	80	97	67	62	57	27	40	104	91	137	135	1	1	0.381	0.432	0.493	0.604	0.351	0.226	0.042
294	WBGene00011352	rskn-1	I	-	8574432	8574581	8574432	8574575	8574812	8575172	294	17	21	14	124	112	129	22	24	30	152	170	124	135	135	1	1	0.121	0.158	0.098	0.126	0.124	0.195	-0.023
295	WBGene00001948	hlh-1	II	+	4521266	4521541	4521278	4521541	4520948	4521226	295	20	34	15	22	24	14	19	22	42	26	11	21	140	135	0.852758	1	0.467	0.577	0.508	0.413	0.659	0.659	-0.06
296	WBGene00018416	retr-1	III	+	8854344	8860635	8854377	8860635	8854185	8854299	296	2	2	7	263	189	246	7	1	1	253	227	206	133	107	1	1	0.006	0.008	0.022	0.022	0.004	0.004	0.002
297	WBGene00002192	kin-4	IV	+	11439146	11439285	11439155	11439285	11437511	11437905	297	33	15	26	54	70	84	17	51	13	24	80	89	132	123	1	1	0.363	0.166	0.224	0.398	0.373	0.12	-0.046
2	WBGene00000366	cbp-1	III	+	9768679	9768829	9768712	9768829	9768420	9768547	2	63	31	86	33	40	32	15	53	104	19	33	59	121	95	1	1	0.6	0.378	0.678	0.383	0.558	0.581	0.045
300	WBGene00006790	unc-55	I	-	7900864	7901038	7900864	7900999	7901789	7901917	300	1	0	3	2	5	0	0	1	3	4	7	0	146	114	0.495422	1	0.281	0	1	0	0.1	1	0.06
301	WBGene00017852	F27C1.2	I	+	5430760	5430992	5430772	5430992	5430577	5430705	301	143	149	147	498	445	575	202	217	172	586	648	752	126	121	1	1	0.216	0.243	0.197	0.249	0.243	0.18	-0.005
302	WBGene00001148	eat-20	X	+	15522925	15523063	15522931	15523063	15521662	15522418	302	12	14	9	152	122	161	13	22	25	233	227	200	131	125	1	1	0.07	0.099	0.051	0.051	0.085	0.107	-0.008
307	WBGene00003196	mel-11	II	+	9363209	9363355	9363218	9363355	9362967	9363151	307	92	68	78	143	126	132	47	81	87	55	123	161	135	130	1	1	0.383	0.342	0.363	0.451	0.388	0.342	-0.031
308	WBGene00015538	sams-3	IV	+	5849224	5849440	5849317	5849440	5848887	5848948	308	5	0	1	271	228	258	8	2	5	229	265	330	121	35	1	1	0.005	0	0.001	0.01	0.002	0.004	-0.003
30	WBGene00000156	2019-04-01	I	+	8052481	8054035	8052487	8054035	8051852	8052440	30	21	23	30	61	52	70	11	35	62	52	79	48	135	135	0.370844	1	0.256	0.307	0.3	0.175	0.307	0.564	-0.061
310	WBGene00015007	ain-2	I	+	4657205	4657487	4657211	4657487	4656510	4656780	310	127	142	127	387	315	440	76	136	160	268	326	482	135	135	1	1	0.247	0.311	0.224	0.221	0.294	0.249	0.006
311	WBGene00004434	rpl-22	II	+	5055784	5055987	5055862	5055987	5055615	5055744	311	2	0	2	50532	42340	46532	0	0	0	59894	46995	50337	176	105	1	1	0	0	0	0	0	0	0
312	WBGene00003165	mec-1	V	+	6957477	6957601	6957489	6957601	6957172	6957422	312	3	0	0	0	0	2	0	3	0	0	0	0	117	105	1	1	1	NA	0	NA	1	NA	-0.5
315	WBGene00022022	Y61A9LA.11	V	-	4606029	4606148	4606029	4606142	4606765	4606926	315	21	19	17	154	251	160	25	6	9	242	212	146	112	106	1	1	0.114	0.067	0.091	0.089	0.026	0.055	0.034
318	WBGene00014307	F07H5.3	II	+	8785137	8785316	8785144	8785316	8784882	8785048	318	1303	1221	1059	1570	1538	1435	1532	942	944	1936	1485	1338	135	135	1	1	0.454	0.443	0.425	0.442	0.388	0.414	0.026
319	WBGene00000112	alh-6	II	-	1307169	1307514	1307169	1307507	1307556	1308015	319	1	0	0	515	471	468	0	0	0	542	436	495	135	135	1	1	0.002	0	0	0	0	0	0.001
320	WBGene00015926	C17H11.6	X	-	8189809	8189965	8189809	8189956	8190167	8190314	320	2	0	3	123	106	121	0	0	0	180	100	169	137	135	1	1	0.016	0	0.024	0	0	0	0.013
321	WBGene00003086	lst-4	IV	-	14062689	14063030	14062689	14063024	14063070	14063427	321	71	74	145	147	127	150	70	131	95	94	114	150	135	135	0.982957	1	0.326	0.368	0.492	0.427	0.535	0.388	-0.055
322	WBGene00011194	R10D12.13	V	+	13962770	13962906	13962776	13962906	13962612	13962727	322	14	23	25	15	23	25	15	17	32	28	20	17	102	96	1	1	0.468	0.485	0.485	0.335	0.444	0.639	0.007
323	WBGene00011194	R10D12.13	V	+	13962612	13962727	13962679	13962727	13962416	13962562	323	49	48	62	7	14	3	56	43	37	7	4	8	108	41	1	1	0.727	0.566	0.887	0.752	0.803	0.637	-0.004
325	WBGene00000994	dic-1	IV	+	8693173	8693345	8693182	8693345	8692874	8693091	325	62	37	51	56	45	50	24	35	26	29	54	20	137	135	1	1	0.522	0.448	0.501	0.449	0.39	0.562	0.023
326	WBGene00002891	let-767	III	-	6338979	6339108	6338979	6339096	6339152	6339502	326	14	7	7	2303	2003	2404	17	8	5	3049	2763	3108	122	110	1	1	0.005	0.003	0.003	0.005	0.003	0.001	0.001
327	WBGene00007008	rfp-1	III	+	8360724	8361113	8360733	8361113	8359975	8360596	327	102	97	87	157	123	178	103	108	137	214	124	129	137	135	1	1	0.39	0.437	0.325	0.322	0.462	0.511	-0.048
328	WBGene00001215	ego-2	I	-	11402833	11403026	11402833	11403020	11403475	11405202	328	22	18	25	249	203	254	14	7	36	322	232	233	135	135	1	1	0.081	0.081	0.09	0.042	0.029	0.134	0.016
330	WBGene00008346	C56A3.8	V	+	13561220	13561526	13561228	13561526	13560885	13561179	330	1	10	7	180	155	200	0	0	0	159	154	132	136	135	1	1	0.005	0.06	0.034	0	0	0	0.033
331	WBGene00000059	acr-20	II	-	14374438	14374550	14374438	14374541	14374938	14375356	331	5	1	2	1	9	2	6	0	5	1	0	6	105	96	1	1	0.821	0.092	0.478	0.846	NA	0.432	-0.175
333	WBGene00000894	dab-1	II	+	8227552	8228193	8227558	8228193	8227056	8227476	333	61	50	78	298	266	353	75	113	110	416	414	505	135	135	1	1	0.17	0.158	0.181	0.153	0.214	0.179	-0.012
338	WBGene00021460	zwl-1	I	+	2407815	2408076	2407821	2408076	2406326	2406598	338	113	139	108	170	139	117	134	108	80	77	92	117	135	135	0.279255	1	0.399	0.5	0.48	0.635	0.54	0.406	-0.067
33	WBGene00012372	W09H1.1	II	-	13178461	13178640	13178461	13178637	13178905	13179024	33	20	4	3	6	16	34	3	0	1	3	14	2	112	112	0.667556	1	0.769	0.2	0.081	0.5	0	0.333	0.072
341	WBGene00008166	saps-1	II	+	11298256	11298397	11298262	11298397	11298095	11298215	341	49	28	56	107	92	102	20	49	53	81	86	130	112	106	1	1	0.302	0.224	0.342	0.189	0.35	0.278	0.017
342	WBGene00003508	mut-16	I	+	10080609	10080789	10080621	10080789	10080445	10080568	342	18	15	18	64	51	79	18	23	8	47	61	92	121	116	1	1	0.212	0.22	0.179	0.269	0.265	0.077	0
345	WBGene00009163	drsh-1	I	-	9781741	9782828	9781741	9782822	9783235	9784106	345	38	33	62	19	17	18	41	60	42	22	20	30	135	135	1	1	0.667	0.66	0.775	0.651	0.75	0.583	0.039
347	WBGene00011242	R11D1.1	V	+	12707188	12707243	12707197	12707243	12706451	12707147	347	43	39	53	6	12	17	27	43	55	2	8	15	48	39	1	1	0.853	0.725	0.717	0.916	0.814	0.749	-0.061
34	WBGene00022300	Y76B12C.6	IV	+	1990549	1991354	1990558	1991354	1989258	1989466	34	66	60	71	41	29	32	54	84	90	24	11	44	137	135	0.399312	1	0.613	0.671	0.686	0.689	0.883	0.668	-0.09
351	WBGene00007017	mdt-17	V	-	20254871	20255001	20254871	20254992	20256307	20256525	351	88	82	85	124	128	137	55	93	47	106	77	109	123	114	1	1	0.397	0.373	0.365	0.325	0.528	0.286	-0.001
355	WBGene00004138	pqn-53	V	-	12064090	12064919	12064090	12064480	12064966	12065185	355	330	302	330	1	0	0	248	293	335	0	0	0	560	135	1	1	0.988	1	1	1	1	1	-0.004
356	WBGene00006795	unc-61	V	-	14733605	14733779	14733605	14733773	14733823	14733877	356	46	43	45	77	31	67	58	53	46	47	66	54	47	47	1	1	0.374	0.581	0.402	0.552	0.445	0.46	-0.033
359	WBGene00018636	F49E8.2	IV	+	7551368	7551511	7551374	7551511	7550873	7551027	359	92	71	67	85	73	57	72	67	67	97	24	30	135	130	0.539424	1	0.51	0.484	0.531	0.417	0.729	0.683	-0.101
35	WBGene00022235	sqd-1	IV	+	6325310	6326404	6325319	6326404	6324725	6325233	35	1260	1224	1606	5998	5206	7846	1586	1662	1934	6955	7738	9560	137	135	1	1	0.172	0.188	0.168	0.183	0.175	0.166	0.001
360	WBGene00001186	egl-18	IV	+	1914684	1914930	1914693	1914930	1913642	1914173	360	0	4	0	53	50	41	0	0	0	37	49	58	137	135	1	1	0	0.073	0	0	0	0	0.024
361	WBGene00020475	sut-1	II	-	1121587	1121805	1121587	1121802	1122667	1122866	361	249	214	196	63	72	77	205	157	218	93	76	66	135	135	1	1	0.798	0.748	0.718	0.688	0.674	0.768	0.045
365	WBGene00004384	rnp-1	V	+	12193136	12193701	12193610	12193701	12192692	12192839	365	321	270	338	0	2	0	219	205	198	1	0	0	544	84	1	1	1	0.954	1	0.971	1	1	-0.006
366	WBGene00013877	ZC376.6	V	+	14190161	14190295	14190173	14190295	14189974	14190121	366	35	30	53	38	24	33	15	47	46	35	22	27	127	115	1	1	0.455	0.531	0.593	0.28	0.659	0.607	0.011
367	WBGene00012584	ceh-100	II	-	12602098	12602290	12602098	12602284	12603428	12603680	367	82	60	95	73	30	58	44	85	77	13	37	51	135	135	0.416092	1	0.529	0.667	0.621	0.772	0.697	0.602	-0.085
368	WBGene00011248	R11D1.10	V	+	12731240	12731337	12731248	12731337	12730599	12730868	368	0	1	0	41	44	91	0	0	4	68	45	42	90	82	1	1	0	0.02	0	0	0	0.08	-0.02
369	WBGene00011248	R11D1.10	V	+	12730044	12730204	12730051	12730204	12729828	12730005	369	2	4	7	63	41	77	6	8	15	55	64	70	135	135	0.569757	1	0.031	0.089	0.083	0.098	0.111	0.176	-0.061
370	WBGene00011195	sao-1	V	+	13964931	13965069	13964937	13965069	13964445	13964598	370	241	188	235	173	122	133	211	167	149	107	111	92	131	125	1	1	0.571	0.595	0.628	0.653	0.589	0.607	-0.018
371	WBGene00013969	tep-1	I	+	14997510	14997682	14997543	14997682	14997402	14997469	371	130	129	179	302	310	320	93	98	147	166	117	271	83	57	0.636201	1	0.228	0.222	0.278	0.278	0.365	0.271	-0.062
372	WBGene00001851	hif-1	V	+	20784135	20784392	20784141	20784392	20783737	20784065	372	100	113	103	418	419	484	191	190	222	594	534	638	135	135	0.559254	1	0.193	0.212	0.175	0.243	0.262	0.258	-0.061
373	WBGene00001851	hif-1	V	+	20784141	20784645	20784472	20784645	20783737	20784065	373	864	775	917	1	0	0	1066	1039	1233	0	0	0	452	135	1	1	0.996	1	1	1	1	1	-0.001
378	WBGene00022623	ZC487.1	V	+	6729095	6729204	6729101	6729204	6728948	6729047	378	4	6	4	0	1	6	2	2	4	0	5	0	59	53	1	1	1	0.844	0.375	1	0.264	1	-0.015
379	WBGene00007024	mdt-28	I	+	7057990	7058077	7057999	7058077	7057357	7057954	379	14	17	13	451	390	448	16	16	10	454	548	505	80	71	1	1	0.027	0.037	0.025	0.03	0.025	0.017	0.006
380	WBGene00011299	ikke-1	III	-	9047675	9047743	9047675	9047731	9047842	9048646	380	0	1	1	40	53	49	4	0	0	33	25	34	61	49	1	1	0	0.015	0.016	0.089	0	0	-0.019
382	WBGene00000762	coq-2	III	+	6938406	6938545	6938411	6938545	6937388	6937474	382	0	2	0	74	67	50	0	0	0	54	53	59	76	71	1	1	0	0.027	0	0	0	0	0.009
384	WBGene00017074	D2096.7	IV	-	8376530	8376666	8376530	8376631	8376724	8376835	384	138	161	114	2	2	0	112	88	73	0	0	0	98	63	1	1	0.978	0.981	1	1	1	1	-0.014
385	WBGene00011071	R06F6.8	II	-	10815299	10815525	10815299	10815519	10815919	10816902	385	28	28	16	87	130	138	37	24	43	100	97	113	135	135	0.316405	1	0.243	0.177	0.104	0.27	0.198	0.276	-0.073
386	WBGene00044176	C30G7.2	V	+	14937806	14938022	14937812	14938022	14936897	14937164	386	58	45	71	31	39	43	53	77	68	49	59	56	135	135	0.341168	1	0.652	0.536	0.623	0.52	0.566	0.548	0.059
387	WBGene00008219	C50B6.3	V	+	13314603	13315374	13314609	13315374	13313934	13314519	387	136	78	111	67	48	56	69	95	79	52	26	38	135	135	1	1	0.67	0.619	0.665	0.57	0.785	0.675	-0.025
388	WBGene00004031	pis-1	IV	-	9796146	9796251	9796146	9796245	9796297	9796358	388	1	5	6	1	2	2	0	7	5	0	0	0	17	11	1	1	0.393	0.618	0.66	NA	1	1	-0.443
390	WBGene00001052	dop-1	X	-	4411379	4411738	4411379	4411729	4411781	4411927	390	7	4	12	6	0	12	14	12	10	11	7	4	137	135	1	1	0.535	1	0.496	0.556	0.628	0.711	0.045
392	WBGene00001194	egl-27	II	+	6846530	6847040	6846536	6847040	6845361	6846487	392	139	124	71	134	139	160	94	79	91	95	139	147	135	135	1	1	0.509	0.471	0.307	0.497	0.362	0.382	0.015
393	WBGene00001194	egl-27	II	+	6840682	6840910	6840691	6840910	6840450	6840630	393	16	15	12	25	18	43	3	22	21	23	28	43	137	135	1	1	0.387	0.451	0.216	0.114	0.436	0.325	0.06
394	WBGene00008775	F13H10.4	IV	-	11018102	11018631	11018102	11018622	11018672	11018800	394	65	64	61	163	153	145	58	67	55	143	129	302	123	121	1	1	0.282	0.292	0.293	0.285	0.338	0.152	0.031
398	WBGene00006699	uba-1	IV	-	9993209	9993349	9993209	9993346	9994728	9994945	398	1779	1425	1874	123	80	111	676	912	1257	52	72	68	133	130	1	1	0.934	0.946	0.943	0.927	0.925	0.948	0.008
39	WBGene00018657	acl-4	X	-	2067115	2067214	2067115	2067205	2067302	2067379	39	0	0	2	29	32	26	0	0	2	24	16	32	27	18	1	1	0	0	0.049	0	0	0.04	0.003
402	WBGene00019199	H14E04.2	III	+	2376505	2376691	2376514	2376691	2376328	2376423	402	104	83	100	123	118	184	85	85	93	76	112	151	90	88	1	1	0.453	0.407	0.347	0.522	0.426	0.376	-0.039
404	WBGene00019665	K11H12.9	IV	+	649903	650375	649915	650375	649665	649859	404	2	8	10	10	16	19	0	10	3	14	19	11	140	135	0.463081	1	0.162	0.325	0.337	0	0.337	0.208	0.093
405	WBGene00018420	F44E2.7	III	-	8846827	8847409	8846827	8847403	8848166	8848390	405	193	202	186	41	44	58	148	209	160	70	45	41	135	135	1	1	0.825	0.821	0.762	0.679	0.823	0.796	0.037
409	WBGene00009857	clec-28	V	+	16865982	16866159	16865988	16866159	16865740	16865936	409	11	3	2	0	1	0	0	7	5	0	0	0	135	135	1	1	1	0.75	1	NA	1	1	-0.083
40	WBGene00021597	spsb-1	II	+	15222824	15223191	15222830	15223191	15220191	15220445	40	29	55	36	238	159	246	26	47	64	200	167	304	135	135	1	1	0.109	0.257	0.128	0.115	0.22	0.174	-0.005
420	WBGene00009724	F45D3.4	V	-	12552210	12553023	12552210	12552906	12553078	12553191	420	957	679	705	23	17	18	462	435	447	13	12	9	216	106	1	1	0.953	0.951	0.951	0.946	0.947	0.961	0
421	WBGene00001725	grl-16	I	-	573639	574073	573639	573893	574144	574662	421	2043	2786	1948	34	37	21	14126	11440	8284	120	133	110	301	135	1	1	0.964	0.971	0.977	0.981	0.975	0.971	-0.005
422	WBGene00012356	W09D6.1	III	+	11072148	11072295	11072165	11072295	11071970	11072096	422	9	17	18	4	1	0	16	3	14	0	0	0	119	107	1	1	0.669	0.939	1	1	1	1	-0.131
423	WBGene00013111	sta-1	IV	+	16670717	16670840	16670726	16670840	16670540	16670675	423	26	13	22	46	51	40	27	15	23	29	36	40	109	100	0.245504	1	0.341	0.19	0.335	0.461	0.277	0.345	-0.072
424	WBGene00009441	wdr-48	III	+	4581404	4581696	4581413	4581696	4581279	4581362	424	27	20	27	26	35	44	43	49	28	31	33	51	78	76	0.332525	1	0.503	0.358	0.374	0.575	0.591	0.349	-0.093
427	WBGene00008989	F20G2.6	V	+	13765225	13765481	13765228	13765481	13764566	13764711	427	19	9	17	1	1	2	15	16	8	0	0	0	135	135	1	1	0.95	0.9	0.895	1	1	1	-0.085
432	WBGene00012857	pbo-5	V	+	20917452	20917621	20917467	20917621	20916898	20917166	432	11	7	3	39	26	31	19	4	5	37	21	28	143	135	1	1	0.21	0.203	0.084	0.327	0.152	0.144	-0.042
435	WBGene00001955	hlh-11	III	+	9623829	9624053	9623835	9624053	9623500	9623776	435	292	265	317	61	59	87	241	210	321	43	33	73	135	135	1	1	0.827	0.818	0.785	0.849	0.864	0.815	-0.033
437	WBGene00006359	swp-1	III	-	5702575	5703115	5702575	5703109	5703156	5703393	437	19	46	50	58	87	80	31	56	16	91	87	73	135	135	1	1	0.247	0.346	0.385	0.254	0.392	0.18	0.051
439	WBGene00006349	sur-2	I	-	14783062	14783436	14783062	14783430	14783770	14783891	439	15	12	16	24	9	23	16	35	15	13	18	35	114	114	1	1	0.385	0.571	0.41	0.552	0.66	0.3	-0.049
440	WBGene00006678	twk-25	IV	+	11505522	11505604	11505530	11505604	11505053	11505181	440	4	2	1	10	7	6	0	4	5	7	8	8	61	53	1	1	0.258	0.199	0.126	0	0.303	0.352	-0.024
442	WBGene00014087	ZK809.5	IV	+	11657039	11657303	11657045	11657303	11656918	11656990	442	15	19	17	39	32	36	7	18	12	29	13	58	65	65	1	1	0.278	0.373	0.321	0.194	0.581	0.171	0.009
447	WBGene00019240	H24K24.3	V	+	913065	913492	913071	913492	911969	912071	447	6	6	1	750	810	832	18	7	2	725	669	725	95	95	1	1	0.008	0.007	0.001	0.024	0.01	0.003	-0.007
448	WBGene00011967	pir-1	II	+	9177948	9178053	9177955	9178053	9177662	9177905	448	1	0	0	178	177	155	0	2	0	137	163	127	98	91	1	1	0.005	0	0	0	0.011	0	-0.002
449	WBGene00007696	tram-1	IV	-	10219985	10220607	10219985	10220601	10220649	10220780	449	81	100	52	866	797	872	82	70	83	1181	1208	1219	124	124	1	1	0.086	0.111	0.056	0.065	0.055	0.064	0.023
453	WBGene00011696	eea-1	V	-	13496109	13497051	13496109	13497045	13497092	13497266	453	19	25	29	106	50	171	15	25	43	74	124	243	135	135	1	1	0.152	0.333	0.145	0.169	0.168	0.15	0.048
455	WBGene00007422	ugt-17	V	-	10102590	10103060	10102590	10103048	10103099	10103185	455	2	0	1	53	77	70	5	2	7	158	142	172	84	79	1	1	0.034	0	0.013	0.029	0.013	0.037	-0.011
456	WBGene00002061	ife-3	V	-	7157	7393	7157	7384	7432	7609	456	336	381	331	1471	1297	1349	405	494	284	1297	1083	1149	137	135	1	1	0.184	0.224	0.195	0.235	0.31	0.196	-0.046
457	WBGene00002061	ife-3	V	-	7157	7393	7157	7390	7432	7609	457	327	381	331	16	53	38	405	494	284	47	50	40	135	135	1	1	0.953	0.878	0.897	0.896	0.908	0.877	0.016
458	WBGene00002061	ife-3	V	-	7157	7390	7157	7384	7432	7609	458	16	53	38	1471	1297	1349	47	50	40	1297	1083	1149	135	135	1	1	0.011	0.039	0.027	0.035	0.044	0.034	-0.012
460	WBGene00004767	sel-10	V	+	13819629	13819726	13819635	13819726	13819519	13819587	460	11	10	9	9	4	12	7	3	9	6	1	3	16	10	0.692712	1	0.433	0.61	0.319	0.422	0.652	0.652	-0.121
461	WBGene00001561	gei-4	III	-	346767	346883	346767	346868	347038	347437	461	24	23	32	338	300	357	24	34	75	310	346	353	109	94	1	1	0.058	0.062	0.072	0.063	0.078	0.155	-0.035
462	WBGene00000421	ced-7	III	-	9573464	9573649	9573464	9573643	9573695	9574153	462	70	41	72	210	220	225	44	87	73	151	218	250	135	135	1	1	0.25	0.157	0.242	0.226	0.285	0.226	-0.029
463	WBGene00010079	F55A11.6	V	+	11781414	11781601	11781420	11781601	11781256	11781319	463	17	27	19	56	85	90	28	20	22	122	96	96	56	56	1	1	0.233	0.241	0.174	0.187	0.172	0.186	0.034
464	WBGene00018512	trpp-8	I	-	5614436	5614690	5614436	5614684	5614734	5615129	464	15	11	16	78	42	90	14	8	15	77	76	125	135	135	0.930367	1	0.161	0.208	0.151	0.154	0.095	0.107	0.055
465	WBGene00001444	flp-1	IV	+	9145487	9145607	9145520	9145607	9145348	9145435	465	578	477	675	383	299	445	496	499	526	367	318	379	58	25	1	1	0.394	0.407	0.395	0.368	0.403	0.374	0.017
468	WBGene00019163	ubxn-6	IV	-	4808950	4809502	4808950	4809497	4809547	4809695	468	68	45	69	518	402	480	85	96	100	462	406	392	135	135	0.271837	1	0.116	0.101	0.126	0.155	0.191	0.203	-0.069
46	WBGene00009123	F25H2.12	I	+	10570256	10570442	10570263	10570442	10570078	10570217	46	143	150	148	2	0	1	67	106	77	2	0	0	132	132	1	1	0.986	1	0.993	0.971	1	1	0.003
471	WBGene00013465	Y67H2A.10	IV	-	13285961	13286111	13285961	13286102	13286164	13286322	471	80	24	56	53	67	58	35	55	29	36	68	28	136	134	1	1	0.598	0.261	0.488	0.489	0.443	0.505	-0.03
473	WBGene00011980	T24B8.7	II	-	9047601	9047831	9047601	9047822	9047876	9048421	473	38	36	58	85	62	79	13	37	42	24	48	107	137	135	1	1	0.306	0.364	0.42	0.348	0.432	0.279	0.01
474	WBGene00011980	T24B8.7	II	-	9049714	9049817	9049714	9049811	9049860	9050270	474	4	2	5	41	34	81	0	4	10	19	29	104	96	90	1	1	0.084	0.052	0.055	0	0.115	0.083	-0.002
476	WBGene00009439	mlcd-1	III	-	4567660	4567788	4567660	4567783	4567831	4567966	476	8	21	3	109	89	106	0	9	6	81	102	114	114	109	1	1	0.066	0.184	0.026	0	0.078	0.048	0.05
477	WBGene00013676	ekl-4	I	+	14476344	14476721	14476350	14476721	14474638	14474931	477	122	125	112	115	59	61	119	85	110	100	81	75	135	135	0.84903	1	0.515	0.679	0.647	0.543	0.512	0.595	0.064
478	WBGene00022310	Y77E11A.7	IV	-	1415669	1415909	1415669	1415903	1417703	1418084	478	25	14	20	211	186	182	20	27	33	192	135	175	135	135	1	1	0.106	0.07	0.099	0.094	0.167	0.159	-0.048
47	WBGene00006618	trt-1	I	+	8768729	8768922	8768737	8768922	8768520	8768652	47	25	12	16	60	65	53	7	33	25	43	94	73	126	125	1	1	0.292	0.155	0.23	0.139	0.258	0.254	0.009
481	WBGene00019504	K07H8.2	IV	+	8292764	8292879	8292776	8292879	8291731	8291835	481	44	60	38	53	61	59	32	29	60	41	74	62	70	58	1	1	0.408	0.449	0.348	0.393	0.245	0.445	0.041
482	WBGene00001863	him-4	X	+	9751745	9751937	9751814	9751937	9750968	9751539	482	123	114	126	164	229	223	74	148	183	152	212	219	178	116	1	1	0.328	0.245	0.269	0.241	0.313	0.353	-0.022
483	WBGene00019255	H32C10.1	IV	+	5935003	5935233	5935018	5935233	5934725	5934913	483	2	0	0	74	54	51	0	0	0	72	38	23	143	135	1	1	0.025	0	0	0	0	0	0.008
485	WBGene00009800	rrc-1	X	-	9825417	9825658	9825417	9825655	9825704	9825912	485	24	38	31	0	0	0	33	27	47	3	0	2	135	135	1	1	1	1	1	0.917	1	0.959	0.041
486	WBGene00003711	nhr-121	III	-	2449701	2449865	2449701	2449859	2449912	2450031	486	3	17	11	9	2	1	62	20	33	23	23	17	112	112	0.602297	1	0.25	0.895	0.917	0.729	0.465	0.66	0.069
488	WBGene00012186	mlt-11	V	+	20668172	20668710	20668448	20668710	20667514	20667642	488	245	231	474	17	11	16	74	216	567	12	12	28	383	121	1	1	0.82	0.869	0.903	0.661	0.85	0.865	0.072
489	WBGene00012186	mlt-11	V	+	20673146	20674559	20674430	20674559	20671458	20673036	489	5654	5420	7122	0	0	1	3829	5140	10686	1	0	0	1392	122	1	1	1	1	0.998	0.997	1	1	0
490	WBGene00012186	mlt-11	V	+	20673146	20674559	20674430	20674559	20671016	20671271	490	5262	5057	6543	18	8	13	3550	4735	9858	10	23	43	1392	122	1	1	0.962	0.982	0.978	0.969	0.947	0.953	0.018
491	WBGene00011723	T12A7.2	IV	-	11757466	11757568	11757466	11757556	11757618	11757946	491	39	27	21	3	0	3	20	26	15	0	0	0	95	83	1	1	0.919	1	0.859	1	1	1	-0.074
492	WBGene00011723	T12A7.2	IV	-	11757466	11757562	11757466	11757556	11757618	11757946	492	15	17	7	3	0	3	15	7	14	0	0	0	89	83	1	1	0.823	1	0.685	1	1	1	-0.164
493	WBGene00011723	T12A7.2	IV	-	11757466	11757568	11757466	11757562	11757618	11757946	493	39	27	21	15	17	7	20	26	15	15	7	14	95	89	0.331887	1	0.709	0.598	0.738	0.555	0.777	0.501	0.071
495	WBGene00001582	gfi-2	I	+	9742967	9743109	9742979	9743109	9742363	9742924	495	43	29	44	282	241	308	30	66	55	297	275	359	135	123	1	1	0.122	0.099	0.115	0.084	0.179	0.122	-0.016
496	WBGene00009974	F53C11.4	V	-	13785404	13785622	13785404	13785613	13785662	13786239	496	72	64	54	237	188	243	50	66	68	253	208	227	137	135	1	1	0.23	0.251	0.18	0.163	0.238	0.228	0.011
498	WBGene00013485	Y69H2.10	V	+	18671349	18672132	18672021	18672132	18670323	18670405	498	41	38	76	3	2	1	60	13	57	0	0	0	702	44	1	1	0.461	0.544	0.826	1	1	1	-0.39
4	WBGene00004782	set-2	III	-	4925686	4925746	4925686	4925737	4926496	4926745	4	21	15	14	11	21	15	10	11	16	5	18	14	53	44	1	1	0.613	0.372	0.437	0.624	0.337	0.487	-0.009
502	WBGene00009886	F49E2.2	X	+	9572318	9572456	9572333	9572456	9572079	9572247	502	130	102	92	0	0	0	259	175	208	3	0	0	131	116	1	1	1	1	1	0.987	1	1	0.004
503	WBGene00016014	C23G10.7	III	-	6196649	6196855	6196649	6196830	6196904	6197100	503	275	214	236	0	0	1	342	247	269	0	0	0	153	135	1	1	1	1	0.995	1	1	1	-0.002
507	WBGene00021442	Y39A3CL.4	III	-	1777086	1777225	1777086	1777213	1777270	1777417	507	359	349	392	3	0	0	348	275	335	2	4	3	132	120	1	1	0.991	1	1	0.994	0.984	0.99	0.008
508	WBGene00004862	sma-9	X	+	10781151	10781359	10781154	10781359	10780895	10781101	508	11	29	40	50	33	26	22	27	46	23	31	57	135	135	1	1	0.18	0.468	0.606	0.489	0.466	0.447	-0.049
50	WBGene00011597	zim-1	IV	+	10555293	10555442	10555302	10555442	10555095	10555249	50	20	51	31	38	27	18	24	10	33	36	18	13	135	133	1	1	0.341	0.65	0.629	0.396	0.354	0.714	0.052
512	WBGene00016200	dpff-1	III	-	5905396	5905614	5905396	5905602	5905652	5905906	512	29	36	42	131	105	135	41	27	25	102	154	106	140	135	1	1	0.176	0.248	0.231	0.279	0.145	0.185	0.015
513	WBGene00004889	smp-1	I	+	14812410	14812559	14812417	14812559	14812261	14812359	513	18	11	9	43	30	44	8	21	9	36	36	76	91	91	1	1	0.295	0.268	0.17	0.182	0.368	0.106	0.026
516	WBGene00002036	hum-2	V	+	9393171	9393427	9393177	9393427	9392428	9392570	516	24	32	32	362	316	372	13	27	18	156	229	294	135	135	1	1	0.062	0.092	0.079	0.077	0.105	0.058	-0.002
519	WBGene00004337	rfc-1	V	-	14644617	14645393	14644617	14645386	14645436	14645541	519	3	1	0	147	157	230	10	0	0	124	172	193	98	98	1	1	0.02	0.006	0	0.075	0	0	-0.016
51	WBGene00022425	plst-1	IV	+	1291431	1291565	1291440	1291565	1289626	1290017	51	76	62	50	283	231	268	77	91	110	196	263	304	127	118	0.347949	1	0.2	0.2	0.148	0.267	0.243	0.252	-0.071
520	WBGene00010551	smg-8	II	+	14442917	14443463	14442923	14443463	14442036	14442211	520	80	93	135	86	92	112	46	79	74	66	43	77	135	135	1	1	0.482	0.503	0.547	0.411	0.648	0.49	-0.006
522	WBGene00000871	cye-1	I	+	6782112	6782385	6782121	6782385	6781990	6782069	522	152	127	102	38	21	48	109	93	100	37	36	18	74	72	1	1	0.796	0.855	0.674	0.741	0.715	0.844	0.008
523	WBGene00044508	nsy-7	IV	-	8085122	8085278	8085122	8085233	8085752	8086079	523	25	46	26	8	2	6	37	32	24	12	6	2	142	104	1	1	0.696	0.944	0.76	0.693	0.796	0.898	0.004
524	WBGene00017920	jmjd-1.2	IV	+	4661356	4661641	4661452	4661641	4661238	4661310	524	0	1	3	98	85	122	0	1	0	77	89	110	154	65	1	1	0	0.005	0.01	0	0.005	0	0.003
525	WBGene00006941	wnk-1	IV	+	9203708	9204151	9203714	9204151	9203292	9203377	525	30	8	21	85	41	87	12	16	34	23	59	105	78	78	1	1	0.261	0.163	0.194	0.343	0.213	0.245	-0.061
527	WBGene00015567	bath-44	II	+	7395392	7395536	7395413	7395536	7395209	7395288	527	54	53	65	34	28	40	78	49	74	28	61	38	72	53	1	1	0.539	0.582	0.545	0.672	0.372	0.589	0.011
529	WBGene00007975	gls-1	I	+	8741188	8741368	8741197	8741368	8740960	8741124	529	118	91	60	108	72	122	61	78	64	94	88	96	137	135	1	1	0.518	0.555	0.326	0.39	0.466	0.396	0.049
532	WBGene00004729	sax-3	X	-	3452617	3452939	3452617	3452927	3452981	3453116	532	0	0	2	114	105	138	6	3	11	151	116	101	133	128	1	1	0	0	0.014	0.037	0.024	0.095	-0.047
534	WBGene00006937	wah-1	III	+	11994058	11994549	11994423	11994549	11991779	11992300	534	1369	1231	1414	2	0	0	1629	1229	1239	0	0	8	470	119	1	1	0.994	1	1	1	1	0.975	0.006
538	WBGene00000793	crh-1	III	+	11688125	11688336	11688131	11688336	11685209	11685303	538	27	15	41	139	79	132	25	5	35	110	71	145	87	87	1	1	0.163	0.16	0.237	0.185	0.066	0.194	0.038
539	WBGene00000793	crh-1	III	+	11691292	11691508	11691301	11691508	11688131	11688336	539	97	58	47	120	106	107	64	44	68	59	60	117	137	135	0.502908	1	0.443	0.35	0.302	0.517	0.419	0.364	-0.068
53	WBGene00013591	gcn-2	II	+	13090188	13090471	13090197	13090471	13089884	13090147	53	33	71	32	132	197	168	25	53	57	148	126	176	137	135	1	1	0.198	0.262	0.158	0.143	0.293	0.242	-0.02
540	WBGene00011488	nra-2	I	+	9621325	9621458	9621334	9621458	9620739	9621283	540	71	88	70	485	378	439	90	90	133	862	685	765	126	117	1	1	0.12	0.178	0.129	0.088	0.109	0.139	0.03
541	WBGene00008605	mlt-9	X	-	15105870	15106003	15105870	15105973	15106321	15106392	541	19	16	29	109	103	88	8	22	16	128	99	138	55	25	1	1	0.073	0.066	0.13	0.028	0.092	0.05	0.033
542	WBGene00000800	cars-1	I	-	2627074	2627199	2627074	2627196	2628090	2628577	542	408	416	444	20	35	33	368	383	618	28	53	31	118	115	1	1	0.952	0.921	0.929	0.928	0.876	0.951	0.016
544	WBGene00014309	F07H5.5	II	+	8789502	8789716	8789562	8789716	8788960	8789460	544	0	0	1	8574	8192	7406	0	0	0	10606	7053	6690	188	135	1	1	0	0	0	0	0	0	0
545	WBGene00005007	spr-2	IV	+	8892045	8892246	8892048	8892246	8891469	8891972	545	217	183	105	176	152	135	258	106	118	218	162	147	135	135	1	1	0.552	0.546	0.438	0.542	0.396	0.445	0.051
549	WBGene00009188	lsy-22	I	-	7704571	7705466	7704571	7705460	7705966	7706621	549	64	71	122	178	177	188	86	79	72	199	164	168	135	135	1	1	0.264	0.286	0.394	0.302	0.325	0.3	0.006
54	WBGene00006791	unc-57	I	+	4678567	4679409	4678573	4679409	4677669	4677724	54	28	39	48	78	60	63	32	28	34	48	67	45	48	48	1	1	0.264	0.394	0.432	0.4	0.295	0.43	-0.012
550	WBGene00009188	lsy-22	I	-	7705966	7706621	7705966	7706618	7706847	7707049	550	110	100	169	117	113	143	142	105	143	114	86	108	135	135	0.328634	1	0.485	0.469	0.542	0.555	0.55	0.57	-0.06
551	WBGene00011878	ador-1	II	-	12497209	12497563	12497209	12497557	12497683	12497751	551	0	4	0	0	10	2	3	0	4	0	5	0	61	61	1	1	NA	0.286	0	1	0	1	-0.524
554	WBGene00019766	M4.1	IV	+	3214506	3214681	3214512	3214681	3214035	3214234	554	107	110	72	75	104	118	97	71	85	73	117	134	135	135	1	1	0.588	0.514	0.379	0.571	0.378	0.388	0.048
555	WBGene00003661	nhr-71	X	+	13748579	13748697	13748588	13748697	13747854	13747956	555	0	0	0	10	18	22	3	4	5	18	25	32	71	62	1	1	0	0	0	0.127	0.123	0.12	-0.123
556	WBGene00011775	T14G10.5	IV	+	10153117	10153231	10153123	10153231	10152337	10153073	556	50	56	51	584	488	760	46	36	36	688	709	988	107	101	1	1	0.075	0.098	0.06	0.059	0.046	0.033	0.032
557	WBGene00007135	cdk-12	III	+	4340005	4340483	4340014	4340483	4339507	4339619	557	43	31	38	67	45	103	21	28	33	46	41	79	107	105	1	1	0.386	0.403	0.266	0.309	0.401	0.291	0.018
558	WBGene00007135	cdk-12	III	+	4340005	4340483	4340017	4340483	4339507	4339619	558	43	31	38	11	4	10	21	28	33	9	10	5	110	105	1	1	0.789	0.881	0.784	0.69	0.728	0.863	0.058
559	WBGene00007135	cdk-12	III	+	4340014	4340483	4340017	4340483	4339507	4339619	559	67	45	103	11	4	10	46	41	79	9	10	5	105	105	1	1	0.859	0.918	0.912	0.836	0.804	0.94	0.036
55	WBGene00006791	unc-57	I	+	4677669	4677724	4677675	4677724	4676458	4676646	55	22	47	26	63	56	76	41	30	33	57	76	37	48	42	0.690101	1	0.234	0.423	0.23	0.386	0.257	0.438	-0.065
563	WBGene00004881	smg-3	IV	-	6368129	6368214	6368129	6368208	6368572	6368714	563	0	2	1	203	195	219	2	0	0	163	176	240	78	72	1	1	0	0.009	0.004	0.011	0	0	0.001
564	WBGene00008266	C53A5.6	V	-	14544861	14545480	14544861	14545471	14545520	14545729	564	104	67	66	130	93	151	78	69	84	101	168	181	137	135	1	1	0.441	0.415	0.301	0.432	0.288	0.314	0.041
565	WBGene00044774	F16B3.3	V	-	1316803	1316919	1316803	1316901	1316963	1317031	565	6	2	4	6	4	6	2	0	0	9	3	15	35	17	1	1	0.327	0.195	0.245	0.097	0	0	0.223
566	WBGene00020346	T08B2.5	I	+	6216058	6216168	6216061	6216168	6215918	6215987	566	9	23	21	42	38	38	10	12	35	19	32	43	30	27	0.826578	1	0.162	0.353	0.332	0.321	0.252	0.423	-0.05
567	WBGene00007009	wwp-1	I	+	539794	540008	539800	540008	539452	539727	567	51	74	64	588	486	621	63	82	53	463	506	703	135	135	1	1	0.08	0.132	0.093	0.12	0.139	0.07	-0.008
569	WBGene00012674	bed-1	V	-	19121802	19121934	19121802	19121928	19121983	19122093	569	24	27	41	7	12	27	33	23	16	11	11	21	93	87	0.797711	1	0.762	0.678	0.587	0.737	0.662	0.416	0.071
570	WBGene00012245	W04D2.6	V	+	12502563	12503086	12502569	12503086	12501664	12502232	570	218	170	186	415	409	379	175	133	150	498	327	383	135	135	1	1	0.344	0.294	0.329	0.26	0.289	0.281	0.046
571	WBGene00002185	kel-3	III	+	13466960	13467035	13466966	13467035	13466829	13466917	571	2	2	1	2	12	5	2	2	7	5	5	12	14	8	1	1	0.364	0.087	0.103	0.186	0.186	0.25	-0.023
572	WBGene00008533	F02E9.10	I	-	8427306	8427432	8427306	8427420	8427477	8427658	572	188	175	145	0	3	0	145	168	135	0	0	0	119	107	1	1	1	0.981	1	1	1	1	-0.006
573	WBGene00004975	spe-39	V	+	6785760	6785921	6785767	6785921	6785456	6785595	573	182	196	218	6	2	2	166	237	208	0	9	1	132	132	1	1	0.968	0.99	0.991	1	0.963	0.995	-0.003
574	WBGene00011828	nepr-1	I	+	8399369	8399509	8399375	8399509	8399258	8399320	574	45	52	52	37	31	31	66	49	39	34	51	30	53	47	1	1	0.519	0.598	0.598	0.633	0.46	0.535	0.029
575	WBGene00000938	dcp-66	I	-	7539174	7539259	7539174	7539250	7539302	7539501	575	34	25	18	57	29	72	14	12	34	35	46	54	78	69	1	1	0.345	0.433	0.181	0.261	0.188	0.358	0.051
576	WBGene00013844	fbxa-50	III	-	1287298	1288090	1287298	1287511	1288410	1288523	576	29	53	30	0	0	0	42	12	3	1	0	3	671	106	1	1	1	1	1	0.869	1	0.136	0.332
577	WBGene00019129	F59G1.8	II	+	5907109	5907187	5907118	5907187	5906923	5907067	577	71	61	71	56	32	43	54	57	44	25	41	28	71	62	1	1	0.525	0.625	0.59	0.654	0.548	0.578	-0.013
578	WBGene00008480	E04D5.1	II	+	10417360	10417541	10417367	10417541	10417174	10417307	578	1669	1361	1652	14	23	19	1067	1047	1192	6	2	16	126	126	1	1	0.992	0.983	0.989	0.994	0.998	0.987	-0.005
579	WBGene00011977	T24B8.3	II	-	9059880	9060097	9059880	9060094	9060854	9060882	579	136	122	104	0	0	0	136	111	134	4	3	8	21	21	1	1	1	1	1	0.971	0.974	0.944	0.037
580	WBGene00003851	odr-4	III	+	6733178	6733343	6733184	6733343	6732778	6733130	580	60	49	47	224	204	183	47	54	32	221	186	247	135	135	1	1	0.211	0.194	0.204	0.175	0.225	0.115	0.031
584	WBGene00022048	fln-1	IV	-	363770	363879	363770	363873	364208	364307	584	74	42	31	555	507	581	33	61	70	312	370	489	59	53	1	1	0.107	0.069	0.046	0.087	0.129	0.114	-0.036
586	WBGene00001574	gei-17	I	-	9102264	9102402	9102264	9102399	9102640	9102897	586	341	274	341	2	3	2	242	256	218	0	0	5	131	128	1	1	0.994	0.989	0.994	1	1	0.977	0
587	WBGene00001574	gei-17	I	-	9105859	9106060	9105859	9106054	9107001	9107031	587	51	57	76	3	5	5	27	35	61	0	3	0	23	23	1	1	0.944	0.919	0.938	1	0.921	1	-0.04
58	WBGene00009180	nurf-1	II	+	14403525	14403698	14403534	14403698	14403047	14403154	58	13	7	13	65	47	62	22	11	7	49	62	76	102	100	1	1	0.164	0.127	0.171	0.306	0.148	0.083	-0.025
591	WBGene00009284	F31C3.2	I	+	15038052	15038268	15038061	15038268	15037738	15038007	591	157	178	235	100	80	88	167	178	214	91	74	115	137	135	1	1	0.607	0.687	0.725	0.644	0.703	0.647	0.008
592	WBGene00003656	nhr-66	IV	-	8228994	8229068	8228994	8229062	8229248	8229332	592	3	3	4	13	9	13	2	0	2	25	12	8	9	3	0.785668	1	0.071	0.1	0.093	0.026	0	0.077	0.054
594	WBGene00000367	cca-1	X	-	7851090	7851240	7851090	7851195	7852005	7852523	594	25	12	11	22	22	20	17	13	18	18	12	18	136	98	0.255235	1	0.45	0.282	0.284	0.405	0.438	0.419	-0.082
595	WBGene00019434	nmtn-1	I	-	6477051	6477157	6477051	6477129	6477209	6477330	595	3	0	0	5	7	5	0	0	0	7	0	1	78	50	1	1	0.278	0	0	0	NA	0	0.093
596	WBGene00020317	pdf-1	III	-	6910962	6911066	6910962	6911060	6912109	6912481	596	1029	1035	1033	195	235	205	851	883	735	152	229	182	97	91	1	1	0.832	0.805	0.825	0.84	0.783	0.791	0.016
599	WBGene00000464	ceh-44	III	+	2544834	2544895	2544840	2544895	2544361	2544645	599	88	85	69	33	29	42	94	81	77	28	36	23	54	48	1	1	0.703	0.723	0.594	0.749	0.667	0.748	-0.048
59	WBGene00009180	nurf-1	II	+	14397084	14397222	14397090	14397222	14396074	14396409	59	56	74	61	75	101	131	66	46	68	55	75	141	131	125	1	1	0.416	0.411	0.308	0.534	0.369	0.315	-0.028
5	WBGene00004167	pqn-87	II	-	12213391	12214968	12213391	12214887	12215655	12215766	5	725	623	680	373	325	449	565	557	860	318	358	521	178	104	1	1	0.532	0.528	0.469	0.509	0.476	0.491	0.018
601	WBGene00001858	hil-7	IV	+	6646534	6646648	6646552	6646648	6646311	6646494	601	0	0	0	5	6	11	0	1	0	24	11	6	107	89	1	1	0	0	0	0	0.07	0	-0.023
602	WBGene00020090	R119.5	I	-	391611	391806	391611	391803	392157	392192	602	0	0	1	3	1	0	0	0	5	0	0	2	28	28	1	1	0	0	1	NA	NA	0.714	-0.381
605	WBGene00001023	dnj-5	II	-	6854040	6854149	6854040	6854143	6854193	6854265	605	3	14	10	13	12	17	13	5	8	12	16	16	32	26	1	1	0.158	0.487	0.323	0.468	0.202	0.289	0.003
607	WBGene00021512	Y41D4B.4	IV	+	1666510	1666925	1666513	1666925	1664435	1664538	607	29	10	27	55	106	84	5	26	33	42	65	83	96	96	1	1	0.345	0.086	0.243	0.106	0.286	0.284	-0.001
608	WBGene00012319	W07A8.2	V	-	20727196	20727311	20727196	20727305	20727360	20727500	608	77	76	66	61	59	59	47	45	74	31	48	35	106	100	1	1	0.544	0.549	0.513	0.589	0.469	0.666	-0.039
609	WBGene00000911	daf-15	IV	+	9387256	9387562	9387265	9387562	9386918	9387140	609	19	34	28	128	86	133	15	22	32	81	143	266	137	135	0.575696	1	0.128	0.28	0.172	0.154	0.132	0.106	0.063
60	WBGene00194706	C53A5.16	V	-	14522033	14522195	14522033	14522189	14522238	14522349	60	12	9	3	38	32	26	8	4	5	55	16	39	104	104	1	1	0.24	0.22	0.103	0.127	0.2	0.114	0.041
611	WBGene00015545	C06G1.1	X	+	16635297	16635555	16635303	16635555	16635161	16635233	611	19	23	19	52	51	39	101	91	45	164	146	113	65	65	1	1	0.268	0.311	0.328	0.381	0.384	0.285	-0.048
613	WBGene00007016	mdt-15	III	-	5832293	5832784	5832293	5832775	5832834	5833058	613	312	152	266	206	135	255	186	190	350	111	177	313	137	135	1	1	0.599	0.526	0.507	0.623	0.514	0.524	-0.01
615	WBGene00003611	nhr-12	V	-	10082414	10082694	10082414	10082676	10082744	10082859	615	0	2	2	0	5	7	5	5	5	3	4	2	119	108	1	1	NA	0.266	0.206	0.602	0.531	0.694	-0.373
616	WBGene00003611	nhr-12	V	-	10082414	10082685	10082414	10082676	10082744	10082859	616	0	0	6	0	5	7	0	0	0	3	4	2	110	108	1	1	NA	0	0.457	0	0	0	0.229
617	WBGene00003611	nhr-12	V	-	10082414	10082694	10082414	10082685	10082744	10082859	617	0	2	2	0	0	6	5	5	5	0	0	0	110	108	1	1	NA	1	0.247	1	1	1	-0.377
61	WBGene00007554	pptr-2	V	-	11029177	11029282	11029177	11029270	11029321	11029387	61	9	8	19	66	27	60	28	10	20	53	50	40	22	10	0.733115	1	0.058	0.119	0.126	0.194	0.083	0.185	-0.053
620	WBGene00017699	flcn-1	II	+	6944725	6944848	6944737	6944848	6942711	6942777	620	9	10	11	14	15	48	14	11	9	20	22	13	40	28	1	1	0.31	0.318	0.138	0.329	0.259	0.326	-0.049
622	WBGene00001249	elt-1	IV	+	9618504	9618633	9618507	9618633	9617258	9617413	622	38	25	28	26	12	12	48	19	43	38	18	15	122	119	1	1	0.588	0.67	0.695	0.552	0.507	0.737	0.052
623	WBGene00016650	C44E4.1	I	-	4612025	4613022	4612025	4613016	4613278	4613673	623	121	81	150	291	207	330	73	109	124	229	201	313	135	135	1	1	0.294	0.281	0.313	0.242	0.352	0.284	0.003
627	WBGene00013878	atfs-1	V	+	14196332	14196419	14196338	14196419	14196214	14196286	627	4	3	4	8	5	7	8	6	4	7	4	11	10	4	0.861293	1	0.167	0.194	0.186	0.314	0.375	0.127	-0.09
628	WBGene00003066	lpl-1	IV	-	9093482	9093536	9093482	9093530	9093578	9093787	628	2	4	1	0	0	1	6	0	0	0	0	0	47	41	1	1	1	1	0.466	1	NA	NA	-0.178
629	WBGene00021048	W05H9.1	X	+	6273206	6273391	6273230	6273391	6273066	6273162	629	218	232	172	37	48	47	328	212	267	46	36	31	106	89	0.551983	1	0.832	0.802	0.754	0.857	0.832	0.879	-0.06
62	WBGene00007007	mak-2	IV	+	886441	886613	886495	886613	885345	885421	62	48	40	59	239	216	295	16	23	32	152	102	154	92	45	1	1	0.089	0.083	0.089	0.049	0.099	0.092	0.007
630	WBGene00018364	F42G9.6	III	-	782577	782765	782577	782759	782823	782967	630	35	21	22	161	160	187	22	29	42	121	128	197	135	135	1	1	0.179	0.116	0.105	0.154	0.185	0.176	-0.038
633	WBGene00018953	F56C9.10	III	-	7332939	7333431	7332939	7333422	7333607	7333790	633	101	86	122	255	219	294	64	106	167	201	198	374	137	135	1	1	0.281	0.279	0.29	0.239	0.345	0.306	-0.013
634	WBGene00000874	cyk-3	III	+	6022332	6022583	6022341	6022583	6021613	6022217	634	51	45	25	323	344	333	28	48	38	136	232	298	137	135	1	1	0.135	0.114	0.069	0.169	0.169	0.112	-0.044
635	WBGene00019686	K12H6.6	II	-	2828869	2829087	2828869	2828943	2829478	2829599	635	0	3	1	59	66	74	0	0	0	46	50	38	181	46	1	1	0	0.011	0.003	0	0	0	0.005
638	WBGene00007333	ufd-3	II	+	9941366	9942128	9941372	9942128	9941212	9941319	638	138	148	168	183	114	204	120	127	183	128	116	131	100	100	1	1	0.43	0.565	0.452	0.484	0.523	0.583	-0.048
63	WBGene00000441	ceh-18	X	-	3845389	3845557	3845389	3845551	3848161	3848337	63	101	74	80	0	2	0	75	96	146	7	4	0	135	135	1	1	1	0.974	1	0.915	0.96	1	0.033
641	WBGene00009331	F32D8.7	V	+	10899627	10899731	10899633	10899731	10899302	10899432	641	17	26	9	16	9	14	30	52	32	37	23	32	85	79	1	1	0.497	0.729	0.374	0.43	0.678	0.482	0.003
642	WBGene00013529	Y73F8A.24	IV	-	15449093	15449208	15449093	15449196	15449266	15449526	642	55	24	30	31	29	47	46	28	42	47	35	38	108	96	1	1	0.612	0.424	0.362	0.465	0.416	0.496	0.007
643	WBGene00001516	gap-2	X	+	9515373	9515543	9515379	9515543	9515136	9515329	643	62	60	51	23	5	14	91	80	99	16	23	24	135	135	1	1	0.729	0.923	0.785	0.85	0.777	0.805	0.002
644	WBGene00011066	ztf-15	I	+	7258468	7258700	7258476	7258700	7258274	7258418	644	37	38	49	63	47	22	53	52	37	51	25	29	136	135	0.474936	1	0.368	0.445	0.689	0.508	0.674	0.559	-0.08
645	WBGene00000846	cup-5	III	+	7586096	7586380	7586108	7586380	7585418	7585730	645	46	17	32	62	55	51	42	58	46	78	70	84	140	135	1	1	0.417	0.23	0.377	0.342	0.444	0.346	-0.036
647	WBGene00014294	C53C7.5	X	+	13045302	13045505	13045324	13045505	13045199	13045256	647	13	14	5	13	20	21	9	4	4	16	28	10	65	50	0.388252	1	0.435	0.35	0.155	0.302	0.099	0.235	0.101
64	WBGene00013350	slr-2	V	+	18091329	18091558	18091374	18091558	18090258	18090341	64	16	10	9	34	9	16	12	15	10	11	9	20	114	76	0.477706	1	0.239	0.426	0.273	0.421	0.526	0.25	-0.086
650	WBGene00003965	pdk-1	X	+	1325068	1325162	1325074	1325162	1324695	1325028	650	0	0	0	8	9	15	4	1	0	10	8	14	87	81	1	1	0	0	0	0.271	0.104	0	-0.125
651	WBGene00003965	pdk-1	X	+	1326072	1326129	1326078	1326129	1325428	1325670	651	0	0	1	1	8	8	1	0	10	11	1	15	50	44	1	1	0	0	0.099	0.074	0	0.37	-0.115
653	WBGene00002196	kin-10	I	-	8290240	8290432	8290240	8290429	8290482	8290639	653	1004	846	1051	880	796	838	813	825	830	769	731	825	135	135	1	1	0.533	0.515	0.556	0.514	0.53	0.502	0.019
658	WBGene00001173	egl-4	IV	+	1875641	1876207	1875650	1876207	1873584	1873692	658	21	26	18	734	515	751	13	16	14	518	532	767	103	101	1	1	0.027	0.047	0.023	0.024	0.029	0.018	0.009
659	WBGene00006428	tkr-3	IV	-	5113815	5114034	5113815	5114007	5114774	5114957	659	0	0	0	0	1	0	1	0	0	0	8	0	155	135	1	1	NA	0	NA	1	0	NA	-0.5
65	WBGene00011240	R11A8.7	IV	+	10381652	10381807	10381658	10381807	10381517	10381578	65	14	9	16	89	66	96	2	7	27	44	83	99	54	54	1	1	0.136	0.12	0.143	0.043	0.078	0.214	0.021
662	WBGene00022069	eel-1	IV	-	3048189	3048963	3048189	3048957	3049282	3049693	662	23	14	3	48	59	132	0	13	51	8	40	175	135	135	1	1	0.324	0.192	0.022	0	0.245	0.226	0.022
663	WBGene00022069	eel-1	IV	-	3039694	3040100	3039694	3040091	3040497	3042819	663	149	124	250	685	504	753	77	168	167	406	604	871	137	135	1	1	0.177	0.195	0.247	0.157	0.215	0.159	0.029
664	WBGene00004303	ran-2	III	+	7937180	7937303	7937189	7937303	7937027	7937131	664	11	14	8	133	172	154	14	17	4	104	84	108	78	69	1	1	0.068	0.067	0.044	0.106	0.152	0.032	-0.037
665	WBGene00011344	T01G9.2	I	-	8287863	8288004	8287863	8287995	8288048	8288124	665	13	13	15	89	64	90	6	16	8	101	87	73	68	59	1	1	0.112	0.15	0.126	0.049	0.138	0.087	0.038
666	WBGene00020012	R11G1.6	X	-	3639765	3639842	3639765	3639836	3639931	3640048	666	6	7	1	73	44	50	0	2	0	55	36	32	45	39	0.570294	1	0.066	0.121	0.017	0	0.046	0	0.053
667	WBGene00003695	nhr-105	IV	+	7051727	7051871	7051775	7051871	7051548	7051649	667	15	15	16	4	3	3	28	8	29	0	9	0	94	48	0.700904	1	0.657	0.719	0.731	1	0.312	1	-0.068
669	WBGene00009685	F44D12.8	IV	+	10024163	10024288	10024166	10024288	10024021	10024121	669	59	35	74	0	0	1	48	50	23	0	0	2	76	73	1	1	1	1	0.986	1	1	0.917	0.023
670	WBGene00015280	C01B10.6	IV	+	6641865	6641973	6641874	6641973	6641521	6641581	670	168	178	187	0	0	0	76	106	123	0	2	0	19	10	1	1	1	1	1	1	0.965	1	0.012
672	WBGene00015507	C06A6.2	IV	+	7853070	7853320	7853079	7853320	7852876	7853017	672	21	15	39	23	15	23	13	16	43	22	16	11	136	134	1	1	0.474	0.496	0.626	0.368	0.496	0.794	-0.021
673	WBGene00008774	F13H10.3	IV	-	11014724	11014828	11014724	11014822	11014870	11015144	673	12	2	17	95	92	90	2	5	14	97	156	160	97	91	0.813944	1	0.106	0.02	0.151	0.019	0.029	0.076	0.051
674	WBGene00003406	mrg-1	III	-	12872811	12873031	12872811	12873025	12873951	12874100	674	326	263	305	178	180	194	242	289	293	149	149	127	135	135	1	1	0.647	0.594	0.611	0.619	0.66	0.698	-0.042
677	WBGene00015780	C14F11.4	X	-	6232067	6232211	6232067	6232199	6232255	6232360	677	20	10	12	0	0	0	233	216	160	2	7	0	98	88	1	1	1	1	1	0.991	0.965	1	0.015
679	WBGene00020770	eat-17	X	-	16407735	16407951	16407735	16407942	16408003	16408100	679	6	1	7	53	30	52	2	6	15	48	46	65	92	90	1	1	0.1	0.032	0.116	0.039	0.113	0.184	-0.029
67	WBGene00022074	Y69A2AR.1	IV	+	2667355	2667502	2667364	2667502	2667138	2667249	67	94	159	173	134	119	122	110	164	130	121	82	120	104	100	1	1	0.403	0.562	0.577	0.466	0.658	0.51	-0.031
687	WBGene00018522	F46H5.7	X	-	7239294	7239463	7239294	7239454	7239504	7239585	687	3	0	0	622	513	638	2	3	0	563	482	582	76	74	1	1	0.005	0	0	0.003	0.006	0	-0.001
688	WBGene00008362	cfim-2	IV	+	8927917	8928026	8927923	8928026	8927455	8927871	688	60	81	65	60	97	57	74	64	46	56	75	76	102	96	1	1	0.485	0.44	0.518	0.554	0.445	0.363	0.027
68	WBGene00007651	nra-3	X	-	9926838	9927024	9926838	9927014	9927068	9927425	68	18	18	20	44	27	48	8	17	24	23	20	74	138	135	1	1	0.286	0.395	0.29	0.254	0.454	0.241	0.007
691	WBGene00021020	W04B5.3	III	+	2422450	2423095	2422953	2423095	2421671	2421743	691	317	261	333	0	3	1	167	147	127	4	0	0	554	65	1	1	1	0.911	0.975	0.83	1	1	0.019
69	WBGene00007764	C27B7.7	IV	+	8910960	8911093	8910964	8911093	8910815	8910914	69	22	23	16	3	0	1	18	19	23	4	0	3	83	79	1	1	0.875	1	0.938	0.811	1	0.879	0.041
6	WBGene00004167	pqn-87	II	-	12213391	12214956	12213391	12214887	12215655	12215775	6	586	483	633	373	325	449	463	542	822	318	358	521	175	113	1	1	0.504	0.49	0.477	0.485	0.494	0.505	-0.004
70	WBGene00000149	apl-1	X	-	5113468	5113597	5113468	5113591	5113649	5113848	70	1293	1214	1401	7	4	4	1407	1447	1941	0	3	10	122	116	1	1	0.994	0.997	0.997	1	0.998	0.995	-0.002
75	WBGene00019120	npl-4.1	II	+	5633043	5633282	5633049	5633282	5632220	5632953	75	33	43	46	179	199	170	57	43	43	219	186	192	135	135	1	1	0.156	0.178	0.213	0.207	0.188	0.183	-0.01
76	WBGene00001056	dpf-3	I	+	6839003	6839144	6839015	6839144	6838813	6838960	76	80	40	70	353	373	442	37	88	79	267	309	458	134	122	1	1	0.171	0.089	0.126	0.112	0.206	0.136	-0.023
77	WBGene00011938	alh-13	X	+	12783391	12783548	12783397	12783548	12782527	12782634	77	28	30	35	99	87	105	103	121	140	372	351	387	100	100	1	1	0.22	0.256	0.25	0.217	0.256	0.266	-0.004
7	WBGene00004167	pqn-87	II	-	12210812	12211182	12210812	12211173	12211789	12212378	7	254	234	258	1320	1185	1461	271	306	211	1171	1201	1379	137	135	1	1	0.159	0.163	0.148	0.186	0.201	0.131	-0.016
80	WBGene00020506	dop-3	X	-	6566307	6566478	6566307	6566472	6567661	6567809	80	6	3	8	9	4	7	10	4	3	8	6	7	135	135	1	1	0.4	0.429	0.533	0.556	0.4	0.3	0.035
81	WBGene00004210	ptc-3	II	-	2848168	2848309	2848168	2848300	2848350	2849649	81	101	107	150	225	184	221	175	176	251	331	294	505	134	125	1	1	0.295	0.352	0.388	0.33	0.358	0.317	0.01
82	WBGene00018925	F56A11.5	IV	-	568372	568896	568372	568890	569598	569782	82	10	12	6	322	363	330	19	22	6	593	410	517	135	135	1	1	0.03	0.032	0.018	0.031	0.051	0.011	-0.004
83	WBGene00003625	nhr-31	IV	-	8025521	8025676	8025521	8025648	8025759	8026037	83	238	163	235	0	3	0	269	308	391	0	0	7	141	120	1	1	1	0.979	1	1	1	0.979	0
84	WBGene00015806	C16A3.1	III	+	6391403	6391499	6391406	6391499	6390948	6391038	84	33	23	43	5	4	0	42	24	30	2	3	0	37	34	1	1	0.858	0.841	1	0.951	0.88	1	-0.044
85	WBGene00015806	C16A3.1	III	+	6391538	6391691	6391547	6391691	6391403	6391499	85	0	5	1	59	56	75	0	3	3	55	55	56	91	89	1	1	0	0.08	0.013	0	0.051	0.05	-0.003
89	WBGene00019465	acl-14	V	-	9332760	9332931	9332760	9332925	9332977	9333062	89	69	82	86	275	247	280	61	101	109	377	317	350	78	78	1	1	0.201	0.249	0.235	0.139	0.242	0.237	0.022
8	WBGene00004167	pqn-87	II	-	12215655	12215775	12215655	12215766	12215889	12216191	8	42	44	60	528	418	610	16	34	73	396	470	708	113	104	1	1	0.068	0.088	0.083	0.036	0.062	0.087	0.018
91	WBGene00017929	grld-1	IV	-	122404	122558	122404	122550	123700	124311	91	6	17	8	182	187	194	4	13	5	250	170	184	136	135	1	1	0.032	0.083	0.039	0.016	0.071	0.026	0.014
92	WBGene00006007	srx-116	V	+	12672331	12672537	12672337	12672537	12671558	12671722	92	0	0	0	3	0	2	0	4	0	0	0	0	135	135	1	1	0	NA	0	NA	1	NA	-1
93	WBGene00021941	lgc-33	IV	+	848246	848356	848255	848356	847856	848043	93	15	16	9	0	2	2	18	35	29	0	2	1	103	94	0.490503	1	1	0.88	0.804	1	0.941	0.964	-0.074
94	WBGene00004703	rsp-6	IV	-	7790244	7790745	7790244	7790397	7790836	7790944	94	135	74	127	1901	1612	1917	137	60	118	2496	2171	2074	435	101	1	1	0.016	0.011	0.015	0.013	0.006	0.013	0.003
95	WBGene00001340	etr-1	II	+	168542	168689	168548	168689	168174	168393	95	95	103	89	43	35	51	56	89	73	36	34	17	135	134	1	1	0.687	0.745	0.634	0.607	0.722	0.81	-0.024
96	WBGene00001340	etr-1	II	+	168542	168689	168548	168689	167903	168047	96	24	21	26	158	138	151	15	19	23	132	155	201	135	134	1	1	0.131	0.131	0.146	0.101	0.108	0.102	0.032
98	WBGene00015171	vang-1	X	+	2887023	2887156	2887032	2887156	2886839	2886973	98	12	3	15	1	0	0	3	10	13	0	0	0	118	109	1	1	0.917	1	1	1	1	1	-0.028
99	WBGene00003610	nhr-11	IV	+	9070678	9070753	9070687	9070753	9070160	9070245	99	2	5	10	1	0	4	3	0	0	0	0	3	11	2	1	1	0.267	1	0.313	1	NA	0	0.027
9	WBGene00012496	Y24F12A.1	IV	+	11605659	11605794	11605665	11605794	11605434	11605618	9	130	115	132	23	15	18	139	115	121	22	13	15	128	122	1	1	0.843	0.88	0.875	0.858	0.894	0.885	-0.013

## Sheet: A5SS
ID	GeneID	geneSymbol	chr	strand	longExonStart_0base	longExonEnd	shortES	shortEE	flankingES	flankingEE	ID	IC_SAMPLE_1			SC_SAMPLE_1			IC_SAMPLE_2			SC_SAMPLE_2			IncFormLen	SkipFormLen	PValue	FDR	IncLevel1			IncLevel2			IncLevelDifference
214	WBGene00022679	ZK180.5	IV	-	4515546	4516858	4515681	4516858	4515038	4515475	214	591	801	740	194	153	220	4919	4446	3419	401	287	277	263	135	0	0	0.61	0.729	0.633	0.863	0.888	0.864	-0.214
118	WBGene00001184	egl-15	X	+	11021722	11022068	11021722	11021943	11022379	11022461	118	7	7	6	40	58	37	18	16	31	21	27	40	193	75	8.11539e-90	1.01442e-87	0.064	0.045	0.059	0.25	0.187	0.231	-0.167
104	WBGene00022816	fbn-1	III	+	7633653	7634558	7633653	7633872	7636314	7636473	104	659	381	755	0	0	8	113	246	611	10	7	11	807	135	8.08374e-53	6.73645e-51	1	1	0.94	0.654	0.855	0.903	0.176
408	WBGene00013608	clec-35	V	-	16852982	16853142	16852997	16853142	16852799	16852928	408	5	0	11	16	19	18	4	5	4	4	4	6	130	122	2.06966e-21	1.29354e-19	0.227	0	0.364	0.484	0.54	0.385	-0.273
162	WBGene00010830	M02G9.1	II	+	10330715	10333417	10330715	10331545	10333570	10333702	162	26	70	79	8	2	8	160	238	294	1	8	2	1983	125	1.08311e-19	5.41556e-18	0.17	0.688	0.384	0.91	0.652	0.903	-0.408
376	WBGene00022185	Y71H2AM.20	III	-	2783913	2784299	2783934	2784299	2782733	2782951	376	171	192	194	91	121	99	161	79	84	152	100	89	149	135	2.08793e-15	8.69969e-14	0.63	0.59	0.64	0.49	0.417	0.461	0.164
292	WBGene00001518	gar-2	III	+	6319330	6319615	6319330	6319456	6320318	6320871	292	13	7	8	8	6	19	3	4	4	16	22	18	264	119	6.40289e-14	2.28675e-12	0.423	0.345	0.16	0.078	0.076	0.091	0.228
309	WBGene00009431	dct-17	V	-	13727985	13728651	13728591	13728651	13727760	13727920	309	270	208	218	83	40	56	16	7	13	43	23	12	645	53	1.22572e-13	3.83039e-12	0.211	0.299	0.242	0.03	0.024	0.082	0.205
237	WBGene00011794	nep-21	V	-	14218130	14218218	14218154	14218218	14217647	14217741	237	8	11	11	2	0	6	4	3	3	4	0	6	33	9	6.7224e-12	1.86733e-10	0.522	1	0.333	0.214	1	0.12	0.174
160	WBGene00008570	kcnl-2	I	+	8199816	8199955	8199816	8199934	8206271	8206398	160	12	6	19	2	4	5	4	6	0	5	0	3	117	96	1.68936e-09	3.83944e-08	0.831	0.552	0.757	0.396	1	0	0.248
234	WBGene00006411	octr-1	X	-	5609838	5609993	5609844	5609993	5609612	5609786	234	3	1	3	1	3	6	0	4	6	1	1	1	135	135	1.61491e-09	3.83944e-08	0.75	0.25	0.333	0	0.8	0.857	-0.108
243	WBGene00004093	ppw-1	I	+	4186548	4186712	4186548	4186681	4186769	4187023	243	87	54	88	70	54	55	41	37	41	46	57	37	150	126	1.12032e-08	2.33399e-07	0.511	0.457	0.573	0.428	0.353	0.482	0.093
223	WBGene00016033	C24A3.2	X	+	8998118	8998280	8998118	8998156	8998598	8998894	223	505	468	479	98	81	76	723	595	765	56	55	52	148	31	1.03461e-06	1.98963e-05	0.519	0.548	0.569	0.73	0.694	0.755	-0.181
310	WBGene00009431	dct-17	V	-	13727985	13728651	13728471	13728651	13727760	13727920	310	221	167	186	113	118	54	15	2	8	6	5	35	607	135	1.26551e-06	2.25983e-05	0.303	0.239	0.434	0.357	0.082	0.048	0.163
72	WBGene00009887	glb-17	X	-	9574303	9574576	9574309	9574576	9574158	9574255	72	0	3	7	1	2	3	1	4	8	5	9	0	90	90	2.03633e-06	3.39388e-05	0	0.6	0.7	0.167	0.308	1	-0.058
19	WBGene00001723	grl-14	V	+	20826925	20827070	20826925	20827064	20827146	20827371	19	37	26	20	7	18	23	14	9	12	7	6	23	135	132	8.86169e-06	0.000138464	0.838	0.585	0.46	0.662	0.595	0.338	0.096
308	WBGene00009431	dct-17	V	-	13728471	13728651	13728591	13728651	13727760	13727920	308	113	118	54	83	40	56	6	5	35	43	23	12	166	53	4.16449e-05	0.000578401	0.303	0.485	0.235	0.043	0.065	0.482	0.144
455	WBGene00006671	twk-17	X	-	7600945	7601081	7600960	7601081	7599835	7600466	455	8	3	5	4	5	6	19	14	6	42	19	13	129	114	4.09774e-05	0.000578401	0.639	0.347	0.424	0.286	0.394	0.29	0.147
142	WBGene00022500	lfi-1	X	+	4991887	4992120	4991887	4992039	4992625	4993236	142	18	17	13	277	208	334	64	46	49	238	235	336	209	135	9.30723e-05	0.00122464	0.04	0.05	0.025	0.148	0.112	0.086	-0.077
450	WBGene00007446	mboa-4	IV	-	11158689	11158824	11158734	11158824	11158280	11158575	450	45	47	20	1	1	12	41	22	28	0	0	3	128	83	0.000456153	0.00570191	0.967	0.968	0.519	1	1	0.858	-0.135
385	WBGene00001174	egl-5	III	+	7815054	7815142	7815054	7815139	7815192	7815330	385	1	2	4	1	4	3	12	6	2	0	0	3	77	74	0.000829755	0.00987803	0.49	0.325	0.562	1	1	0.391	-0.338
287	WBGene00007512	C10C6.3	IV	-	11464939	11465100	11464966	11465100	11464363	11464531	287	19	7	0	22	46	54	17	8	2	26	10	23	147	127	0.00134178	0.0152475	0.427	0.116	0	0.361	0.409	0.07	-0.099
235	WBGene00022505	ZC21.3	III	+	8526793	8527252	8526793	8527036	8527841	8528614	235	396	323	490	52	59	98	216	180	315	30	53	83	337	135	0.00745608	0.0810444	0.753	0.687	0.667	0.743	0.576	0.603	0.062
61	WBGene00006742	unc-2	X	-	2723234	2723461	2723258	2723461	2722641	2722699	61	4	2	7	8	3	3	3	8	13	0	0	14	68	51	0.00886675	0.092362	0.273	0.333	0.636	1	1	0.411	-0.39
56	WBGene00021443	Y39A3CL.7	III	+	1825155	1825411	1825155	1825225	1827238	1827366	56	476	439	541	3	1	4	328	281	367	4	15	0	221	49	0.0207798	0.207798	0.972	0.99	0.968	0.948	0.806	1	0.059
285	WBGene00017696	polk-1	III	-	8628064	8628242	8628089	8628242	8627786	8628021	285	4	4	0	63	69	67	5	12	14	44	77	87	153	135	0.0353217	0.339632	0.053	0.049	0	0.091	0.121	0.124	-0.078
87	WBGene00010057	F54D5.15	II	-	11564119	11564205	11564125	11564205	11563265	11563372	87	0	3	6	1	0	0	2	3	5	2	2	4	44	38	0.0422517	0.391219	0	1	1	0.463	0.564	0.519	0.151
240	WBGene00003918	par-3	III	+	5668540	5668861	5668540	5668732	5668939	5669087	240	87	80	106	36	33	42	22	95	90	35	32	77	257	135	0.0474752	0.411211	0.559	0.56	0.57	0.248	0.609	0.38	0.151
60	WBGene00003247	mig-15	X	-	10425642	10425763	10425657	10425763	10424840	10425398	60	25	36	56	37	60	70	40	46	73	51	41	51	114	99	0.0477004	0.411211	0.37	0.343	0.41	0.405	0.493	0.554	-0.11
220	WBGene00021036	W05F2.4	I	-	3399465	3399679	3399600	3399679	3398862	3399020	220	64	34	111	9	26	17	42	51	187	4	6	25	200	72	0.0512691	0.427243	0.719	0.32	0.702	0.791	0.754	0.729	-0.178
24	WBGene00002297	ect-2	II	-	10779908	10779984	10779932	10779984	10779672	10779814	24	64	44	47	42	47	46	33	61	53	53	73	52	69	45	0.054784	0.441806	0.498	0.379	0.4	0.289	0.353	0.399	0.079
419	WBGene00000846	cup-5	III	+	7590536	7590679	7590536	7590675	7590990	7591081	419	34	37	23	22	22	27	34	14	28	30	39	35	84	81	0.0751016	0.586732	0.598	0.619	0.451	0.522	0.257	0.435	0.151
9	WBGene00003375	mlp-1	III	-	5972561	5972730	5972582	5972730	5971529	5971780	9	207	143	192	14	20	14	764	556	364	130	78	60	149	135	0.0945095	0.715981	0.931	0.866	0.926	0.842	0.866	0.846	0.056
40	WBGene00013965	ZK287.4	V	-	9682267	9682954	9682867	9682954	9682037	9682191	40	117	112	133	0	4	3	146	235	269	1	1	0	666	80	0.10843	0.797279	1	0.771	0.842	0.946	0.966	1	-0.1
100	WBGene00008852	ubql-1	I	+	7024611	7024723	7024611	7024672	7028562	7028665	100	10	2	0	52	74	70	0	0	0	74	72	68	66	15	1	1	0.042	0.006	0	0	0	0	0.016
101	WBGene00004062	pmp-5	V	-	6664114	6664239	6664147	6664239	6663620	6663790	101	9	13	18	808	743	818	31	12	16	1962	1611	1826	118	85	1	1	0.008	0.012	0.016	0.011	0.005	0.006	0.005
103	WBGene00006438	nrfl-1	IV	+	9127901	9128066	9127901	9127997	9129287	9129426	103	0	0	10	55	35	41	13	5	15	55	59	59	148	86	0.783519	1	0	0	0.124	0.121	0.047	0.129	-0.058
106	WBGene00000079	adr-1	I	+	7774132	7774595	7774132	7774270	7774642	7774743	106	201	174	258	55	49	55	126	177	266	26	48	62	401	90	1	1	0.451	0.444	0.513	0.521	0.453	0.491	-0.019
107	WBGene00001207	egl-43	II	+	9957169	9957347	9957169	9957300	9958587	9958749	107	0	0	3	16	17	18	0	0	0	5	15	14	164	124	1	1	0	0	0.112	0	0	0	0.037
108	WBGene00018586	ubxn-3	II	-	220050	220147	220065	220147	219862	219935	108	17	16	14	17	26	17	18	4	6	19	7	28	21	6	0.958778	1	0.222	0.15	0.19	0.213	0.14	0.058	0.05
109	WBGene00014965	Y106G6D.5	I	-	10120840	10120927	10120844	10120927	10120498	10120797	109	4	5	10	33	37	43	1	5	4	43	37	51	80	76	0.650529	1	0.103	0.114	0.181	0.022	0.114	0.069	0.064
110	WBGene00008149	pyp-1	IV	-	9997555	9997710	9997558	9997710	9996660	9996791	110	0	2	0	403	346	414	0	5	3	294	276	352	124	124	1	1	0	0.006	0	0	0.018	0.008	-0.007
112	WBGene00003420	msh-4	II	+	7078148	7078338	7078148	7078323	7078383	7078454	112	0	2	1	4	0	0	0	0	0	0	1	4	72	64	1	1	0	1	1	NA	0	0	0.667
113	WBGene00009709	fbxa-144	V	-	16132523	16132636	16132542	16132636	16131418	16131959	113	0	0	2	0	0	1	0	0	2	0	0	0	106	87	1	1	NA	NA	0.621	NA	NA	1	-0.379
114	WBGene00000972	dhs-8	II	+	14498025	14498253	14498025	14498131	14498428	14498688	114	15	1	5	2	0	0	2	6	10	0	0	0	214	99	1	1	0.776	1	1	1	1	1	-0.075
115	WBGene00016495	C37C3.1	V	+	7858317	7858569	7858317	7858460	7858613	7858722	115	13	8	12	70	71	69	11	2	23	33	66	49	204	102	1	1	0.085	0.053	0.08	0.143	0.015	0.19	-0.043
116	WBGene00016422	noah-1	I	-	5875280	5875369	5875292	5875369	5874432	5875184	116	69	19	37	792	705	670	36	36	70	893	717	801	82	70	1	1	0.069	0.022	0.045	0.033	0.041	0.069	-0.002
117	WBGene00013805	bca-2	IV	-	17099242	17099454	17099377	17099454	17098591	17098874	117	0	0	0	275	160	215	3	0	0	293	206	206	198	70	1	1	0	0	0	0.004	0	0	-0.001
11	WBGene00006331	sup-26	III	-	4278207	4278792	4278285	4278792	4277804	4278104	11	104	85	99	479	506	599	54	68	156	463	375	578	206	135	1	1	0.125	0.099	0.098	0.071	0.106	0.15	-0.002
121	WBGene00007425	C08B6.4	V	+	10115165	10115644	10115165	10115250	10115694	10115981	121	1	3	0	6	17	14	0	2	3	20	29	28	458	78	1	1	0.028	0.029	0	0	0.012	0.018	0.009
123	WBGene00002066	ifg-1	II	+	8217744	8218837	8217744	8218834	8218891	8219095	123	624	483	705	179	130	179	452	610	739	106	173	204	135	135	1	1	0.777	0.788	0.798	0.81	0.779	0.784	-0.003
124	WBGene00001008	dlk-1	I	-	12568184	12568365	12568205	12568365	12566720	12567376	124	192	206	214	46	60	68	183	118	200	37	38	35	149	135	1	1	0.791	0.757	0.74	0.818	0.738	0.838	-0.035
126	WBGene00022759	ZK546.2	II	+	4946572	4946839	4946572	4946791	4947069	4947130	126	3	0	1	58	78	57	0	3	1	67	35	68	95	54	1	1	0.029	0	0.01	0	0.046	0.008	-0.005
127	WBGene00016589	C42C1.11	IV	+	12279757	12280096	12279757	12280093	12280145	12281473	127	218	167	214	96	66	91	193	204	211	50	90	121	135	135	1	1	0.694	0.717	0.702	0.794	0.694	0.636	-0.004
129	WBGene00003916	par-1	V	-	14121344	14121512	14121368	14121512	14120732	14121018	129	50	13	29	328	262	341	10	26	33	194	242	360	152	135	1	1	0.119	0.042	0.07	0.044	0.087	0.075	0.008
12	WBGene00006331	sup-26	III	-	4278855	4279047	4278933	4279047	4278285	4278792	12	143	120	167	374	203	378	59	110	191	266	296	405	178	107	1	1	0.187	0.262	0.21	0.118	0.183	0.221	0.046
131	WBGene00014793	H40L08.2	X	-	15077240	15077312	15077246	15077312	15077001	15077191	131	65	57	73	0	0	1	53	21	36	0	1	3	65	59	1	1	1	1	0.985	1	0.95	0.916	0.04
132	WBGene00003553	nas-37	X	-	9946297	9946614	9946537	9946614	9946028	9946174	132	335	304	314	63	53	71	523	344	497	112	90	93	296	70	1	1	0.557	0.576	0.511	0.525	0.475	0.558	0.029
133	WBGene00009988	F53F4.4	V	+	13597469	13597601	13597469	13597598	13597644	13597764	133	0	0	0	1	0	3	0	0	1	2	10	4	103	100	1	1	0	NA	0	0	0	0.195	-0.065
137	WBGene00015608	math-3	II	+	1777013	1777117	1777013	1777112	1777167	1777448	137	3	4	1	0	4	5	8	6	5	0	1	18	97	92	0.916083	1	1	0.487	0.159	1	0.851	0.209	-0.138
138	WBGene00019008	F57C9.1	I	+	4849305	4849390	4849305	4849360	4849546	4849651	138	40	36	52	15	18	13	45	31	35	5	19	10	41	11	1	1	0.417	0.349	0.518	0.707	0.304	0.484	-0.07
140	WBGene00019212	H19M22.3	III	+	2640738	2640891	2640738	2640789	2640948	2641056	140	0	0	1	11	17	15	0	3	0	31	6	17	105	10	1	1	0	0	0.006	0	0.045	0	-0.013
141	WBGene00019212	H19M22.3	III	+	2638591	2638677	2638591	2638675	2638725	2638846	141	16	7	14	86	82	90	6	5	11	95	74	118	58	56	0.955401	1	0.152	0.076	0.131	0.057	0.061	0.083	0.053
143	WBGene00022533	cutl-19	III	-	5217069	5217221	5217084	5217221	5216790	5216876	143	2	1	1	0	0	0	3	5	0	0	5	0	82	74	1	1	1	1	1	1	0.474	NA	0.263
145	WBGene00194814	linc-34	X	-	13401203	13401468	13401370	13401468	13400746	13401005	145	19	38	21	89	92	79	6	4	6	17	10	5	244	91	0.536015	1	0.074	0.133	0.09	0.116	0.13	0.309	-0.086
146	WBGene00018426	F44E7.4	V	-	5774551	5774686	5774599	5774686	5773681	5774282	146	141	107	103	359	386	418	109	97	113	466	406	505	128	80	1	1	0.197	0.148	0.133	0.128	0.13	0.123	0.032
149	WBGene00017419	F13B9.1	X	+	8292468	8293142	8292468	8293139	8293917	8294514	149	504	418	523	16	18	12	628	576	584	19	12	16	135	135	1	1	0.969	0.959	0.978	0.971	0.98	0.973	-0.006
14	WBGene00011503	T05G5.9	III	-	9761754	9761853	9761760	9761853	9761256	9761708	14	124	115	132	0	4	0	99	92	141	0	0	2	92	86	1	1	1	0.964	1	1	1	0.985	-0.007
151	WBGene00012868	tbc-9	IV	-	13479649	13479812	13479655	13479812	13478157	13478563	151	96	105	156	10	12	23	141	81	120	13	15	29	135	135	1	1	0.906	0.897	0.872	0.916	0.844	0.805	0.037
155	WBGene00009126	pyk-1	I	+	9168431	9168489	9168431	9168477	9171476	9171592	155	754	580	877	17	20	24	524	689	924	16	10	12	25	13	1	1	0.958	0.938	0.95	0.945	0.973	0.976	-0.016
158	WBGene00001328	epi-1	IV	+	10670909	10671063	10670909	10671036	10671350	10671830	158	2	1	4	19	8	20	0	0	3	0	13	44	140	120	1	1	0.083	0.097	0.146	NA	0	0.055	0.081
15	WBGene00008920	eef-1G	V	+	10966164	10966485	10966164	10966386	10966529	10966662	15	17884	15208	16382	32	4	19	19125	17516	17572	9	9	13	218	126	1	1	0.997	1	0.998	0.999	0.999	0.999	-0.001
161	WBGene00013455	ssu-2	IV	+	14365585	14365725	14365585	14365710	14366846	14367057	161	27	25	15	4	6	3	33	13	2	0	0	3	133	118	1	1	0.857	0.787	0.816	1	1	0.372	0.029
165	WBGene00016570	gnrr-4	X	-	5739959	5740136	5740022	5740136	5739612	5739701	165	0	3	0	14	3	12	0	0	0	7	0	1	110	54	1	1	0	0.329	0	0	NA	0	0.11
166	WBGene00016570	gnrr-4	X	-	5740373	5740510	5740382	5740510	5740188	5740290	166	2	8	5	4	1	4	8	0	6	0	3	3	90	81	1	1	0.31	0.878	0.529	1	0	0.643	0.025
167	WBGene00020153	nhr-212	V	+	485167	485232	485167	485226	485695	486105	167	7	7	6	18	10	19	10	1	0	6	19	12	58	52	0.767028	1	0.259	0.386	0.221	0.599	0.045	0	0.074
168	WBGene00004123	pqn-36	X	-	15413139	15413252	15413193	15413252	15412847	15412954	168	0	0	2	4	1	0	0	1	0	0	4	1	71	17	1	1	0	0	1	NA	0.056	0	0.305
16	WBGene00008920	eef-1G	V	+	10965974	10966119	10965974	10966097	10966164	10966485	16	107	102	82	14240	14463	13302	88	85	101	14092	13359	12948	135	116	1	1	0.006	0.006	0.005	0.005	0.005	0.007	0
170	WBGene00003718	nhr-128	V	+	2222352	2222415	2222352	2222411	2222460	2222660	170	0	0	0	5	2	2	0	0	9	8	2	0	56	52	1	1	0	0	0	0	0	1	-0.333
171	WBGene00009722	F45D3.2	V	+	12541843	12541988	12541843	12541980	12542275	12542951	171	78	59	75	73	47	52	59	41	60	68	35	64	135	130	0.756763	1	0.507	0.547	0.581	0.455	0.53	0.474	0.059
175	WBGene00001948	hlh-1	II	+	4521590	4521718	4521590	4521696	4521974	4522034	175	2	1	11	3	2	0	0	0	3	0	0	0	39	17	1	1	0.225	0.179	1	NA	NA	1	-0.532
176	WBGene00001148	eat-20	X	+	15520949	15521083	15520949	15521077	15521136	15521259	176	0	0	0	85	84	79	0	2	0	91	114	83	108	102	1	1	0	0	0	0	0.016	0	-0.005
178	WBGene00017101	E02H9.3	III	+	2462473	2462617	2462473	2462608	2462752	2462943	178	0	0	0	65	30	35	0	1	0	39	76	55	135	128	1	1	0	0	0	0	0.012	0	-0.004
17	WBGene00002240	ksr-2	I	-	12053692	12053898	12053800	12053898	12052172	12052477	17	72	72	61	1	0	0	70	43	76	0	0	0	192	91	1	1	0.972	1	1	1	1	1	-0.009
183	WBGene00021508	Y41D4A.6	IV	-	1741479	1741623	1741485	1741623	1741065	1741432	183	58	52	57	156	143	214	74	24	53	156	120	227	135	131	1	1	0.265	0.261	0.205	0.315	0.163	0.185	0.023
184	WBGene00017275	F08F8.10	III	-	7356705	7357037	7356714	7357037	7356041	7356659	184	130	92	122	8	5	8	80	95	90	0	6	4	137	135	1	1	0.941	0.948	0.938	1	0.94	0.957	-0.023
185	WBGene00003165	mec-1	V	+	6957172	6957422	6957172	6957398	6957489	6957601	185	0	0	2	10	8	14	0	0	0	8	10	20	122	105	1	1	0	0	0.109	0	0	0	0.036
186	WBGene00007237	C01G10.10	V	-	15081741	15081905	15081746	15081905	15081334	15081621	186	76	81	67	5	18	4	69	70	75	1	0	16	135	135	1	1	0.938	0.818	0.944	0.986	1	0.824	-0.037
187	WBGene00003651	nhr-61	II	-	14816762	14817405	14816771	14817405	14816603	14816716	187	14	8	8	64	40	46	10	5	1	35	36	21	108	106	1	1	0.177	0.164	0.146	0.219	0.12	0.045	0.034
18	WBGene00000163	apb-3	I	+	7854862	7854985	7854862	7854955	7855405	7855540	18	34	8	0	77	71	89	17	19	9	58	86	64	109	79	1	1	0.242	0.075	0	0.175	0.138	0.092	-0.029
190	WBGene00003825	ntl-2	II	-	4374547	4374699	4374567	4374699	4374367	4374494	190	3	1	5	414	429	463	3	5	11	504	429	540	123	110	1	1	0.006	0.002	0.01	0.005	0.01	0.018	-0.005
195	WBGene00004036	plc-1	X	-	10807933	10808102	10807963	10808102	10807493	10807572	195	19	8	27	4	0	5	3	13	14	0	4	4	92	69	1	1	0.781	1	0.802	1	0.709	0.724	0.05
196	WBGene00004036	plc-1	X	-	10796938	10797077	10796983	10797077	10796509	10796655	196	3	11	7	11	24	34	5	7	11	18	35	24	132	87	1	1	0.152	0.232	0.119	0.155	0.116	0.232	0
197	WBGene00004036	plc-1	X	-	10797361	10797548	10797367	10797548	10797179	10797307	197	3	23	35	32	15	22	15	17	16	9	11	20	121	121	0.441036	1	0.086	0.605	0.614	0.625	0.607	0.444	-0.124
198	WBGene00004318	rbg-2	I	+	7962051	7962164	7962051	7962162	7962215	7962473	198	109	118	199	4	0	0	76	114	200	0	2	0	106	104	1	1	0.964	1	1	1	0.982	1	-0.006
199	WBGene00007898	C33D9.3	IV	-	8792557	8793294	8792566	8793294	8792296	8792442	199	59	49	53	84	81	86	62	35	51	62	54	72	137	135	1	1	0.409	0.373	0.378	0.496	0.39	0.411	-0.046
200	WBGene00022219	Y73B3A.18	X	+	59887	60122	59887	60037	60177	60529	200	34	25	38	23	19	23	30	42	17	23	23	17	213	135	1	1	0.484	0.455	0.512	0.453	0.536	0.388	0.025
201	WBGene00012894	tbc-17	II	+	12721815	12721982	12721815	12721915	12723582	12723722	201	225	293	260	1	4	3	265	204	263	1	1	1	151	91	1	1	0.993	0.978	0.981	0.994	0.992	0.994	-0.009
202	WBGene00015894	acdh-2	II	-	5546989	5547297	5547039	5547297	5546572	5546809	202	4	5	5	0	0	0	32	46	28	0	1	0	178	135	1	1	1	1	1	1	0.972	1	0.009
203	WBGene00015894	acdh-2	II	-	5545719	5545865	5545806	5545865	5545265	5545403	203	4	0	0	4	2	0	3	13	7	8	9	1	131	48	1	1	0.268	0	NA	0.121	0.346	0.719	-0.261
207	WBGene00010280	F58G11.2	V	+	13665400	13665617	13665400	13665578	13665686	13666031	207	491	478	703	31	53	46	347	339	528	8	35	33	167	135	1	1	0.928	0.879	0.925	0.972	0.887	0.928	-0.018
208	WBGene00010280	F58G11.2	V	+	13665400	13665635	13665400	13665617	13665686	13666031	208	71	64	102	233	189	324	51	49	78	162	171	242	146	135	1	1	0.22	0.238	0.225	0.225	0.209	0.23	0.006
209	WBGene00010280	F58G11.2	V	+	13665400	13665635	13665400	13665578	13665686	13666031	209	340	383	507	31	53	46	262	232	409	8	35	33	185	135	1	1	0.889	0.841	0.889	0.96	0.829	0.9	-0.023
20	WBGene00001723	grl-14	V	+	20826388	20826614	20826388	20826608	20826666	20826880	20	44	67	67	2	1	5	29	28	24	2	0	6	135	135	1	1	0.957	0.985	0.931	0.935	1	0.8	0.046
210	WBGene00021396	cutl-24	IV	+	165830	166033	165830	166027	166519	166629	210	7	6	0	6	0	10	0	0	0	6	2	6	103	103	1	1	0.538	1	0	0	0	0	0.513
211	WBGene00008560	pho-13	II	-	8806264	8806598	8806310	8806598	8805627	8805931	211	0	0	0	434	422	398	0	2	3	636	561	597	174	135	1	1	0	0	0	0	0.003	0.004	-0.002
212	WBGene00004751	sea-2	II	+	3969300	3969463	3969300	3969445	3970028	3970120	212	25	30	34	12	10	2	10	27	26	12	0	3	96	85	1	1	0.648	0.726	0.938	0.425	1	0.885	0.001
215	WBGene00022679	ZK180.5	IV	-	4515546	4516858	4515975	4516858	4515038	4515475	215	1999	2634	2300	28	33	45	13920	12990	10016	128	89	83	550	135	1	1	0.946	0.951	0.926	0.964	0.973	0.967	-0.027
216	WBGene00022679	ZK180.5	IV	-	4515681	4516858	4515975	4516858	4515038	4515475	216	1065	1203	1201	28	33	45	5544	5102	4222	128	89	83	415	135	1	1	0.925	0.922	0.897	0.934	0.949	0.943	-0.027
217	WBGene00011064	R06C7.5	I	-	7247603	7248687	7247620	7248687	7247275	7247503	217	6	4	2	411	330	374	3	1	0	843	529	680	145	135	1	1	0.013	0.011	0.005	0.003	0.002	0	0.008
218	WBGene00008166	saps-1	II	+	11299824	11300213	11299824	11300036	11300363	11301262	218	423	404	366	152	133	165	334	291	370	167	155	140	298	135	0.690536	1	0.558	0.579	0.501	0.475	0.46	0.545	0.053
219	WBGene00007545	C13B4.1	II	-	14471863	14472120	14471867	14472120	14471658	14471816	219	0	0	0	126	96	106	3	0	5	133	128	102	135	135	1	1	0	0	0	0.022	0	0.047	-0.023
225	WBGene00008538	sqrd-1	IV	+	14222333	14222627	14222333	14222480	14222793	14222964	225	7	2	4	43	49	75	1	7	0	42	27	52	270	135	1	1	0.075	0.02	0.026	0.012	0.115	0	-0.002
227	WBGene00015735	pdfr-1	III	-	6634063	6634165	6634094	6634165	6632840	6633466	227	24	14	16	32	19	24	24	14	9	18	17	25	95	64	1	1	0.336	0.332	0.31	0.473	0.357	0.195	-0.016
228	WBGene00011242	R11D1.1	V	+	12704922	12705028	12704922	12705025	12705074	12705201	228	67	49	52	8	7	3	40	44	42	4	0	4	84	81	1	1	0.89	0.871	0.944	0.906	1	0.91	-0.037
230	WBGene00019092	F59A7.5	V	+	2023317	2023488	2023317	2023434	2023692	2023749	230	14	14	20	37	32	23	24	10	9	35	24	27	72	25	1	1	0.116	0.132	0.232	0.192	0.126	0.104	0.019
231	WBGene00003604	nhr-5	IV	+	15400969	15401108	15400969	15401095	15401331	15401394	231	5	7	9	0	0	0	9	0	9	0	10	0	53	40	1	1	1	1	1	1	0	1	0.333
236	WBGene00044107	F58G6.9	IV	+	9651860	9652026	9651860	9651984	9652158	9652249	236	8	2	18	40	24	48	71	76	75	422	322	315	101	66	1	1	0.116	0.052	0.197	0.099	0.134	0.135	-0.001
238	WBGene00013969	tep-1	I	+	14997402	14997493	14997402	14997469	14997543	14997682	238	180	169	184	302	310	320	64	136	173	166	117	271	81	57	1	1	0.295	0.277	0.288	0.213	0.45	0.31	-0.038
239	WBGene00003836	nxt-1	I	+	2929945	2930088	2929945	2930070	2930173	2930366	239	1377	1288	1325	72	48	58	697	673	639	25	16	25	135	118	1	1	0.944	0.959	0.952	0.961	0.974	0.957	-0.012
241	WBGene00019318	K02E10.4	X	+	2483585	2483663	2483585	2483660	2483708	2483896	241	68	47	46	135	115	134	48	46	77	91	107	152	71	68	1	1	0.325	0.281	0.247	0.336	0.292	0.327	-0.034
244	WBGene00003795	npp-9	III	-	3403081	3403579	3403153	3403579	3402516	3402977	244	290	249	246	1255	1103	1333	133	212	212	711	880	1019	200	135	1	1	0.135	0.132	0.111	0.112	0.14	0.123	0.001
245	WBGene00003639	nhr-49	I	+	9872693	9873049	9872693	9873046	9873098	9873662	245	332	336	372	140	113	150	352	421	381	101	107	140	135	135	1	1	0.703	0.748	0.713	0.777	0.797	0.731	-0.047
246	WBGene00017074	D2096.7	IV	-	8377310	8377401	8377328	8377401	8376724	8376835	246	6	6	4	55	46	37	0	5	0	51	27	48	53	35	1	1	0.067	0.079	0.067	0	0.109	0	0.035
257	WBGene00003055	lon-1	III	+	5476373	5476529	5476373	5476496	5477553	5478006	257	1760	1936	2038	195	210	317	1174	1066	1124	157	135	135	142	116	1	1	0.881	0.883	0.84	0.859	0.866	0.872	0.002
284	WBGene00000893	cyn-17	V	+	5802140	5802265	5802140	5802235	5802772	5802895	284	3	0	0	35	43	43	3	8	3	109	107	79	99	69	1	1	0.056	0	0	0.019	0.05	0.026	-0.013
288	WBGene00020596	oga-1	X	-	9344359	9344630	9344365	9344630	9343984	9344306	288	24	22	27	59	46	45	26	22	29	76	52	52	135	135	1	1	0.289	0.324	0.375	0.255	0.297	0.358	0.026
289	WBGene00001093	drp-1	IV	+	5539463	5540213	5539463	5540192	5540329	5540480	289	246	255	269	95	94	112	344	247	358	104	128	112	149	135	1	1	0.701	0.711	0.685	0.75	0.636	0.743	-0.011
293	WBGene00020169	mmaa-1	II	-	7101110	7101163	7101114	7101163	7100010	7101067	293	354	252	342	27	20	15	476	429	514	30	21	31	46	42	1	1	0.923	0.92	0.954	0.935	0.949	0.938	-0.008
294	WBGene00013365	Y60A3A.19	V	+	19917950	19918122	19917950	19918041	19919464	19919628	294	532	600	644	21	27	17	651	647	757	32	27	32	158	84	1	1	0.931	0.922	0.953	0.915	0.927	0.926	0.013
295	WBGene00008735	F13D2.1	X	-	11169355	11169497	11169421	11169497	11169125	11169215	295	16	25	24	0	0	0	30	24	66	0	0	1	83	17	1	1	1	1	1	1	1	0.931	0.023
296	WBGene00002223	klp-12	IV	-	11343316	11343565	11343391	11343565	11342899	11343036	296	13	16	38	69	45	73	18	9	15	76	33	57	198	130	1	1	0.11	0.189	0.255	0.135	0.152	0.147	0.04
297	WBGene00004056	pmk-2	IV	+	8147926	8148131	8147926	8148116	8148181	8148648	297	12	18	14	11	6	23	13	2	3	5	7	12	143	135	0.659889	1	0.507	0.739	0.365	0.711	0.212	0.191	0.166
299	WBGene00008221	nhr-168	V	-	13332350	13332965	13332458	13332965	13332003	13332305	299	10	12	8	0	0	1	4	22	15	0	0	0	236	135	1	1	1	1	0.821	1	1	1	-0.06
29	WBGene00007423	C08B6.2	V	+	10106061	10106196	10106061	10106192	10106238	10106336	29	0	0	0	0	0	1	0	1	0	2	0	0	84	80	1	1	NA	NA	0	0	1	NA	-0.5
2	WBGene00004167	pqn-87	II	-	12215829	12216191	12215889	12216191	12215655	12215775	2	141	93	167	42	44	60	131	133	182	16	34	73	166	113	0.607064	1	0.696	0.59	0.655	0.848	0.727	0.629	-0.088
301	WBGene00016907	C53H9.2	I	+	1833218	1833408	1833218	1833383	1833450	1833722	301	734	672	884	176	149	141	751	660	837	205	145	147	153	135	1	1	0.786	0.799	0.847	0.764	0.801	0.834	0.011
302	WBGene00012810	Y43F8A.3	V	+	19378313	19378585	19378313	19378552	19379279	19379605	302	33	20	29	7	8	5	33	3	15	5	1	9	161	135	1	1	0.798	0.677	0.829	0.847	0.716	0.583	0.053
304	WBGene00015713	C12D12.1	X	+	3504015	3504628	3504015	3504097	3504699	3505253	304	4673	3927	3950	411	409	406	2624	2641	2692	296	301	264	592	75	1	1	0.59	0.549	0.552	0.529	0.526	0.564	0.024
306	WBGene00011330	T01D3.6	V	+	13718448	13718574	13718448	13718538	13718633	13719587	306	32	11	22	496	382	459	16	23	8	227	308	337	119	83	1	1	0.043	0.02	0.032	0.047	0.05	0.016	-0.006
311	WBGene00022732	ZK418.2	III	+	7091570	7091866	7091570	7091810	7092014	7092241	311	2	3	6	115	73	55	0	3	0	88	54	45	184	135	1	1	0.013	0.029	0.074	0	0.039	0	0.026
312	WBGene00010658	K08D8.4	IV	-	12908030	12908436	12908222	12908436	12907856	12907984	312	2	0	3	315	223	249	0	0	0	21	69	48	299	121	1	1	0.003	0	0.005	0	0	0	0.003
313	WBGene00013160	Y53F4B.13	II	+	15027947	15028828	15027947	15028765	15030066	15030385	313	384	390	437	12	0	0	289	272	345	0	0	11	191	135	1	1	0.958	1	1	1	1	0.957	0
315	WBGene00018154	exos-9	III	-	7197854	7197953	7197858	7197953	7197704	7197808	315	0	0	1	133	155	130	0	1	4	139	117	173	54	50	1	1	0	0	0.007	0	0.008	0.021	-0.007
316	WBGene00004767	sel-10	V	+	13819635	13819849	13819635	13819726	13819960	13820095	316	2	0	8	145	91	114	0	0	0	132	126	155	193	77	1	1	0.005	0	0.027	0	0	0	0.011
317	WBGene00001208	egl-44	II	+	5938536	5938685	5938536	5938664	5938737	5938921	317	80	63	86	72	55	52	74	53	123	66	51	58	135	121	1	1	0.499	0.507	0.597	0.501	0.482	0.655	-0.012
318	WBGene00002632	let-413	V	-	7975411	7976034	7975432	7976034	7974923	7975064	318	36	49	51	24	40	42	50	63	35	62	44	50	148	134	0.556396	1	0.576	0.526	0.524	0.422	0.565	0.388	0.084
31	WBGene00001972	hmg-1.2	III	+	6280978	6281242	6280978	6281236	6281329	6281409	31	84	63	72	231	143	159	110	51	105	191	167	188	73	73	1	1	0.267	0.306	0.312	0.365	0.234	0.358	-0.024
321	WBGene00077514	F07B10.7	V	-	11259696	11260233	11260080	11260233	11259450	11259552	321	2	10	2	3	10	5	1	0	0	2	1	7	465	95	0.491746	1	0.12	0.17	0.076	0.093	0	0	0.091
326	WBGene00018075	tbc-11	X	+	929154	929357	929154	929345	929495	929861	326	2	6	0	92	73	96	7	3	0	113	103	102	140	135	1	1	0.021	0.073	0	0.056	0.027	0	0.004
327	WBGene00007464	C08H9.3	II	-	9886020	9886117	9886024	9886117	9885308	9885524	327	37	28	28	0	1	2	60	35	60	0	4	2	90	86	1	1	1	0.964	0.93	1	0.893	0.966	0.012
328	WBGene00022141	chaf-2	I	+	1823446	1823579	1823446	1823573	1823624	1823769	328	8	22	24	566	638	745	16	19	5	501	533	518	126	120	1	1	0.013	0.032	0.03	0.03	0.033	0.009	0.001
335	WBGene00006589	tnt-4	V	-	1992635	1992821	1992719	1992821	1991205	1991827	335	321	240	263	488	537	640	263	228	407	624	494	806	172	95	1	1	0.266	0.198	0.185	0.189	0.203	0.218	0.013
336	WBGene00022310	Y77E11A.7	IV	-	1419423	1419572	1419507	1419572	1418458	1418679	336	255	255	293	2	4	11	160	217	226	2	4	14	135	58	1	1	0.982	0.965	0.92	0.972	0.959	0.874	0.021
337	WBGene00022310	Y77E11A.7	IV	-	1418458	1418679	1418503	1418679	1417703	1418084	337	9	9	12	170	160	237	9	4	11	102	128	171	173	135	1	1	0.04	0.042	0.038	0.064	0.024	0.048	-0.005
340	WBGene00000267	bre-2	III	-	13135087	13135231	13135104	13135231	13134659	13134749	340	0	0	0	2	0	0	0	0	3	1	0	6	83	68	1	1	0	NA	NA	0	NA	0.291	-0.145
341	WBGene00001863	him-4	X	+	9746076	9746314	9746076	9746200	9747150	9747288	341	21	15	33	86	86	140	23	4	16	66	120	233	220	113	1	1	0.111	0.082	0.108	0.152	0.017	0.034	0.033
342	WBGene00008497	F01D5.7	II	+	14009757	14009927	14009757	14009906	14010249	14010444	342	110	91	55	0	2	2	54	29	49	0	2	0	149	135	1	1	1	0.976	0.961	1	0.929	1	0.003
343	WBGene00013580	Y79H2A.3	III	-	12034967	12035061	12034982	12035061	12034164	12034673	343	102	84	143	2	0	0	90	74	112	1	2	4	87	72	1	1	0.977	1	1	0.987	0.968	0.959	0.021
344	WBGene00012186	mlt-11	V	+	20669026	20669771	20669026	20669744	20670006	20670963	344	81	51	72	374	282	432	64	47	87	134	289	733	155	135	1	1	0.159	0.136	0.127	0.294	0.124	0.094	-0.03
345	WBGene00019461	K07A3.3	I	+	2601602	2601868	2601602	2601783	2601971	2602115	345	34	55	37	43	32	35	19	17	21	19	18	20	213	135	1	1	0.334	0.521	0.401	0.388	0.374	0.4	0.031
34	WBGene00001151	ech-2	IV	-	11855997	11856216	11856105	11856216	11855753	11855944	34	108	84	112	1	0	0	113	131	86	0	0	0	205	104	1	1	0.982	1	1	1	1	1	-0.006
352	WBGene00004862	sma-9	X	+	10780895	10781359	10780895	10781101	10781497	10781598	352	216	154	243	3	1	1	117	170	226	5	0	0	338	94	1	1	0.952	0.977	0.985	0.867	1	1	0.016
353	WBGene00003404	mpz-1	II	-	10741124	10741220	10741136	10741220	10740129	10740438	353	13	18	12	15	22	43	37	12	38	41	33	70	89	77	1	1	0.429	0.414	0.194	0.438	0.239	0.32	0.013
354	WBGene00017398	F12B6.2	I	+	2250130	2250218	2250130	2250211	2250270	2250388	354	0	0	0	12	6	10	5	5	3	27	33	36	57	50	1	1	0	0	0	0.14	0.117	0.068	-0.108
355	WBGene00018638	F49E8.7	IV	-	7556113	7556272	7556117	7556272	7555606	7556067	355	162	113	151	10	9	18	96	127	122	19	8	18	135	135	1	1	0.942	0.926	0.893	0.835	0.941	0.871	0.038
356	WBGene00006864	npr-16	X	+	3530452	3530662	3530452	3530644	3530922	3530994	356	6	9	0	8	14	11	0	0	0	8	9	10	76	65	1	1	0.391	0.355	0	0	0	0	0.249
360	WBGene00000196	aars-1	II	-	11462397	11462779	11462423	11462779	11461902	11462066	360	133	126	128	0	2	3	145	109	124	0	0	1	154	135	1	1	1	0.982	0.974	1	1	0.991	-0.012
365	WBGene00018394	F43E2.6	II	-	7368181	7368310	7368205	7368310	7367384	7367661	365	4	2	2	26	48	44	0	3	0	45	27	35	122	98	1	1	0.11	0.032	0.035	0	0.082	0	0.032
367	WBGene00003479	mtm-9	V	+	3743575	3743917	3743575	3743773	3745159	3745644	367	277	251	363	6	1	1	233	290	234	3	0	11	270	135	1	1	0.958	0.992	0.995	0.975	1	0.914	0.019
369	WBGene00011695	T10G3.4	V	-	13482625	13482769	13482634	13482769	13482074	13482155	369	0	0	1	0	0	0	4	0	0	1	0	0	74	67	1	1	NA	NA	1	0.784	NA	NA	0.216
370	WBGene00001558	gdi-1	IV	-	14791811	14792885	14791856	14792885	14791281	14791535	370	4	8	1	2151	1783	1932	11	13	2	2251	2058	2046	173	135	1	1	0.001	0.003	0	0.004	0.005	0.001	-0.002
371	WBGene00014309	F07H5.5	II	+	8788420	8788541	8788420	8788539	8788588	8788764	371	5917	4852	4856	206	184	163	6358	4588	5084	199	138	233	114	112	1	1	0.966	0.963	0.967	0.969	0.97	0.955	0.001
375	WBGene00044758	Y37H2A.12	V	-	18129562	18129659	18129589	18129659	18129179	18129484	375	12	17	24	25	41	24	31	12	4	53	26	29	90	63	0.576977	1	0.251	0.225	0.412	0.29	0.244	0.088	0.089
380	WBGene00011136	R08A2.5	V	+	14712974	14713106	14712974	14713085	14713258	14713358	380	1	0	0	0	2	0	0	0	0	2	2	1	83	62	1	1	1	0	NA	0	0	0	0.5
381	WBGene00001547	gcy-22	V	-	20822959	20823117	20822971	20823117	20822654	20822854	381	1	0	0	0	1	0	0	0	11	6	3	0	140	135	1	1	1	0	NA	0	0	1	0.167
382	WBGene00001547	gcy-22	V	-	20822971	20823117	20822983	20823117	20822654	20822854	382	0	1	0	0	2	2	6	3	0	0	1	0	135	127	1	1	NA	0.32	0	1	0.738	NA	-0.709
383	WBGene00001547	gcy-22	V	-	20822959	20823117	20822983	20823117	20822654	20822854	383	1	0	0	0	2	2	0	0	11	0	1	0	144	127	1	1	1	0	0	NA	0	1	-0.167
386	WBGene00013462	micu-1	IV	+	13298491	13298615	13298491	13298552	13298725	13298881	386	24	28	4	92	66	81	16	24	21	81	65	56	117	54	1	1	0.107	0.164	0.022	0.084	0.146	0.148	-0.028
388	WBGene00001410	feh-1	III	+	2559268	2559476	2559268	2559471	2560323	2560668	388	12	9	17	4	21	29	12	18	5	27	25	18	135	135	0.59956	1	0.75	0.3	0.37	0.308	0.419	0.217	0.159
389	WBGene00006831	unc-104	II	+	7007768	7008403	7007768	7008394	7008624	7008912	389	54	45	34	84	73	87	58	31	47	40	49	104	137	135	0.198735	1	0.388	0.378	0.278	0.588	0.384	0.308	-0.079
391	WBGene00010731	K10C3.4	I	+	9861225	9861465	9861225	9861463	9861512	9861678	391	43	24	31	249	175	219	1	17	21	127	100	174	135	135	1	1	0.147	0.121	0.124	0.008	0.145	0.108	0.044
392	WBGene00010923	rle-1	III	+	10942874	10943149	10942874	10943089	10945638	10945890	392	369	342	358	139	132	129	316	295	389	121	160	136	188	135	1	1	0.656	0.65	0.666	0.652	0.57	0.673	0.026
393	WBGene00010552	K04C1.2	X	+	14238806	14238918	14238806	14238891	14238964	14239376	393	6	7	28	0	8	0	10	21	6	9	0	1	105	78	1	1	1	0.394	1	0.452	1	0.817	0.042
396	WBGene00001574	gei-17	I	-	9105694	9106060	9105859	9106060	9104898	9105024	396	42	31	54	148	110	223	6	20	28	69	127	151	270	119	1	1	0.111	0.11	0.096	0.037	0.065	0.076	0.046
397	WBGene00001574	gei-17	I	-	9102998	9103312	9103046	9103312	9102640	9102897	397	88	89	114	304	235	285	93	77	89	203	203	209	176	135	1	1	0.182	0.225	0.235	0.26	0.225	0.246	-0.03
398	WBGene00015576	C07G3.8	V	-	3495178	3495484	3495214	3495484	3493636	3494017	398	0	1	0	1	0	0	1	0	0	1	0	0	164	135	1	1	0	1	NA	0.452	NA	NA	0.048
399	WBGene00017164	eng-1	III	-	5867190	5867453	5867195	5867453	5866802	5867006	399	0	0	0	114	110	115	0	3	0	119	127	108	135	135	1	1	0	0	0	0	0.023	0	-0.008
3	WBGene00016971	toe-2	II	-	6517812	6517928	6517854	6517928	6517569	6517699	3	0	2	0	71	54	81	5	0	0	91	68	62	97	55	1	1	0	0.021	0	0.03	0	0	-0.003
400	WBGene00012758	Y41C4A.12	III	-	11724237	11724357	11724241	11724357	11724017	11724189	400	4	0	0	22	13	26	4	0	3	27	28	19	113	109	1	1	0.149	0	0	0.125	0	0.132	-0.036
401	WBGene00012522	Y32B12B.2	V	+	16539092	16539339	16539092	16539331	16540254	16540546	401	0	0	0	138	81	89	0	6	0	119	127	167	136	135	1	1	0	0	0	0	0.045	0	-0.015
404	WBGene00044082	D1086.12	V	+	14101690	14101861	14101690	14101852	14101909	14102005	404	143	92	105	81	69	62	105	71	76	49	60	76	91	89	1	1	0.633	0.566	0.624	0.677	0.536	0.494	0.039
411	WBGene00008800	F14E5.2	II	-	8426031	8426158	8426037	8426158	8425385	8425615	411	468	451	561	103	88	110	554	491	600	97	115	122	120	114	1	1	0.812	0.83	0.829	0.844	0.802	0.824	0
412	WBGene00008278	npr-10	X	-	13019025	13019140	13019034	13019140	13018847	13018969	412	2	3	3	0	2	0	5	4	9	0	0	1	88	79	1	1	1	0.574	1	1	1	0.89	-0.105
414	WBGene00011087	R07B7.2	V	-	12057526	12057748	12057535	12057748	12057299	12057479	414	58	70	59	9	2	9	95	62	61	4	2	3	137	135	0.434865	1	0.864	0.972	0.866	0.959	0.968	0.952	-0.059
416	WBGene00007403	set-3	III	-	9691663	9691837	9691701	9691837	9691037	9691365	416	6	19	17	156	169	210	0	6	12	131	108	151	160	129	1	1	0.03	0.083	0.061	0	0.043	0.06	0.024
418	WBGene00016278	C30H7.2	I	-	5420599	5420731	5420640	5420731	5420005	5420101	418	2	2	4	2	1	0	7	0	10	0	0	7	79	38	1	1	0.325	0.49	1	1	NA	0.407	-0.099
41	WBGene00013683	zoo-1	I	+	14537734	14537966	14537734	14537939	14539192	14540148	41	0	0	2	27	33	65	0	0	0	54	50	94	155	135	1	1	0	0	0.026	0	0	0	0.009
420	WBGene00007599	C15A11.7	I	+	7405831	7405944	7405831	7405921	7405987	7406276	420	111	66	82	0	0	3	62	40	58	0	1	8	106	83	1	1	1	1	0.955	1	0.969	0.85	0.045
421	WBGene00003638	nhr-48	X	+	15711257	15711505	15711257	15711487	15711624	15711689	421	9	5	9	18	18	26	7	5	21	22	26	13	69	58	0.800499	1	0.296	0.189	0.225	0.211	0.139	0.576	-0.072
426	WBGene00010979	R02D5.6	V	-	14512807	14512901	14512816	14512901	14512506	14512763	426	0	0	0	1	0	0	6	0	0	2	0	2	87	78	1	1	0	NA	NA	0.729	NA	0	-0.364
427	WBGene00000958	dgk-1	X	-	989480	989640	989486	989640	988932	989051	427	11	21	24	10	8	18	8	7	55	2	14	20	112	112	1	1	0.524	0.724	0.571	0.8	0.333	0.733	-0.016
42	WBGene00011560	T07C4.3	III	+	10352433	10352545	10352433	10352542	10352601	10352759	42	322	301	320	2	1	6	237	327	338	0	8	10	105	102	1	1	0.994	0.997	0.981	1	0.975	0.97	0.009
431	WBGene00017504	F16B4.2	V	+	1602167	1602467	1602167	1602452	1603222	1603329	431	2	0	0	54	52	41	0	0	0	14	10	7	108	100	1	1	0.033	0	0	0	0	0	0.011
432	WBGene00011709	T11F9.1	V	+	11461251	11461366	11461251	11461333	11461416	11461547	432	2	7	11	0	0	2	13	9	4	1	0	0	97	64	1	1	1	1	0.784	0.896	1	1	-0.037
433	WBGene00004047	plx-1	IV	+	980653	980812	980653	980779	981559	981993	433	34	51	57	80	31	100	42	24	69	47	55	61	145	119	1	1	0.259	0.574	0.319	0.423	0.264	0.481	-0.005
434	WBGene00044618	bus-2	IV	+	1699898	1700016	1699898	1699998	1700066	1700263	434	9	8	7	0	0	2	29	1	11	3	0	3	111	93	1	1	1	1	0.746	0.89	1	0.754	0.034
438	WBGene00004412	rpl-1	I	-	2876019	2876308	2876144	2876308	2875649	2875971	438	52	54	51	36398	37161	35122	38	34	62	41734	39940	40255	253	135	1	1	0.001	0.001	0.001	0	0	0.001	0.001
43	WBGene00004444	rpl-30	I	+	10436253	10436409	10436253	10436287	10436467	10436616	43	232	258	138	24006	18523	18511	225	158	72	27950	18194	21204	142	27	1	1	0.002	0.003	0.001	0.002	0.002	0.001	0
441	WBGene00002827	let-653	IV	+	11888696	11889173	11888696	11888816	11889556	11889853	441	448	467	542	42	16	46	301	340	489	29	30	29	456	113	1	1	0.726	0.879	0.745	0.72	0.737	0.807	0.029
443	WBGene00003607	nhr-8	IV	+	7712536	7712633	7712536	7712630	7712679	7712887	443	28	11	33	0	0	0	53	58	103	9	2	0	90	87	1	1	1	1	1	0.851	0.966	1	0.061
445	WBGene00021448	Y39D8A.1	V	+	419916	420104	419916	420085	420158	420255	445	4	4	9	1	0	0	6	0	4	0	0	0	102	90	1	1	0.779	1	1	1	NA	1	-0.074
446	WBGene00021448	Y39D8A.1	V	+	419916	420104	419916	420089	420158	420255	446	4	4	9	4	2	3	6	0	4	0	0	0	98	90	1	1	0.479	0.647	0.734	1	NA	1	-0.38
448	WBGene00001398	fat-6	IV	-	11915058	11917340	11915548	11917340	11914423	11914760	448	2889	2495	3032	0	0	0	4974	4682	5398	1	0	0	611	135	1	1	1	1	1	0.999	1	1	0
449	WBGene00011904	hlb-1	X	-	13867905	13868092	13868031	13868092	13866589	13867296	449	83	64	109	18	18	11	135	131	162	17	21	24	173	54	0.931802	1	0.59	0.526	0.756	0.713	0.661	0.678	-0.06
454	WBGene00008145	set-5	V	+	14704795	14704921	14704795	14704912	14704992	14705112	454	2	7	5	39	36	30	0	7	0	24	53	17	97	88	0.851329	1	0.044	0.15	0.131	0	0.107	0	0.073
457	WBGene00002992	lin-3	IV	+	11060537	11060664	11060537	11060619	11061067	11061156	457	4	2	3	4	0	5	0	0	4	1	1	8	67	22	1	1	0.247	1	0.165	0	0	0.141	0.424
458	WBGene00012381	Y2H9A.4	V	+	13446415	13446723	13446415	13446714	13447096	13447606	458	4	2	23	19	23	26	1	3	1	7	5	11	137	135	1	1	0.172	0.079	0.466	0.123	0.372	0.082	0.047
461	WBGene00008362	cfim-2	IV	+	8929147	8929396	8929147	8929253	8929815	8930048	461	2	0	2	115	72	81	2	0	1	98	98	67	234	99	1	1	0.007	0	0.01	0.009	0	0.006	0.001
47	WBGene00001159	eff-1	II	+	8348243	8348925	8348243	8348818	8350073	8350549	47	163	156	154	18	8	14	80	74	98	11	7	7	235	135	1	1	0.839	0.918	0.863	0.807	0.859	0.889	0.022
49	WBGene00016244	C30B5.2	II	+	6197416	6197492	6197416	6197486	6197535	6197719	49	274	261	265	158	178	140	275	239	197	196	157	126	69	63	1	1	0.613	0.572	0.633	0.562	0.582	0.588	0.029
4	WBGene00010850	M04C3.1	V	-	19438576	19439205	19438801	19439205	19438229	19438522	4	24	10	19	136	73	94	14	11	22	120	111	114	346	135	1	1	0.064	0.051	0.073	0.044	0.037	0.07	0.012
50	WBGene00002238	kars-1	II	-	7072237	7072415	7072357	7072415	7071591	7072173	50	153	172	185	857	750	946	119	142	182	739	862	1047	164	51	1	1	0.053	0.067	0.057	0.048	0.049	0.051	0.01
51	WBGene00012332	W07G1.5	II	-	13961229	13961981	13961265	13961981	13960883	13961129	51	14	2	4	3	3	8	3	0	18	7	2	3	164	135	1	1	0.793	0.354	0.292	0.261	0	0.832	0.115
52	WBGene00020029	R12C12.9	II	-	6023993	6024218	6024008	6024218	6023684	6023802	52	86	85	128	9	12	10	176	167	157	13	4	2	119	111	0.504002	1	0.899	0.869	0.923	0.927	0.975	0.987	-0.066
55	WBGene00015815	C16A11.2	II	+	4238434	4238652	4238434	4238538	4239305	4239708	55	0	0	1	124	100	134	0	0	1	104	95	83	204	97	1	1	0	0	0.004	0	0	0.006	-0.001
57	WBGene00008239	fshr-1	V	+	9893482	9893884	9893482	9893875	9893942	9894299	57	11	4	0	32	23	25	22	9	23	50	69	60	137	135	0.849681	1	0.253	0.146	0	0.302	0.114	0.274	-0.097
59	WBGene00005832	srw-85	V	-	19430857	19431039	19431012	19431039	19430028	19430187	59	6	5	11	1	0	8	5	7	1	0	2	4	161	20	1	1	0.427	1	0.146	1	0.303	0.03	0.08
5	WBGene00019719	M01H9.3	IV	-	4469329	4469484	4469335	4469484	4469099	4469283	5	178	138	165	570	510	512	139	87	153	474	385	408	135	135	1	1	0.238	0.213	0.244	0.227	0.184	0.273	0.004
62	WBGene00004424	rpl-12	IV	-	13240024	13240398	13240143	13240398	13239825	13239933	62	64	57	43	24099	18931	19474	80	35	36	31847	23586	21472	213	101	1	1	0.001	0.001	0.001	0.001	0.001	0.001	0
63	WBGene00008376	D1054.9	V	-	10786429	10786529	10786444	10786529	10786179	10786332	63	3	0	0	7	7	5	3	3	8	32	13	5	93	78	0.371197	1	0.264	0	0	0.073	0.162	0.573	-0.181
68	WBGene00007862	C32C4.1	V	+	10639867	10640062	10639867	10639906	10642358	10642473	68	0	0	0	1	1	0	1	0	0	4	0	9	147	5	1	1	0	0	NA	0.008	NA	0	-0.004
6	WBGene00019719	M01H9.3	IV	-	4469718	4470432	4469823	4470432	4469335	4469484	6	703	629	671	56	38	55	558	497	568	59	22	47	233	135	1	1	0.879	0.906	0.876	0.846	0.929	0.875	0.004
70	WBGene00015478	C05D10.2	III	+	6070579	6070815	6070579	6070811	6070964	6071109	70	3	0	0	21	22	29	2	0	0	15	25	7	135	135	1	1	0.125	0	0	0.118	0	0	0.002
71	WBGene00004157	pqn-75	IV	+	4075710	4075847	4075710	4075784	4075905	4076049	71	1	0	0	62	71	65	0	0	0	26	77	44	130	67	1	1	0.008	0	0	0	0	0	0.003
73	WBGene00004777	ser-2	X	-	15288672	15288845	15288741	15288845	15288088	15288193	73	4	2	0	1	2	0	0	0	0	2	1	0	122	60	1	1	0.663	0.33	NA	0	0	NA	0.497
75	WBGene00011520	nhr-213	V	-	15895486	15895582	15895501	15895582	15895340	15895432	75	1	0	0	1	0	0	0	0	2	0	2	0	39	24	1	1	0.381	NA	NA	NA	0	1	-0.119
76	WBGene00020709	T23B3.1	I	+	6718017	6718191	6718017	6718188	6718237	6718414	76	295	247	330	3	3	0	332	279	321	3	1	3	135	135	1	1	0.99	0.988	1	0.991	0.996	0.991	0
81	WBGene00017489	F15E6.9	IV	-	4296854	4297031	4296857	4297031	4296746	4296806	81	2	1	0	0	3	0	1	0	0	0	0	0	53	53	1	1	1	0.25	NA	1	NA	NA	-0.375
82	WBGene00009978	F53E4.1	V	-	15655162	15655273	15655180	15655273	15654247	15654487	82	58	72	105	24	15	17	114	82	46	24	23	29	104	86	0.425484	1	0.666	0.799	0.836	0.797	0.747	0.567	0.063
83	WBGene00011251	glb-22	V	+	14604838	14604912	14604838	14604900	14605050	14605264	83	7	1	10	3	0	0	0	0	8	0	0	0	67	55	1	1	0.657	1	1	NA	NA	1	-0.114
84	WBGene00010406	math-33	V	+	11117430	11117545	11117430	11117536	11117601	11117844	84	61	57	48	26	26	35	69	43	31	14	19	39	108	99	1	1	0.683	0.668	0.557	0.819	0.675	0.422	-0.003
85	WBGene00010406	math-33	V	+	11117430	11117545	11117430	11117536	11117598	11117844	85	177	211	186	219	186	200	182	226	208	159	160	204	108	99	0.783881	1	0.426	0.51	0.46	0.512	0.564	0.483	-0.054
89	WBGene00020347	T08B2.7	I	-	6209877	6209939	6209890	6209939	6209533	6209746	89	846	713	838	9	7	12	1000	984	1427	19	8	31	55	42	1	1	0.986	0.987	0.982	0.976	0.989	0.972	0.006
8	WBGene00001999	hrp-1	IV	-	3337559	3338298	3337562	3338298	3336923	3337510	8	354	359	452	744	834	748	465	374	369	819	679	720	135	135	1	1	0.322	0.301	0.377	0.362	0.355	0.339	-0.019
90	WBGene00003620	nhr-21	II	+	7347373	7347527	7347373	7347521	7347576	7347751	90	8	9	7	0	0	0	7	3	0	0	0	6	135	135	1	1	1	1	1	1	1	0	0.333
91	WBGene00000144	apc-10	V	-	10426312	10426386	10426316	10426386	10426108	10426260	91	13	21	27	2	2	0	25	8	26	3	0	4	67	63	1	1	0.859	0.908	1	0.887	1	0.859	0.007
94	WBGene00003954	pcm-1	V	-	5963082	5963219	5963100	5963219	5962797	5962902	94	35	33	41	0	1	0	44	37	26	0	0	0	93	75	1	1	1	0.964	1	1	1	1	-0.012
95	WBGene00013177	rsy-1	I	-	11217892	11218141	11217986	11218141	11216117	11216638	95	157	170	102	2	0	2	198	126	83	4	0	0	222	135	1	1	0.979	1	0.969	0.968	1	1	-0.007
96	WBGene00019435	K06A9.1	X	+	1549489	1552087	1549489	1551340	1558454	1558484	96	211	144	151	0	0	3	167	162	280	0	0	1	756	23	1	1	1	1	0.605	1	1	0.895	-0.097

## Sheet: MXE
ID	GeneID	geneSymbol	chr	strand	1stExonStart_0base	1stExonEnd	2ndExonStart_0base	2ndExonEnd	upstreamES	upstreamEE	downstreamES	downstreamEE	ID	IC_SAMPLE_1			SC_SAMPLE_1			IC_SAMPLE_2			SC_SAMPLE_2			IncFormLen	SkipFormLen	PValue	FDR	IncLevel1			IncLevel2			IncLevelDifference
149	WBGene00001403	fbl-1	IV	+	9542034	9542292	9542727	9542868	9541600	9541753	9542967	9543043	149	76	52	78	23	29	23	95	39	58	73	87	46	313	202	3.2246e-134	7.96475e-132	0.681	0.536	0.686	0.456	0.224	0.449	0.258
202	WBGene00003407	mrp-1	X	-	579515	579653	580888	581044	579309	579387	581629	581784	202	7	11	10	6	4	14	9	34	33	2	0	10	213	198	6.51761e-66	8.04924e-64	0.52	0.719	0.399	0.807	1	0.754	-0.308
167	WBGene00006780	unc-44	IV	+	5984795	5984980	5985576	5986355	5984567	5984745	5986518	5986668	167	788	634	699	5773	5262	5908	873	856	1018	5136	4213	4355	306	900	1.75534e-48	1.44523e-46	0.286	0.262	0.258	0.333	0.374	0.407	-0.103
49	WBGene00006796	unc-62	V	+	4504974	4505120	4505358	4505516	4503962	4504230	4505828	4505905	49	59	28	88	145	95	148	124	82	110	124	88	152	205	214	1.59234e-35	9.83268e-34	0.298	0.235	0.383	0.511	0.493	0.43	-0.173
205	WBGene00003407	mrp-1	X	-	579987	580143	580888	581044	579309	579387	581629	581784	205	7	11	10	220	147	184	9	34	33	221	95	168	213	213	3.5519e-28	1.75464e-26	0.031	0.07	0.052	0.039	0.264	0.164	-0.105
58	WBGene00009500	F36H2.3	I	-	9256921	9257134	9257424	9257634	9256177	9256451	9257890	9258103	58	62	62	103	53	60	85	65	106	144	54	27	90	331	334	7.56839e-14	3.11566e-12	0.541	0.51	0.55	0.548	0.798	0.618	-0.121
83	WBGene00001184	egl-15	X	+	11017579	11017930	11017944	11018139	11017435	11017505	11018214	11018450	83	228	131	221	7	3	5	148	138	192	18	56	32	400	244	1.19965e-13	4.23305e-12	0.952	0.964	0.964	0.834	0.601	0.785	0.22
227	WBGene00017968	F32A5.2	II	+	7246823	7247246	7247334	7247649	7246468	7246569	7247811	7247936	227	101	70	110	283	173	247	141	204	305	167	219	341	486	378	2.0042e-13	6.18796e-12	0.217	0.239	0.257	0.396	0.42	0.41	-0.171
74	WBGene00022816	fbn-1	III	+	7637190	7637256	7637355	7637496	7636314	7636473	7637799	7638227	74	63	48	54	188	151	264	38	44	59	66	68	217	118	268	9.20664e-13	2.52671e-11	0.432	0.419	0.317	0.567	0.595	0.382	-0.125
215	WBGene00000367	cca-1	X	-	7854050	7854201	7854298	7854428	7853722	7853902	7854523	7854709	215	25	33	53	10	15	18	22	46	32	0	4	6	246	272	3.08727e-12	7.62555e-11	0.734	0.709	0.765	1	0.927	0.855	-0.191
230	WBGene00011044	R05H10.3	II	+	14874591	14874918	14879920	14880189	14872599	14872915	14881033	14881377	230	162	203	242	307	262	221	176	176	255	213	147	194	448	390	6.945e-12	1.55947e-10	0.315	0.403	0.488	0.418	0.51	0.534	-0.085
99	WBGene00006814	unc-82	IV	+	7438526	7438598	7438751	7438898	7438187	7438323	7439055	7439090	99	41	26	43	24	11	16	40	51	51	18	37	72	59	157	3.751e-10	7.7208e-09	0.82	0.863	0.877	0.855	0.786	0.653	0.089
229	WBGene00011044	R05H10.3	II	+	14879920	14880189	14881033	14881377	14874591	14874918	14882609	14883053	229	293	233	231	288	296	189	147	138	171	208	189	251	390	465	5.78017e-10	1.09823e-08	0.548	0.484	0.593	0.457	0.465	0.448	0.085
203	WBGene00003407	mrp-1	X	-	580297	580453	580888	581044	579309	579387	581629	581784	203	7	11	10	39	0	10	9	34	33	34	16	28	213	213	1.2034e-09	2.12315e-08	0.152	1	0.5	0.209	0.68	0.541	0.074
39	WBGene00008572	F08B12.4	X	-	11407358	11407421	11407493	11407553	11407057	11407291	11407602	11407702	39	3969	3174	3246	4056	3276	3381	1130	702	741	2286	1575	1504	64	70	4.58863e-09	7.55594e-08	0.517	0.514	0.512	0.351	0.328	0.35	0.171
23	WBGene00006342	sup-37	V	+	8789014	8789107	8789461	8789569	8788199	8788678	8789840	8789919	23	117	81	130	87	82	100	93	57	74	19	27	32	109	139	1.25067e-08	1.93073e-07	0.632	0.557	0.624	0.862	0.729	0.747	-0.175
134	WBGene00011299	ikke-1	III	-	9047321	9047533	9047675	9047743	9046497	9046585	9047842	9048646	134	0	1	1	36	13	21	4	0	0	12	10	10	68	279	1.60474e-06	2.3316e-05	0	0.24	0.163	0.578	0	0	-0.058
185	WBGene00001630	gly-5	III	+	13200770	13200881	13202486	13202588	13197609	13197738	13203865	13203994	185	446	374	466	53	42	41	395	402	394	91	75	67	182	164	2.33549e-06	3.20481e-05	0.883	0.889	0.911	0.796	0.828	0.841	0.073
53	WBGene00001599	glh-2	I	+	6514881	6514956	6515311	6515386	6514100	6514838	6515430	6516675	53	168	122	187	160	97	159	138	122	136	63	93	93	136	136	2.61534e-06	3.39995e-05	0.512	0.557	0.54	0.687	0.567	0.594	-0.08
80	WBGene00002978	lev-11	I	-	14624302	14624420	14624543	14624661	14623827	14623898	14624955	14625089	80	1877	1621	2327	505	561	549	1753	1739	2280	1011	896	813	143	143	7.6975e-06	9.50641e-05	0.788	0.743	0.809	0.634	0.66	0.737	0.103
34	WBGene00013131	Y52B11C.1	I	-	11165194	11165440	11167555	11167773	11163810	11163898	11168511	11168736	34	153	137	122	255	199	184	215	218	285	341	216	185	285	313	3.85916e-05	0.000453911	0.397	0.431	0.421	0.409	0.526	0.629	-0.105
243	WBGene00021288	clec-123	II	+	3114486	3114643	3114921	3115098	3114254	3114442	3115147	3115488	243	540	536	609	990	904	1031	337	244	261	317	228	247	278	298	4.35645e-05	0.000489111	0.369	0.389	0.388	0.533	0.534	0.531	-0.151
137	WBGene00004830	slo-1	V	+	18499581	18499694	18500550	18500663	18498534	18498843	18500999	18501235	137	20	22	9	35	28	64	22	19	4	46	31	108	212	212	0.000170686	0.00183302	0.364	0.44	0.123	0.324	0.38	0.036	0.062
200	WBGene00003407	mrp-1	X	-	579515	579653	580297	580453	579309	579387	581629	581784	200	39	0	10	6	4	14	34	16	28	2	0	10	213	198	0.000243692	0.00250799	0.858	0	0.399	0.94	1	0.722	-0.468
179	WBGene00020732	T23E7.2	X	+	17679251	17679319	17679921	17680035	17678929	17678986	17680284	17680790	179	290	262	305	1155	983	1120	227	199	228	1186	1019	1125	61	129	0.000818077	0.0080826	0.347	0.36	0.365	0.288	0.292	0.3	0.064
177	WBGene00021661	mbtr-1	I	-	345020	345830	346374	346516	343893	344033	346560	346742	177	93	44	86	278	340	313	68	62	63	400	301	385	268	929	0.00139902	0.0132907	0.537	0.31	0.488	0.371	0.417	0.362	0.062
89	WBGene00009842	igeg-2	X	-	11444827	11444978	11445197	11445292	11444353	11444724	11445406	11445555	89	8	8	9	36	8	24	10	1	6	3	1	9	176	272	0.00217464	0.0198939	0.256	0.607	0.367	0.837	0.607	0.507	-0.24
219	WBGene00003144	max-2	II	-	13018447	13018980	13019747	13019891	13017468	13017582	13023651	13023857	219	222	210	307	1187	1118	1207	123	205	210	1137	1422	1475	242	626	0.00536883	0.0473608	0.326	0.327	0.397	0.219	0.272	0.269	0.097
17	WBGene00004154	pqn-72	I	-	3274275	3274812	3274929	3275010	3274077	3274163	3276665	3276718	17	0	0	3	97	35	58	7	15	7	111	91	103	18	513	0.00556638	0.0474102	0	0	0.596	0.643	0.824	0.66	-0.51
204	WBGene00003407	mrp-1	X	-	579987	580143	580297	580453	579309	579387	581629	581784	204	39	0	10	220	147	184	34	16	28	221	95	168	213	213	0.0143411	0.118075	0.151	0	0.052	0.133	0.144	0.143	-0.072
191	WBGene00001017	dnc-1	IV	-	10932236	10932320	10932478	10932553	10931881	10931951	10932594	10932696	191	14	15	27	46	51	48	12	9	39	43	38	26	28	42	0.018032	0.143674	0.313	0.306	0.458	0.295	0.262	0.692	-0.057
113	WBGene00003825	ntl-2	II	-	4375228	4375348	4375591	4375711	4374567	4374698	4376390	4376458	113	257	190	281	439	412	490	311	338	339	432	382	572	141	141	0.0187598	0.144802	0.369	0.316	0.364	0.419	0.469	0.372	-0.07
178	WBGene00011978	T24B8.4	II	-	9065183	9065405	9066055	9066625	9063686	9064274	9067046	9067212	178	488	404	472	151	82	122	427	502	600	211	195	181	691	343	0.0245302	0.183605	0.616	0.71	0.658	0.501	0.561	0.622	0.1
105	WBGene00017101	E02H9.3	III	+	2462194	2462329	2462473	2462608	2461910	2462045	2462752	2462943	105	96	143	112	67	39	38	116	78	138	46	87	66	249	249	0.0259101	0.188229	0.589	0.786	0.747	0.716	0.473	0.676	0.086
139	WBGene00008345	C56A3.6	V	-	13554887	13554986	13555099	13555180	13554423	13554521	13555702	13555785	139	8	18	2	74	49	57	6	16	15	57	29	43	45	81	0.0630957	0.445276	0.163	0.398	0.059	0.159	0.498	0.386	-0.141
65	WBGene00013789	Y116A8C.9	IV	-	16943014	16943110	16944083	16944254	16942105	16942315	16944832	16945030	65	157	106	141	111	51	67	84	125	160	99	95	73	292	178	0.0700893	0.467893	0.463	0.559	0.562	0.341	0.445	0.572	0.075
87	WBGene00013075	Y51A2D.7	V	+	18538853	18539036	18539253	18539470	18537801	18537937	18540396	18540511	87	141	169	178	238	183	215	55	87	78	150	126	94	271	305	0.0689825	0.467893	0.4	0.51	0.482	0.292	0.437	0.483	0.06
183	WBGene00001630	gly-5	III	+	13200915	13201020	13202486	13202588	13197609	13197738	13203865	13203994	183	228	228	233	53	42	41	258	201	260	91	75	67	170	164	0.0722249	0.469462	0.806	0.84	0.846	0.732	0.721	0.789	0.083
56	WBGene00018721	polh-1	III	-	1946302	1946499	1947643	1948055	1946068	1946245	1948969	1949145	56	429	433	399	169	169	184	343	354	366	222	190	155	533	318	0.111854	0.708408	0.602	0.605	0.564	0.48	0.526	0.585	0.06
165	WBGene00007440	C08E8.4	V	+	18372659	18372782	18373097	18373240	18371845	18372286	18373297	18373531	165	659	605	703	791	738	688	96	111	125	111	50	94	232	270	0.116596	0.719981	0.492	0.488	0.543	0.502	0.721	0.607	-0.102
172	WBGene00010615	K07A1.9	I	-	9614142	9614209	9614339	9614403	9613825	9614015	9614730	9614814	172	14	14	16	122	93	107	12	4	8	125	114	116	57	62	0.134167	0.804494	0.111	0.141	0.14	0.095	0.037	0.07	0.063
25	WBGene00006342	sup-37	V	+	8789461	8789569	8789840	8789919	8788199	8788678	8790927	8791007	25	49	42	57	16	10	12	15	17	19	8	9	4	140	82	0.136797	0.804494	0.642	0.711	0.736	0.523	0.525	0.736	0.102
24	WBGene00006342	sup-37	V	+	8789461	8789582	8789840	8789919	8788199	8788678	8790927	8791007	24	47	41	57	16	10	12	15	17	19	8	9	4	166	82	0.146527	0.841679	0.592	0.669	0.701	0.481	0.483	0.701	0.099
100	WBGene00004969	spe-15	I	+	1460228	1460286	1460544	1460729	1455673	1455764	1461514	1461628	100	8	13	35	307	283	266	0	0	0	197	132	160	23	227	1	1	0.205	0.312	0.565	0	0	0	0.361
101	WBGene00013123	Y52B11A.3	I	+	10974607	10974819	10977649	10978056	10973149	10973321	10978789	10978953	101	204	129	201	362	335	450	166	186	193	463	364	325	333	528	1	1	0.472	0.379	0.415	0.362	0.448	0.485	-0.01
102	WBGene00013123	Y52B11A.3	I	+	10977649	10978056	10978789	10978953	10974607	10974819	10979548	10979749	102	199	161	255	156	159	155	240	169	192	172	123	150	528	285	1	1	0.408	0.353	0.47	0.43	0.426	0.409	-0.011
103	WBGene00019792	M116.5	IV	-	8417429	8417798	8418209	8418575	8417111	8417303	8418623	8418812	103	14	42	64	8	4	15	26	38	58	5	10	4	487	490	0.888825	1	0.638	0.914	0.811	0.84	0.793	0.936	-0.069
104	WBGene00017101	E02H9.3	III	+	2462194	2462329	2462473	2462617	2461935	2462045	2462752	2462943	104	96	143	112	2	9	3	116	78	138	7	12	11	224	238	1	1	0.981	0.944	0.975	0.946	0.874	0.93	0.05
106	WBGene00003196	mel-11	II	+	9365635	9365779	9365972	9366173	9364892	9365076	9367468	9367651	106	241	292	260	351	342	368	234	222	245	310	298	400	270	322	1	1	0.45	0.505	0.457	0.474	0.47	0.422	0.015
107	WBGene00003196	mel-11	II	+	9364892	9365076	9365635	9365779	9363739	9364003	9365972	9366173	107	345	348	345	181	172	204	325	319	290	158	221	230	305	270	1	1	0.628	0.642	0.6	0.646	0.561	0.527	0.045
108	WBGene00006396	taf-12	III	-	11865624	11865720	11866024	11866206	11864946	11865132	11868722	11868855	108	285	261	245	146	142	116	252	258	266	136	109	91	294	169	1	1	0.529	0.514	0.548	0.516	0.576	0.627	-0.043
109	WBGene00012369	W09G3.6	I	-	13815294	13815458	13817036	13817881	13814750	13815227	13819670	13820358	109	692	760	784	176	166	141	591	768	689	198	176	170	966	285	0.881802	1	0.537	0.575	0.621	0.468	0.563	0.545	0.052
10	WBGene00009888	F49E2.5	X	+	9554298	9554547	9554902	9555325	9553936	9554158	9555798	9556353	10	1016	756	1166	779	586	817	642	612	1171	519	628	855	370	544	1	1	0.657	0.655	0.677	0.645	0.589	0.668	0.029
110	WBGene00013189	Y54E2A.4	II	+	14775295	14775668	14776528	14776695	14770196	14771862	14777649	14778137	110	670	648	705	585	531	658	381	414	548	479	363	474	494	288	1	1	0.4	0.416	0.384	0.317	0.399	0.403	0.027
111	WBGene00003825	ntl-2	II	-	4374547	4374698	4375228	4375348	4374367	4374494	4375591	4375711	111	346	373	402	3	1	5	455	413	516	3	5	12	189	235	1	1	0.993	0.998	0.99	0.995	0.99	0.982	0.005
112	WBGene00003825	ntl-2	II	-	4374567	4374698	4375228	4375348	4374367	4374494	4375591	4375711	112	346	373	402	414	429	463	455	413	516	504	429	541	189	211	1	1	0.483	0.493	0.492	0.502	0.518	0.516	-0.023
114	WBGene00001177	egl-8	V	+	28381	28699	29335	29515	26193	26380	30199	30297	114	147	141	222	171	166	216	143	151	202	111	151	209	395	257	1	1	0.359	0.356	0.401	0.456	0.394	0.386	-0.04
115	WBGene00020774	T24E12.5	II	+	3754553	3754742	3755191	3755380	3753920	3754423	3755510	3755705	115	14	13	13	58	27	37	0	3	0	0	17	5	310	310	1	1	0.194	0.325	0.26	NA	0.15	0	0.185
116	WBGene00020774	T24E12.5	II	+	3754553	3754742	3754872	3755061	3753920	3754423	3755191	3755380	116	15	14	13	12	5	14	0	3	0	0	3	4	310	310	1	1	0.556	0.737	0.481	NA	0.5	0	0.341
117	WBGene00020774	T24E12.5	II	+	3754872	3755061	3755191	3755380	3754553	3754742	3755510	3755705	117	41	23	43	59	28	33	6	10	4	0	17	5	310	310	1	1	0.41	0.451	0.566	1	0.37	0.444	-0.129
118	WBGene00020774	T24E12.5	II	+	3754872	3755061	3755191	3755380	3753920	3754423	3755510	3755705	118	7	6	12	58	27	37	2	0	2	0	17	5	310	310	0.812326	1	0.108	0.182	0.245	1	0	0.286	-0.25
119	WBGene00000162	apd-3	II	-	3537005	3537395	3538335	3538704	3535049	3535385	3540148	3540809	119	303	258	336	305	348	449	338	354	454	333	365	400	490	511	0.686232	1	0.509	0.436	0.438	0.514	0.503	0.542	-0.059
11	WBGene00009888	F49E2.5	X	+	9557217	9557406	9557794	9557950	9556765	9556834	9558258	9558682	11	430	378	457	694	627	737	264	301	561	491	509	894	237	204	1	1	0.348	0.342	0.348	0.316	0.337	0.351	0.011
120	WBGene00020115	mboa-6	III	-	1954634	1954739	1956041	1956299	1953535	1953842	1957584	1957679	120	2119	2213	2309	1502	1595	1549	2304	2526	2765	1532	1462	1713	332	149	1	1	0.388	0.384	0.401	0.403	0.437	0.42	-0.029
121	WBGene00020784	tat-4	II	-	6241795	6241975	6242528	6242625	6241297	6241740	6242667	6242836	121	7	14	13	18	15	26	21	18	10	26	14	37	180	301	1	1	0.394	0.609	0.455	0.575	0.683	0.311	-0.037
122	WBGene00004905	snf-6	III	-	1523151	1523695	1525173	1525412	1520223	1520373	1526412	1526544	122	90	88	114	274	178	280	83	119	85	142	270	224	350	655	1	1	0.381	0.481	0.432	0.522	0.452	0.415	-0.032
123	WBGene00009578	F40F8.5	II	-	11133702	11133837	11134223	11134289	11133524	11133656	11134336	11134594	123	275	309	354	362	335	365	338	366	307	399	371	363	108	246	1	1	0.634	0.678	0.688	0.659	0.692	0.658	-0.003
124	WBGene00009578	F40F8.5	II	-	11133702	11133837	11133980	11134112	11133524	11133656	11134223	11134289	124	157	156	193	362	335	365	208	169	229	399	371	363	164	170	1	1	0.31	0.326	0.354	0.351	0.321	0.395	-0.026
125	WBGene00009578	F40F8.5	II	-	11133702	11133837	11134223	11134289	11133352	11133475	11134336	11134594	125	275	309	354	0	0	2	338	366	307	0	0	0	99	237	1	1	1	1	0.998	1	1	1	-0.001
126	WBGene00009578	F40F8.5	II	-	11133702	11133837	11133980	11134112	11133352	11133475	11134223	11134289	126	157	154	193	0	0	2	212	169	227	0	0	0	155	161	1	1	1	1	0.99	1	1	1	-0.003
127	WBGene00009578	F40F8.5	II	-	11133524	11133656	11133980	11134112	11133352	11133475	11134223	11134289	127	157	154	193	381	386	406	212	169	227	416	307	368	155	155	0.296565	1	0.292	0.285	0.322	0.338	0.355	0.382	-0.059
128	WBGene00009578	F40F8.5	II	-	11133524	11133656	11133702	11133837	11133352	11133475	11133980	11134112	128	366	422	467	381	388	406	437	372	368	416	307	370	227	221	1	1	0.483	0.514	0.528	0.506	0.541	0.492	-0.005
129	WBGene00009578	F40F8.5	II	-	11133524	11133656	11134223	11134289	11133352	11133475	11134336	11134594	129	275	309	354	381	386	406	338	366	307	416	307	368	99	231	1	1	0.627	0.651	0.67	0.655	0.736	0.661	-0.035
12	WBGene00009888	F49E2.5	X	+	9555415	9555577	9555798	9556353	9553936	9554158	9556627	9556717	12	16	35	27	683	566	811	13	15	11	473	497	701	231	624	1	1	0.06	0.143	0.083	0.069	0.075	0.041	0.034
130	WBGene00015735	pdfr-1	III	-	6636401	6636556	6636892	6637017	6636011	6636115	6638069	6638192	130	29	38	60	75	38	63	30	35	63	54	53	87	179	219	1	1	0.321	0.55	0.538	0.405	0.447	0.47	0.029
131	WBGene00012971	Y48A6B.10	III	+	11042092	11042259	11043049	11043175	11038430	11038511	11043863	11044008	131	186	156	188	157	121	118	95	126	242	76	107	176	227	177	1	1	0.48	0.501	0.554	0.494	0.479	0.517	0.015
132	WBGene00006999	zyx-1	II	+	13060625	13060902	13064885	13065078	13059686	13060027	13068739	13068909	132	2418	2189	2342	1721	1499	1584	2072	2157	2319	1521	1470	1633	398	314	1	1	0.526	0.535	0.538	0.518	0.537	0.528	0.005
133	WBGene00013156	Y53F4B.9	II	-	15005942	15006377	15007092	15007830	15004864	15005599	15008030	15009125	133	1155	1105	1252	805	866	959	796	1003	1013	748	735	800	859	556	1	1	0.482	0.452	0.458	0.408	0.469	0.45	0.022
135	WBGene00011299	ikke-1	III	-	9047321	9047533	9047675	9047731	9046497	9046585	9047842	9048646	135	40	53	49	36	13	21	33	25	34	12	10	10	49	279	1	1	0.864	0.959	0.93	0.94	0.934	0.951	-0.024
136	WBGene00021425	ppgn-1	IV	-	2345054	2345313	2347483	2347624	2342528	2342808	2348203	2348564	136	133	126	115	448	423	447	120	138	290	545	479	561	268	380	1	1	0.296	0.297	0.267	0.238	0.29	0.423	-0.03
138	WBGene00001080	dpy-21	V	-	17940760	17941006	17943128	17946540	17939467	17939759	17947019	17947087	138	3060	2545	3897	197	154	217	2313	2572	3922	177	232	260	3459	293	0.526297	1	0.568	0.583	0.603	0.525	0.484	0.561	0.061
13	WBGene00009888	F49E2.5	X	+	9555415	9555577	9555798	9556353	9554902	9555325	9556627	9556717	13	214	170	221	683	566	822	122	165	230	454	497	701	231	624	1	1	0.458	0.448	0.421	0.421	0.473	0.47	-0.012
140	WBGene00008345	C56A3.6	V	-	13554578	13554635	13554887	13554986	13554423	13554521	13555702	13555785	140	74	49	57	1	4	1	57	29	43	0	0	0	81	6	1	1	0.846	0.476	0.809	1	1	1	-0.29
141	WBGene00008345	C56A3.6	V	-	13554578	13554635	13555099	13555180	13554423	13554521	13555702	13555785	141	8	18	2	1	4	1	6	16	15	0	0	0	45	6	1	1	0.516	0.375	0.211	1	1	1	-0.633
142	WBGene00017983	F32D1.3	V	-	4355345	4355584	4358130	4358307	4353122	4353652	4361405	4361552	142	17	7	28	15	5	14	6	13	15	0	11	10	298	360	1	1	0.578	0.628	0.707	1	0.588	0.644	-0.106
143	WBGene00008856	F15D3.6	I	-	11573263	11573329	11575615	11575702	11572089	11572524	11576689	11576855	143	228	216	253	142	102	133	339	318	284	250	176	229	160	118	0.514689	1	0.542	0.61	0.584	0.5	0.571	0.478	0.062
144	WBGene00006594	tom-1	I	+	5552879	5553369	5554740	5554864	5552598	5552741	5555025	5555178	144	143	87	182	109	65	121	90	153	164	131	101	100	611	234	1	1	0.334	0.339	0.366	0.208	0.367	0.386	0.026
145	WBGene00006594	tom-1	I	+	5557959	5557971	5558452	5558479	5557668	5557782	5559328	5559474	145	0	1	5	0	0	2	0	1	0	0	0	0	5	20	1	1	NA	1	0.909	NA	1	NA	-0.045
146	WBGene00021753	Y50D7A.3	III	+	261124	261389	263055	263160	259274	259519	263779	263950	146	282	337	429	198	277	248	291	297	339	158	166	216	386	196	1	1	0.42	0.382	0.468	0.483	0.476	0.443	-0.044
147	WBGene00000228	atn-1	V	+	12480727	12480888	12481113	12481196	12480361	12480610	12481283	12481376	147	1368	952	1466	90	86	140	983	922	1296	48	81	125	233	103	1	1	0.87	0.83	0.822	0.901	0.834	0.821	-0.011
148	WBGene00006527	tax-6	IV	-	10494508	10494627	10494830	10494928	10493195	10494052	10495181	10495266	148	447	375	441	183	182	231	461	739	699	155	166	311	125	167	0.415066	1	0.765	0.734	0.718	0.799	0.856	0.75	-0.063
14	WBGene00009888	F49E2.5	X	+	9555415	9555577	9555798	9556353	9554691	9554823	9556627	9556717	14	20	21	30	702	586	804	16	11	11	454	509	735	221	614	1	1	0.073	0.091	0.094	0.089	0.057	0.04	0.024
150	WBGene00006755	unc-16	III	+	9549646	9549682	9550136	9550235	9549413	9549457	9550720	9550974	150	2	3	1	91	81	102	0	0	0	89	92	117	29	92	0.631415	1	0.065	0.105	0.03	0	0	0	0.067
151	WBGene00006755	unc-16	III	+	9549646	9549682	9550365	9550383	9549413	9549457	9550720	9550974	151	2	3	1	1	2	2	0	0	0	0	0	2	29	11	1	1	0.431	0.363	0.159	NA	NA	0	0.318
152	WBGene00006755	unc-16	III	+	9550136	9550235	9550365	9550383	9549413	9549457	9550720	9550974	152	91	81	102	1	2	2	89	92	117	0	0	2	92	11	1	1	0.916	0.829	0.859	1	1	0.875	-0.09
153	WBGene00006755	unc-16	III	+	9550136	9550235	9550365	9550383	9549646	9549682	9550720	9550974	153	90	81	102	1	2	2	89	92	117	0	0	2	92	11	1	1	0.915	0.829	0.859	1	1	0.875	-0.091
154	WBGene00003374	mlk-1	V	-	5059299	5059549	5059806	5059863	5058633	5058972	5059912	5060204	154	34	42	42	175	183	224	22	37	30	130	136	153	100	371	1	1	0.419	0.46	0.41	0.386	0.502	0.421	-0.007
155	WBGene00002223	klp-12	IV	-	11343316	11343565	11344364	11344547	11342899	11343036	11345883	11346061	155	144	114	91	42	37	70	132	92	156	63	28	47	299	365	1	1	0.807	0.79	0.613	0.719	0.8	0.802	-0.037
156	WBGene00002223	klp-12	IV	-	11343391	11343565	11344364	11344547	11342899	11343036	11345883	11346061	156	144	114	91	82	57	83	132	92	156	112	41	64	299	290	1	1	0.63	0.66	0.515	0.533	0.685	0.703	-0.039
157	WBGene00018990	klf-1	III	+	2876675	2876868	2877661	2877742	2875589	2875762	2878327	2878624	157	142	140	184	59	27	69	124	100	98	30	41	25	314	148	1	1	0.531	0.71	0.557	0.661	0.535	0.649	-0.016
158	WBGene00012562	Y37H2A.1	V	+	18112461	18112711	18113847	18113953	18111351	18111656	18114321	18114757	158	289	259	242	104	98	97	275	237	226	148	65	76	371	198	1	1	0.597	0.585	0.571	0.498	0.661	0.613	-0.006
159	WBGene00001132	alp-1	IV	+	8859481	8859881	8860081	8860198	8857218	8857445	8860545	8860723	159	78	77	91	52	54	69	66	138	94	60	57	80	521	220	1	1	0.388	0.376	0.358	0.317	0.506	0.332	-0.011
15	WBGene00009888	F49E2.5	X	+	9554902	9555325	9555798	9556353	9554691	9554823	9556627	9556717	15	1259	906	1253	702	586	804	809	952	1345	454	509	735	482	614	1	1	0.696	0.663	0.665	0.694	0.704	0.7	-0.025
162	WBGene00021534	mvk-1	III	-	6125492	6125646	6126669	6126804	6124161	6125020	6127037	6127097	162	170	171	151	1063	1016	1005	129	152	153	1092	931	1070	174	193	1	1	0.151	0.157	0.143	0.116	0.153	0.137	0.015
163	WBGene00000776	cpl-1	V	-	16593523	16593971	16594512	16594611	16592570	16592955	16595087	16595346	163	4960	3954	4944	17768	18664	17504	10387	7941	9639	41603	31235	33584	184	569	1	1	0.463	0.396	0.466	0.436	0.44	0.47	-0.007
164	WBGene00002251	lat-1	II	+	8903387	8903494	8903606	8903719	8899797	8899984	8903843	8903929	164	22	13	11	207	110	197	5	7	14	158	144	254	144	156	1	1	0.103	0.113	0.057	0.033	0.05	0.056	0.045
166	WBGene00019715	M01G5.1	III	+	1500569	1500913	1502898	1503139	1498094	1498738	1503668	1504288	166	751	554	814	488	467	530	343	387	495	213	295	373	465	362	1	1	0.545	0.48	0.545	0.556	0.505	0.508	0
168	WBGene00013034	tat-1	III	-	12415562	12415802	12417469	12417776	12414859	12414972	12418845	12419031	168	542	455	635	326	346	355	344	516	701	274	294	368	399	332	1	1	0.58	0.522	0.598	0.511	0.594	0.613	-0.006
169	WBGene00013006	lin-38	II	+	13580013	13580231	13580927	13581064	13577750	13578315	13581531	13581642	169	98	102	95	31	25	18	100	66	95	21	37	23	308	229	1	1	0.702	0.752	0.797	0.78	0.57	0.754	0.049
16	WBGene00009888	F49E2.5	X	+	9554902	9555325	9555798	9556353	9553936	9554158	9556627	9556717	16	812	640	789	683	566	811	555	671	914	473	497	701	492	624	1	1	0.601	0.589	0.552	0.598	0.631	0.623	-0.037
170	WBGene00013561	Y75B8A.31	III	+	12352209	12352329	12353668	12353797	12351892	12352156	12354443	12354578	170	151	142	126	131	124	153	134	140	76	158	136	132	219	237	0.186512	1	0.555	0.553	0.471	0.479	0.527	0.384	0.063
171	WBGene00010615	K07A1.9	I	-	9614142	9614209	9614730	9614814	9613825	9614015	9614974	9615082	171	54	56	56	133	101	113	57	53	59	129	125	138	120	86	1	1	0.225	0.284	0.262	0.241	0.233	0.235	0.021
173	WBGene00044650	Y71G10AR.4	IV	+	2204146	2204488	2206414	2206628	2202373	2202749	2207777	2208052	173	866	682	858	439	436	458	756	771	1078	458	478	538	463	335	1	1	0.588	0.531	0.575	0.544	0.539	0.592	0.006
174	WBGene00044650	Y71G10AR.4	IV	+	2206414	2206628	2207777	2208052	2204146	2204488	2208690	2208831	174	427	376	446	744	705	828	391	402	576	827	796	955	334	395	1	1	0.404	0.387	0.389	0.359	0.374	0.416	0.01
175	WBGene00000072	add-1	X	-	4854829	4854873	4854965	4855055	4854076	4854474	4855151	4855211	175	1	1	1	6	9	3	3	0	0	3	9	7	84	37	1	1	0.068	0.047	0.128	0.306	0	0	-0.021
176	WBGene00001631	gly-6	III	-	4325418	4325523	4325534	4325642	4325205	4325355	4325745	4325888	176	250	243	271	187	143	129	277	181	255	127	115	113	202	196	1	1	0.565	0.622	0.671	0.679	0.604	0.686	-0.037
180	WBGene00020732	T23E7.2	X	+	17679251	17679319	17679921	17680035	17678670	17678772	17680284	17680790	180	0	1	0	1386	1162	1351	0	0	0	1410	1214	1364	82	174	1	1	0	0.002	0	0	0	0	0.001
181	WBGene00020732	T23E7.2	X	+	17678929	17678986	17679251	17679319	17678670	17678772	17679921	17680035	181	24	33	16	14	16	26	30	32	37	27	42	30	32	54	1	1	0.743	0.777	0.509	0.652	0.563	0.675	0.046
182	WBGene00022159	mppa-1	I	-	1742489	1742840	1745736	1746045	1740646	1740917	1748286	1748695	182	562	446	541	926	998	1141	994	877	1149	1818	1738	1981	430	472	1	1	0.4	0.329	0.342	0.375	0.356	0.389	-0.016
184	WBGene00001630	gly-5	III	+	13200770	13200881	13200915	13201020	13197609	13197738	13203865	13203994	184	446	374	466	228	228	233	395	402	394	258	201	260	182	170	1	1	0.646	0.605	0.651	0.588	0.651	0.586	0.026
186	WBGene00003413	mrp-7	V	+	19680468	19681242	19682718	19683159	19679460	19679638	19685148	19685462	186	926	699	1078	679	628	864	524	902	1108	605	694	874	895	562	1	1	0.461	0.411	0.439	0.352	0.449	0.443	0.022
187	WBGene00021820	nipa-1	III	-	3114677	3115002	3115542	3115633	3113770	3114043	3116149	3116341	187	139	74	113	454	404	522	160	136	116	622	540	558	168	446	1	1	0.448	0.327	0.365	0.406	0.401	0.356	-0.008
188	WBGene00021820	nipa-1	III	-	3113770	3114043	3114677	3115002	3112486	3113019	3115542	3115633	188	493	438	545	535	431	441	649	483	493	680	467	467	395	343	1	1	0.445	0.469	0.518	0.453	0.473	0.478	0.009
189	WBGene00002195	kin-9	X	+	8433290	8433476	8434299	8434389	8433012	8433153	8434909	8435157	189	5	14	17	1	0	5	9	4	1	0	1	0	306	165	1	1	0.729	1	0.647	1	0.683	1	-0.102
18	WBGene00010681	mak-1	II	+	8744478	8744614	8745248	8745750	8744076	8744213	8745801	8746006	18	0	0	1	1350	1115	1344	0	0	0	1329	1229	1352	253	618	1	1	0	0	0.002	0	0	0	0.001
190	WBGene00011647	noca-1	V	+	13164296	13164468	13167636	13167724	13163497	13163708	13173129	13173283	190	515	409	559	289	239	294	280	266	335	192	140	192	293	162	1	1	0.496	0.486	0.512	0.446	0.512	0.491	0.015
192	WBGene00021209	Y18H1A.3	I	-	702248	703985	704418	704550	701755	701863	706418	706664	192	103	83	103	1318	1169	1516	96	109	109	1327	1333	1642	216	1824	1	1	0.398	0.375	0.365	0.379	0.408	0.359	-0.003
193	WBGene00013037	Y49E10.18	III	-	12443591	12443981	12444813	12444993	12442635	12442836	12445268	12445390	193	502	435	508	1126	1278	1199	580	425	587	1415	1335	1099	281	491	1	1	0.438	0.373	0.425	0.417	0.357	0.483	-0.007
194	WBGene00013037	Y49E10.18	III	-	12444813	12444993	12445268	12445390	12443591	12443981	12445645	12445700	194	107	116	116	466	363	398	99	115	129	459	440	422	143	214	1	1	0.256	0.324	0.304	0.244	0.281	0.314	0.015
195	WBGene00013037	Y49E10.18	III	-	12444813	12444993	12445268	12445390	12442635	12442836	12445645	12445700	195	107	115	119	81	54	79	99	111	129	111	53	84	143	214	1	1	0.664	0.761	0.693	0.572	0.758	0.697	0.03
196	WBGene00021704	Y48G9A.11	III	-	2114786	2114932	2115102	2115231	2113087	2113212	2115907	2115990	196	23	26	32	67	74	63	17	31	8	37	34	43	168	194	1	1	0.284	0.289	0.37	0.347	0.513	0.177	-0.031
197	WBGene00013506	usp-3	I	-	13946231	13946404	13947435	13947851	13945459	13945564	13949492	13949789	197	295	248	253	101	96	74	248	230	283	48	68	67	500	257	0.199393	1	0.6	0.57	0.637	0.726	0.635	0.685	-0.08
198	WBGene00010161	F56G4.6	I	-	11368063	11368242	11368344	11368630	11366760	11367086	11370349	11370546	198	229	221	331	100	115	172	168	137	174	97	56	95	407	300	1	1	0.628	0.586	0.587	0.561	0.643	0.574	0.008
199	WBGene00019273	H43E16.1	II	+	6678843	6678921	6678968	6679040	6678646	6678786	6679086	6679363	199	179	139	145	228	208	199	53	39	46	77	44	76	140	128	1	1	0.418	0.379	0.4	0.386	0.448	0.356	0.002
19	WBGene00010681	mak-1	II	+	8744477	8744614	8745248	8745750	8744076	8744213	8745801	8746006	19	656	631	622	1350	1115	1344	567	589	824	1329	1229	1352	255	618	1	1	0.541	0.578	0.529	0.508	0.537	0.596	0.002
1	WBGene00021876	Y54G2A.11	IV	-	2768164	2768629	2769605	2769844	2766391	2766524	2770668	2771109	1	120	126	182	294	201	284	201	141	264	343	305	409	351	577	1	1	0.402	0.508	0.513	0.491	0.432	0.515	-0.005
201	WBGene00003407	mrp-1	X	-	579515	579653	579987	580143	579309	579387	581629	581784	201	220	147	184	6	4	14	221	95	168	2	0	10	213	198	1	1	0.971	0.972	0.924	0.99	1	0.94	-0.021
206	WBGene00006787	unc-52	II	-	14657637	14657919	14658037	14658334	14657212	14657491	14658474	14658753	206	2222	1728	2569	1912	1719	2206	2093	2864	4052	2157	2651	4128	418	403	1	1	0.528	0.492	0.529	0.483	0.51	0.486	0.023
207	WBGene00006787	unc-52	II	-	14657637	14657919	14658037	14658334	14656327	14657097	14658474	14658753	207	2238	1739	2582	958	927	1109	2117	2872	4065	1132	1368	2160	418	403	1	1	0.693	0.644	0.692	0.643	0.669	0.645	0.024
208	WBGene00006787	unc-52	II	-	14654570	14654777	14655350	14655548	14654218	14654458	14656089	14656270	208	37	32	71	3565	3363	3865	129	167	126	5295	5208	6891	319	328	1	1	0.011	0.01	0.019	0.024	0.032	0.018	-0.011
209	WBGene00006787	unc-52	II	-	14657212	14657491	14657637	14657919	14656327	14657097	14658037	14658334	209	1884	1731	2236	3249	2943	3869	1938	2513	3726	3765	4381	6146	403	400	1	1	0.365	0.369	0.365	0.338	0.363	0.376	0.007
210	WBGene00006787	unc-52	II	-	14657212	14657491	14658037	14658334	14656327	14657097	14658474	14658753	210	2238	1739	2582	3294	2994	3919	2117	2872	4065	3815	4443	6246	418	400	1	1	0.394	0.357	0.387	0.347	0.382	0.384	0.008
211	WBGene00006787	unc-52	II	-	14657212	14657491	14657637	14657919	14656327	14657097	14658474	14658753	211	958	927	1109	3294	2994	3919	1132	1368	2160	3815	4443	6246	403	400	1	1	0.224	0.235	0.219	0.228	0.234	0.256	-0.013
212	WBGene00006787	unc-52	II	-	14659534	14659813	14659963	14660153	14658803	14659367	14661025	14661114	212	19	26	28	1232	982	1575	45	61	71	1008	1777	2794	258	347	1	1	0.02	0.034	0.023	0.057	0.044	0.033	-0.019
214	WBGene00012522	Y32B12B.2	V	+	16542399	16542588	16543701	16544109	16541489	16541657	16545201	16545642	214	169	161	152	450	544	443	174	195	149	501	422	462	310	529	1	1	0.391	0.336	0.369	0.372	0.441	0.355	-0.024
216	WBGene00022363	Y92H12BL.1	I	+	1354194	1354340	1356081	1356371	1350805	1351174	1358066	1358517	216	378	400	481	451	497	604	354	309	647	618	581	699	270	411	1	1	0.561	0.551	0.548	0.466	0.447	0.585	0.054
217	WBGene00000987	dhs-24	V	-	19944045	19944192	19945258	19945463	19942117	19942491	19946522	19946622	217	619	561	644	250	213	237	717	694	751	315	266	306	284	228	1	1	0.665	0.679	0.686	0.646	0.677	0.663	0.015
218	WBGene00016611	bicd-1	IV	-	6567061	6567238	6568020	6568403	6565899	6566348	6569094	6569338	218	693	590	647	307	253	308	633	675	928	409	289	393	504	298	1	1	0.572	0.58	0.554	0.478	0.58	0.583	0.022
220	WBGene00009065	F22G12.5	I	+	13171847	13172000	13172158	13172274	13171597	13171769	13172464	13172624	220	121	85	124	71	55	99	47	70	132	37	56	63	274	218	1	1	0.576	0.551	0.499	0.503	0.499	0.625	0
221	WBGene00006768	unc-32	III	+	8909232	8909355	8910080	8910221	8907856	8909111	8910333	8910553	221	421	484	517	864	847	878	477	541	608	1165	1175	1144	232	268	1	1	0.36	0.398	0.405	0.321	0.347	0.38	0.038
222	WBGene00006768	unc-32	III	+	8906523	8906678	8907310	8907432	8906145	8906274	8907592	8907802	222	285	272	280	307	219	401	386	364	585	352	398	506	263	217	1	1	0.434	0.506	0.366	0.475	0.43	0.488	-0.029
223	WBGene00006768	unc-32	III	+	8906523	8906678	8906966	8907073	8906145	8906274	8907592	8907802	223	285	272	280	132	100	160	386	364	585	86	150	294	263	187	1	1	0.606	0.659	0.554	0.761	0.633	0.586	-0.054
224	WBGene00006768	unc-32	III	+	8906966	8907073	8907310	8907432	8906145	8906274	8907592	8907802	224	132	100	160	307	219	401	86	150	294	352	398	506	187	217	1	1	0.333	0.346	0.316	0.221	0.304	0.403	0.022
225	WBGene00013228	Y56A3A.7	III	-	11941373	11941563	11942561	11942725	11941164	11941291	11944848	11945104	225	418	457	442	617	616	722	761	587	647	996	665	909	270	296	1	1	0.426	0.449	0.402	0.456	0.492	0.438	-0.036
226	WBGene00013228	Y56A3A.7	III	-	11936913	11937042	11938971	11939181	11934001	11934180	11941164	11941291	226	67	79	57	43	61	57	97	63	104	73	55	55	316	229	1	1	0.53	0.484	0.42	0.491	0.454	0.578	-0.03
228	WBGene00010199	bet-2	X	+	10571707	10571827	10571864	10571984	10570105	10570372	10572082	10572790	228	58	60	36	45	38	67	40	70	40	33	54	58	226	226	1	1	0.563	0.612	0.35	0.548	0.565	0.408	0.001
22	WBGene00005024	sqv-6	V	-	952908	953093	954535	955015	951586	951878	956326	956774	22	346	246	352	172	167	215	256	203	310	171	197	189	601	306	0.896578	1	0.506	0.429	0.455	0.433	0.344	0.455	0.053
231	WBGene00019361	K03E5.2	I	+	3422283	3422433	3423208	3423355	3421158	3421241	3423879	3424211	231	309	287	276	274	225	253	316	240	353	263	209	249	212	211	1	1	0.529	0.559	0.521	0.545	0.533	0.585	-0.018
232	WBGene00044065	tag-229	I	-	13804910	13805068	13805857	13805985	13803632	13803796	13806683	13806790	232	286	269	240	228	225	257	311	263	234	303	225	222	207	244	1	1	0.597	0.585	0.524	0.547	0.579	0.554	0.009
233	WBGene00013695	epg-8	I	-	9933531	9933697	9933861	9933997	9933089	9933488	9934152	9934290	233	81	73	98	265	203	159	61	74	39	246	214	158	254	283	0.400269	1	0.254	0.286	0.407	0.216	0.278	0.216	0.079
234	WBGene00006412	nlg-1	X	-	13626623	13626761	13626915	13627020	13625787	13625897	13627182	13627325	234	72	54	61	0	1	0	51	60	58	0	0	0	164	230	1	1	1	0.987	1	1	1	1	-0.004
235	WBGene00006412	nlg-1	X	-	13626629	13626761	13626915	13627020	13625787	13625897	13627182	13627325	235	72	54	61	0	6	6	51	60	58	0	0	0	164	218	1	1	1	0.923	0.931	1	1	1	-0.049
236	WBGene00000010	aat-9	I	-	11390947	11391134	11392047	11392185	11390088	11390188	11393291	11393519	236	118	89	95	80	56	97	121	114	111	96	51	70	220	266	1	1	0.641	0.658	0.542	0.604	0.73	0.657	-0.05
237	WBGene00004238	ptr-24	X	+	13343015	13343225	13343283	13343562	13342180	13342402	13343659	13343787	237	303	177	274	202	158	223	386	426	587	279	308	501	317	386	1	1	0.646	0.577	0.599	0.628	0.627	0.588	-0.007
238	WBGene00004754	sec-23	V	+	20103206	20103433	20103968	20104284	20101015	20101257	20105475	20105689	238	2148	1767	2268	1989	2231	2133	2611	2366	2749	2956	2407	2336	348	437	1	1	0.576	0.499	0.572	0.526	0.552	0.596	-0.009
239	WBGene00021365	smgl-2	IV	+	3732462	3732736	3733634	3734180	3731181	3731770	3735151	3735496	239	595	572	621	908	930	942	247	268	314	472	488	542	395	667	1	1	0.525	0.509	0.527	0.469	0.481	0.495	0.039
240	WBGene00003589	nex-2	III	-	10327556	10328002	10329157	10329547	10325635	10326631	10329695	10329792	240	1202	1184	1270	1829	1602	1782	1021	901	957	1227	1136	1294	466	522	1	1	0.424	0.453	0.444	0.482	0.47	0.453	-0.028
241	WBGene00009276	F30F8.9	I	+	7837843	7837926	7838609	7838692	7837603	7837719	7838771	7838898	241	60	37	51	107	88	82	97	40	44	107	106	113	111	111	1	1	0.359	0.296	0.383	0.475	0.274	0.28	0.003
242	WBGene00013742	Y111B2A.24	III	+	12701207	12701340	12702250	12702365	12699498	12699571	12704822	12704927	242	105	108	126	58	22	37	72	78	95	35	34	59	146	110	0.259504	1	0.577	0.787	0.72	0.608	0.633	0.548	0.098
244	WBGene00007780	C27D8.4	IV	+	12704229	12704349	12704409	12704511	12704108	12704176	12704943	12705078	244	133	132	114	191	168	171	108	104	111	157	125	155	145	109	1	1	0.344	0.371	0.334	0.341	0.385	0.35	-0.009
245	WBGene00016415	C34F11.3	II	+	5205039	5205075	5205443	5205632	5204887	5204991	5206577	5206700	245	13	5	1	228	202	286	4	0	2	98	91	86	10	253	1	1	0.591	0.385	0.081	0.508	0	0.37	0.06
246	WBGene00008131	C47B2.2	I	-	12962966	12963048	12963574	12963816	12962038	12962655	12964403	12964579	246	771	618	693	184	195	194	745	652	759	269	195	214	363	150	1	1	0.634	0.567	0.596	0.534	0.58	0.594	0.03
247	WBGene00004921	snt-1	II	+	6815047	6815187	6815303	6815437	6814859	6814977	6815522	6815626	247	1	0	0	110	131	126	0	0	0	87	84	78	204	192	1	1	0.008	0	0	0	0	0	0.003
248	WBGene00018522	F46H5.7	X	-	7241803	7241896	7241988	7242062	7241020	7241237	7242548	7242687	248	498	530	650	563	491	639	374	358	593	392	338	621	131	169	1	1	0.533	0.582	0.568	0.552	0.577	0.552	0.001
249	WBGene00010673	K08E7.5	IV	+	12574100	12574301	12575477	12575990	12573762	12573993	12576056	12576543	249	138	117	178	467	377	397	148	260	334	525	665	844	322	634	1	1	0.368	0.379	0.469	0.357	0.435	0.438	-0.005
250	WBGene00021020	W04B5.3	III	+	2421305	2421542	2421671	2421743	2420428	2420592	2422450	2422600	250	939	942	1000	276	203	278	532	498	553	135	122	99	358	130	1	1	0.553	0.628	0.566	0.589	0.597	0.67	-0.036
251	WBGene00021020	W04B5.3	III	+	2421671	2421743	2422450	2422600	2421305	2421542	2422953	2423095	251	312	302	307	531	556	545	215	140	152	264	237	241	130	271	1	1	0.551	0.531	0.54	0.629	0.552	0.568	-0.042
252	WBGene00021020	W04B5.3	III	+	2421671	2421743	2422450	2422600	2420428	2420592	2422953	2423095	252	0	3	1	528	552	541	5	0	0	264	237	241	130	271	1	1	0	0.011	0.004	0.038	0	0	-0.008
26	WBGene00009290	F31D4.2	V	-	20842379	20842568	20843130	20843595	20841572	20842208	20844095	20844252	26	831	734	801	471	367	372	947	900	833	540	415	381	586	310	1	1	0.483	0.514	0.533	0.481	0.534	0.536	-0.007
27	WBGene00002915	let-805	III	+	2676546	2676664	2676761	2676870	2674992	2675383	2677886	2678035	27	65	48	75	836	747	1047	67	81	102	646	716	1118	222	204	1	1	0.067	0.056	0.062	0.087	0.094	0.077	-0.024
28	WBGene00002915	let-805	III	+	2679883	2679994	2680413	2680515	2679412	2679820	2680652	2681111	28	443	358	489	571	463	561	354	285	428	473	389	617	208	190	1	1	0.415	0.414	0.443	0.406	0.401	0.388	0.026
29	WBGene00004884	smg-6	III	+	2479960	2480039	2480746	2480812	2478850	2479105	2481897	2482098	29	25	28	32	21	16	24	27	25	31	24	30	18	144	118	1	1	0.494	0.589	0.522	0.48	0.406	0.585	0.045
2	WBGene00013004	mrpl-37	II	-	13573590	13573749	13574251	13574329	13571706	13571971	13574384	13574512	2	121	99	116	388	301	388	170	188	201	440	447	516	128	266	0.237745	1	0.393	0.406	0.383	0.445	0.466	0.447	-0.059
30	WBGene00009306	F32A7.5	I	+	14847748	14847925	14848070	14848454	14846744	14847662	14848568	14849051	30	556	619	679	1452	1286	1650	488	447	556	1094	1159	1504	298	505	1	1	0.394	0.449	0.411	0.43	0.395	0.385	0.015
31	WBGene00000542	clp-1	III	+	7981672	7981810	7982463	7982538	7981364	7981488	7982730	7982859	31	128	191	181	11	9	21	96	107	191	1	7	20	231	105	1	1	0.841	0.906	0.797	0.978	0.874	0.813	-0.04
32	WBGene00002000	hrp-2	I	-	12063110	12063246	12063447	12063624	12062765	12062896	12064230	12064677	32	1010	1054	992	714	602	705	996	1066	1152	789	573	708	287	247	1	1	0.549	0.601	0.548	0.521	0.616	0.583	-0.007
33	WBGene00004367	ric-8	IV	+	2643762	2643940	2644413	2644584	2643503	2643573	2645360	2645771	33	44	51	86	92	61	74	55	52	84	71	111	113	227	220	1	1	0.317	0.448	0.53	0.429	0.312	0.419	0.045
35	WBGene00022149	lin-65	I	+	1763034	1763257	1764656	1764896	1762290	1762679	1766005	1766467	35	269	229	281	258	222	185	274	163	244	285	158	198	344	361	1	1	0.522	0.52	0.614	0.502	0.52	0.564	0.023
36	WBGene00001340	etr-1	II	+	166070	166150	166752	166905	164700	164826	166960	167078	36	82	94	118	422	318	388	90	114	103	363	363	431	106	234	1	1	0.3	0.395	0.402	0.354	0.409	0.345	-0.004
37	WBGene00001340	etr-1	II	+	167903	168047	168174	168393	166960	167078	168548	168689	37	292	295	314	121	114	125	314	282	350	98	106	75	245	315	1	1	0.756	0.769	0.764	0.805	0.774	0.857	-0.049
38	WBGene00001340	etr-1	II	+	167903	168047	168174	168393	166960	167078	168542	168689	38	158	178	189	173	182	163	197	146	172	118	161	131	246	316	0.957268	1	0.54	0.557	0.598	0.682	0.538	0.628	-0.051
3	WBGene00009888	F49E2.5	X	+	9554691	9554823	9555798	9556353	9554298	9554547	9556627	9556717	3	317	262	392	683	566	794	245	229	427	454	497	710	198	624	1	1	0.594	0.593	0.609	0.63	0.592	0.655	-0.027
40	WBGene00021443	Y39A3CL.7	III	+	1825155	1825411	1827238	1827366	1824918	1824976	1830465	1830593	40	500	501	557	218	174	202	317	301	392	125	105	101	279	144	1	1	0.542	0.598	0.587	0.567	0.597	0.667	-0.035
41	WBGene00012365	W09G3.1	I	-	13828734	13828805	13829212	13829424	13828430	13828540	13831738	13831976	41	172	109	122	29	19	17	190	83	92	33	22	13	301	96	1	1	0.654	0.647	0.696	0.647	0.546	0.693	0.037
42	WBGene00012365	W09G3.1	I	-	13828734	13828805	13829212	13830190	13828430	13828540	13831738	13831976	42	98	72	86	29	19	17	97	38	58	33	22	13	1067	96	0.760546	1	0.233	0.254	0.313	0.209	0.135	0.286	0.057
43	WBGene00012365	W09G3.1	I	-	13828734	13828805	13831738	13831976	13828430	13828540	13832023	13832146	43	269	230	236	27	14	15	274	172	224	28	20	11	308	77	1	1	0.714	0.804	0.797	0.71	0.683	0.836	0.029
44	WBGene00000274	btf-1	II	+	13208489	13208567	13209644	13210525	13208040	13208440	13212857	13212992	44	90	72	114	569	519	705	45	56	89	405	432	629	135	995	1	1	0.538	0.506	0.544	0.45	0.489	0.51	0.046
45	WBGene00004254	pxf-1	IV	-	10165394	10165533	10165964	10166120	10164695	10165009	10166467	10166704	45	151	130	155	252	269	327	140	186	134	377	281	293	277	264	1	1	0.363	0.315	0.311	0.261	0.387	0.304	0.012
46	WBGene00017274	F08F8.9	III	-	7349876	7349939	7350521	7350724	7349288	7349502	7351307	7352108	46	518	587	549	127	177	165	566	506	578	213	147	155	324	112	1	1	0.585	0.534	0.535	0.479	0.543	0.563	0.023
47	WBGene00012814	Y43F8B.3	V	+	19504839	19505253	19505894	19506059	19503997	19504104	19506370	19506563	47	35	0	14	43	37	59	19	39	28	51	48	142	500	251	1	1	0.29	0	0.106	0.158	0.29	0.09	-0.047
48	WBGene00003567	ncx-2	V	+	5308078	5308174	5308476	5308635	5307785	5307886	5308801	5308923	48	196	183	185	183	130	157	129	175	292	111	163	211	117	219	1	1	0.667	0.725	0.688	0.685	0.668	0.721	0.002
4	WBGene00009888	F49E2.5	X	+	9554691	9554823	9554902	9555325	9553936	9554158	9555415	9555595	4	28	0	40	977	735	983	16	0	0	628	782	1074	250	544	1	1	0.059	0	0.081	0.053	0	0	0.029
50	WBGene00002065	iff-2	II	-	8560087	8560240	8560826	8560964	8559392	8560011	8561282	8561352	50	740	693	885	16407	13365	17980	395	415	525	22282	19526	21856	190	202	1	1	0.046	0.052	0.05	0.018	0.022	0.025	0.028
51	WBGene00003978	pes-4	III	-	1217613	1217809	1218716	1218792	1215975	1216816	1219386	1219461	51	2	1	3	264	232	346	0	1	0	277	248	244	71	250	1	1	0.026	0.015	0.03	0	0.014	0	0.019
52	WBGene00006788	unc-53	II	-	11061248	11061461	11061612	11061735	11061064	11061147	11061841	11062176	52	119	46	79	11	2	9	72	44	74	4	0	1	173	275	1	1	0.945	0.973	0.933	0.966	1	0.992	-0.036
54	WBGene00002079	xpo-2	I	-	319737	320417	321074	322388	318541	319128	322784	323093	54	4204	4047	4668	2647	2436	2823	2709	2947	3061	1751	1814	1788	1435	801	1	1	0.47	0.481	0.48	0.463	0.476	0.489	0.001
55	WBGene00019167	H06I04.1	III	+	3094843	3095017	3097447	3097661	3091849	3091904	3098441	3099205	55	52	62	45	184	107	104	54	29	26	129	76	169	208	248	0.589949	1	0.252	0.409	0.34	0.333	0.313	0.155	0.067
57	WBGene00006727	ubq-1	III	+	5941407	5941863	5942648	5943332	5940985	5941357	5943382	5943838	57	8121	7102	8755	18970	18391	19434	6096	6919	8241	18582	17828	18169	577	805	1	1	0.374	0.35	0.386	0.314	0.351	0.388	0.019
59	WBGene00009500	F36H2.3	I	-	9257890	9258103	9258238	9258448	9256921	9257134	9258781	9258996	59	86	62	102	43	47	44	51	80	109	32	31	57	331	334	1	1	0.669	0.571	0.701	0.617	0.723	0.659	-0.019
5	WBGene00009888	F49E2.5	X	+	9554691	9554823	9555798	9556353	9553936	9554158	9556627	9556717	5	24	1	37	683	566	811	13	9	0	473	497	701	198	624	1	1	0.1	0.006	0.126	0.08	0.054	0	0.033
60	WBGene00013557	Y75B8A.24	III	-	12255531	12255691	12256635	12257003	12253352	12253644	12258749	12259177	60	620	524	616	290	279	298	745	618	816	329	333	374	489	281	1	1	0.551	0.519	0.543	0.565	0.516	0.556	-0.008
61	WBGene00001526	gck-1	V	+	8952724	8952879	8953017	8953175	8952461	8952627	8953543	8953732	61	109	75	115	484	266	414	71	127	171	283	412	348	276	279	1	1	0.185	0.222	0.219	0.202	0.238	0.332	-0.049
62	WBGene00006784	unc-49	III	+	10528911	10528968	10529337	10529373	10528676	10528836	10529431	10529554	62	7	0	2	12	5	11	4	5	2	11	6	11	81	39	1	1	0.219	0	0.08	0.149	0.286	0.08	-0.072
63	WBGene00001488	frm-1	I	-	14880014	14880131	14880609	14880846	14878892	14878993	14881051	14881174	63	455	429	530	158	130	165	452	387	693	169	117	221	298	160	1	1	0.607	0.639	0.633	0.589	0.64	0.627	0.008
64	WBGene00016811	C50D2.8	II	-	96754	96807	97058	97181	96126	96396	97241	97496	64	169	118	163	44	72	61	147	182	170	88	63	47	232	92	1	1	0.604	0.394	0.514	0.398	0.534	0.589	-0.003
66	WBGene00013789	Y116A8C.9	IV	-	16944083	16944254	16944832	16945030	16943014	16943110	16946315	16946412	66	57	52	94	192	107	120	40	34	73	85	125	107	228	201	1	1	0.207	0.3	0.408	0.293	0.193	0.376	0.018
67	WBGene00015250	B0546.3	IV	-	3380043	3380152	3380912	3381152	3379354	3379794	3381774	3381960	67	230	210	221	162	135	116	179	150	204	103	84	105	361	204	1	1	0.445	0.468	0.518	0.495	0.502	0.523	-0.03
68	WBGene00000102	akt-1	V	+	10250840	10251032	10251326	10251533	10250478	10250676	10251676	10251805	68	429	444	372	146	172	217	401	483	489	206	190	305	300	315	1	1	0.755	0.73	0.643	0.671	0.727	0.627	0.034
69	WBGene00022816	fbn-1	III	+	7634817	7634886	7636314	7636473	7633653	7633872	7637190	7637256	69	0	3	0	19	10	37	4	0	0	36	25	44	62	204	0.804434	1	0	0.497	0	0.268	0	0	0.076
6	WBGene00009888	F49E2.5	X	+	9554691	9554823	9554902	9555325	9553936	9554158	9556627	9556717	6	24	1	37	812	640	789	13	9	0	555	671	914	198	492	1	1	0.068	0.004	0.104	0.055	0.032	0	0.03
70	WBGene00022816	fbn-1	III	+	7636314	7636473	7637190	7637256	7634817	7634886	7637355	7637496	70	47	56	78	140	92	148	31	30	19	45	42	133	206	58	1	1	0.086	0.146	0.129	0.162	0.167	0.039	-0.002
71	WBGene00022816	fbn-1	III	+	7636314	7636473	7637190	7637256	7633653	7633872	7637355	7637496	71	5	9	26	141	89	150	12	16	14	46	42	133	279	117	1	1	0.015	0.041	0.068	0.099	0.138	0.042	-0.052
72	WBGene00022816	fbn-1	III	+	7636314	7636473	7637190	7637256	7633653	7633872	7637799	7638227	72	5	7	26	50	45	45	12	16	14	15	35	29	280	118	0.193399	1	0.04	0.062	0.196	0.252	0.162	0.169	-0.095
73	WBGene00022816	fbn-1	III	+	7636314	7636473	7637355	7637496	7633653	7633872	7637799	7638227	73	5	7	26	188	149	264	12	16	14	66	68	217	280	268	0.434328	1	0.025	0.043	0.086	0.148	0.184	0.058	-0.079
75	WBGene00022816	fbn-1	III	+	7637190	7637256	7637355	7637496	7633653	7633872	7637799	7638227	75	50	45	45	188	149	264	15	35	29	66	68	217	118	268	1	1	0.377	0.407	0.279	0.34	0.539	0.233	-0.016
76	WBGene00013347	Y59A8B.10	V	-	18071862	18072051	18073195	18073648	18070019	18070289	18075367	18075693	76	1850	1671	1933	635	600	579	1969	1752	1827	763	552	691	574	310	1	1	0.611	0.601	0.643	0.582	0.632	0.588	0.018
77	WBGene00002280	let-2	X	-	16386612	16386723	16386753	16386861	16386098	16386215	16386981	16387059	77	159	165	164	1010	881	1189	203	170	368	912	1021	1654	113	119	1	1	0.142	0.165	0.127	0.19	0.149	0.19	-0.032
78	WBGene00002978	lev-11	I	-	14622303	14622511	14623009	14623148	14621172	14621596	14623827	14623898	78	11018	10821	12047	242	271	326	11157	9385	9960	654	496	510	193	258	1	1	0.984	0.982	0.98	0.958	0.962	0.963	0.021
79	WBGene00002978	lev-11	I	-	14623009	14623148	14623570	14623709	14622827	14622897	14623827	14623898	79	334	313	371	21645	22011	23493	385	353	377	21343	18561	19507	121	121	1	1	0.015	0.014	0.016	0.018	0.019	0.019	-0.004
7	WBGene00009888	F49E2.5	X	+	9554691	9554823	9554902	9555325	9553936	9554158	9555798	9556353	7	43	20	47	779	586	817	13	12	34	519	628	855	250	544	1	1	0.107	0.069	0.111	0.052	0.04	0.08	0.038
81	WBGene00022134	Y71G10AL.1	IV	+	2178361	2178403	2179391	2179713	2178189	2178310	2181076	2181193	81	82	59	57	728	653	683	69	59	86	634	764	800	24	397	1	1	0.651	0.599	0.58	0.643	0.561	0.64	-0.005
82	WBGene00021874	clec-81	IV	+	2826316	2826571	2826629	2826709	2825525	2825647	2827440	2827634	82	496	404	390	130	92	87	639	481	572	221	159	112	356	126	1	1	0.575	0.608	0.613	0.506	0.517	0.644	0.043
84	WBGene00006779	unc-43	IV	-	10327601	10327715	10329096	10329195	10326568	10326644	10337631	10337715	84	59	52	91	142	119	150	56	60	68	154	122	146	60	90	1	1	0.384	0.396	0.476	0.353	0.425	0.411	0.022
85	WBGene00003916	par-1	V	-	14114054	14114249	14114475	14114544	14113568	14113814	14115457	14115582	85	163	131	163	40	32	35	140	112	124	24	22	34	107	299	1	1	0.919	0.92	0.929	0.942	0.934	0.911	-0.006
86	WBGene00015410	tbc-6	II	+	6848333	6848410	6849665	6849823	6848059	6848206	6850124	6850305	86	1	0	3	95	59	59	0	0	0	117	105	93	140	279	1	1	0.021	0	0.092	0	0	0	0.038
88	WBGene00022489	Y119D3B.12	III	+	1203598	1203709	1205336	1205749	1202838	1203145	1206852	1206967	88	126	152	132	516	440	483	176	114	122	528	398	438	181	507	1	1	0.406	0.492	0.434	0.483	0.445	0.438	-0.011
8	WBGene00009888	F49E2.5	X	+	9554298	9554547	9555798	9556353	9553936	9554158	9556627	9556717	8	1016	756	1179	683	566	811	642	615	1162	473	497	701	318	624	1	1	0.745	0.724	0.74	0.727	0.708	0.765	0.003
90	WBGene00021691	Y48G8AL.13	I	-	1224654	1224778	1225175	1225535	1223955	1224334	1226619	1226812	90	1003	860	775	429	544	439	1476	879	798	646	397	291	481	234	0.615104	1	0.532	0.435	0.462	0.526	0.519	0.572	-0.063
91	WBGene00007849	tbc-19	X	-	14004894	14005019	14005433	14005749	14004693	14004849	14005841	14005948	91	85	66	98	17	28	34	15	21	8	3	8	10	402	201	0.398846	1	0.714	0.541	0.59	0.714	0.568	0.286	0.092
92	WBGene00012767	fcd-2	IV	+	15029862	15030490	15031413	15031845	15028239	15028371	15032422	15032843	92	245	222	282	261	252	245	187	201	330	116	175	289	739	543	0.660702	1	0.408	0.393	0.458	0.542	0.458	0.456	-0.066
93	WBGene00022380	Y94H6A.8	IV	-	2718007	2718109	2718501	2718657	2716607	2716866	2719733	2719834	93	2985	2780	2935	939	834	948	4428	3258	3228	1498	1095	1056	236	149	1	1	0.667	0.678	0.662	0.651	0.653	0.659	0.015
94	WBGene00006588	tnt-3	X	-	7937990	7938053	7938515	7938662	7937637	7937937	7940198	7940276	94	18	15	27	54	63	69	28	28	38	139	80	77	206	56	1	1	0.083	0.061	0.096	0.052	0.087	0.118	-0.006
95	WBGene00013481	Y69H2.3	V	-	18661621	18661711	18662118	18662313	18661087	18661177	18662358	18662550	95	290	206	311	93	49	107	116	42	88	20	44	3	264	114	1	1	0.574	0.645	0.557	0.715	0.292	0.927	-0.053
96	WBGene00013481	Y69H2.3	V	-	18661621	18661711	18662616	18662811	18661087	18661177	18663725	18663861	96	875	738	962	55	49	61	373	342	337	15	31	3	258	108	1	1	0.869	0.863	0.868	0.912	0.822	0.979	-0.038
97	WBGene00021061	W06E11.1	III	+	643318	643816	644467	644846	642509	642616	645310	645529	97	506	493	479	887	800	914	522	519	493	823	783	846	584	465	1	1	0.312	0.329	0.294	0.336	0.345	0.317	-0.021
98	WBGene00001604	gln-3	IV	-	16168654	16169129	16170072	16170234	16167782	16168245	16170447	16170758	98	4263	3679	4631	10075	9075	11056	5795	5834	7149	15397	14295	17002	283	596	1	1	0.471	0.461	0.469	0.442	0.462	0.47	0.009
9	WBGene00009888	F49E2.5	X	+	9554298	9554547	9554902	9555325	9553936	9554158	9556627	9556717	9	1016	756	1179	812	640	789	642	615	1162	555	671	914	318	492	1	1	0.659	0.646	0.698	0.642	0.586	0.663	0.037

## Sheet: RI
ID	GeneID	geneSymbol	chr	strand	longExonStart_0base	longExonEnd	shortES	shortEE	flankingES	flankingEE	ID	IC_SAMPLE_1			SC_SAMPLE_1			IC_SAMPLE_2			SC_SAMPLE_2			IncFormLen	SkipFormLen	PValue	FDR	IncLevel1			IncLevel2			IncLevelDifference
234	WBGene00017576	cdh-8	IV	+	357351	357629	357351	357495	357540	357629	234	0	4	5	23	29	26	0	0	0	36	40	56	38	82	1.65926e-25	2.63822e-23	0	0.229	0.293	0	0	0	0.174
100	WBGene00001184	egl-15	X	+	11021722	11021943	11021722	11021849	11021903	11021943	100	21	17	25	16	10	14	14	12	9	49	34	62	32	18	3.09192e-15	2.45808e-13	0.425	0.489	0.501	0.138	0.166	0.075	0.345
278	WBGene00015484	C05D11.7	III	-	6417453	6417754	6417453	6417567	6417621	6417754	278	11	6	14	48	47	61	19	17	19	37	64	46	57	98	1.51088e-14	8.00767e-13	0.283	0.18	0.283	0.469	0.314	0.415	-0.151
186	WBGene00015817	C16A11.4	II	+	4227692	4228256	4227692	4227853	4227904	4228256	186	111	105	94	148	150	140	117	94	112	140	97	73	88	135	1.67935e-13	6.6754e-12	0.535	0.518	0.507	0.562	0.598	0.702	-0.101
226	WBGene00021375	Y37E11B.2	IV	+	3578625	3578960	3578625	3578737	3578785	3578960	226	41	44	54	8	6	4	5	10	13	13	1	3	52	105	5.34257e-13	1.69894e-11	0.912	0.937	0.965	0.437	0.953	0.897	0.176
51	WBGene00017829	F26F4.9	III	-	4910942	4912167	4910942	4911094	4912006	4912167	51	274	330	221	161	157	181	273	165	84	238	163	239	1033	135	1.28981e-12	3.418e-11	0.182	0.215	0.138	0.13	0.117	0.044	0.081
257	WBGene00004862	sma-9	X	+	10780895	10781359	10780895	10781101	10781151	10781359	257	37	26	29	11	29	40	7	16	40	22	27	46	86	135	2.14328e-12	4.86831e-11	0.841	0.585	0.532	0.333	0.482	0.577	0.189
94	WBGene00006986	zip-1	III	+	12336906	12337205	12336906	12336992	12337043	12337205	94	11	8	16	51	42	21	0	1	4	30	14	36	44	79	1.03274e-10	2.05257e-09	0.279	0.255	0.578	0	0.114	0.166	0.277
57	WBGene00009190	F27D4.6	I	+	7736798	7737043	7736798	7736944	7737000	7737043	57	3	3	2	1	7	5	8	1	4	0	3	3	49	36	5.2762e-10	9.32128e-09	0.688	0.239	0.227	1	0.197	0.495	-0.179
229	WBGene00003150	mbk-2	IV	+	13014898	13015115	13014898	13015001	13015052	13015115	229	1	0	5	11	2	6	2	10	0	0	8	4	5	17	1.65927e-07	2.63824e-06	0.236	0	0.739	1	0.81	0	-0.278
341	WBGene00019949	R08C7.5	IV	+	4431041	4431792	4431041	4431639	4431684	4431792	341	0	3	0	6	4	7	0	5	0	6	0	1	42	101	7.61635e-07	1.10091e-05	0	0.643	0	0	1	0	-0.119
43	WBGene00003247	mig-15	X	-	10425851	10426239	10425851	10425924	10425969	10426239	43	108	103	166	35	27	51	75	59	116	35	41	50	38	66	2.61974e-06	3.47116e-05	0.843	0.869	0.85	0.788	0.714	0.801	0.086
256	WBGene00004862	sma-9	X	+	10780895	10781359	10780895	10781101	10781154	10781359	256	37	26	31	50	33	26	7	16	43	23	31	57	92	135	2.10321e-05	0.000257238	0.521	0.536	0.636	0.309	0.431	0.525	0.143
258	WBGene00004862	sma-9	X	+	10780895	10781359	10780895	10781101	10781200	10781359	258	85	66	89	10	16	16	47	49	80	0	10	2	184	135	0.000109591	0.00124464	0.862	0.752	0.803	1	0.782	0.967	-0.111
50	WBGene00008376	D1054.9	V	-	10787058	10787958	10787058	10787206	10787287	10787958	50	24	17	22	45	29	22	34	31	41	83	80	64	148	135	0.00289468	0.0306836	0.327	0.348	0.477	0.272	0.261	0.369	0.083
25	WBGene00002041	hum-8	IV	-	430512	430872	430512	430608	430650	430872	25	12	14	21	77	83	69	14	12	33	132	140	137	35	89	0.00416506	0.0413903	0.284	0.3	0.436	0.212	0.179	0.38	0.083
155	WBGene00020209	T04C9.1	III	+	6003431	6004267	6003431	6003862	6003916	6004267	155	179	138	148	29	28	31	98	90	125	42	35	54	94	135	0.00895347	0.0837413	0.899	0.876	0.873	0.77	0.787	0.769	0.107
320	WBGene00009433	F35E12.9	V	-	13741606	13743123	13741606	13741933	13742665	13743123	320	42	16	22	11	6	10	19	8	14	11	0	0	853	135	0.0107645	0.0900817	0.377	0.297	0.258	0.215	1	1	-0.428
345	WBGene00020158	T02C5.1	X	+	2696189	2696631	2696189	2696304	2696355	2696631	345	183	164	177	395	360	383	224	138	163	535	476	485	61	108	0.0104346	0.0900817	0.451	0.446	0.45	0.426	0.339	0.373	0.07
244	WBGene00016172	C27H5.2	II	+	7159508	7159988	7159508	7159612	7159683	7159988	244	11	2	14	7	5	3	3	7	13	8	10	8	90	97	0.0147063	0.116915	0.629	0.301	0.834	0.288	0.43	0.637	0.136
299	WBGene00013567	Y75B12B.1	V	+	15185050	15185404	15185050	15185222	15185317	15185404	299	20	36	23	4	11	13	29	34	42	21	34	34	121	80	0.0174847	0.132384	0.768	0.684	0.539	0.477	0.398	0.45	0.222
276	WBGene00044758	Y37H2A.12	V	-	18129179	18129659	18129179	18129484	18129589	18129659	276	6	10	8	25	41	24	2	2	4	53	26	29	124	63	0.0333612	0.24111	0.109	0.11	0.145	0.019	0.038	0.065	0.081
101	WBGene00021637	Y47G6A.7	I	+	3502737	3503007	3502737	3502848	3502901	3503007	101	3	8	7	120	103	114	0	3	0	72	65	87	25	68	1	1	0.064	0.174	0.143	0	0.112	0	0.09
105	WBGene00008905	F17B5.1	I	+	13186044	13186611	13186044	13186247	13186487	13186611	105	0	0	0	6	2	4	2	2	3	23	24	27	343	117	1	1	0	0	0	0.029	0.028	0.037	-0.031
109	WBGene00008601	F09A5.4	X	-	13155309	13155808	13155309	13155478	13155580	13155808	109	7	17	9	176	162	197	4	4	22	207	156	168	190	135	1	1	0.027	0.069	0.031	0.014	0.018	0.085	0.003
10	WBGene00014669	C06G8.3	IV	+	10800159	10801250	10800159	10800242	10801018	10801250	10	10	22	26	24	3	6	34	21	13	18	23	11	838	76	1	1	0.036	0.399	0.282	0.146	0.076	0.097	0.133
111	WBGene00022519	ZC123.4	I	-	843712	844339	843712	844012	844060	844339	111	0	1	2	44	53	43	0	0	0	69	43	49	82	135	1	1	0	0.03	0.071	0	0	0	0.034
112	WBGene00016190	C28G1.5	X	-	8828065	8828364	8828065	8828134	8828179	8828364	112	0	0	0	166	106	186	1	0	1	179	96	175	38	62	1	1	0	0	0	0.009	0	0.009	-0.006
114	WBGene00014228	mett-10	III	+	10115313	10115613	10115313	10115422	10115467	10115613	114	18	21	13	4	0	0	8	18	18	0	0	0	43	102	1	1	0.914	1	1	1	1	1	-0.029
115	WBGene00001054	dpf-1	V	+	15473209	15473467	15473209	15473328	15473388	15473467	115	4	5	6	15	12	8	7	0	6	15	9	5	30	49	1	1	0.303	0.405	0.551	0.433	0	0.662	0.055
117	WBGene00017964	F31F7.1	V	+	6276439	6277828	6276439	6277395	6277508	6277828	117	7	6	3	271	212	242	2	7	10	331	220	184	212	135	1	1	0.016	0.018	0.008	0.004	0.02	0.033	-0.005
118	WBGene00017557	nep-11	II	-	3420665	3421447	3420665	3421178	3421282	3421447	118	4	0	0	67	68	77	0	0	8	93	44	59	194	135	1	1	0.04	0	0	0	0	0.086	-0.015
11	WBGene00006331	sup-26	III	-	4278207	4278792	4278207	4278244	4278285	4278792	11	17	13	8	0	2	0	12	6	24	0	0	0	34	30	1	1	1	0.852	1	1	1	1	-0.049
121	WBGene00000122	aly-3	IV	+	12123738	12124373	12123738	12123830	12124246	12124373	121	122	117	106	416	303	394	87	79	150	480	358	273	472	70	1	1	0.042	0.054	0.038	0.026	0.032	0.075	0
122	WBGene00010830	M02G9.1	II	+	10330715	10333417	10330715	10331545	10333315	10333417	122	8	34	62	16	34	16	82	149	164	48	67	51	1851	95	1	1	0.025	0.049	0.166	0.081	0.102	0.142	-0.028
125	WBGene00017048	D2021.4	X	-	8547596	8547976	8547596	8547831	8547872	8547976	125	0	0	0	25	24	11	3	0	0	31	35	48	34	97	1	1	0	0	0	0.216	0	0	-0.072
126	WBGene00012875	Y45F10B.13	IV	-	13559393	13559617	13559393	13559434	13559479	13559617	126	18	24	22	37	30	56	21	26	21	32	35	35	34	30	1	1	0.3	0.414	0.257	0.367	0.396	0.346	-0.046
12	WBGene00010681	mak-1	II	+	8746354	8746802	8746354	8746479	8746587	8746802	12	77	59	84	388	290	384	87	45	73	491	346	448	185	118	1	1	0.112	0.115	0.122	0.102	0.077	0.094	0.025
130	WBGene00017301	F09F7.4	III	+	5555449	5555976	5555449	5555507	5555583	5555976	130	0	0	2	533	462	594	0	0	0	1065	925	1300	69	51	1	1	0	0	0.002	0	0	0	0.001
135	WBGene00011352	rskn-1	I	-	8574812	8575172	8574812	8574916	8574959	8575172	135	27	13	34	0	4	0	19	25	33	0	0	0	36	97	1	1	1	0.898	1	1	1	1	-0.034
141	WBGene00003699	nhr-109	II	+	4433534	4434220	4433534	4433620	4433852	4434220	141	0	0	0	52	19	42	0	4	3	70	82	46	297	79	1	1	0	0	0	0	0.013	0.017	-0.01
143	WBGene00022823	ZK813.4	X	-	3428912	3429215	3428912	3429011	3429068	3429215	143	4	1	2	65	60	67	2	1	6	92	75	73	57	92	1	1	0.09	0.026	0.046	0.034	0.021	0.117	-0.003
149	WBGene00017176	nmur-3	X	+	4468031	4468461	4468031	4468206	4468266	4468461	149	2	0	0	8	5	11	0	0	0	5	12	0	106	135	1	1	0.242	0	0	0	0	NA	0.081
152	WBGene00012576	Y37H9A.1	I	+	13775818	13776120	13775818	13775904	13775952	13776120	152	0	0	2	57	70	62	1	0	2	65	52	57	41	79	1	1	0	0	0.059	0.029	0	0.063	-0.011
157	WBGene00016218	C29F9.3	III	+	125621	125909	125621	125685	125736	125909	157	10	26	24	8	0	1	13	39	29	0	1	0	44	57	0.274507	1	0.618	1	0.969	1	0.981	1	-0.131
160	WBGene00016074	C24H12.5	II	-	408982	409442	408982	409275	409323	409442	160	1	0	1	89	57	62	1	0	0	56	45	49	59	112	1	1	0.021	0	0.03	0.033	0	0	0.006
162	WBGene00013895	ZC434.9	I	+	10358982	10359488	10358982	10359135	10359423	10359488	162	80	86	87	1	2	4	418	442	320	10	8	5	332	58	1	1	0.933	0.883	0.792	0.88	0.906	0.918	-0.032
166	WBGene00001072	dpy-10	II	-	6710576	6711508	6710576	6711279	6711327	6711508	166	1	0	2	832	808	853	0	0	0	906	551	842	82	135	1	1	0.002	0	0.004	0	0	0	0.002
169	WBGene00004138	pqn-53	V	-	12064090	12064919	12064090	12064480	12064862	12064919	169	102	77	95	96	139	91	55	81	106	114	69	99	418	50	1	1	0.113	0.062	0.111	0.055	0.123	0.114	-0.002
171	WBGene00010908	zbp-1	III	+	4557796	4558291	4557796	4557901	4557979	4558291	171	337	252	328	21	15	44	321	378	361	23	46	38	105	98	1	1	0.937	0.94	0.874	0.929	0.885	0.899	0.013
172	WBGene00004384	rnp-1	V	+	12193136	12193701	12193136	12193313	12193610	12193701	172	14	29	36	183	109	171	23	10	11	108	102	109	367	84	1	1	0.017	0.057	0.046	0.046	0.022	0.023	0.01
173	WBGene00004384	rnp-1	V	+	12193748	12194072	12193748	12193793	12193948	12194072	173	0	0	0	51	50	47	0	0	4	36	37	24	161	20	1	1	0	0	0	0	0	0.02	-0.007
175	WBGene00004212	ptl-1	III	+	770261	770684	770261	770510	770594	770684	175	0	0	0	44	31	59	3	0	0	58	36	39	102	83	1	1	0	0	0	0.04	0	0	-0.013
177	WBGene00001060	dpf-7	IV	-	4801732	4802592	4801732	4802118	4802164	4802592	177	27	33	16	0	4	0	26	39	29	0	6	12	78	135	0.816592	1	1	0.935	1	1	0.918	0.807	0.07
181	WBGene00019884	R05D3.12	III	+	8381127	8381541	8381127	8381349	8381395	8381541	181	12	6	11	0	0	0	6	16	6	1	0	0	78	135	1	1	1	1	1	0.912	1	1	0.029
182	WBGene00017787	nhr-141	V	+	7445878	7446335	7445878	7446180	7446228	7446335	182	2	0	0	2	1	15	0	0	0	3	0	2	47	100	1	1	0.68	0	0	0	NA	0	0.227
184	WBGene00015641	C09E7.7	III	-	6546723	6547183	6546723	6546836	6546891	6547183	184	0	6	7	35	66	35	1	0	1	42	32	45	67	106	0.399034	1	0	0.126	0.24	0.036	0	0.034	0.099
185	WBGene00004377	rme-6	X	+	1102500	1102846	1102500	1102573	1102648	1102846	185	0	0	0	23	14	28	0	0	1	19	19	26	68	66	1	1	0	0	0	0	0	0.036	-0.012
188	WBGene00013094	Y51H1A.3	II	+	13872868	13873347	13872868	13872940	13873019	13873347	188	1	4	6	2180	1802	1898	1	2	5	2242	2288	2240	74	65	1	1	0	0.002	0.003	0	0.001	0.002	0.001
189	WBGene00017329	ugt-39	V	+	7157501	7158476	7157501	7157811	7157852	7158476	189	4	4	2	267	227	257	0	0	0	111	133	109	68	135	1	1	0.029	0.034	0.015	0	0	0	0.026
18	WBGene00015887	C17C3.1	II	+	5570636	5570960	5570636	5570735	5570879	5570960	18	7	10	0	7	3	12	1	2	1	7	2	1	166	31	1	1	0.157	0.384	0	0.026	0.157	0.157	0.067
190	WBGene00007445	C08F8.3	IV	+	11155250	11155831	11155250	11155552	11155597	11155831	190	0	4	1	117	115	163	0	0	0	153	118	134	76	135	1	1	0	0.058	0.011	0	0	0	0.023
199	WBGene00006439	ant-1.1	III	+	13463396	13463727	13463396	13463461	13463506	13463727	199	4	4	0	25650	25891	26190	2	1	1	25562	24585	26864	38	58	1	1	0	0	0	0	0	0	0
1	WBGene00010850	M04C3.1	V	-	19438576	19439205	19438576	19438630	19438801	19439205	1	19	11	30	1	1	0	26	12	25	0	2	1	204	47	1	1	0.814	0.717	1	1	0.58	0.852	0.033
212	WBGene00020596	oga-1	X	-	9345712	9346178	9345712	9345860	9345908	9346178	212	3	1	7	54	38	51	4	4	4	44	68	124	82	135	1	1	0.084	0.042	0.184	0.13	0.088	0.05	0.014
213	WBGene00009441	wdr-48	III	+	4581279	4581696	4581279	4581362	4581413	4581696	213	2	3	1	26	35	44	1	3	0	31	33	51	44	76	1	1	0.117	0.129	0.038	0.053	0.136	0	0.032
217	WBGene00015616	C08G5.3	II	-	743333	743600	743333	743458	743498	743600	217	3	0	0	0	0	0	0	4	2	0	3	0	16	78	1	1	1	NA	NA	NA	0.867	1	0.067
219	WBGene00000498	chk-1	V	-	3758979	3759469	3758979	3759235	3759279	3759469	219	108	108	120	0	0	0	67	122	116	0	4	0	74	135	1	1	1	1	1	1	0.982	1	0.006
21	WBGene00005517	sri-5	I	+	11184691	11184990	11184691	11184820	11184868	11184990	21	1	0	0	0	0	1	0	0	0	3	0	0	49	102	1	1	1	NA	0	0	NA	NA	0.5
221	WBGene00077698	lurp-4	V	+	13093747	13094219	13093747	13093931	13094097	13094219	221	1	0	2	2	2	0	0	2	2	5	2	3	267	115	0.710329	1	0.177	0	1	0	0.301	0.223	0.218
227	WBGene00015713	C12D12.1	X	+	3504015	3504628	3504015	3504097	3504265	3504628	227	1113	946	923	465	364	359	554	689	688	173	264	254	229	75	1	1	0.439	0.46	0.457	0.512	0.461	0.47	-0.029
230	WBGene00020930	hlh-30	IV	-	4016491	4016784	4016491	4016568	4016633	4016784	230	57	30	46	149	130	153	33	33	55	160	115	168	58	70	1	1	0.316	0.218	0.266	0.199	0.257	0.283	0.02
231	WBGene00003636	nhr-46	IV	-	5749329	5749890	5749329	5749483	5749608	5749890	231	9	10	4	47	34	54	2	11	15	63	44	79	236	135	1	1	0.099	0.144	0.041	0.018	0.125	0.098	0.014
233	WBGene00004010	pha-1	III	+	11132458	11132850	11132458	11132557	11132671	11132850	233	0	0	0	48	47	44	2	0	0	68	56	72	171	92	1	1	0	0	0	0.016	0	0	-0.005
23	WBGene00011240	R11A8.7	IV	+	10384029	10384729	10384029	10384333	10384399	10384729	23	64	58	107	108	61	133	59	65	102	51	92	117	118	135	1	1	0.404	0.521	0.479	0.57	0.447	0.499	-0.037
242	WBGene00012796	Y43F4A.1	III	+	13224093	13224365	13224093	13224203	13224249	13224365	242	20	10	13	0	0	0	11	32	31	0	2	4	20	77	1	1	1	1	1	1	0.984	0.968	0.016
24	WBGene00017974	vps-41	X	+	5288796	5289414	5288796	5289006	5289202	5289414	24	0	0	5	43	37	30	0	0	6	35	31	46	317	135	1	1	0	0	0.066	0	0	0.053	0.004
250	WBGene00019381	K04C2.3	III	+	6873047	6873707	6873047	6873252	6873333	6873707	250	4	3	7	383	384	358	0	21	13	375	298	248	148	135	1	1	0.009	0.007	0.018	0	0.06	0.046	-0.024
252	WBGene00003624	nhr-28	X	+	16355289	16355686	16355289	16355375	16355620	16355686	252	2	2	3	0	0	2	0	0	0	0	2	0	234	3	1	1	1	1	0.019	NA	0	NA	0.673
253	WBGene00012186	mlt-11	V	+	20673146	20674559	20673146	20673287	20674430	20674559	253	5799	5607	7027	4	2	7	4002	5166	10699	5	2	8	1250	121	1	1	0.993	0.996	0.99	0.987	0.996	0.992	0.001
263	WBGene00009259	hpo-34	X	-	11512851	11517504	11512851	11515071	11515119	11517504	263	50	49	57	385	299	363	65	77	94	342	440	470	82	135	1	1	0.176	0.212	0.205	0.238	0.224	0.248	-0.039
264	WBGene00009715	F44G4.6	II	-	9001005	9001260	9001005	9001121	9001178	9001260	264	2	0	0	0	8	2	3	0	3	7	3	2	24	49	0.742274	1	1	0	0	0.467	0	0.754	-0.074
265	WBGene00017920	jmjd-1.2	IV	+	4661356	4661641	4661356	4661395	4661452	4661641	265	0	4	0	4	12	7	0	0	0	15	22	28	50	32	1	1	0	0.176	0	0	0	0	0.059
268	WBGene00006937	wah-1	III	+	11994058	11994549	11994058	11994103	11994423	11994549	268	436	394	455	6	21	15	525	359	329	14	11	40	328	22	0.240744	1	0.83	0.557	0.67	0.716	0.686	0.356	0.1
26	WBGene00009334	F32D8.12	V	-	10889906	10890190	10889906	10890047	10890089	10890190	26	61	54	63	0	0	0	126	97	97	0	0	1	34	93	1	1	1	1	1	1	1	0.996	0.001
270	WBGene00043051	C29E4.13	III	-	7928164	7928461	7928164	7928283	7928397	7928461	270	0	2	0	18	24	19	0	0	0	10	15	29	113	34	1	1	0	0.024	0	0	0	0	0.008
272	WBGene00020207	T04B8.5	II	-	620617	620974	620617	620752	620806	620974	272	0	3	1	241	202	285	0	0	0	193	251	359	87	128	1	1	0	0.021	0.005	0	0	0	0.009
275	WBGene00044758	Y37H2A.12	V	-	18129179	18129659	18129179	18129484	18129562	18129659	275	3	7	1	12	17	24	0	2	2	31	12	4	97	90	1	1	0.188	0.276	0.037	0	0.134	0.317	0.017
280	WBGene00002174	itx-1	I	+	2811240	2811622	2811240	2811394	2811469	2811622	280	0	0	1	174	167	234	0	0	0	188	139	217	136	135	1	1	0	0	0.004	0	0	0	0.001
283	WBGene00006575	tir-1	III	-	3869595	3870443	3869595	3870268	3870325	3870443	283	5	2	0	53	32	63	0	18	1	28	43	76	76	111	0.407381	1	0.121	0.084	0	0	0.379	0.019	-0.064
284	WBGene00005444	srh-237	V	+	17091120	17091348	17091120	17091234	17091281	17091348	284	9	0	3	25	12	11	2	11	10	33	12	22	12	32	0.180781	1	0.49	0	0.421	0.139	0.71	0.548	-0.162
285	WBGene00017327	F10C1.8	II	+	5754467	5756154	5754467	5754523	5756006	5756154	285	4	6	10	17	15	21	14	12	18	40	38	47	1518	49	1	1	0.008	0.013	0.015	0.011	0.01	0.012	0.001
287	WBGene00011738	T12G3.2	IV	-	12039389	12039765	12039389	12039461	12039509	12039765	287	17	12	28	6	7	18	25	28	33	5	12	5	41	65	0.214489	1	0.818	0.731	0.711	0.888	0.787	0.913	-0.109
289	WBGene00020346	T08B2.5	I	+	6215918	6216168	6215918	6215987	6216058	6216168	289	5	1	7	9	23	21	0	7	2	10	12	35	32	30	0.699908	1	0.342	0.039	0.238	0	0.354	0.051	0.071
290	WBGene00020346	T08B2.5	I	+	6215918	6216168	6215918	6215987	6216061	6216168	290	5	1	7	42	38	38	0	7	2	19	32	43	32	27	1	1	0.091	0.022	0.135	0	0.156	0.038	0.018
291	WBGene00006600	tph-1	II	+	7549817	7550309	7549817	7549917	7549957	7550309	291	0	0	1	7	3	3	0	0	0	2	0	4	33	93	1	1	0	0	0.484	0	NA	0	0.161
293	WBGene00019962	cysl-3	V	-	3775354	3775988	3775354	3775758	3775816	3775988	293	0	2	0	333	328	410	4	0	0	417	365	438	102	135	1	1	0	0.008	0	0.013	0	0	-0.002
296	WBGene00022015	Y61A9LA.3	V	+	4578212	4579037	4578212	4578902	4578953	4579037	296	72	56	68	2	0	1	25	52	54	0	0	0	44	77	1	1	0.984	1	0.992	1	1	1	-0.008
297	WBGene00014075	dhhc-4	III	-	9865404	9865671	9865404	9865519	9865608	9865671	297	0	2	1	0	5	1	5	4	0	5	0	1	58	29	1	1	NA	0.167	0.333	0.333	1	0	-0.194
301	WBGene00010622	K07A12.4	I	-	8690418	8690729	8690418	8690576	8690630	8690729	301	56	27	52	6	7	3	81	67	44	6	2	12	51	92	1	1	0.944	0.874	0.969	0.961	0.984	0.869	-0.009
302	WBGene00019434	nmtn-1	I	-	6477209	6477526	6477209	6477330	6477385	6477526	302	2	2	0	3	6	12	0	0	1	15	14	18	74	113	1	1	0.504	0.337	0	0	0	0.078	0.254
304	WBGene00007016	mdt-15	III	-	5828602	5830320	5828602	5829733	5830216	5830320	304	6	7	9	3	3	3	2	8	9	5	6	0	566	97	1	1	0.255	0.286	0.34	0.064	0.186	1	-0.123
306	WBGene00013878	atfs-1	V	+	14194752	14195128	14194752	14194924	14194972	14195128	306	25	39	54	91	96	114	57	55	48	148	124	121	82	135	1	1	0.311	0.401	0.438	0.388	0.422	0.395	-0.018
307	WBGene00003592	nfi-1	II	+	7538699	7538963	7538699	7538840	7538888	7538963	307	32	24	15	20	13	25	25	9	16	10	7	23	40	67	1	1	0.728	0.756	0.501	0.807	0.683	0.538	-0.014
310	WBGene00016943	acdh-1	I	+	6498716	6499046	6498716	6498862	6498908	6499046	310	23	19	31	5305	5278	5268	74	54	96	14317	10846	10491	74	131	1	1	0.008	0.006	0.01	0.009	0.009	0.016	-0.003
311	WBGene00000846	cup-5	III	+	7590536	7591081	7590536	7590679	7590990	7591081	311	15	14	9	34	37	23	10	12	10	34	14	28	381	84	1	1	0.089	0.077	0.079	0.061	0.159	0.073	-0.016
312	WBGene00000846	cup-5	III	+	7590536	7591081	7590536	7590675	7590990	7591081	312	21	13	9	22	22	27	10	12	10	30	39	35	382	81	0.290826	1	0.168	0.111	0.066	0.066	0.061	0.057	0.054
313	WBGene00007942	idh-2	X	+	11215695	11216161	11215695	11215936	11215999	11216161	313	4	0	1	4	0	2	0	0	0	5	0	4	112	135	1	1	0.547	NA	0.376	0	NA	0	0.462
318	WBGene00013754	fbxa-116	V	-	20187978	20188609	20187978	20188083	20188374	20188609	318	0	0	4	0	0	1	0	0	1	1	1	1	375	98	1	1	NA	NA	0.511	0	0	0.207	0.442
328	WBGene00016763	C49A9.9	IV	+	6218081	6218997	6218081	6218624	6218753	6218997	328	2	3	0	206	179	228	0	1	1	103	112	103	244	135	1	1	0.005	0.009	0	0	0.005	0.005	0.001
331	WBGene00005147	srd-70	V	+	20455412	20456199	20455412	20455691	20456120	20456199	331	4	12	27	0	0	0	0	0	0	0	0	3	487	72	1	1	1	1	1	NA	NA	0	1
336	WBGene00001398	fat-6	IV	-	11915058	11917340	11915058	11915179	11915548	11917340	336	60	72	56	3771	3745	3897	78	95	88	6139	6361	7165	469	114	1	1	0.004	0.005	0.003	0.003	0.004	0.003	0.001
337	WBGene00001398	fat-6	IV	-	11914423	11917340	11914423	11914760	11915548	11917340	337	126	124	117	0	0	0	213	146	205	1	0	0	909	135	1	1	1	1	1	0.969	1	1	0.01
338	WBGene00001398	fat-6	IV	-	11914423	11917340	11914423	11914760	11915058	11917340	338	65	50	60	2842	2441	2999	130	49	115	4909	4598	5329	419	135	1	1	0.007	0.007	0.006	0.008	0.003	0.007	0.001
340	WBGene00020682	T22D1.3	IV	+	6915603	6916175	6915603	6915898	6915947	6916175	340	7	5	4	546	454	437	7	0	1	952	744	886	84	135	1	1	0.02	0.017	0.014	0.012	0	0.002	0.012
343	WBGene00007414	C07E3.3	II	-	10354026	10357173	10354026	10354393	10356805	10357173	343	83	100	128	56	88	71	131	134	147	121	110	105	2533	135	1	1	0.073	0.057	0.088	0.055	0.061	0.069	0.011
346	WBGene00008362	cfim-2	IV	+	8929815	8930345	8929815	8930048	8930215	8930345	346	25	25	12	54	51	30	31	10	21	35	25	36	276	123	1	1	0.171	0.179	0.151	0.283	0.151	0.206	-0.046
348	WBGene00013719	Y106G6H.6	I	-	10445527	10445788	10445527	10445565	10445676	10445788	348	47	39	47	0	0	0	57	55	37	0	1	0	74	1	1	1	1	1	1	1	0.426	1	0.191
349	WBGene00021020	W04B5.3	III	+	2422450	2423095	2422450	2422600	2422953	2423095	349	63	72	75	526	551	540	44	35	27	263	234	241	474	135	1	1	0.033	0.036	0.038	0.045	0.041	0.031	-0.003
35	WBGene00002238	kars-1	II	-	7071591	7072415	7071591	7072173	7072357	7072415	35	48	30	46	857	750	946	26	33	62	739	862	1047	221	51	1	1	0.013	0.009	0.011	0.008	0.009	0.013	0.001
36	WBGene00002238	kars-1	II	-	7071591	7072415	7071591	7072173	7072237	7072415	36	2	1	0	153	172	185	0	0	1	119	142	182	114	135	1	1	0.015	0.007	0	0	0	0.006	0.005
37	WBGene00006816	unc-84	X	+	13588143	13588997	13588143	13588601	13588676	13588997	37	3	9	4	130	154	175	3	0	0	132	122	176	136	135	1	1	0.022	0.055	0.022	0.022	0	0	0.026
39	WBGene00005008	spr-3	X	+	4515288	4516084	4515288	4515631	4515814	4516084	39	61	32	54	0	0	0	72	50	100	0	1	0	304	135	1	1	1	1	1	1	0.957	1	0.014
3	WBGene00000223	atf-7	III	-	4493678	4494450	4493678	4494092	4494186	4494450	3	2	3	0	102	51	122	0	2	1	100	82	121	174	135	1	1	0.015	0.044	0	0	0.019	0.006	0.011
41	WBGene00019725	hpo-16	IV	-	3802879	3803202	3802879	3803028	3803070	3803202	41	5	0	3	138	149	139	2	2	0	173	117	121	60	125	1	1	0.07	0	0.043	0.024	0.034	0	0.018
42	WBGene00001059	dpf-6	III	+	8039864	8040854	8039864	8040376	8040544	8040854	42	0	0	8	225	266	266	0	0	8	287	282	351	289	135	1	1	0	0	0.014	0	0	0.011	0.001
44	WBGene00006742	unc-2	X	-	2721417	2722011	2721417	2721538	2721583	2722011	44	1	0	0	23	12	24	0	0	0	0	12	53	55	114	1	1	0.083	0	0	NA	0	0	0.028
46	WBGene00004424	rpl-12	IV	-	13239825	13240398	13239825	13239933	13240143	13240398	46	98	90	94	24099	18931	19474	145	82	70	31847	23586	21472	297	101	1	1	0.001	0.002	0.002	0.002	0.001	0.001	0
47	WBGene00004424	rpl-12	IV	-	13239825	13240398	13239825	13239933	13240024	13240398	47	26	18	44	64	57	43	33	21	20	80	35	36	134	101	1	1	0.234	0.192	0.435	0.237	0.311	0.295	0.006
48	WBGene00007261	lron-3	X	-	15546713	15547422	15546713	15547048	15547137	15547422	48	2	1	1	0	0	0	0	0	0	2	0	0	164	135	1	1	1	1	1	0	NA	NA	1
49	WBGene00017816	F26B1.2	I	+	6318159	6318664	6318159	6318274	6318591	6318664	49	4	13	5	1	1	4	26	1	6	1	2	3	342	39	1	1	0.313	0.597	0.125	0.748	0.054	0.186	0.016
4	WBGene00000223	atf-7	III	-	4492651	4493101	4492651	4492768	4492809	4493101	4	4	1	2	320	336	351	0	5	1	336	336	312	43	110	1	1	0.031	0.008	0.014	0	0.037	0.008	0.003
52	WBGene00019521	dmd-7	V	+	6250306	6250568	6250306	6250418	6250467	6250568	52	79	75	64	0	1	0	77	67	80	0	0	0	13	64	1	1	1	0.997	1	1	1	1	-0.001
53	WBGene00007044	cpna-5	II	-	7712191	7712550	7712191	7712316	7712366	7712550	53	2	0	0	57	49	77	0	0	0	87	117	133	69	118	1	1	0.057	0	0	0	0	0	0.019
54	WBGene00008918	F17C11.7	V	-	10958212	10958613	10958212	10958328	10958376	10958613	54	72	53	72	8	7	1	58	64	81	1	0	3	56	109	1	1	0.946	0.936	0.993	0.991	1	0.981	-0.032
5	WBGene00000223	atf-7	III	-	4492651	4493101	4492651	4492759	4492809	4493101	5	5	1	2	160	108	125	0	5	9	139	140	196	52	101	1	1	0.057	0.018	0.03	0	0.065	0.082	-0.014
60	WBGene00019957	R08E3.1	X	+	4833930	4834212	4833930	4834027	4834075	4834212	60	2	0	1	787	638	820	6	2	4	633	617	569	36	85	1	1	0.006	0	0.003	0.022	0.008	0.016	-0.012
61	WBGene00003378	mml-1	III	-	7370565	7371054	7370565	7370730	7370921	7371054	61	22	19	19	43	36	36	11	10	22	37	47	54	303	126	0.655387	1	0.175	0.18	0.18	0.11	0.081	0.145	0.066
64	WBGene00003519	nac-3	III	+	10152794	10153126	10152794	10152958	10153018	10153126	64	0	3	0	76	53	64	0	1	0	80	92	106	72	101	1	1	0	0.074	0	0	0.015	0	0.02
65	WBGene00020577	T19D12.2	II	+	6664374	6664635	6664374	6664511	6664557	6664635	65	5	0	2	15	16	20	3	2	0	5	7	10	34	66	0.498543	1	0.393	0	0.163	0.538	0.357	0	-0.113
67	WBGene00003794	npp-8	IV	-	1595414	1595824	1595414	1595511	1595570	1595824	67	0	0	0	236	198	289	2	0	0	132	222	252	59	90	1	1	0	0	0	0.023	0	0	-0.008
68	WBGene00016717	math-22	II	+	1905613	1906209	1905613	1905894	1905957	1906209	68	20	11	5	5	16	2	8	7	3	1	1	0	112	135	1	1	0.828	0.453	0.751	0.906	0.894	1	-0.256
71	WBGene00020315	T07E3.4	III	+	6898015	6898343	6898015	6898116	6898165	6898343	71	4	2	1	153	208	201	1	4	0	151	90	144	43	94	1	1	0.054	0.021	0.011	0.014	0.089	0	-0.006
73	WBGene00001334	ero-1	I	+	14665172	14665572	14665172	14665298	14665403	14665572	73	189	148	199	218	194	214	210	199	161	209	146	217	180	119	1	1	0.364	0.335	0.381	0.399	0.474	0.329	-0.041
74	WBGene00006650	tts-1	X	-	1504130	1504841	1504130	1504422	1504474	1504841	74	87	64	92	3355	2789	1918	72	30	65	2839	1341	2670	90	135	1	1	0.037	0.033	0.067	0.037	0.032	0.035	0.011
75	WBGene00022314	Y77E11A.14	IV	+	1406566	1406806	1406566	1406608	1406659	1406806	75	3	4	0	18	23	49	0	0	1	60	19	44	44	35	0.434654	1	0.117	0.122	0	0	0	0.018	0.074
77	WBGene00009584	drap-1	V	+	9731958	9732756	9731958	9732237	9732514	9732756	77	15	4	8	140	114	150	12	11	31	151	131	169	398	135	1	1	0.035	0.012	0.018	0.026	0.028	0.059	-0.016
78	WBGene00008852	ubql-1	I	+	7022347	7022655	7022347	7022446	7022500	7022655	78	259	196	237	23	13	13	239	192	292	7	5	13	51	92	1	1	0.953	0.965	0.97	0.984	0.986	0.976	-0.019
7	WBGene00045461	C25F9.14	V	+	19436667	19436939	19436667	19436776	19436836	19436939	7	23	22	18	0	1	1	22	7	27	6	0	2	34	63	1	1	1	0.976	0.971	0.872	1	0.962	0.038
84	WBGene00006063	sto-1	X	+	7564266	7564812	7564266	7564330	7564415	7564812	84	37	22	19	13	3	4	54	48	56	21	3	7	78	57	1	1	0.675	0.843	0.776	0.653	0.921	0.854	-0.045
88	WBGene00018316	F41H10.3	IV	+	5373666	5374147	5373666	5373860	5373910	5374147	88	108	68	101	2	0	6	108	115	117	3	13	0	86	135	1	1	0.988	1	0.964	0.983	0.933	1	0.012
89	WBGene00020022	R12C12.1	II	+	6052459	6052953	6052459	6052687	6052734	6052953	89	1	4	2	319	273	323	1	4	10	750	813	859	80	135	1	1	0.005	0.024	0.01	0.002	0.008	0.019	0.003
90	WBGene00015540	sams-4	IV	-	5845481	5846038	5845481	5845604	5845977	5846038	90	31	16	44	165	162	141	23	28	50	232	271	221	394	35	1	1	0.016	0.009	0.027	0.009	0.009	0.02	0.005
91	WBGene00019182	H10E21.1	III	+	16520	16938	16520	16624	16797	16938	91	0	0	1	47	69	56	0	0	2	135	117	75	255	96	1	1	0	0	0.007	0	0	0.01	-0.001
92	WBGene00014965	Y106G6D.5	I	-	10121037	10121307	10121037	10121208	10121263	10121307	92	16	31	15	5	0	2	15	29	49	0	1	2	48	37	0.213167	1	0.712	1	0.853	1	0.957	0.95	-0.114
93	WBGene00018328	F42A6.6	IV	-	3336545	3336854	3336545	3336640	3336688	3336854	93	5	0	0	80	113	118	0	0	3	98	74	87	41	88	1	1	0.118	0	0	0	0	0.069	0.016
96	WBGene00003499	mut-2	I	-	6356944	6357340	6356944	6357070	6357141	6357340	96	0	1	0	94	59	66	0	0	0	76	95	65	112	119	1	1	0	0.018	0	0	0	0	0.006
97	WBGene00007088	B0001.3	IV	-	12144885	12145283	12144885	12145100	12145148	12145283	97	1	2	1	77	70	87	3	2	2	62	64	117	75	128	1	1	0.022	0.046	0.019	0.076	0.051	0.028	-0.023
98	WBGene00001184	egl-15	X	+	11022379	11023045	11022379	11022461	11022952	11023045	98	7	2	0	24	13	13	0	12	0	18	19	18	503	26	1	1	0.015	0.008	0	0	0.032	0	-0.003

## Sheet: SE
ID	GeneID	geneSymbol	chr	strand	longExonStart_0base	longExonEnd	shortES	shortEE	flankingES	flankingEE	ID	IC_SAMPLE_1			SC_SAMPLE_1			IC_SAMPLE_2			SC_SAMPLE_2			IncFormLen	SkipFormLen	PValue	FDR	IncLevel1			IncLevel2			IncLevelDifference
1893	WBGene00001851	hif-1	V	+	20783325	20783528	20782663	20783222	20783737	20784065	1893	215	168	135	946	855	1041	585	550	581	964	954	1245	324	135	4.95933e-236	1.46995e-232	0.087	0.076	0.051	0.202	0.194	0.163	-0.115
955	WBGene00002978	lev-11	I	-	14622303	14622511	14621172	14621596	14622657	14622743	955	242	270	326	328	298	304	654	502	507	268	231	278	273	79	3.55577e-215	5.26965e-212	0.176	0.208	0.237	0.414	0.386	0.345	-0.175
2301	WBGene00009431	dct-17	V	-	13727985	13728651	13727760	13727920	13728699	13728862	2301	693	725	609	100	128	83	99	85	89	55	37	46	787	135	3.66446e-160	3.62049e-157	0.543	0.493	0.557	0.236	0.283	0.249	0.275
825	WBGene00003847	blmp-1	I	+	10413361	10413409	10412477	10412946	10413492	10413846	825	113	64	99	110	97	107	105	112	131	50	63	61	82	135	2.66676e-98	1.97607e-95	0.628	0.521	0.604	0.776	0.745	0.78	-0.183
917	WBGene00022816	fbn-1	III	+	7634817	7634886	7633653	7633872	7636314	7636473	917	42	47	60	0	0	8	33	21	16	10	7	11	124	135	1.19722e-86	7.09712e-84	1	1	0.891	0.782	0.766	0.613	0.243
571	WBGene00018210	F39G3.5	V	+	4724027	4724185	4723047	4723113	4724269	4724550	571	208	126	221	14	9	5	263	230	169	0	0	0	203	59	3.24029e-83	1.6007e-80	0.812	0.803	0.928	1	1	1	-0.152
570	WBGene00018210	F39G3.5	V	+	4723915	4724185	4723047	4723113	4724269	4724565	570	160	100	166	14	9	5	176	152	132	0	0	0	315	59	6.62961e-74	2.80717e-71	0.682	0.675	0.861	1	1	1	-0.261
2529	WBGene00016200	dpff-1	III	-	5905244	5905347	5904362	5904452	5905396	5905602	2529	80	68	69	53	48	66	86	87	153	50	30	34	140	83	5.62943e-69	2.08571e-66	0.472	0.456	0.383	0.505	0.632	0.727	-0.184
945	WBGene00003612	nhr-13	V	+	2196419	2196514	2196170	2196319	2196666	2196826	945	4	3	3	6	8	9	15	26	8	20	0	0	176	135	1.18267e-60	3.89493e-58	0.338	0.223	0.204	0.365	1	1	-0.533
63	WBGene00009888	F49E2.5	X	+	9555798	9556353	9553936	9554158	9556627	9556717	63	683	566	811	0	0	0	473	497	701	0	0	32	624	83	4.80859e-58	1.42527e-55	1	1	1	1	1	0.744	0.085
2858	WBGene00000082	adt-1	X	+	12687428	12687602	12687203	12687298	12687686	12687762	2858	30	50	56	4	2	4	244	250	350	8	0	3	182	22	1.01129e-56	2.72497e-54	0.476	0.751	0.629	0.787	1	0.934	-0.288
2798	WBGene00003776	nmy-1	X	+	2910422	2910443	2910188	2910340	2911110	2911203	2798	11	11	24	130	97	109	6	10	11	191	250	502	14	86	1.3281e-50	3.28041e-48	0.342	0.411	0.575	0.162	0.197	0.119	0.283
749	WBGene00009098	ehbp-1	V	+	9553781	9553841	9553359	9553525	9553934	9553996	749	0	2	1	14	15	7	10	4	13	13	4	12	53	55	4.90702e-50	1.1188e-47	0	0.122	0.129	0.444	0.509	0.529	-0.41
2204	WBGene00015378	C03B1.7	X	+	6344293	6344353	6343551	6343926	6344453	6344732	2204	6	2	7	6	14	11	0	5	0	17	24	30	106	135	6.20377e-47	1.31343e-44	0.56	0.154	0.448	0	0.21	0	0.317
292	WBGene00002915	let-805	III	+	2665115	2665214	2664952	2665025	2665501	2665795	292	0	0	5	21	16	28	5	0	19	12	1	32	115	66	8.75773e-45	1.73053e-42	0	0	0.093	0.193	0	0.254	-0.118
1342	WBGene00010830	M02G9.1	II	+	10333315	10333417	10330715	10331545	10333570	10333702	1342	34	70	33	8	2	8	125	156	179	1	8	2	180	125	1.83305e-42	3.39572e-40	0.747	0.96	0.741	0.989	0.931	0.984	-0.152
30	WBGene00044035	F27E5.7	II	+	10124500	10124638	10122788	10123003	10124746	10125015	30	124	99	98	0	0	0	225	102	83	14	8	7	262	135	3.9028e-42	6.80465e-40	1	1	1	0.892	0.868	0.859	0.127
3285	WBGene00000393	cdf-1	X	-	6502893	6503019	6502750	6502839	6504433	6504602	3285	29	8	27	33	21	32	31	26	47	21	11	27	185	82	1.31454e-41	2.16461e-39	0.28	0.144	0.272	0.396	0.512	0.436	-0.216
496	WBGene00006683	twk-31	III	+	11423187	11423212	11422927	11423081	11423440	11423542	496	4	3	3	2	2	7	4	4	10	0	0	0	18	95	1.35172e-40	2.10868e-38	0.913	0.888	0.693	1	1	1	-0.169
1578	WBGene00001177	egl-8	V	+	29335	29515	26193	26380	30199	30297	1578	171	166	216	9	16	20	111	151	209	34	15	36	257	91	5.24949e-40	7.77974e-38	0.871	0.786	0.793	0.536	0.781	0.673	0.153
2300	WBGene00009431	dct-17	V	-	13728591	13728651	13727760	13727920	13728699	13728862	2300	458	520	406	100	128	83	125	99	88	55	37	46	106	135	1.86599e-39	2.63371e-37	0.854	0.838	0.862	0.743	0.773	0.709	0.11
2694	WBGene00011978	T24B8.4	II	-	9066055	9066625	9065183	9065405	9067046	9067175	2694	516	403	489	25	11	12	454	546	601	43	34	40	678	122	9.90748e-38	1.33481e-35	0.788	0.868	0.88	0.655	0.743	0.73	0.136
3016	WBGene00017968	F32A5.2	II	+	7246823	7247246	7246468	7246569	7247334	7247649	3016	112	82	123	45	19	40	141	229	317	21	46	53	503	94	1.36659e-36	1.76112e-34	0.317	0.446	0.365	0.556	0.482	0.528	-0.146
1234	WBGene00006588	tnt-3	X	-	7940796	7940824	7940468	7940624	7940883	7940992	1234	25	31	33	333	286	364	52	59	55	384	303	320	21	102	5.9994e-36	7.40926e-34	0.267	0.345	0.306	0.397	0.486	0.455	-0.14
1433	WBGene00002192	kin-4	IV	+	11445639	11445908	11444784	11445570	11446326	11447065	1433	466	483	477	0	15	26	453	449	430	24	34	41	390	135	1.77849e-34	2.10858e-32	1	0.918	0.864	0.867	0.821	0.784	0.103
1290	WBGene00006814	unc-82	IV	+	7437264	7437387	7436650	7437067	7437478	7437621	1290	139	166	168	29	14	31	92	145	186	32	40	57	232	135	1.9586e-33	2.2328e-31	0.736	0.873	0.759	0.626	0.678	0.655	0.136
2663	WBGene00022335	Y82E9BR.2	III	+	1440050	1440110	1439355	1439517	1440418	1440553	2663	40	11	31	0	0	0	18	11	20	0	10	0	99	128	3.30124e-29	3.62402e-27	1	1	1	1	0.587	1	0.138
1789	WBGene00021948	kvs-5	IV	+	751380	751434	751087	751288	751582	751684	1789	15	9	18	29	23	16	24	18	55	19	27	25	54	95	7.22507e-28	7.64825e-26	0.476	0.408	0.664	0.69	0.54	0.795	-0.159
1582	WBGene00001177	egl-8	V	+	28381	28699	26193	26380	30199	30297	1582	147	141	222	9	16	20	143	151	202	34	15	36	395	91	1.12121e-26	1.14595e-24	0.79	0.67	0.719	0.492	0.699	0.564	0.141
2245	WBGene00008127	ddo-1	V	-	17775126	17775296	17774650	17774768	17775374	17775495	2245	15	32	25	0	0	4	150	108	138	1	1	0	246	90	3.5299e-25	3.48754e-23	1	1	0.696	0.982	0.975	1	-0.087
474	WBGene00004855	sma-1	V	+	11914736	11914883	11914064	11914580	11915716	11915775	474	742	629	845	18	15	26	348	415	485	25	30	21	187	52	7.11132e-25	6.79934e-23	0.92	0.921	0.9	0.795	0.794	0.865	0.096
2285	WBGene00004859	sma-5	X	-	11998310	11998407	11997526	11998091	11998499	11998617	2285	68	46	92	35	24	22	170	160	88	32	23	33	156	111	7.1062e-24	6.58212e-22	0.58	0.577	0.748	0.791	0.832	0.655	-0.124
562	WBGene00012814	Y43F8B.3	V	+	19505894	19506059	19503997	19504104	19506370	19506563	562	43	37	59	0	0	6	51	48	142	23	11	3	251	100	9.96672e-24	8.95193e-22	1	1	0.797	0.469	0.635	0.95	0.248
707	WBGene00008706	gba-3	IV	+	17478854	17479102	17478399	17478647	17479143	17479385	707	381	320	296	134	141	152	206	160	227	76	52	34	369	135	2.06782e-23	1.80266e-21	0.51	0.454	0.416	0.498	0.53	0.71	-0.119
2751	WBGene00019166	tat-2	IV	-	4828526	4828644	4827871	4828111	4828750	4828848	2751	18	44	38	9	12	5	22	19	40	34	14	37	178	91	2.24093e-22	1.89775e-20	0.506	0.652	0.795	0.249	0.41	0.356	0.313
2345	WBGene00022073	Y67D8C.9	IV	-	3086122	3086293	3084950	3085118	3086561	3086707	2345	40	13	21	9	2	16	3	7	14	8	13	3	292	135	4.25938e-22	3.50689e-20	0.673	0.75	0.378	0.148	0.199	0.683	0.257
3232	WBGene00016415	C34F11.3	II	+	5205443	5205632	5204887	5204991	5206577	5206700	3232	228	202	286	391	350	540	98	91	86	333	334	347	253	78	3.75241e-21	3.00598e-19	0.152	0.151	0.14	0.083	0.077	0.071	0.071
6	WBGene00021439	ckr-2	III	-	2011043	2011111	2010634	2010743	2011260	2011431	6	4	0	7	10	8	0	1	2	1	9	16	11	89	102	5.35419e-21	4.17627e-19	0.314	0	1	0.113	0.125	0.094	0.327
1214	WBGene00020453	fbxa-55	III	-	933838	934466	933463	933797	935954	936067	1214	39	47	90	15	17	9	47	48	82	8	3	1	720	106	1.31751e-19	1.00131e-17	0.277	0.289	0.596	0.464	0.702	0.924	-0.309
2882	WBGene00014075	dhhc-4	III	-	9864305	9864559	9863251	9863814	9864833	9864960	2882	358	256	352	26	26	45	217	228	336	44	39	49	360	120	8.22833e-19	6.09719e-17	0.821	0.766	0.723	0.622	0.661	0.696	0.11
1927	WBGene00011299	ikke-1	III	-	9047321	9047533	9046497	9046585	9047842	9048646	1927	36	13	21	30	34	49	12	10	10	34	46	60	279	81	3.58003e-18	2.5881e-16	0.258	0.1	0.111	0.093	0.059	0.046	0.09
3097	WBGene00006490	kdin-1	IV	+	11039849	11039957	11039627	11039801	11040114	11040231	3097	40	24	47	6	0	2	31	51	64	0	0	0	177	110	4.65922e-17	3.28808e-15	0.806	1	0.936	1	1	1	-0.086
1006	WBGene00016006	fln-2	X	+	9416754	9416847	9416288	9416488	9416923	9418554	1006	76	43	104	19	13	40	44	125	206	0	19	48	172	135	7.77909e-17	5.36214e-15	0.758	0.722	0.671	1	0.838	0.771	-0.153
358	WBGene00018897	F55F8.9	I	-	5671840	5671948	5670949	5671250	5672052	5672194	358	7	15	15	169	96	138	57	67	41	95	141	131	202	135	1.18341e-16	7.97186e-15	0.027	0.095	0.068	0.286	0.241	0.173	-0.17
3046	WBGene00044065	tag-229	I	-	13804910	13805068	13803632	13803796	13806683	13806790	3046	228	225	257	0	0	1	303	225	222	10	9	11	244	100	1.5938e-16	1.04979e-14	1	1	0.991	0.925	0.911	0.892	0.088
2901	WBGene00003407	mrp-1	X	-	580888	581044	579309	579387	581629	581784	2901	7	11	10	0	3	6	9	34	33	0	3	4	213	71	6.38364e-16	4.11328e-14	1	0.55	0.357	1	0.791	0.733	-0.206
1381	WBGene00001130	dyn-1	X	+	15572513	15572595	15571954	15572340	15572876	15573021	1381	82	95	116	166	209	193	45	42	114	214	167	238	150	135	1.92168e-15	1.21189e-13	0.308	0.29	0.351	0.159	0.185	0.301	0.101
313	WBGene00009924	cfp-1	IV	+	14078775	14078969	14077602	14077618	14080148	14080499	313	278	257	334	2	1	0	162	206	242	0	2	8	189	9	2.23492e-14	1.38007e-12	0.869	0.924	1	1	0.831	0.59	0.124
2012	WBGene00006812	unc-80	V	+	20893584	20893620	20893260	20893499	20894013	20894100	2012	5	4	2	3	4	8	1	0	0	0	3	10	29	80	2.56802e-14	1.55339e-12	0.821	0.734	0.408	1	0	0	0.321
2116	WBGene00002977	lev-10	I	+	14399417	14399536	14398317	14398857	14399622	14399839	2116	30	31	39	169	121	166	2	20	18	162	134	214	224	135	2.66312e-14	1.5787e-12	0.097	0.134	0.124	0.007	0.083	0.048	0.072
3060	WBGene00013695	epg-8	I	-	9933861	9933997	9933089	9933488	9934152	9934290	3060	81	73	98	6	13	4	61	74	39	15	3	16	254	131	2.71834e-14	1.57983e-12	0.874	0.743	0.927	0.677	0.927	0.557	0.128
2037	WBGene00003936	pat-12	III	-	729275	729458	729092	729193	729579	729685	2037	87	82	88	123	115	117	112	102	148	109	108	79	227	58	4.66114e-14	2.65685e-12	0.153	0.154	0.161	0.208	0.194	0.324	-0.086
2739	WBGene00011857	T20D3.3	IV	-	9334458	9334557	9334246	9334405	9335265	9335329	2739	220	192	158	19	26	19	267	218	282	49	45	57	106	57	4.9162e-14	2.74936e-12	0.862	0.799	0.817	0.746	0.723	0.727	0.094
2597	WBGene00017920	jmjd-1.2	IV	+	4661356	4661395	4661238	4661310	4661452	4661641	2597	4	13	10	98	85	122	15	23	28	77	89	110	32	65	1.19313e-13	6.54895e-12	0.077	0.237	0.143	0.284	0.344	0.341	-0.171
1665	WBGene00013895	ZC434.9	I	+	10358982	10359135	10358387	10358495	10360188	10360235	1665	28	22	34	2	1	4	63	110	56	2	1	3	145	6	1.45292e-13	7.82992e-12	0.367	0.477	0.26	0.566	0.82	0.436	-0.239
1706	WBGene00000674	col-99	IV	-	140378	140450	140141	140300	140542	140698	1706	12	25	15	59	70	65	10	3	22	129	140	163	130	135	1.85942e-13	9.84163e-12	0.174	0.271	0.193	0.075	0.022	0.123	0.139
998	WBGene00001178	egl-9	V	+	10474092	10474187	10473932	10474016	10474811	10475557	998	48	30	50	0	0	0	44	26	38	5	5	1	118	77	1.89363e-13	9.84688e-12	1	1	1	0.852	0.772	0.961	0.138
2564	WBGene00017775	F25B5.3	III	+	5950283	5950338	5950133	5950209	5952040	5952860	2564	8	3	5	64	47	54	0	8	0	241	235	230	48	69	1.94842e-13	9.95711e-12	0.152	0.084	0.117	0	0.047	0	0.102
3048	WBGene00044065	tag-229	I	-	13805857	13805985	13803632	13803796	13806683	13806790	3048	286	269	240	0	0	1	311	263	234	10	9	11	207	100	1.65307e-12	8.30456e-11	1	1	0.991	0.938	0.934	0.911	0.069
639	WBGene00006788	unc-53	II	-	11061248	11061461	11061064	11061147	11061612	11061735	639	20	2	16	29	14	29	5	0	2	26	20	21	256	57	1.93973e-12	9.58228e-11	0.133	0.031	0.109	0.041	0	0.021	0.07
1856	WBGene00003986	mct-4	X	-	4922706	4922841	4922017	4922088	4922929	4923055	1856	23	16	34	62	18	60	15	45	46	182	129	167	169	48	2.85522e-12	1.38736e-10	0.095	0.202	0.139	0.023	0.09	0.073	0.083
929	WBGene00013543	Y75B8A.6	III	-	12129027	12129090	12127056	12127201	12130145	12130339	929	42	48	26	34	28	51	15	19	22	54	55	75	112	135	3.24594e-12	1.55177e-10	0.598	0.674	0.381	0.251	0.294	0.261	0.282
1780	WBGene00008228	C50B8.6	V	+	13579646	13579778	13579357	13579496	13580392	13580811	1780	45	51	99	2	3	0	91	47	55	37	24	25	247	132	6.05381e-12	2.84817e-10	0.923	0.901	1	0.568	0.511	0.54	0.402
1615	WBGene00020774	T24E12.5	II	+	3755191	3755380	3754872	3755061	3755510	3755705	1615	63	27	35	0	1	1	0	20	7	2	0	0	310	135	9.6767e-12	4.48152e-10	1	0.922	0.938	0	1	1	0.287
2517	WBGene00022036	Y65B4BL.4	I	-	504224	504278	504056	504132	504322	504454	2517	25	15	40	0	1	0	9	22	23	0	0	11	37	59	1.85286e-11	8.44902e-10	1	0.96	1	1	1	0.769	0.064
2039	WBGene00003936	pat-12	III	-	730308	730437	729985	730144	730591	730684	2039	100	81	110	187	160	148	127	98	172	148	144	139	195	86	2.12275e-11	9.53309e-10	0.191	0.183	0.247	0.275	0.231	0.353	-0.079
379	WBGene00006508	tag-163	I	-	5588925	5589313	5587841	5587928	5591550	5591618	379	63	41	49	17	13	21	167	221	169	13	11	27	380	6	2.22273e-11	9.83308e-10	0.055	0.047	0.036	0.169	0.241	0.09	-0.121
751	WBGene00009098	ehbp-1	V	+	9553625	9553703	9553359	9553525	9553781	9553841	751	70	84	65	0	1	0	80	54	71	10	4	13	71	53	6.32868e-11	2.75856e-09	1	0.984	1	0.857	0.91	0.803	0.138
2392	WBGene00021078	unc-132	V	+	3691801	3691881	3690501	3690595	3691966	3692058	2392	20	13	10	2	5	13	19	1	24	61	58	56	48	37	7.18229e-11	3.08526e-09	0.885	0.667	0.372	0.194	0.013	0.248	0.49
1790	WBGene00021948	kvs-5	IV	+	750036	750060	749790	749971	750199	750292	1790	7	4	4	0	6	12	2	17	23	4	0	4	17	86	4.84258e-10	2.05049e-08	1	0.771	0.628	0.717	1	0.967	-0.095
3005	WBGene00022717	hipr-1	III	+	8724800	8724847	8724482	8724744	8724987	8725321	3005	21	20	17	152	135	161	45	42	35	200	133	185	80	135	6.21945e-10	2.5964e-08	0.189	0.2	0.151	0.275	0.348	0.242	-0.108
1242	WBGene00013481	Y69H2.3	V	-	18661621	18661711	18661087	18661177	18663725	18663861	1242	55	49	61	1	0	4	15	31	3	0	0	5	108	77	6.64044e-10	2.6962e-08	0.975	1	0.916	1	1	0.3	0.197
487	WBGene00006958	wve-1	I	-	11925705	11925783	11925024	11925535	11927120	11927447	487	124	133	156	34	47	33	189	194	146	26	38	19	142	135	6.60277e-10	2.6962e-08	0.776	0.729	0.818	0.874	0.829	0.88	-0.087
985	WBGene00220259	ZK418.13	III	-	7075132	7075310	7074249	7074829	7075673	7076029	985	208	161	161	17	18	6	75	67	95	14	12	10	299	135	8.30683e-10	3.32722e-08	0.847	0.802	0.924	0.707	0.716	0.811	0.113
590	WBGene00014821	R10E8.7	V	+	18236349	18236513	18236198	18236302	18236906	18237223	590	6	3	16	0	1	1	19	27	7	10	3	5	247	97	1.14537e-09	4.52652e-08	1	0.541	0.863	0.427	0.779	0.355	0.281
274	WBGene00002176	jip-1	II	+	1331051	1331159	1330323	1330488	1331242	1331436	274	60	38	38	2	0	4	6	0	24	0	6	0	202	135	1.87505e-09	7.31271e-08	0.952	1	0.864	1	0	1	0.272
849	WBGene00002024	hsp-43	X	-	6233860	6233935	6233507	6233597	6234069	6234176	849	29	3	17	79	88	86	2	4	2	43	51	32	49	48	6.01449e-09	2.31519e-07	0.264	0.032	0.162	0.044	0.071	0.058	0.095
1070	WBGene00007979	imp-1	I	+	8754963	8754993	8754541	8754831	8755253	8755415	1070	2	6	15	86	63	82	16	8	17	102	104	2	46	135	1.39086e-08	5.28526e-07	0.064	0.218	0.349	0.315	0.184	0.961	-0.276
2898	WBGene00003407	mrp-1	X	-	580297	580453	579309	579387	581629	581784	2898	39	0	10	0	3	6	34	16	28	0	3	4	213	71	2.40494e-08	9.02308e-07	1	0	0.357	1	0.64	0.7	-0.328
1373	WBGene00021633	Y47G6A.3	I	+	3602014	3602072	3601290	3601404	3602147	3602238	1373	20	19	12	2	0	1	15	2	2	2	6	4	23	56	2.90679e-08	1.07696e-06	0.961	1	0.967	0.948	0.448	0.549	0.328
1387	WBGene00044079	tag-241	X	+	11834387	11834516	11833972	11834125	11834843	11834929	1387	102	73	97	5	13	9	74	80	99	11	17	17	188	79	3.08725e-08	1.12971e-06	0.896	0.702	0.819	0.739	0.664	0.71	0.101
2216	WBGene00003981	pes-8	X	+	9253708	9253843	9253515	9253624	9254145	9254275	2216	73	112	102	49	42	44	236	282	235	202	170	138	211	90	3.32843e-08	1.20311e-06	0.389	0.532	0.497	0.333	0.414	0.421	0.083
91	WBGene00043302	F32D8.11	V	-	10888171	10888403	10887872	10888120	10888749	10889004	91	62	37	48	0	2	3	102	77	46	0	0	0	353	135	3.76456e-08	1.34436e-06	1	0.876	0.86	1	1	1	-0.088
2302	WBGene00009431	dct-17	V	-	13728471	13728651	13727760	13727920	13728699	13728862	2302	530	634	440	100	128	83	89	83	111	55	37	46	301	135	5.60974e-08	1.97944e-06	0.704	0.69	0.704	0.421	0.502	0.52	0.218
1010	WBGene00001184	egl-15	X	+	11022129	11022205	11021903	11022068	11022379	11022461	1010	7	13	9	0	5	5	9	15	2	12	15	29	78	75	6.54599e-08	2.265e-06	1	0.714	0.634	0.419	0.49	0.062	0.459
1292	WBGene00006814	unc-82	IV	+	7438526	7438598	7438187	7438323	7438751	7438898	1292	43	31	47	22	11	11	43	54	60	12	27	57	124	129	6.57186e-08	2.265e-06	0.67	0.746	0.816	0.788	0.675	0.523	0.082
1662	WBGene00004207	ptb-1	II	+	10688476	10688510	10687897	10688040	10688757	10688850	1662	15	12	5	4	0	9	15	26	22	1	0	6	27	86	7.63206e-08	2.60016e-06	0.923	1	0.639	0.979	1	0.921	-0.113
3017	WBGene00017968	F32A5.2	II	+	7247334	7247649	7246823	7247246	7247811	7247936	3017	249	166	220	0	0	0	159	215	320	13	17	20	419	118	1.14059e-07	3.84171e-06	1	1	1	0.775	0.781	0.818	0.209
1602	WBGene00010867	tag-260	V	-	13370771	13370852	13370103	13370636	13370947	13371369	1602	25	31	20	65	84	50	69	31	49	75	32	42	148	135	2.01421e-07	6.70801e-06	0.26	0.252	0.267	0.456	0.469	0.516	-0.221
3356	WBGene00019326	K02F3.2	III	+	847690	847714	847044	847270	848340	848502	3356	43	33	40	225	236	283	54	74	84	191	148	282	34	135	2.35775e-07	7.76486e-06	0.431	0.357	0.359	0.529	0.665	0.542	-0.196
3081	WBGene00008878	ppfr-1	I	-	9368918	9369296	9367844	9368106	9369866	9370021	3081	329	336	415	83	62	80	235	304	366	61	91	112	499	135	2.38543e-07	7.76969e-06	0.517	0.595	0.584	0.51	0.475	0.469	0.081
1428	WBGene00021497	Y40C5A.4	IV	-	7349755	7349809	7349340	7349476	7349894	7350044	1428	7	5	8	6	12	10	5	6	2	17	14	9	88	129	3.37671e-07	1.08789e-05	0.631	0.379	0.54	0.301	0.386	0.246	0.206
186	WBGene00019726	M02B7.5	IV	-	3817263	3817332	3815102	3815230	3819099	3819323	186	48	71	64	7	1	7	63	83	94	15	11	22	110	121	3.67464e-07	1.17114e-05	0.883	0.987	0.91	0.822	0.892	0.825	0.08
793	WBGene00006784	unc-49	III	+	10528911	10528968	10528676	10528836	10529431	10529554	793	7	0	2	12	12	12	4	5	2	11	6	4	81	116	8.28152e-07	2.61132e-05	0.455	0	0.193	0.342	0.544	0.417	-0.218
2863	WBGene00022048	fln-1	IV	-	363975	364128	363770	363873	364208	364307	2863	1049	722	1077	555	507	581	854	835	1187	312	370	489	192	53	1.84258e-06	5.74884e-05	0.343	0.282	0.338	0.43	0.384	0.401	-0.084
1422	WBGene00011352	rskn-1	I	-	8578786	8578903	8577057	8577174	8580002	8580107	1422	91	83	105	21	17	46	104	166	213	15	6	19	158	73	1.96468e-06	6.06595e-05	0.667	0.693	0.513	0.762	0.927	0.838	-0.218
2110	WBGene00017063	D2092.1	I	-	6632341	6632377	6632031	6632281	6632624	6632791	2110	23	32	15	15	1	16	20	6	2	20	6	35	58	135	3.81716e-06	0.00011664	0.781	0.987	0.686	0.699	0.699	0.117	0.313
1702	WBGene00000674	col-99	IV	-	139550	139595	139334	139496	139729	139912	1702	60	31	39	41	29	32	73	39	53	51	14	20	76	135	4.08226e-06	0.000123468	0.722	0.655	0.684	0.718	0.832	0.825	-0.105
1170	WBGene00008546	F07A11.2	II	-	11594593	11594632	11594431	11594464	11594706	11595408	1170	105	64	88	30	24	32	62	77	80	59	70	42	32	26	4.16511e-06	0.000124701	0.74	0.684	0.691	0.461	0.472	0.607	0.192
2140	WBGene00003738	nid-1	V	+	12914220	12914391	12913991	12914135	12914440	12914537	2140	62	44	56	41	35	43	140	140	209	36	31	64	247	90	4.953e-06	0.000146807	0.355	0.314	0.322	0.586	0.622	0.543	-0.253
2578	WBGene00022180	Y71H2AM.15	III	-	2749159	2749321	2748925	2749110	2750014	2750135	2578	119	81	104	7	3	4	176	175	202	33	31	21	262	114	5.20872e-06	0.000152858	0.881	0.922	0.919	0.699	0.711	0.807	0.168
1375	WBGene00004155	pqn-73	II	+	8542076	8542175	8541900	8542005	8542258	8542500	1375	0	0	4	14	3	1	4	1	6	0	1	16	147	98	7.39672e-06	0.00021494	0	0	0.727	1	0.4	0.2	-0.291
3061	WBGene00013695	epg-8	I	-	9933861	9933997	9933531	9933697	9934152	9934290	3061	141	124	153	129	76	71	105	121	67	119	97	52	254	131	1.17634e-05	0.000338512	0.361	0.457	0.526	0.313	0.391	0.399	0.08
90	WBGene00043302	F32D8.11	V	-	10888171	10888410	10887887	10888120	10888749	10888976	90	74	52	68	0	2	3	151	85	68	0	0	0	360	135	1.68432e-05	0.000480032	1	0.907	0.895	1	1	1	-0.066
988	WBGene00006986	zip-1	III	+	12337251	12337351	12337043	12337205	12340866	12340956	988	71	77	61	0	0	0	57	36	53	0	0	7	134	83	1.85202e-05	0.000522799	1	1	1	1	1	0.824	0.059
739	WBGene00009500	F36H2.3	I	-	9259777	9259801	9259199	9259386	9259863	9260037	739	5	3	9	28	12	46	0	5	9	33	18	74	34	135	1.95848e-05	0.000547634	0.415	0.498	0.437	0	0.524	0.326	0.167
1205	WBGene00015418	pac-1	III	+	8502619	8502841	8498473	8498559	8507629	8507734	1205	192	89	173	4	2	9	77	104	183	8	6	8	250	42	2.46994e-05	0.000684196	0.89	0.882	0.764	0.618	0.744	0.794	0.127
550	WBGene00004075	pod-1	III	-	13523744	13523876	13521226	13521404	13524030	13524112	550	396	377	545	174	187	232	237	325	368	162	228	216	190	75	2.65184e-05	0.000727783	0.473	0.443	0.481	0.366	0.36	0.402	0.09
640	WBGene00006788	unc-53	II	-	11061248	11061461	11061064	11061147	11061841	11062176	640	11	2	9	1	2	0	4	0	1	8	2	14	275	76	2.77483e-05	0.000754551	0.752	0.217	1	0.121	0	0.019	0.61
2079	WBGene00000893	cyn-17	V	+	5803441	5803615	5803217	5803322	5803866	5803943	2079	58	114	121	3	4	0	205	262	171	0	0	0	193	33	3.43164e-05	0.000917618	0.768	0.83	1	1	1	1	-0.134
3027	WBGene00077563	peel-1	I	+	2355573	2355702	2354666	2354780	2355970	2356238	3027	81	63	51	8	8	5	78	65	24	0	7	0	216	107	3.43642e-05	0.000917618	0.834	0.796	0.835	1	0.821	1	-0.119
486	WBGene00002037	hum-4	X	-	11425493	11425604	11425327	11425448	11425681	11425855	486	97	45	71	77	84	108	140	148	133	77	68	94	187	114	4.6871e-05	0.00124041	0.434	0.246	0.286	0.526	0.57	0.463	-0.198
1859	WBGene00021645	Y47G6A.19	I	-	3526109	3526168	3525842	3525939	3526493	3526607	1859	5	16	10	75	64	85	8	5	0	273	208	156	31	62	5.68235e-05	0.00149048	0.118	0.333	0.19	0.055	0.046	0	0.18
27	WBGene00001999	hrp-1	IV	-	3338379	3338544	3337559	3338298	3338805	3338833	27	795	696	833	24	21	40	757	751	734	69	38	66	172	21	6.37353e-05	0.00165712	0.802	0.802	0.718	0.573	0.707	0.576	0.155
688	WBGene00016045	spas-1	V	+	9176419	9176602	9176216	9176326	9176702	9176792	688	194	171	177	34	28	32	112	116	116	31	33	27	220	51	8.56396e-05	0.00220727	0.569	0.586	0.562	0.456	0.449	0.499	0.104
1390	WBGene00007585	C14C10.2	V	-	12591413	12591482	12591250	12591347	12591528	12591641	1390	27	28	8	0	2	1	17	11	14	7	4	0	50	61	0.000108014	0.00275994	1	0.945	0.907	0.748	0.77	1	0.111
1240	WBGene00013481	Y69H2.3	V	-	18661621	18661711	18661087	18661177	18662358	18662550	1240	93	49	107	174	172	141	20	44	3	74	63	61	114	83	0.000155429	0.00393753	0.28	0.172	0.356	0.164	0.337	0.035	0.091
1210	WBGene00017419	F13B9.1	X	+	8288313	8288436	8287763	8288156	8288600	8288804	1210	285	230	329	28	18	26	159	226	475	36	58	86	232	135	0.000172221	0.00432596	0.856	0.881	0.88	0.72	0.694	0.763	0.147
1326	WBGene00003172	mec-8	I	-	9441940	9442279	9441013	9441518	9443036	9443384	1326	398	247	333	19	11	38	402	308	345	10	10	22	460	135	0.000179295	0.0044658	0.86	0.868	0.72	0.922	0.9	0.822	-0.065
2318	WBGene00018607	F48E3.8	X	-	7516030	7516153	7515854	7515983	7516202	7516334	2318	3	0	6	3	10	8	0	31	4	12	10	9	209	112	0.000215823	0.00533084	0.349	0	0.287	0	0.624	0.192	-0.06
2828	WBGene00016735	fhod-1	I	-	5062124	5062598	5061851	5061998	5063150	5063323	2828	513	462	486	16	23	45	368	356	500	31	71	60	595	135	0.000277943	0.00680845	0.879	0.82	0.71	0.729	0.532	0.654	0.165
2749	WBGene00006807	unc-75	I	+	11600254	11600404	11598873	11598951	11601195	11601605	2749	30	8	16	6	2	2	8	13	9	6	3	8	207	71	0.000371537	0.00902653	0.632	0.578	0.733	0.314	0.598	0.278	0.251
1880	WBGene00013308	nuo-3	IV	-	14797133	14797182	14796694	14797073	14797384	14797490	1880	388	440	441	1549	1457	1535	564	476	385	1244	1179	1076	48	99	0.000419658	0.0101127	0.341	0.384	0.372	0.483	0.454	0.425	-0.088
2371	WBGene00021545	Y43H11AL.1	II	-	226613	226774	223703	223797	227935	228054	2371	131	105	113	63	58	44	108	73	87	70	64	42	211	64	0.00043931	0.0105009	0.387	0.354	0.438	0.319	0.257	0.386	0.072
2939	WBGene00021626	rft-2	V	-	4447027	4447066	4446056	4446215	4448451	4449114	2939	16	8	9	48	51	57	7	7	6	131	107	142	64	135	0.000662169	0.0157013	0.413	0.249	0.25	0.101	0.121	0.082	0.203
281	WBGene00007914	mys-4	I	+	8333608	8333703	8333428	8333553	8333925	8334005	281	53	30	33	7	3	3	39	34	57	0	0	2	97	56	0.000717796	0.0168853	0.814	0.852	0.864	1	1	0.943	-0.138
1289	WBGene00006814	unc-82	IV	+	7443006	7443111	7442837	7442897	7443519	7443794	1289	24	8	26	2	6	0	12	25	14	21	12	5	114	53	0.000972484	0.0226964	0.848	0.383	1	0.21	0.492	0.566	0.321
2222	WBGene00007799	nrx-1	V	+	10828041	10828068	10827743	10827902	10828516	10828874	2222	4	0	3	7	17	13	5	0	0	1	5	5	40	135	0.000980248	0.0226989	0.659	0	0.438	0.944	0	0	0.051
2452	WBGene00004739	scd-1	X	-	12506008	12506029	12505818	12505909	12506150	12506413	2452	5	0	0	78	120	112	0	0	0	134	154	183	14	84	0.00109344	0.0251236	0.278	0	0	0	0	0	0.093
1559	WBGene00045419	lsy-12	V	-	9853370	9853505	9852544	9852730	9853640	9853741	1559	235	207	225	23	18	28	171	247	247	3	12	20	215	94	0.00120119	0.0273872	0.817	0.834	0.778	0.961	0.9	0.844	-0.092
1843	WBGene00016269	C30G4.4	X	-	17066475	17066553	17066011	17066141	17066687	17066848	1843	16	13	17	30	41	19	2	6	11	27	35	24	130	123	0.00128848	0.0291532	0.335	0.231	0.458	0.065	0.14	0.302	0.172
1782	WBGene00010742	K10D6.2	V	-	11194573	11194627	11193734	11194059	11194773	11194984	1782	114	70	85	41	32	45	76	47	59	69	54	43	94	135	0.00145998	0.0327833	0.8	0.759	0.731	0.613	0.556	0.663	0.153
200	WBGene00004373	rme-1	V	+	6216479	6216494	6216284	6216418	6216788	6217050	200	16	20	43	1083	1055	1143	48	62	48	1164	997	1042	8	127	0.0016629	0.0370589	0.19	0.231	0.374	0.396	0.497	0.422	-0.173
2295	WBGene00017576	cdh-8	IV	+	354411	354606	353961	354326	354655	354826	2295	29	8	11	14	17	39	5	11	4	7	17	60	316	135	0.00209532	0.0463472	0.469	0.167	0.108	0.234	0.217	0.028	0.088
1236	WBGene00013481	Y69H2.3	V	-	18662358	18662550	18661087	18661177	18662616	18662811	1236	924	820	955	63	63	65	306	248	324	73	36	21	261	83	0.00264969	0.0581754	0.823	0.805	0.824	0.571	0.687	0.831	0.121
1959	WBGene00012463	Y17G7B.10	II	+	12054692	12054834	12049582	12049640	12055512	12055706	1959	329	308	336	0	25	24	316	269	361	15	23	37	186	51	0.00308836	0.067308	1	0.772	0.793	0.852	0.762	0.728	0.074
515	WBGene00004147	larp-5	I	-	3738570	3738758	3737289	3737478	3740256	3740479	515	338	278	403	40	42	57	258	436	577	47	28	39	309	135	0.0041721	0.0902635	0.787	0.743	0.755	0.706	0.872	0.866	-0.053
3086	WBGene00006412	nlg-1	X	-	13626629	13626761	13625787	13625897	13626915	13627020	3086	1	6	19	34	32	23	0	1	0	25	32	35	181	66	0.00425892	0.0914742	0.011	0.064	0.231	0	0.011	0	0.098
600	WBGene00004777	ser-2	X	-	15288088	15288193	15287754	15287928	15288672	15288845	600	11	3	1	2	0	2	0	2	3	5	1	0	196	135	0.00459338	0.0979481	0.791	1	0.256	0	0.579	1	0.156
60	WBGene00009888	F49E2.5	X	+	9555798	9556353	9554902	9555325	9556627	9556717	60	683	566	822	33	54	0	454	497	701	36	43	59	624	83	0.00472071	0.0999442	0.734	0.582	1	0.627	0.606	0.612	0.157
209	WBGene00021355	Y37E3.17	I	+	2133851	2133872	2128589	2128773	2134786	2134920	209	4	14	17	525	524	773	6	3	4	501	551	734	20	127	0.00485252	0.101288	0.046	0.145	0.123	0.071	0.033	0.033	0.059
2459	WBGene00002266	lec-3	II	+	9998693	9998729	9998511	9998581	9999201	9999324	2459	6	5	19	10	9	14	14	18	14	49	31	50	10	44	0.0048232	0.101288	0.725	0.71	0.857	0.557	0.719	0.552	0.155
3239	WBGene00017483	lgc-22	IV	+	4302571	4302619	4302331	4302466	4302773	4303062	3239	36	41	21	255	241	202	31	42	31	623	458	479	75	128	0.00511994	0.106122	0.194	0.225	0.151	0.078	0.135	0.099	0.086
1666	WBGene00013895	ZC434.9	I	+	10358982	10359135	10358387	10358495	10359423	10359488	1666	29	24	37	7	5	4	73	115	61	4	10	2	163	24	0.00694911	0.142936	0.379	0.414	0.577	0.729	0.629	0.818	-0.269
1777	WBGene00016027	C23H5.8	IV	-	2112366	2112494	2111963	2112087	2112734	2112920	1777	437	389	345	45	41	20	854	804	707	55	25	15	224	117	0.00699246	0.142936	0.835	0.832	0.9	0.89	0.944	0.961	-0.076
1284	WBGene00006814	unc-82	IV	+	7443197	7443227	7443006	7443111	7443519	7443794	1284	2	7	11	24	8	26	14	6	7	12	25	14	23	98	0.00818119	0.165617	0.262	0.789	0.643	0.833	0.506	0.681	-0.109
1577	WBGene00001177	egl-8	V	+	29335	29515	28381	28699	30199	30297	1577	97	88	173	0	3	2	85	88	119	0	8	17	257	91	0.00821381	0.165617	1	0.912	0.968	1	0.796	0.713	0.124
2262	WBGene00016603	met-1	I	+	4256971	4257106	4256429	4256880	4257701	4258165	2262	96	73	112	9	9	14	66	58	106	9	21	22	256	135	0.00871642	0.174564	0.849	0.811	0.808	0.795	0.593	0.718	0.121
1576	WBGene00001177	egl-8	V	+	38990	39026	38137	38269	40453	40723	1576	7	17	9	103	68	126	9	27	23	114	79	89	48	125	0.00904283	0.179886	0.15	0.394	0.157	0.171	0.471	0.402	-0.114
1293	WBGene00006814	unc-82	IV	+	7443051	7443111	7442837	7442897	7443519	7443794	1293	24	8	26	2	6	0	12	25	22	21	12	5	53	53	0.0102356	0.202255	0.923	0.571	1	0.364	0.676	0.815	0.213
67	WBGene00009888	F49E2.5	X	+	9555415	9555577	9554902	9555325	9556627	9556717	67	214	170	221	33	54	0	122	165	230	36	43	59	231	83	0.0117973	0.23157	0.7	0.531	1	0.549	0.58	0.583	0.173
527	WBGene00009580	xbx-6	V	+	9707087	9707156	9706742	9707018	9707532	9707822	527	261	270	283	270	309	206	274	220	187	357	298	242	124	135	0.0123428	0.240685	0.513	0.488	0.599	0.455	0.446	0.457	0.081
2645	WBGene00013921	best-22	IV	+	12353013	12353055	12352167	12352311	12353143	12353295	2645	49	49	60	37	42	42	34	36	48	31	59	36	70	135	0.0124811	0.241791	0.719	0.692	0.734	0.679	0.541	0.72	0.068
1447	WBGene00017101	E02H9.3	III	+	2462473	2462617	2462194	2462329	2462752	2462943	1447	26	21	24	7	13	11	39	47	69	16	10	7	263	128	0.0126909	0.24426	0.644	0.44	0.515	0.543	0.696	0.828	-0.156
2491	WBGene00007431	C08B6.11	V	+	10108104	10108372	10107869	10108042	10108426	10108561	2491	54	37	47	0	0	6	129	165	167	0	2	0	382	128	0.0143695	0.274783	1	1	0.724	1	0.965	1	-0.08
1112	WBGene00020799	T25D10.1	II	+	6404466	6404540	6404288	6404418	6404584	6404691	1112	11	15	4	7	0	3	50	20	44	0	2	6	87	88	0.015785	0.298004	0.614	1	0.574	1	0.91	0.881	-0.201
1951	WBGene00004830	slo-1	V	+	18500550	18500663	18498534	18498843	18500999	18501235	1951	35	28	64	0	6	0	46	31	108	0	0	0	212	135	0.015747	0.298004	1	0.748	1	1	1	1	-0.084
2134	WBGene00016539	trim-9	V	-	1226841	1226883	1225961	1226107	1226957	1227114	2134	0	4	0	69	59	60	6	2	3	52	48	44	70	135	0.0185683	0.348332	0	0.116	0	0.182	0.074	0.116	-0.085
3331	WBGene00002992	lin-3	IV	+	11060827	11060950	11060537	11060619	11061067	11061156	3331	16	6	9	4	0	5	2	14	4	1	1	8	119	22	0.0187885	0.350246	0.425	1	0.25	0.27	0.721	0.085	0.2
2273	WBGene00003150	mbk-2	IV	+	13034452	13034528	13033228	13033930	13034823	13035060	2273	138	111	127	636	491	617	143	195	206	470	465	508	138	135	0.0210704	0.390329	0.175	0.181	0.168	0.229	0.291	0.284	-0.093
786	WBGene00012909	spds-1	II	+	12809275	12809431	12808405	12808620	12809685	12809831	786	22	29	41	167	141	136	30	35	21	590	493	581	277	135	0.0218456	0.402177	0.06	0.091	0.128	0.024	0.033	0.017	0.068
2607	WBGene00013651	Y105C5B.11	IV	-	15940307	15940874	15939522	15939774	15941278	15941491	2607	182	148	216	0	0	0	42	61	87	6	0	0	688	135	0.0239052	0.436746	1	1	1	0.579	1	1	0.14
454	WBGene00017428	F13D11.3	X	-	5805183	5805264	5804846	5804930	5805818	5805922	454	62	42	57	0	5	5	38	39	43	1	0	0	52	39	0.0240181	0.436746	1	0.863	0.895	0.966	1	1	-0.069
2926	WBGene00000367	cca-1	X	-	7854305	7854428	7854050	7854201	7854523	7854709	2926	16	15	30	1	4	10	10	23	17	0	3	2	232	135	0.0256882	0.464268	0.903	0.686	0.636	1	0.817	0.832	-0.141
55	WBGene00009888	F49E2.5	X	+	9554691	9554823	9553936	9554158	9555798	9556353	55	43	20	47	0	0	17	13	12	34	19	0	0	250	135	0.0262013	0.47067	1	1	0.599	0.27	1	1	0.11
2170	WBGene00020360	math-41	II	+	1825809	1825947	1824760	1825759	1828928	1829049	2170	4	12	9	0	5	11	24	3	11	0	3	0	241	114	0.0268959	0.480237	1	0.532	0.279	1	0.321	1	-0.17
2280	WBGene00007944	C34F6.10	X	-	11234366	11234438	11233519	11234311	11234507	11234620	2280	31	37	38	58	34	62	14	16	58	15	27	33	101	106	0.0273662	0.485708	0.359	0.533	0.391	0.495	0.383	0.648	-0.081
1929	WBGene00011299	ikke-1	III	-	9047675	9047731	9046497	9046585	9047842	9048646	1929	40	53	49	30	34	49	33	25	34	34	46	60	49	81	0.0279414	0.492967	0.688	0.72	0.623	0.616	0.473	0.484	0.153
2418	WBGene00020455	fbxa-59	III	-	941135	941757	940878	941094	943345	943458	2418	286	209	248	5	0	12	259	267	281	1	0	0	714	106	0.0287366	0.503996	0.895	1	0.754	0.975	1	1	-0.109
3222	WBGene00006436	ttn-1	V	-	6199640	6200918	6198550	6199512	6201051	6201291	3222	57	31	55	0	2	14	6	23	78	2	2	21	1399	135	0.029356	0.511831	1	0.599	0.275	0.225	0.526	0.264	0.286
253	WBGene00006342	sup-37	V	+	8789461	8789569	8788199	8788678	8789840	8789919	253	87	82	100	2	0	0	19	27	32	0	5	1	139	72	0.03002	0.520347	0.958	1	1	1	0.737	0.943	0.093
1986	WBGene00010987	R03C1.1	II	-	14908277	14908628	14908080	14908134	14909127	14909232	1986	21	26	24	2	0	0	90	90	50	5	3	1	347	10	0.0355353	0.612364	0.232	1	1	0.342	0.464	0.59	0.279
2036	WBGene00003936	pat-12	III	-	729317	729458	729092	729193	729579	729685	2036	174	137	159	123	115	117	184	208	250	109	108	79	191	58	0.0364373	0.621534	0.3	0.266	0.292	0.339	0.369	0.49	-0.113
641	WBGene00006788	unc-53	II	-	11060196	11060217	11058602	11060064	11060262	11060400	641	0	6	4	70	45	79	0	8	17	45	55	83	24	131	0.0364868	0.621534	0	0.421	0.217	0	0.443	0.528	-0.111
3178	WBGene00003482	mua-3	III	+	10168173	10168203	10167953	10168124	10170114	10170267	3178	25	18	26	115	126	220	3	0	32	52	110	273	46	135	0.0370913	0.628221	0.389	0.295	0.258	0.145	0	0.256	0.18
2049	WBGene00001650	gon-1	IV	-	9942310	9942355	9941726	9942055	9942443	9942592	2049	7	4	4	56	38	80	5	1	2	40	93	140	76	135	0.0386699	0.651236	0.182	0.158	0.082	0.182	0.019	0.025	0.065
1090	WBGene00015410	tbc-6	II	+	6848333	6848410	6848059	6848206	6849665	6849823	1090	39	15	12	23	19	20	23	14	22	35	41	34	140	135	0.0393434	0.658836	0.621	0.432	0.367	0.388	0.248	0.384	0.133
1813	WBGene00007810	C29F7.1	X	+	13413148	13413281	13412779	13412899	13413326	13413469	1813	100	42	74	0	0	0	48	62	78	0	6	0	230	113	0.0420262	0.699806	1	1	1	1	0.835	1	0.055
2004	WBGene00001052	dop-1	X	-	4413278	4413452	4412328	4412456	4413917	4414131	2004	12	5	24	2	2	0	7	16	5	11	4	0	281	121	0.0426197	0.705725	0.721	0.518	1	0.215	0.633	1	0.13
460	WBGene00012930	obr-1	III	-	11267182	11267714	11266943	11267016	11269916	11270021	460	60	112	132	23	17	33	145	170	198	23	26	13	547	29	0.0447479	0.736848	0.121	0.259	0.175	0.251	0.257	0.447	-0.133
202	WBGene00000527	cle-1	I	-	8709762	8709831	8708794	8709403	8709924	8710057	202	7	8	27	94	108	73	4	8	15	146	99	137	115	126	0.0493116	0.807511	0.075	0.075	0.288	0.029	0.081	0.107	0.074
73	WBGene00009888	F49E2.5	X	+	9554902	9555325	9553936	9554158	9556627	9556717	73	812	640	789	0	0	0	555	671	914	0	0	32	492	83	0.051194	0.83373	1	1	1	1	1	0.828	0.057
555	WBGene00016757	C49A9.3	IV	+	6222398	6222495	6222088	6222210	6222541	6222713	555	90	58	35	8	3	9	58	74	79	4	0	0	160	115	0.0523291	0.847559	0.89	0.933	0.737	0.912	1	1	-0.117
1000	WBGene00012100	sipa-1	V	-	11632526	11632667	11632319	11632467	11632711	11633173	1000	15	4	10	0	0	0	7	19	14	0	0	10	268	135	1	1	1	1	1	1	1	0.414	0.195
1001	WBGene00012100	sipa-1	V	-	11632526	11632664	11632319	11632461	11632711	11633173	1001	90	92	110	23	5	14	89	72	119	23	7	10	262	135	1	1	0.668	0.905	0.802	0.666	0.841	0.86	0.003
1002	WBGene00012100	sipa-1	V	-	11632526	11632571	11632319	11632461	11632711	11633173	1002	39	49	60	23	5	14	27	27	65	23	7	10	76	135	1	1	0.751	0.946	0.884	0.676	0.873	0.92	0.037
1004	WBGene00006423	asd-2	I	-	6882931	6883112	6881246	6881512	6888145	6888217	1004	293	235	327	7	5	11	231	234	364	8	5	4	232	65	1	1	0.921	0.929	0.893	0.89	0.929	0.962	-0.013
1007	WBGene00016006	fln-2	X	+	9407819	9407903	9407351	9407498	9409793	9409943	1007	40	30	53	0	0	25	21	42	87	2	11	14	154	135	1	1	1	1	0.65	0.902	0.77	0.845	0.044
1008	WBGene00016561	eri-6	I	+	4463456	4463567	4458533	4458649	4465737	4465906	1008	0	4	1	2	1	0	0	0	0	0	2	8	182	109	1	1	0	0.706	1	NA	0	0	0.569
1009	WBGene00022460	use-1	I	+	5106880	5106968	5106545	5106621	5107012	5107147	1009	96	125	85	0	0	0	156	76	131	0	0	2	89	62	1	1	1	1	1	1	1	0.979	0.007
100	WBGene00000929	dao-3	X	-	8085963	8086137	8085462	8085841	8086426	8086550	100	2048	1845	1912	0	0	0	3891	2996	2837	0	0	1	277	117	1	1	1	1	1	1	1	0.999	0
1011	WBGene00016657	C44E12.1	X	+	7598708	7598801	7598545	7598664	7599195	7599466	1011	139	132	126	2	0	2	78	66	116	4	0	1	149	112	1	1	0.981	1	0.979	0.936	1	0.989	0.012
1013	WBGene00017300	rpc-2	III	+	5560376	5560571	5559796	5560079	5560842	5561221	1013	758	732	889	8	0	1	989	907	1175	0	0	0	316	135	1	1	0.976	1	0.997	1	1	1	-0.009
1014	WBGene00006868	vab-1	II	+	4574121	4574201	4571999	4572182	4578120	4578263	1014	169	124	204	0	3	0	135	142	202	0	0	0	146	135	1	1	1	0.975	1	1	1	1	-0.008
1015	WBGene00006868	vab-1	II	+	4588138	4588237	4586462	4587248	4589008	4589649	1015	214	184	278	3	4	5	153	191	268	13	10	8	184	135	1	1	0.981	0.971	0.976	0.896	0.933	0.961	0.046
1016	WBGene00007750	syg-2	X	+	14657965	14658124	14657784	14657918	14658345	14658502	1016	1	0	2	66	59	64	0	0	4	22	33	24	272	127	1	1	0.007	0	0.014	0	0	0.072	-0.017
1017	WBGene00008554	F07C6.3	IV	+	12789379	12789442	12789232	12789330	12789486	12789651	1017	195	185	217	1	0	0	171	140	142	0	3	1	68	91	1	1	0.996	1	1	1	0.984	0.995	0.006
1018	WBGene00003593	nfm-1	III	+	6163398	6163619	6163018	6163193	6164292	6164515	1018	38	41	63	65	34	48	59	22	65	71	55	59	342	135	1	1	0.188	0.322	0.341	0.247	0.136	0.303	0.055
1019	WBGene00004161	pqn-80	III	+	12645681	12645954	12645024	12645310	12649658	12649849	1019	202	122	262	0	0	1	128	179	171	0	0	0	394	135	1	1	1	1	0.989	1	1	1	-0.004
101	WBGene00022253	hrpf-2	IV	-	6375618	6375763	6375456	6375521	6375891	6376029	101	231	273	361	2	0	1	286	276	261	1	0	3	189	54	1	1	0.971	1	0.99	0.988	1	0.961	0.004
1020	WBGene00004161	pqn-80	III	+	12626910	12627018	12626763	12626844	12628700	12629306	1020	110	72	79	0	0	1	61	77	118	0	0	0	141	74	1	1	1	1	0.976	1	1	1	-0.008
1021	WBGene00004161	pqn-80	III	+	12639646	12639685	12638880	12639086	12641049	12641166	1021	35	11	28	1	0	0	16	21	29	0	0	0	39	110	1	1	0.99	1	1	1	1	1	-0.003
1022	WBGene00004161	pqn-80	III	+	12643710	12643800	12641819	12642314	12644470	12644596	1022	66	82	76	1	10	16	76	66	89	5	5	14	150	119	1	1	0.981	0.867	0.79	0.923	0.913	0.835	-0.011
1024	WBGene00018367	F42H10.3	III	+	8487406	8487520	8486642	8486741	8487699	8487893	1024	82	82	101	3	5	1	132	99	126	4	5	2	171	92	1	1	0.936	0.898	0.982	0.947	0.914	0.971	-0.005
1025	WBGene00018367	F42H10.3	III	+	8487406	8487520	8486642	8486741	8487747	8487893	1025	82	59	75	0	3	0	101	66	101	0	0	0	171	92	1	1	1	0.914	1	1	1	1	-0.029
1026	WBGene00004051	pme-3	IV	+	8748217	8748271	8747765	8747936	8748630	8748853	1026	43	43	48	61	54	61	36	40	56	54	39	46	94	135	0.728922	1	0.503	0.533	0.531	0.489	0.596	0.636	-0.051
1027	WBGene00004051	pme-3	IV	+	8748211	8748271	8747774	8747936	8748630	8748853	1027	52	49	43	61	54	61	41	47	60	54	39	46	106	135	0.696301	1	0.521	0.536	0.473	0.492	0.605	0.624	-0.064
1028	WBGene00004051	pme-3	IV	+	8748900	8748968	8748630	8748853	8749946	8750039	1028	92	56	87	2	0	0	49	85	76	0	0	0	73	86	1	1	0.982	1	1	1	1	1	-0.006
1029	WBGene00008213	C49F8.1	X	-	13364101	13364185	13363744	13363785	13364767	13365294	1029	90	99	70	3	1	3	97	120	88	0	4	2	77	34	1	1	0.93	0.978	0.912	1	0.93	0.951	-0.02
102	WBGene00013686	Y105E8A.29	I	-	14587919	14588087	14587066	14587139	14589197	14589635	102	0	1	3	24	24	38	0	0	0	17	10	30	220	66	1	1	0	0.012	0.023	0	0	0	0.012
1030	WBGene00013726	Y106G6H.16	I	+	10475217	10475301	10475063	10475168	10475350	10475525	1030	34	43	48	2	17	0	16	25	31	5	4	5	117	98	1	1	0.934	0.679	1	0.728	0.84	0.839	0.069
1031	WBGene00022004	npr-22	IV	+	8561735	8561799	8561436	8561601	8562675	8562809	1031	0	2	0	11	18	10	1	6	2	9	22	10	106	127	1	1	0	0.117	0	0.117	0.246	0.193	-0.146
1033	WBGene00006779	unc-43	IV	-	10327601	10327715	10326568	10326644	10329096	10329201	1033	316	293	368	59	52	91	297	287	401	56	60	68	111	32	1	1	0.607	0.619	0.538	0.605	0.58	0.63	-0.017
1036	WBGene00012162	sek-6	X	+	10032611	10032677	10032480	10032566	10032896	10033283	1036	3	1	5	1	0	0	7	0	5	0	1	0	62	79	1	1	0.793	1	1	1	0	1	0.264
1037	WBGene00003006	lin-17	I	+	2709919	2710066	2708101	2708206	2711120	2711405	1037	119	62	141	2	0	5	138	102	123	0	0	0	233	98	1	1	0.962	1	0.922	1	1	1	-0.039
1038	WBGene00044386	C27A2.7	II	-	5070363	5070517	5069763	5069986	5070592	5070666	1038	11	13	18	2	0	0	13	24	12	0	0	0	207	67	1	1	0.64	1	1	1	1	1	-0.12
1039	WBGene00012370	W09G3.7	I	-	13799200	13799712	13797344	13797591	13800948	13801169	1039	444	420	467	0	1	0	441	385	364	0	0	0	633	135	1	1	1	0.989	1	1	1	1	-0.004
103	WBGene00013686	Y105E8A.29	I	-	14589197	14589635	14587066	14587139	14590705	14590812	103	219	190	318	7	9	11	144	154	300	3	5	29	455	31	1	1	0.681	0.59	0.663	0.766	0.677	0.413	0.026
1041	WBGene00044609	Y71H2AM.24	III	+	2788706	2788831	2788444	2788649	2791125	2791254	1041	199	103	108	0	5	0	125	187	144	0	0	0	223	122	1	1	1	0.919	1	1	1	1	-0.027
1042	WBGene00000056	acr-17	V	+	2613481	2613565	2612828	2612963	2613980	2614156	1042	3	0	0	0	0	0	0	0	0	0	1	0	147	128	1	1	1	NA	NA	NA	0	NA	1
1043	WBGene00019935	R07E4.1	X	+	5959586	5959636	5959114	5959236	5961221	5961372	1043	0	0	1	0	1	1	0	2	0	0	0	0	66	115	1	1	NA	0	0.635	NA	1	NA	-0.682
1044	WBGene00013808	sfa-1	IV	-	17108479	17108552	17107881	17108034	17108783	17108884	1044	251	252	256	17	13	17	242	205	326	11	26	14	91	94	1	1	0.938	0.952	0.94	0.958	0.891	0.96	0.007
1045	WBGene00009054	F22D6.9	I	+	7100125	7100272	7099830	7100077	7100318	7100707	1045	305	250	221	10	2	0	259	129	119	0	0	0	270	135	1	1	0.938	0.984	1	1	1	1	-0.026
1046	WBGene00009346	F32H2.10	I	+	8970698	8970807	8970439	8970653	8970850	8971031	1046	135	97	167	0	0	2	136	134	132	0	0	0	204	135	1	1	1	1	0.982	1	1	1	-0.006
1048	WBGene00021152	mgl-3	IV	+	5448199	5448273	5447982	5448074	5448366	5448483	1048	2	1	3	0	1	2	5	1	4	0	0	0	59	60	1	1	1	0.504	0.604	1	1	1	-0.297
1049	WBGene00001374	exp-2	V	+	6141470	6141494	6139835	6139935	6141708	6141988	1049	11	13	12	0	0	0	8	10	9	0	8	0	17	93	1	1	1	1	1	1	0.872	1	0.043
1050	WBGene00001374	exp-2	V	+	6141470	6141494	6140957	6141056	6141708	6141988	1050	11	13	10	0	1	2	8	10	9	0	0	2	17	92	1	1	1	0.986	0.964	1	1	0.961	-0.004
1051	WBGene00022759	ZK546.2	II	+	4947069	4947130	4946572	4946791	4947175	4947630	1051	184	231	202	3	0	0	288	216	242	4	1	0	108	135	1	1	0.987	1	1	0.989	0.996	1	0.001
1052	WBGene00021637	Y47G6A.7	I	+	3507089	3507164	3506056	3506240	3508221	3508405	1052	43	57	70	171	148	141	35	54	28	112	73	92	136	135	1	1	0.2	0.277	0.33	0.237	0.423	0.232	-0.028
1053	WBGene00007736	igdb-2	IV	+	12469742	12470084	12468669	12469180	12470697	12470869	1053	1041	908	1160	0	1	0	541	503	874	0	0	0	463	135	1	1	1	0.996	1	1	1	1	-0.001
1054	WBGene00016589	C42C1.11	IV	+	12279757	12280093	12279659	12279713	12280145	12281473	1054	872	731	899	1	0	0	661	833	834	0	0	0	369	47	1	1	0.991	1	1	1	1	1	-0.003
1055	WBGene00016589	C42C1.11	IV	+	12279757	12280096	12279659	12279713	12280145	12281473	1055	998	832	1023	1	0	0	804	949	924	0	0	0	372	47	1	1	0.992	1	1	1	1	1	-0.003
1056	WBGene00001537	gcy-11	X	-	17054010	17054244	17053707	17053837	17055221	17055348	1056	5	8	0	10	22	20	2	0	0	4	5	7	328	108	1	1	0.141	0.107	0	0.141	0	0	0.036
1057	WBGene00001537	gcy-11	X	-	17048984	17049089	17048616	17048839	17049156	17049405	1057	42	67	64	0	1	0	20	65	111	0	0	0	196	135	1	1	1	0.979	1	1	1	1	-0.007
1059	WBGene00018655	F49H12.4	X	+	2080365	2080480	2079835	2079968	2080528	2080649	1059	19	17	21	0	0	0	13	8	20	0	0	4	186	105	1	1	1	1	1	1	1	0.738	0.087
105	WBGene00013686	Y105E8A.29	I	-	14587066	14587139	14586780	14586885	14590705	14590812	105	51	36	59	0	0	0	15	34	71	0	6	0	60	63	1	1	1	1	1	1	0.856	1	0.048
1060	WBGene00001660	gop-1	III	+	5256857	5256917	5256552	5256758	5257004	5257220	1060	50	22	25	38	25	35	47	52	16	32	10	18	106	135	0.0681837	1	0.626	0.528	0.476	0.652	0.869	0.531	-0.141
1061	WBGene00012896	snrp-200	II	-	12730649	12730959	12729830	12730241	12732101	12732491	1061	2142	1876	2566	9	3	5	934	1237	1533	0	0	3	431	135	1	1	0.987	0.995	0.994	1	1	0.994	-0.006
1062	WBGene00020574	T19D7.6	X	-	670228	670364	670074	670184	670530	670631	1062	125	117	122	0	2	0	213	186	184	1	0	0	185	62	1	1	1	0.951	1	0.986	1	1	-0.012
1063	WBGene00020767	lgc-40	X	+	2364225	2364316	2364056	2364178	2364490	2364821	1063	322	242	364	0	0	4	10	14	21	0	0	0	148	115	1	1	1	1	0.986	1	1	1	-0.005
1064	WBGene00019915	tbc-10	III	+	985443	985699	985131	985247	987251	987521	1064	136	123	121	0	0	2	135	137	104	0	0	0	351	109	1	1	1	1	0.949	1	1	1	-0.017
1065	WBGene00023500	C11H1.9	X	-	14320041	14320173	14319861	14319999	14320242	14320398	1065	483	456	485	2	0	2	406	403	473	2	0	0	246	131	1	1	0.992	1	0.992	0.991	1	1	-0.002
1066	WBGene00007404	best-5	III	-	9689640	9689750	9689413	9689491	9690099	9690253	1066	16	20	13	0	0	1	2	16	25	0	0	0	142	71	1	1	1	1	0.867	1	1	1	-0.044
1067	WBGene00019170	H06I04.6	III	-	3063007	3063109	3062753	3062885	3063960	3064328	1067	308	247	296	94	108	114	201	221	246	90	68	100	180	125	1	1	0.695	0.614	0.643	0.608	0.693	0.631	0.007
106	WBGene00021868	atln-1	IV	+	2795653	2795893	2794477	2794743	2796429	2796813	106	3188	2752	3095	0	0	0	3488	2839	3278	0	0	1	361	135	1	1	1	1	1	1	1	0.999	0
1071	WBGene00012118	grsp-2	IV	+	8818117	8818153	8817927	8817993	8818305	8818525	1071	0	5	11	45	78	53	2	3	10	52	27	37	29	59	0.543352	1	0	0.115	0.297	0.073	0.184	0.355	-0.067
1072	WBGene00012118	grsp-2	IV	+	8816673	8816889	8816334	8816402	8817084	8817231	1072	1133	1227	1223	2	13	10	1027	844	1102	9	1	4	263	61	1	1	0.992	0.956	0.966	0.964	0.995	0.985	-0.01
1073	WBGene00012118	grsp-2	IV	+	8816637	8816889	8816347	8816402	8817084	8817231	1073	885	934	917	2	13	10	785	700	899	9	1	4	286	48	1	1	0.987	0.923	0.939	0.936	0.992	0.974	-0.018
1074	WBGene00003916	par-1	V	-	14114054	14114249	14113568	14113814	14114475	14114544	1074	29	24	33	76	46	76	24	15	23	61	41	56	243	62	1	1	0.089	0.117	0.1	0.091	0.085	0.095	0.012
1075	WBGene00003916	par-1	V	-	14114054	14114249	14113568	14113814	14115457	14115582	1075	40	32	35	303	274	321	24	22	34	294	287	269	299	118	1	1	0.05	0.044	0.041	0.031	0.029	0.048	0.009
1076	WBGene00003916	par-1	V	-	14116446	14116680	14115457	14115582	14117502	14117770	1076	1414	1129	1289	130	123	103	1022	1094	1185	156	107	101	338	118	1	1	0.792	0.762	0.814	0.696	0.781	0.804	0.029
1077	WBGene00003916	par-1	V	-	14121344	14121512	14120732	14121018	14122207	14122315	1077	239	192	200	113	89	124	123	182	238	92	100	119	255	101	1	1	0.456	0.461	0.39	0.346	0.419	0.442	0.033
1078	WBGene00003916	par-1	V	-	14114475	14114544	14114054	14114249	14115457	14115582	1078	89	89	92	13	12	7	89	78	68	10	14	11	107	118	1	1	0.883	0.891	0.935	0.908	0.86	0.872	0.023
1079	WBGene00003916	par-1	V	-	14114475	14114544	14113568	14113814	14115457	14115582	1079	163	131	163	303	274	321	140	112	124	294	287	269	107	118	1	1	0.372	0.345	0.359	0.344	0.301	0.337	0.031
107	WBGene00021868	atln-1	IV	+	2789756	2789865	2788691	2788898	2790491	2790634	107	995	953	1121	0	3	0	694	996	1141	0	0	0	204	135	1	1	1	0.995	1	1	1	1	-0.002
1080	WBGene00003916	par-1	V	-	14118538	14118986	14117538	14117770	14120060	14120643	1080	95	88	112	485	386	491	17	57	75	415	334	435	569	135	1	1	0.044	0.051	0.051	0.01	0.039	0.039	0.019
1081	WBGene00003916	par-1	V	-	14121368	14121512	14120732	14121018	14122207	14122320	1081	515	440	512	113	89	124	307	398	558	92	100	119	241	106	1	1	0.667	0.685	0.645	0.595	0.636	0.673	0.031
1082	WBGene00018184	F38E9.1	X	+	16471700	16471836	16471057	16471441	16471909	16471994	1082	36	32	38	0	0	5	28	19	41	0	0	0	201	78	1	1	1	1	0.747	1	1	1	-0.084
1083	WBGene00015555	ufl-1	IV	-	7036472	7036590	7035475	7035630	7036785	7036982	1083	406	344	481	7	2	3	412	456	497	0	1	0	222	135	1	1	0.972	0.991	0.99	1	0.996	1	-0.014
1084	WBGene00020290	T06D4.1	II	+	3382277	3382423	3381973	3382234	3382475	3382577	1084	1	0	0	4	9	16	2	1	1	10	12	18	230	95	1	1	0.094	0	0	0.076	0.033	0.022	-0.012
1085	WBGene00017053	D2024.5	IV	-	7227551	7227617	7227282	7227507	7227695	7227804	1085	7	0	3	99	93	83	0	0	0	118	99	74	85	102	1	1	0.078	0	0.042	0	0	0	0.04
1086	WBGene00012970	Y48A6B.9	III	+	11034607	11034877	11033694	11033823	11035179	11035291	1086	77	62	73	0	0	0	163	103	196	1	0	0	348	92	1	1	1	1	1	0.977	1	1	0.008
1088	WBGene00012316	ctps-1	V	+	16796072	16797076	16795328	16795449	16798036	16798245	1088	4010	3301	4201	2	0	0	5056	5364	6321	6	0	0	1104	114	1	1	0.995	1	1	0.989	1	1	0.002
1089	WBGene00015410	tbc-6	II	+	6849665	6849823	6848332	6848410	6850124	6850305	1089	111	55	51	1	0	3	105	78	81	0	0	0	215	71	0.544764	1	0.973	1	0.849	1	1	1	-0.059
108	WBGene00013807	Y116A8C.30	IV	-	17102157	17102245	17100531	17100620	17102303	17102381	108	10	17	12	0	0	0	8	13	14	2	0	0	45	18	1	1	1	1	1	0.615	1	1	0.128
1092	WBGene00017776	F25B5.5	III	-	5944328	5944459	5944135	5944285	5944504	5944658	1092	289	324	268	0	0	1	514	436	360	0	0	0	248	135	1	1	1	1	0.993	1	1	1	-0.002
1094	WBGene00044582	B0222.11	V	-	9166214	9166382	9165819	9166163	9166846	9167002	1094	46	34	33	0	0	0	31	19	35	2	0	0	289	135	1	1	1	1	1	0.879	1	1	0.04
1095	WBGene00012811	Y43F8A.5	V	-	19385834	19385991	19384886	19385226	19386230	19386464	1095	165	178	175	0	0	2	91	56	95	0	0	0	278	135	1	1	1	1	0.977	1	1	1	-0.008
1097	WBGene00006643	tsp-17	X	+	3682561	3682663	3681891	3681966	3682780	3682894	1097	1	0	0	0	0	0	0	5	0	0	0	5	95	40	1	1	1	NA	NA	NA	1	0	0.5
1099	WBGene00013416	Y64G10A.7	IV	+	14306532	14306712	14305238	14305487	14308067	14308190	1099	4	1	3	34	19	30	5	0	1	24	36	54	282	116	1	1	0.046	0.021	0.04	0.079	0	0.008	0.007
10	WBGene00017748	F23F1.7	II	-	38949	39129	38561	38904	39412	39487	10	282	162	226	0	0	1	110	56	124	0	0	0	234	68	1	1	1	1	0.985	1	1	1	-0.005
1100	WBGene00013416	Y64G10A.7	IV	+	14309906	14310032	14309480	14309513	14311584	14311854	1100	25	17	32	0	0	1	18	16	22	3	6	5	129	26	1	1	1	1	0.866	0.547	0.35	0.47	0.5
1101	WBGene00013416	Y64G10A.7	IV	+	14313227	14313374	14312706	14312893	14313500	14313629	1101	89	110	126	10	4	5	72	97	96	11	7	4	257	122	1	1	0.809	0.929	0.923	0.757	0.868	0.919	0.039
1102	WBGene00001517	gar-1	X	-	6480245	6480416	6479969	6480107	6480680	6480817	1102	17	26	24	3	1	4	45	29	35	3	2	0	283	126	0.273332	1	0.716	0.92	0.728	0.87	0.866	1	-0.124
1103	WBGene00001517	gar-1	X	-	6482804	6482897	6482365	6482439	6483094	6483187	1103	1	1	1	0	0	1	13	0	3	0	11	0	55	18	0.71717	1	1	1	0.247	1	0	1	0.082
1104	WBGene00019742	nhr-202	V	+	463639	463836	463337	463547	464443	464708	1104	34	28	44	0	0	2	58	53	69	0	0	0	318	135	1	1	1	1	0.903	1	1	1	-0.032
1105	WBGene00019241	H24K24.4	V	+	910653	910736	908759	909251	910887	911048	1105	349	318	400	0	1	5	331	257	296	3	0	0	152	135	1	1	1	0.996	0.986	0.99	1	1	-0.003
1106	WBGene00010409	H21P03.2	IV	+	11482069	11482151	11481763	11482022	11482198	11482436	1106	157	208	240	0	4	11	156	149	132	0	0	0	150	135	1	1	1	0.979	0.952	1	1	1	-0.023
1107	WBGene00010409	H21P03.2	IV	+	11481557	11481717	11481216	11481490	11481763	11482022	1107	455	499	484	0	0	0	388	391	327	7	0	0	281	135	1	1	1	1	1	0.964	1	1	0.012
1108	WBGene00016489	C36E6.1	X	+	17434916	17434986	17434469	17434578	17435413	17435530	1108	40	61	61	4	6	3	75	65	99	11	8	19	68	77	0.292866	1	0.919	0.92	0.958	0.885	0.902	0.855	0.052
1109	WBGene00016489	C36E6.1	X	+	17436646	17436983	17436082	17436511	17437076	17437572	1109	770	662	933	0	0	6	1046	1102	1247	0	0	0	458	135	1	1	1	1	0.979	1	1	1	-0.007
110	WBGene00011807	T16G12.6	III	+	10070344	10070438	10070110	10070298	10070951	10071118	110	117	118	117	1	0	0	87	118	169	0	0	0	174	135	1	1	0.989	1	1	1	1	1	-0.004
1110	WBGene00219764	anr-47	IV	-	3201797	3201885	3201458	3201747	3202102	3203707	1110	30	40	33	2	0	0	84	53	16	0	0	0	162	135	1	1	0.926	1	1	1	1	1	-0.025
1111	WBGene00022427	Y104H12D.3	IV	+	1193824	1194025	1193075	1193192	1195116	1195269	1111	485	472	623	5	3	0	492	443	558	0	0	4	297	110	1	1	0.973	0.983	1	1	1	0.981	-0.008
1114	WBGene00013075	Y51A2D.7	V	+	18541603	18541811	18540608	18540932	18542728	18543093	1114	413	346	293	0	0	1	259	222	275	0	0	0	329	135	1	1	1	1	0.992	1	1	1	-0.003
1115	WBGene00013075	Y51A2D.7	V	+	18538853	18539036	18537801	18537937	18539253	18539470	1115	258	275	307	2	0	0	109	186	159	0	0	0	298	129	1	1	0.982	1	1	1	1	1	-0.006
1116	WBGene00013075	Y51A2D.7	V	+	18539253	18539470	18538853	18539036	18540396	18540511	1116	353	290	344	0	1	0	204	227	175	0	2	0	311	108	1	1	1	0.99	1	1	0.975	1	0.005
1117	WBGene00003153	mca-3	IV	-	3123744	3123843	3121630	3121681	3124029	3124138	1117	5	7	2	54	38	73	3	0	6	33	46	70	60	11	1	1	0.017	0.033	0.005	0.016	0	0.015	0.008
1118	WBGene00003153	mca-3	IV	-	3132216	3132275	3131316	3131373	3132993	3133143	1118	438	237	390	0	0	1	287	386	622	0	0	0	52	50	1	1	1	1	0.997	1	1	1	-0.001
1119	WBGene00003153	mca-3	IV	-	3109982	3110051	3105177	3105304	3116621	3116789	1119	459	369	554	391	304	370	412	336	424	257	348	326	109	120	1	1	0.564	0.572	0.622	0.638	0.515	0.589	0.005
111	WBGene00015501	C06A5.3	I	+	5989009	5989155	5988830	5988932	5989203	5989482	111	164	220	195	0	1	0	209	172	164	0	0	0	230	95	1	1	1	0.989	1	1	1	1	-0.004
1120	WBGene00020232	T05A8.6	II	-	2739437	2739485	2738838	2739142	2739529	2739642	1120	2	0	0	0	2	5	6	0	0	0	4	0	53	106	1	1	1	0	0	1	0	NA	-0.167
1121	WBGene00003553	nas-37	X	-	9946297	9946614	9946028	9946174	9946837	9946963	1121	837	731	795	0	1	1	1181	864	1202	0	0	0	422	119	1	1	1	0.995	0.996	1	1	1	-0.003
1122	WBGene00003553	nas-37	X	-	9946537	9946614	9946028	9946174	9946837	9946963	1122	399	376	446	0	1	1	578	457	577	0	0	0	124	119	1	1	1	0.997	0.998	1	1	1	-0.002
1123	WBGene00003964	pdi-3	I	-	7017450	7017564	7017100	7017400	7017620	7017744	1123	9529	8890	9052	0	0	0	9052	7942	8609	5	8	0	196	117	1	1	1	1	1	0.999	0.998	1	0.001
1124	WBGene00015949	C18A11.3	X	+	8063586	8063673	8062852	8062995	8063745	8063863	1124	69	44	39	0	1	0	148	163	134	0	0	0	136	111	1	1	1	0.973	1	1	1	1	-0.009
1125	WBGene00015949	C18A11.3	X	+	8063745	8063863	8062852	8062995	8065448	8065688	1125	165	137	131	0	0	0	396	301	304	0	0	1	222	135	1	1	1	1	1	1	1	0.995	0.002
1126	WBGene00015949	C18A11.3	X	+	8063403	8063538	8062852	8062995	8063586	8063673	1126	281	284	222	0	1	5	697	570	535	0	0	0	201	80	1	1	1	0.991	0.946	1	1	1	-0.021
1128	WBGene00016809	C50D2.6	II	+	86616	86647	85590	85706	87265	87397	1128	1	1	0	0	0	1	0	0	3	2	0	6	14	99	1	1	1	1	0	0	NA	0.78	0.277
1129	WBGene00004166	pqn-85	II	-	250712	251049	249870	250085	251440	251849	1129	742	541	911	0	0	1	340	418	677	0	0	0	458	135	1	1	1	1	0.996	1	1	1	-0.001
1130	WBGene00004858	sma-4	III	+	5816548	5816626	5816235	5816348	5816781	5817096	1130	225	134	221	0	0	2	50	84	88	0	0	0	113	106	1	1	1	1	0.99	1	1	1	-0.003
1131	WBGene00013593	Y87G2A.1	I	+	13521742	13521984	13520249	13520625	13525914	13526257	1131	323	312	450	0	3	0	277	345	285	0	4	0	363	135	1	1	1	0.975	1	1	0.97	1	0.002
1132	WBGene00013593	Y87G2A.1	I	+	13524419	13524757	13521742	13521984	13525914	13526257	1132	634	651	674	2	0	1	578	529	585	0	1	0	459	135	1	1	0.989	1	0.995	1	0.994	1	-0.003
1133	WBGene00018356	islo-1	IV	+	8138441	8138572	8137771	8138087	8138623	8139087	1133	97	79	64	1	0	0	79	47	80	0	0	0	248	135	1	1	0.981	1	1	1	1	1	-0.006
1134	WBGene00004414	rpl-3	III	+	3868444	3868580	3867853	3868227	3868628	3869069	1134	86787	78792	83262	0	0	0	95963	86623	83351	0	7	0	258	135	1	1	1	1	1	1	1	1	0
1135	WBGene00022388	Y95B8A.8	I	+	866762	866858	865730	865934	868609	868721	1135	590	390	634	0	0	0	410	440	565	0	0	1	148	105	1	1	1	1	1	1	1	0.998	0.001
1136	WBGene00022388	Y95B8A.8	I	+	858488	858835	853985	854104	861485	861919	1136	1379	1282	1575	0	0	2	779	874	1283	0	0	0	445	112	1	1	1	1	0.995	1	1	1	-0.002
1137	WBGene00022388	Y95B8A.8	I	+	865730	865934	864403	864819	868609	868721	1137	873	725	920	1	2	6	509	577	815	12	7	8	295	105	1	1	0.997	0.992	0.982	0.938	0.967	0.973	0.031
1138	WBGene00194680	Y17D7C.6	V	+	18711059	18711160	18709877	18709911	18711393	18711644	1138	4	0	0	3	1	5	1	0	4	1	0	1	94	27	1	1	0.277	0	0	0.223	NA	0.535	-0.287
1139	WBGene00021808	Y53G8AM.8	III	-	3273457	3273585	3270200	3270350	3274175	3275259	1139	70	57	75	0	2	1	56	61	89	0	0	0	242	135	1	1	1	0.941	0.977	1	1	1	-0.027
113	WBGene00006752	unc-13	I	+	7442928	7443945	7435025	7435226	7444031	7444151	113	264	195	243	30	29	62	114	149	228	20	34	26	1116	113	1	1	0.471	0.405	0.284	0.366	0.307	0.47	0.006
1140	WBGene00004164	pqn-83	III	-	13090416	13090464	13089236	13089349	13090794	13090967	1140	6	9	11	596	533	554	4	5	8	647	575	566	53	106	1	1	0.02	0.033	0.038	0.012	0.017	0.027	0.012
1141	WBGene00004164	pqn-83	III	-	13090794	13090967	13089236	13089349	13093881	13093998	1141	1244	1126	1137	0	0	0	1349	1162	1200	4	0	5	240	81	1	1	1	1	1	0.991	1	0.988	0.007
1142	WBGene00015051	B0218.7	IV	-	8165506	8165566	8165154	8165457	8165805	8166078	1142	403	350	365	0	1	1	272	257	231	0	0	0	106	135	1	1	1	0.998	0.998	1	1	1	-0.001
1143	WBGene00008963	F19H8.2	II	-	14604593	14604755	14604144	14604514	14604962	14605115	1143	832	638	828	0	7	7	582	517	613	4	5	13	283	135	1	1	1	0.978	0.983	0.986	0.98	0.957	0.013
1144	WBGene00007556	C14A4.3	II	+	10586971	10587274	10586383	10586914	10587576	10587933	1144	657	501	672	0	6	0	772	524	642	0	0	0	424	135	1	1	1	0.964	1	1	1	1	-0.012
1147	WBGene00001405	fce-1	I	-	9711560	9711628	9711066	9711515	9711674	9712395	1147	756	656	760	10	3	1	842	723	877	0	0	0	122	135	1	1	0.988	0.996	0.999	1	1	1	-0.006
1149	WBGene00003238	mig-1	I	-	949773	949950	949045	949500	950846	950967	1149	92	51	73	0	0	1	64	126	142	4	0	0	277	114	1	1	1	1	0.968	0.868	1	1	0.033
114	WBGene00006752	unc-13	I	+	7445376	7445448	7444031	7444151	7445703	7446151	114	90	64	129	4	0	0	41	53	108	0	0	0	108	113	1	1	0.959	1	1	1	1	1	-0.014
1150	WBGene00007926	C34C12.7	III	-	3485101	3485281	3484814	3485025	3485646	3485771	1150	399	459	423	0	1	0	481	446	345	0	0	0	284	118	1	1	1	0.995	1	1	1	1	-0.002
1151	WBGene00012943	bed-2	III	-	11466216	11466741	11465808	11466093	11468691	11468828	1151	493	446	459	44	75	71	436	392	667	44	51	78	641	130	1	1	0.694	0.547	0.567	0.668	0.609	0.634	-0.034
1152	WBGene00006604	tra-1	III	-	11177803	11177866	11175464	11176200	11179083	11179341	1152	48	49	91	12	10	7	48	69	100	11	10	2	112	135	1	1	0.828	0.855	0.94	0.84	0.893	0.984	-0.031
1154	WBGene00000820	csp-2	IV	+	6312337	6312448	6311965	6312076	6314422	6314673	1154	34	37	11	0	1	1	20	18	10	0	0	1	177	104	1	1	1	0.956	0.866	1	1	0.855	-0.011
1155	WBGene00013083	Y51A2D.18	V	-	18484371	18484479	18483890	18484026	18484906	18485148	1155	347	303	450	3	4	3	236	221	327	4	3	9	196	129	1	1	0.987	0.98	0.99	0.975	0.98	0.96	0.014
1156	WBGene00000069	acy-2	V	+	5978674	5978845	5978537	5978626	5978890	5979044	1156	8	8	18	0	0	0	7	9	17	2	0	0	239	82	1	1	1	1	1	0.546	1	1	0.151
1157	WBGene00016341	C33C12.9	II	-	2188372	2188597	2187147	2187545	2189346	2189457	1157	376	403	372	0	0	2	326	393	294	3	0	0	315	104	1	1	1	1	0.984	0.973	1	1	0.004
1158	WBGene00008579	F08G2.8	II	+	13854113	13854176	13853177	13853267	13854920	13855290	1158	320	282	365	0	3	0	7	12	18	0	0	0	60	83	1	1	1	0.992	1	1	1	1	-0.003
1159	WBGene00000899	daf-3	X	-	824067	824169	823657	823813	825073	825262	1159	17	7	28	14	5	20	4	0	33	4	1	20	190	135	1	1	0.463	0.499	0.499	0.415	0	0.54	0.169
1160	WBGene00022489	Y119D3B.12	III	+	1203598	1203709	1202838	1203145	1206852	1206967	1160	126	152	132	0	0	0	176	114	122	2	0	0	181	108	1	1	1	1	1	0.981	1	1	0.006
1161	WBGene00022489	Y119D3B.12	III	+	1203598	1203709	1202838	1203145	1205336	1205749	1161	367	398	347	5	0	0	442	316	337	0	0	5	208	135	1	1	0.979	1	1	1	1	0.978	0
1162	WBGene00022489	Y119D3B.12	III	+	1205336	1205749	1202838	1203145	1206852	1206967	1162	516	440	483	0	0	0	528	398	438	2	0	0	507	108	1	1	1	1	1	0.983	1	1	0.006
1163	WBGene00022489	Y119D3B.12	III	+	1205336	1205749	1203598	1203709	1206852	1206967	1163	753	686	698	1	0	0	795	601	648	1	1	0	476	77	1	1	0.992	1	1	0.992	0.99	1	0.003
1165	WBGene00019733	M02E1.1	X	+	328079	328127	327764	327997	328177	328356	1165	15	11	17	0	0	3	6	11	15	0	0	0	82	135	1	1	1	1	0.903	1	1	1	-0.032
1166	WBGene00019617	K10C2.1	X	-	6422057	6422135	6421678	6422012	6422178	6422324	1166	2449	2257	2511	0	5	0	2657	2483	2751	0	0	0	142	135	1	1	1	0.998	1	1	1	1	-0.001
1167	WBGene00018037	chtl-1	X	-	5359674	5359947	5359366	5359534	5363446	5363504	1167	39	71	91	0	0	4	71	61	35	9	8	6	310	51	1	1	1	1	0.789	0.565	0.556	0.49	0.393
1168	WBGene00012904	tiar-2	II	+	12768927	12769024	12768741	12768866	12769071	12769167	1168	446	370	452	0	0	2	330	406	387	0	0	0	117	72	1	1	1	1	0.993	1	1	1	-0.002
1169	WBGene00020075	math-35	II	+	2104945	2105070	2104523	2104630	2105293	2105420	1169	6	0	1	1	0	0	6	10	13	0	0	0	186	85	1	1	0.733	NA	1	1	1	1	-0.133
116	WBGene00021068	W06H8.6	V	-	6224847	6224924	6224044	6224305	6225872	6226128	116	598	373	761	72	51	99	424	722	859	24	46	96	140	135	1	1	0.889	0.876	0.881	0.945	0.938	0.896	-0.044
1171	WBGene00003752	nlp-14	X	-	8918470	8918605	8917435	8918035	8918654	8918789	1171	1105	1008	1507	0	3	0	1022	1113	1302	0	0	0	249	128	1	1	1	0.994	1	1	1	1	-0.002
1173	WBGene00013232	faah-4	III	-	11906692	11906788	11906426	11906619	11906868	11906909	1173	47	40	61	72	45	75	39	54	76	65	63	94	89	34	1	1	0.2	0.253	0.237	0.186	0.247	0.236	0.007
1175	WBGene00013232	faah-4	III	-	11901244	11901557	11899340	11899960	11902560	11903271	1175	727	742	737	0	8	0	927	773	663	0	0	7	434	135	1	1	1	0.967	1	1	1	0.967	0
1176	WBGene00009842	igeg-2	X	-	11444827	11444978	11444353	11444724	11445197	11445292	1176	55	22	26	0	0	2	6	4	15	0	0	0	225	88	1	1	1	1	0.836	1	1	1	-0.055
1177	WBGene00009842	igeg-2	X	-	11445197	11445292	11444827	11444978	11445406	11445555	1177	27	22	12	0	0	3	13	4	12	0	0	0	176	135	1	1	1	1	0.754	1	1	1	-0.082
1178	WBGene00195073	F02E11.7	II	+	3269745	3269997	3267669	3267787	3271193	3271255	1178	0	0	0	18	9	18	0	1	0	21	15	28	269	31	1	1	0	0	0	0	0.008	0	-0.003
1179	WBGene00022500	lfi-1	X	+	4984479	4984569	4984077	4984205	4984774	4984901	1179	5	9	16	15	6	18	3	35	24	6	20	33	137	106	1	1	0.205	0.537	0.407	0.279	0.575	0.36	-0.022
117	WBGene00021068	W06H8.6	V	-	6225872	6226128	6224044	6224305	6226485	6226633	117	1061	618	1234	0	0	0	529	900	1592	0	0	1	377	135	1	1	1	1	1	1	1	0.998	0.001
1180	WBGene00013441	Y66D12A.15	III	+	11528288	11529218	11527292	11527403	11531667	11532032	1180	1987	1909	2027	4	0	0	1198	1184	1397	0	0	0	1020	104	1	1	0.981	1	1	1	1	1	-0.006
1181	WBGene00013441	Y66D12A.15	III	+	11532960	11533576	11531667	11532032	11534296	11534596	1181	1735	1719	1619	1	6	0	1244	1031	1112	0	0	0	737	135	1	1	0.997	0.981	1	1	1	1	-0.007
1182	WBGene00021691	Y48G8AL.13	I	-	1224654	1224778	1223955	1224334	1225175	1225535	1182	728	729	667	0	5	0	916	640	512	0	0	0	234	135	1	1	1	0.988	1	1	1	1	-0.004
1183	WBGene00021691	Y48G8AL.13	I	-	1225175	1225535	1224654	1224778	1226619	1226812	1183	1314	1066	1013	12	26	10	1768	1133	1019	22	11	0	463	117	1	1	0.965	0.912	0.962	0.953	0.963	1	-0.026
1184	WBGene00003417	mrt-2	III	+	11748885	11748975	11747622	11747703	11749121	11749241	1184	73	54	33	1	0	1	35	47	33	1	0	0	83	52	1	1	0.979	1	0.954	0.956	1	1	-0.008
1186	WBGene00009292	F31D4.5	V	+	20858196	20858349	20858007	20858089	20858473	20858576	1186	3	3	2	8	6	3	10	17	0	0	0	0	175	36	1	1	0.072	0.093	0.121	1	1	NA	-0.905
1187	WBGene00012019	dkf-2	V	+	16768005	16768080	16767765	16767870	16768398	16768490	1187	1	0	4	25	19	21	0	0	0	14	44	27	49	48	0.419527	1	0.038	0	0.157	0	0	0	0.065
1188	WBGene00018493	F46F5.1	II	-	791337	791409	791187	791292	791464	791671	1188	0	1	0	10	9	3	3	0	0	4	3	14	93	98	1	1	0	0.105	0	0.441	0	0	-0.112
1189	WBGene00000841	cul-6	IV	-	12586864	12586927	12586485	12586684	12587006	12587336	1189	96	135	172	1	1	0	14	23	14	0	0	0	112	135	1	1	0.991	0.994	1	1	1	1	-0.005
118	WBGene00002188	kgb-2	IV	+	3607842	3607927	3607359	3607475	3607980	3608146	118	9	1	5	0	3	2	4	2	7	0	0	0	130	109	1	1	1	0.218	0.677	1	1	1	-0.368
1190	WBGene00018518	F46H5.2	X	+	7267005	7267111	7266732	7266930	7267273	7267885	1190	105	60	75	0	1	0	76	51	49	0	0	1	198	135	1	1	1	0.976	1	1	1	0.971	0.002
1191	WBGene00001478	fmo-3	III	+	10695308	10695403	10694646	10694758	10696029	10696273	1191	548	470	544	4	1	6	390	347	523	2	2	3	146	105	1	1	0.99	0.997	0.985	0.993	0.992	0.992	-0.002
1192	WBGene00010428	dcn-1	III	+	4314805	4314964	4313926	4313980	4315321	4315600	1192	720	646	757	29	24	35	573	589	616	15	12	13	192	47	0.672798	1	0.859	0.868	0.841	0.903	0.923	0.921	-0.06
1193	WBGene00010428	dcn-1	III	+	4316060	4316502	4315321	4315600	4316991	4317577	1193	2034	1747	1980	0	0	2	1717	1650	1666	0	0	0	563	135	1	1	1	1	0.996	1	1	1	-0.001
1194	WBGene00022491	Y119D3B.14	III	-	1191640	1191730	1187610	1187751	1193567	1193812	1194	127	60	85	0	0	1	136	123	154	0	0	0	165	134	1	1	1	1	0.986	1	1	1	-0.005
1195	WBGene00022491	Y119D3B.14	III	-	1190928	1191578	1187610	1187751	1191640	1191730	1195	430	464	632	1	1	0	606	515	667	3	0	0	718	82	1	1	0.98	0.981	1	0.958	1	1	0.001
1196	WBGene00022491	Y119D3B.14	III	-	1189011	1189572	1187610	1187751	1190928	1191578	1196	832	718	699	0	0	0	939	893	898	1	5	0	681	134	1	1	1	1	1	0.995	0.972	1	0.011
1197	WBGene00007849	tbc-19	X	-	14005433	14005749	14004894	14005019	14005841	14005948	1197	114	89	133	0	2	0	34	30	22	0	0	0	385	83	1	1	1	0.906	1	1	1	1	-0.031
1198	WBGene00007849	tbc-19	X	-	14004894	14005019	14004693	14004849	14005433	14005749	1198	46	50	70	0	1	1	22	17	24	0	0	0	236	135	1	1	1	0.966	0.976	1	1	1	-0.019
1199	WBGene00010092	F55C5.2	V	+	12264353	12264475	12264001	12264052	12264521	12264781	1199	73	53	57	6	0	3	60	26	46	1	0	0	139	44	1	1	0.794	1	0.857	0.95	1	1	-0.1
119	WBGene00001160	efk-1	III	-	6166440	6166464	6166150	6166295	6166518	6167254	119	36	30	23	253	313	330	38	33	38	241	234	240	34	135	0.259706	1	0.361	0.276	0.217	0.385	0.359	0.386	-0.092
11	WBGene00001695	grd-6	V	+	9222697	9222781	9222443	9222650	9222828	9223215	11	88	68	79	0	0	0	420	336	301	3	0	3	154	135	1	1	1	1	1	0.992	1	0.989	0.006
1201	WBGene00002199	kin-15	II	-	9433307	9433487	9432776	9433060	9433539	9433652	1201	52	63	26	0	1	0	12	34	33	0	0	0	272	106	1	1	1	0.961	1	1	1	1	-0.013
1202	WBGene00015085	B0244.10	III	+	5735731	5735904	5735408	5735542	5736007	5736138	1202	11	1	2	0	0	1	10	6	13	0	0	0	275	116	1	1	1	1	0.458	1	1	1	-0.181
1203	WBGene00015085	B0244.10	III	+	5734577	5734704	5734410	5734502	5734792	5734877	1203	4	3	3	0	0	0	3	3	5	0	0	1	133	28	1	1	1	1	1	1	1	0.513	0.162
1204	WBGene00015085	B0244.10	III	+	5735408	5735542	5735144	5735288	5736007	5736138	1204	2	2	1	0	0	0	5	9	9	2	0	0	243	124	1	1	1	1	1	0.561	1	1	0.146
1206	WBGene00015418	pac-1	III	+	8502619	8502841	8500270	8500358	8507629	8507734	1206	141	67	129	0	0	2	54	72	155	0	0	2	252	44	1	1	1	1	0.918	1	1	0.931	-0.004
1207	WBGene00004248	pus-1	V	-	16793712	16794048	16792765	16793256	16794294	16794492	1207	1083	1035	1036	0	0	0	969	835	923	0	0	5	457	135	1	1	1	1	1	1	1	0.982	0.006
1208	WBGene00009865	F49B2.6	I	+	14339116	14339254	14338806	14339066	14339300	14339406	1208	412	306	448	0	1	0	85	44	76	0	0	0	226	99	1	1	1	0.993	1	1	1	1	-0.002
1209	WBGene00009865	F49B2.6	I	+	14336221	14336277	14335978	14336178	14337059	14337184	1209	123	87	166	0	0	1	23	40	26	0	0	0	81	118	1	1	1	1	0.996	1	1	1	-0.001
120	WBGene00004057	pmk-3	IV	+	8140245	8140497	8139218	8139302	8140980	8141126	120	344	303	401	0	0	2	251	262	373	0	0	0	315	77	1	1	1	1	0.98	1	1	1	-0.007
1211	WBGene00017419	F13B9.1	X	+	8290408	8290474	8290220	8290327	8290711	8291114	1211	15	9	8	204	122	212	18	21	34	108	198	294	83	100	0.503205	1	0.081	0.082	0.043	0.167	0.113	0.122	-0.065
1212	WBGene00017165	F01F1.11	III	-	5871590	5871773	5871307	5871543	5871825	5872396	1212	180	140	177	0	0	1	141	187	240	0	2	0	304	135	1	1	1	1	0.987	1	0.976	1	0.004
1213	WBGene00009173	prom-1	I	+	9287786	9287897	9287621	9287741	9287940	9288090	1213	125	105	119	0	2	0	87	92	135	0	0	0	186	113	1	1	1	0.97	1	1	1	1	-0.01
1215	WBGene00011962	T23G5.2	III	-	9235034	9235160	9234205	9234315	9235264	9235496	1215	349	359	451	16	2	9	438	397	447	1	3	3	206	103	1	1	0.916	0.989	0.962	0.995	0.985	0.987	-0.033
1216	WBGene00000683	col-109	IV	-	1818403	1819055	1817393	1817722	1819237	1819317	1216	11714	13961	11849	0	0	0	41086	36526	32166	3	0	0	711	73	1	1	1	1	1	0.999	1	1	0
1217	WBGene00012241	W04A8.6	I	+	13858156	13858308	13856537	13857240	13859418	13859551	1217	298	216	313	2	0	0	283	315	352	0	0	1	264	126	1	1	0.986	1	1	1	1	0.994	-0.003
1218	WBGene00012767	fcd-2	IV	+	15029862	15030490	15028239	15028371	15031413	15031845	1218	312	285	355	0	0	2	227	265	413	2	0	10	739	125	1	1	1	1	0.968	0.95	1	0.875	0.048
1219	WBGene00012767	fcd-2	IV	+	15031413	15031845	15029922	15030490	15032422	15032843	1219	328	315	316	0	0	0	154	241	362	0	2	0	553	135	1	1	1	1	1	1	0.967	1	0.011
121	WBGene00008320	C54G10.4	V	-	14654381	14654450	14653444	14653928	14654902	14655032	121	41	13	10	5	1	0	10	8	12	2	0	0	112	123	1	1	0.9	0.935	1	0.846	1	1	-0.004
1220	WBGene00006404	tag-10	II	+	13636750	13636844	13635068	13635762	13636892	13636982	1220	98	158	123	2	3	4	226	145	190	0	1	10	122	83	1	1	0.971	0.973	0.954	1	0.99	0.928	-0.007
1221	WBGene00006404	tag-10	II	+	13636218	13636272	13635068	13635762	13636750	13636844	1221	229	309	331	97	147	114	554	600	548	198	133	181	47	87	1	1	0.814	0.796	0.843	0.838	0.893	0.849	-0.042
1222	WBGene00006404	tag-10	II	+	13634819	13634945	13633619	13633958	13635068	13635762	1222	875	916	1285	0	0	0	1469	1523	2311	0	0	6	238	135	1	1	1	1	1	1	1	0.995	0.002
1224	WBGene00022380	Y94H6A.8	IV	-	2718501	2718657	2718007	2718109	2719733	2719834	1224	5378	4819	5242	0	1	0	8208	5951	5898	4	4	0	196	54	1	1	1	0.999	1	0.998	0.998	1	0.001
1225	WBGene00022380	Y94H6A.8	IV	-	2718007	2718109	2716607	2716866	2718501	2718657	1225	3338	2874	3255	6	2	0	5282	3785	3726	8	1	0	190	135	1	1	0.997	0.999	1	0.998	1	1	-0.001
1226	WBGene00006657	twk-2	II	-	4447054	4447267	4446504	4446629	4447513	4447653	1226	24	13	18	9	5	9	11	16	24	2	6	8	315	116	0.775748	1	0.495	0.489	0.424	0.669	0.495	0.525	-0.094
1227	WBGene00009505	F37B12.3	II	-	9040604	9040730	9040441	9040558	9041211	9041406	1227	636	464	546	3	3	5	582	558	568	1	0	0	213	110	1	1	0.991	0.988	0.983	0.997	1	1	-0.012
1228	WBGene00003241	mig-5	II	-	8183734	8183857	8183362	8183688	8183899	8184377	1228	136	113	176	6	7	2	190	218	229	2	6	0	232	135	1	1	0.93	0.904	0.981	0.982	0.955	1	-0.041
122	WBGene00018797	F54D7.2	I	+	4807298	4807410	4806945	4807148	4807843	4808061	122	447	495	472	0	7	0	849	656	738	0	0	1	210	135	1	1	1	0.978	1	1	1	0.998	-0.007
1230	WBGene00006588	tnt-3	X	-	7937990	7938053	7937637	7937937	7938515	7938662	1230	78	77	93	0	4	0	177	85	106	0	0	0	112	135	1	1	1	0.959	1	1	1	1	-0.014
1235	WBGene00013481	Y69H2.3	V	-	18662204	18662313	18661621	18661711	18662358	18662550	1235	216	155	229	38	0	46	78	32	76	5	18	0	152	83	1	1	0.756	1	0.731	0.895	0.493	1	0.033
1237	WBGene00013481	Y69H2.3	V	-	18662616	18662811	18661087	18661177	18663725	18663861	1237	875	738	962	1	0	4	373	342	337	0	0	5	258	77	1	1	0.996	1	0.986	1	1	0.953	0.01
1238	WBGene00013481	Y69H2.3	V	-	18662118	18662313	18661621	18661711	18662358	18662550	1238	365	298	401	38	0	46	139	85	109	5	18	0	264	83	1	1	0.751	1	0.733	0.897	0.598	1	-0.004
1239	WBGene00013481	Y69H2.3	V	-	18662118	18662313	18661087	18661177	18662358	18662550	1239	290	206	311	174	172	141	116	42	88	74	63	61	264	83	0.277513	1	0.344	0.274	0.409	0.33	0.173	0.312	0.071
123	WBGene00004068	pnk-1	I	+	6296367	6296573	6296146	6296313	6296652	6296828	123	797	788	790	0	0	0	635	594	690	0	0	1	327	135	1	1	1	1	1	1	1	0.997	0.001
1241	WBGene00013481	Y69H2.3	V	-	18661621	18661711	18661087	18661177	18662118	18662313	1241	163	156	176	33	15	25	50	69	24	12	0	0	114	83	0.135847	1	0.782	0.883	0.837	0.752	1	1	-0.083
1243	WBGene00012341	catp-6	IV	-	9823567	9823678	9823440	9823519	9823725	9824069	1243	152	87	107	1	0	0	83	92	146	0	0	0	145	72	1	1	0.987	1	1	1	1	1	-0.004
1244	WBGene00015268	BE0003N10.3	III	-	1058805	1058979	1058528	1058648	1059827	1060010	1244	3	18	10	0	4	0	4	10	2	0	0	0	273	113	1	1	1	0.651	1	1	1	1	-0.116
1246	WBGene00004077	pop-1	I	-	2828479	2828598	2824876	2825429	2830118	2830293	1246	350	270	370	0	2	0	215	250	306	0	0	1	224	135	1	1	1	0.988	1	1	1	0.995	-0.002
1247	WBGene00017948	mth-1	II	-	4201627	4201903	4201295	4201574	4202174	4202450	1247	19	36	52	1	0	2	30	37	80	0	0	3	397	135	1	1	0.866	1	0.898	1	1	0.901	-0.046
1248	WBGene00007683	C18E9.2	II	+	8965543	8965671	8965431	8965507	8965716	8965968	1248	301	263	258	0	0	0	461	439	425	1	0	0	176	69	1	1	1	1	1	0.994	1	1	0.002
1249	WBGene00007683	C18E9.2	II	+	8965558	8965671	8965431	8965507	8965716	8965968	1249	451	401	410	0	0	0	656	620	660	1	0	0	146	69	1	1	1	1	1	0.997	1	1	0.001
124	WBGene00004225	ptr-11	I	-	164676	164765	163808	164203	164899	165008	124	401	377	383	0	1	0	325	395	424	0	0	0	131	102	1	1	1	0.997	1	1	1	1	-0.001
1250	WBGene00012868	tbc-9	IV	-	13481946	13482056	13480420	13480835	13485526	13485733	1250	240	218	283	0	0	4	188	233	214	0	0	0	206	135	1	1	1	1	0.979	1	1	1	-0.007
1251	WBGene00013014	Y48E1C.1	II	+	13420327	13420834	13415854	13415909	13422218	13422338	1251	302	240	252	2	9	7	266	197	275	6	6	4	519	26	1	1	0.883	0.572	0.643	0.69	0.622	0.775	0.004
1252	WBGene00013014	Y48E1C.1	II	+	13419013	13419259	13415854	13415909	13420327	13420834	1252	264	284	237	1	0	2	267	235	197	0	0	2	280	48	1	1	0.978	1	0.953	1	1	0.944	-0.004
1253	WBGene00013014	Y48E1C.1	II	+	13416027	13416984	13415856	13415909	13419013	13419259	1253	194	194	229	40	83	39	132	110	180	53	60	45	989	46	1	1	0.184	0.098	0.215	0.104	0.079	0.157	0.052
1254	WBGene00004034	pkc-3	II	+	5381459	5381636	5381170	5381297	5382307	5382559	1254	694	624	641	2	0	0	579	680	751	0	0	0	283	120	1	1	0.993	1	1	1	1	1	-0.002
1255	WBGene00018064	F35F11.1	IV	+	4044727	4044992	4043719	4043861	4045394	4045479	1255	662	675	611	2	0	0	661	648	635	0	0	0	329	78	1	1	0.987	1	1	1	1	1	-0.004
1256	WBGene00016889	lst-6	II	-	7016673	7017072	7016207	7016379	7017456	7017553	1256	250	252	292	13	10	3	204	230	366	20	6	23	475	90	0.259809	1	0.785	0.827	0.949	0.659	0.879	0.751	0.091
1257	WBGene00016889	lst-6	II	-	7020152	7020240	7019632	7019807	7021606	7021868	1257	105	99	126	2	0	0	69	95	146	0	10	0	162	135	1	1	0.978	1	1	1	0.888	1	0.03
1258	WBGene00017691	ilys-5	X	-	6534344	6534401	6533483	6533647	6535139	6535256	1258	2535	2255	1670	0	1	0	4660	2746	2356	0	0	0	75	110	1	1	1	1	1	1	1	1	0
1259	WBGene00021061	W06E11.1	III	+	643318	643816	642509	642616	644467	644846	1259	692	680	687	2	0	0	695	748	730	0	0	0	584	100	1	1	0.983	1	1	1	1	1	-0.006
1260	WBGene00021061	W06E11.1	III	+	644467	644846	643318	643816	645310	645529	1260	1071	987	1122	0	0	0	996	1012	1085	0	0	2	500	135	1	1	1	1	1	1	1	0.993	0.002
1261	WBGene00012715	snpc-1.2	III	-	13168867	13169155	13168012	13168406	13169278	13169363	1261	489	394	489	0	0	0	452	433	421	0	1	2	352	78	1	1	1	1	1	1	0.99	0.979	0.01
1262	WBGene00001033	dnj-15	IV	+	4177449	4177729	4177047	4177144	4178165	4178361	1262	620	657	608	0	0	0	632	431	399	0	2	0	356	90	1	1	1	1	1	1	0.982	1	0.006
1264	WBGene00015800	C15H9.4	X	+	6104939	6105109	6104490	6104709	6105240	6105462	1264	305	211	283	0	0	0	362	275	357	1	0	0	291	135	1	1	1	1	1	0.994	1	1	0.002
1265	WBGene00003710	nhr-120	X	-	6639314	6639500	6638890	6639011	6640515	6640620	1265	55	43	75	0	0	0	50	45	51	0	1	0	249	77	1	1	1	1	1	1	0.933	1	0.022
1266	WBGene00008442	E01B7.2	V	+	17923044	17923217	17921783	17922114	17923983	17924190	1266	252	301	292	4	0	0	387	325	236	0	0	0	294	135	1	1	0.967	1	1	1	1	1	-0.011
1267	WBGene00008274	C53B4.4	IV	+	8977729	8977906	8977055	8977523	8978585	8978687	1267	372	307	416	6	7	1	203	302	391	3	1	22	258	95	1	1	0.958	0.942	0.994	0.961	0.991	0.867	0.025
1268	WBGene00018335	F42A9.6	IV	+	8610383	8610449	8609777	8609921	8611375	8611434	1268	0	2	0	156	163	95	0	2	0	201	104	86	59	52	1	1	0	0.011	0	0	0.017	0	-0.002
1269	WBGene00001053	dop-2	V	+	9611965	9612052	9611296	9611364	9612731	9612846	1269	3	2	5	0	0	4	2	10	7	0	2	2	59	34	1	1	1	1	0.419	1	0.742	0.669	0.003
126	WBGene00013358	Y60A3A.7	V	+	19957305	19957479	19955619	19955786	19958393	19958608	126	688	638	686	0	0	2	968	732	771	0	0	0	295	135	1	1	1	1	0.994	1	1	1	-0.002
1270	WBGene00001053	dop-2	V	+	9611965	9612397	9611296	9611364	9612731	9612846	1270	25	13	33	0	0	4	16	25	51	0	2	2	452	34	0.561369	1	1	1	0.383	1	0.485	0.657	0.08
1271	WBGene00001053	dop-2	V	+	9611965	9612370	9611296	9611364	9612731	9612846	1271	21	12	28	0	0	4	13	23	39	0	2	2	425	34	1	1	1	1	0.359	1	0.479	0.609	0.09
1272	WBGene00017280	usp-39	II	+	2568948	2569140	2567281	2567375	2569956	2570055	1272	361	299	371	0	0	0	212	185	224	0	1	0	222	44	1	1	1	1	1	1	0.973	1	0.009
1273	WBGene00007167	rbg-3	III	+	4755878	4755985	4755687	4755830	4756030	4756415	1273	263	198	266	0	4	1	212	329	244	0	2	0	200	135	1	1	1	0.971	0.994	1	0.991	1	-0.009
1274	WBGene00001604	gln-3	IV	-	16168654	16169111	16167782	16168245	16170072	16170234	1274	9756	8825	10726	0	0	0	14964	13828	16463	0	0	7	578	135	1	1	1	1	1	1	1	0.998	0.001
1275	WBGene00001604	gln-3	IV	-	16170072	16170234	16168654	16169129	16170447	16170522	1275	7423	6259	7999	1	0	0	10351	10169	12443	0	0	0	216	68	1	1	1	1	1	1	1	1	0
1276	WBGene00001604	gln-3	IV	-	16168654	16169129	16167782	16168245	16170072	16170183	1276	13234	11655	14424	0	0	0	19953	18630	22303	0	0	7	565	104	1	1	1	1	1	1	1	0.998	0.001
1277	WBGene00000891	cyn-15	I	-	13570041	13570695	13568916	13569066	13571448	13572063	1277	1985	1940	2080	0	1	0	1439	1256	1333	0	0	0	775	135	1	1	1	0.997	1	1	1	1	-0.001
1278	WBGene00016207	C29E4.10	III	+	7938027	7938102	7937856	7937985	7938209	7938548	1278	19	10	13	0	0	0	13	10	17	0	0	4	123	122	1	1	1	1	1	1	1	0.808	0.064
1279	WBGene00016977	akap-1	III	+	6357522	6357582	6357088	6357238	6357654	6357767	1279	212	131	227	5	0	0	129	216	258	0	1	0	77	106	1	1	0.983	1	1	1	0.997	1	-0.005
127	WBGene00013358	Y60A3A.7	V	+	19956543	19956873	19955619	19955786	19957305	19957479	127	1138	1077	1208	0	0	7	1567	1388	1725	0	0	0	451	135	1	1	1	1	0.981	1	1	1	-0.006
1280	WBGene00012005	2019-06-01	II	+	9130947	9131065	9127345	9127627	9131730	9132210	1280	827	687	954	4	0	0	492	393	462	1	0	0	222	135	1	1	0.992	1	1	0.997	1	1	-0.002
1281	WBGene00016523	C39B5.5	III	+	2209949	2210084	2208269	2208398	2210373	2210595	1281	241	208	207	0	0	3	1151	738	631	0	0	2	243	122	1	1	1	1	0.972	1	1	0.994	-0.007
1282	WBGene00006672	twk-18	X	+	8990777	8991044	8990061	8990373	8991281	8991579	1282	746	558	716	0	0	1	599	570	694	0	0	0	388	135	1	1	1	1	0.996	1	1	1	-0.001
1283	WBGene00018713	F52G3.5	X	-	16974757	16974903	16974099	16974287	16974948	16975097	1283	96	67	57	0	0	2	54	33	58	0	0	0	270	135	1	1	1	1	0.934	1	1	1	-0.022
1285	WBGene00006814	unc-82	IV	+	7442837	7442897	7442360	7442683	7443519	7443794	1285	61	48	44	2	2	1	98	90	60	0	0	9	106	135	1	1	0.975	0.968	0.982	1	1	0.895	0.01
1286	WBGene00006814	unc-82	IV	+	7438751	7438898	7438187	7438323	7439055	7439090	1286	24	11	16	1	0	0	18	37	72	0	0	0	157	22	1	1	0.771	1	1	1	1	1	-0.076
1288	WBGene00006814	unc-82	IV	+	7437937	7438054	7437665	7437859	7438187	7438323	1288	59	32	79	51	50	77	65	98	155	83	86	64	214	129	0.433391	1	0.411	0.278	0.382	0.321	0.407	0.593	-0.083
128	WBGene00004704	rsp-7	II	+	10659786	10659862	10659596	10659715	10660031	10660204	128	23	8	9	341	317	273	0	7	4	232	204	170	115	112	1	1	0.062	0.024	0.031	0	0.032	0.022	0.021
1291	WBGene00006814	unc-82	IV	+	7438526	7438598	7438187	7438323	7439055	7439090	1291	41	26	43	1	0	0	40	51	51	0	0	0	59	22	1	1	0.939	1	1	1	1	1	-0.02
1294	WBGene00006814	unc-82	IV	+	7436435	7436555	7435831	7436153	7436650	7437067	1294	137	96	143	25	3	4	112	146	204	4	0	18	226	135	1	1	0.766	0.95	0.955	0.944	1	0.871	-0.048
1297	WBGene00045484	F34D10.9	III	-	3727687	3727831	3727535	3727637	3728143	3728257	1297	49	31	25	0	2	0	47	11	20	5	0	0	202	67	1	1	1	0.837	1	0.757	1	1	0.027
1298	WBGene00002123	inx-1	X	-	6946585	6946654	6945871	6945960	6947777	6947876	1298	5	1	2	55	39	24	0	3	2	40	39	37	28	39	1	1	0.112	0.034	0.104	0	0.097	0.07	0.028
1299	WBGene00000480	cgp-1	V	-	119064	119257	118042	118590	119799	119989	1299	913	760	865	0	1	1	860	898	738	0	0	0	314	135	1	1	1	0.997	0.997	1	1	1	-0.002
129	WBGene00019348	K02H11.4	V	-	1530328	1530370	1530091	1530194	1530415	1530780	129	0	0	0	15	13	16	1	0	0	3	7	22	35	96	1	1	0	0	0	0.478	0	0	-0.159
12	WBGene00008746	F13E6.2	X	-	10669365	10669481	10669201	10669318	10669524	10669581	12	13	6	0	0	0	2	1	7	7	0	0	0	108	25	1	1	1	1	0	1	1	1	-0.333
1300	WBGene00009126	pyk-1	I	+	9174720	9174878	9174480	9174609	9174994	9175202	1300	409	357	364	5	0	3	186	241	189	2	0	1	266	122	1	1	0.974	1	0.982	0.977	1	0.989	-0.003
1301	WBGene00004380	rnf-1	I	-	6010876	6011068	6010683	6010826	6011114	6011289	1301	336	293	283	0	2	0	329	252	225	5	0	7	313	135	1	1	1	0.984	1	0.966	1	0.933	0.028
1302	WBGene00008111	C46C2.3	IV	+	9225634	9225876	9225124	9225282	9226162	9226338	1302	8	4	2	2	0	0	0	0	10	0	0	0	363	135	1	1	0.598	1	1	NA	NA	1	-0.134
1303	WBGene00015471	lmp-2	X	+	1126204	1126291	1125762	1125861	1126831	1126957	1303	40	36	26	0	1	0	56	47	56	0	0	0	101	76	1	1	1	0.964	1	1	1	1	-0.012
1304	WBGene00004783	seu-1	IV	+	6330159	6330294	6329766	6330012	6330383	6330500	1304	433	436	400	3	0	5	297	344	484	5	13	11	231	110	1	1	0.986	1	0.974	0.966	0.926	0.954	0.038
1305	WBGene00004783	seu-1	IV	+	6332417	6332597	6331994	6332242	6332945	6333208	1305	962	833	863	5	2	0	804	859	788	0	0	0	301	135	1	1	0.989	0.995	1	1	1	1	-0.005
1306	WBGene00004969	spe-15	I	+	1460228	1460286	1455673	1455764	1460544	1460729	1306	171	144	204	1	0	0	60	89	54	0	0	0	51	84	1	1	0.996	1	1	1	1	1	-0.001
1307	WBGene00004969	spe-15	I	+	1460544	1460729	1460228	1460286	1461514	1461628	1307	469	414	440	0	0	5	257	221	214	0	0	0	194	23	1	1	1	1	0.913	1	1	1	-0.029
1308	WBGene00000832	ctn-1	I	+	2613333	2613384	2612787	2612886	2614018	2614489	1308	26	16	20	2	0	0	18	33	6	0	0	0	45	92	1	1	0.964	1	1	1	1	1	-0.012
1310	WBGene00010815	M01F1.9	III	-	3495085	3495296	3493810	3494393	3495734	3495977	1310	697	582	676	3	0	0	599	506	525	0	0	0	332	135	1	1	0.99	1	1	1	1	1	-0.003
1311	WBGene00011300	R107.5	III	-	9052421	9052522	9052176	9052371	9053628	9053786	1311	379	285	310	0	0	0	348	314	320	0	5	0	188	135	1	1	1	1	1	1	0.978	1	0.007
1312	WBGene00011300	R107.5	III	-	9052421	9052522	9052176	9052377	9053628	9053786	1312	212	240	187	0	0	0	256	252	192	0	2	0	188	135	1	1	1	1	1	1	0.989	1	0.004
1313	WBGene00013340	tcc-1	V	-	17853002	17853602	17849417	17849555	17854458	17855015	1313	3326	2725	3033	0	0	3	3400	3212	4008	0	0	0	717	131	1	1	1	1	0.995	1	1	1	-0.002
1314	WBGene00013340	tcc-1	V	-	17851802	17852124	17849417	17849555	17853002	17853602	1314	2068	1823	2014	3	2	0	2475	1945	2801	0	0	2	439	131	1	1	0.995	0.996	1	1	1	0.998	-0.002
1315	WBGene00021196	Y17G9A.3	IV	-	4857618	4857828	4856890	4857101	4858160	4858305	1315	31	37	18	1	0	1	54	17	25	4	1	0	331	135	1	1	0.927	1	0.88	0.846	0.874	1	0.029
1316	WBGene00022019	sut-2	V	-	4569434	4569539	4568298	4568529	4569598	4569915	1316	1187	990	1256	21	8	12	647	746	855	12	2	9	196	135	1	1	0.975	0.988	0.986	0.974	0.996	0.985	-0.002
1317	WBGene00012326	W07E11.1	X	+	10098797	10098827	10097930	10098093	10099065	10099160	1317	28	10	26	35	22	31	3	21	20	18	8	43	23	88	1	1	0.754	0.635	0.762	0.389	0.909	0.64	0.071
1318	WBGene00006739	ulp-4	II	+	8130551	8130653	8130205	8130387	8132289	8132838	1318	563	429	529	22	8	27	379	525	531	9	11	27	190	135	1	1	0.948	0.974	0.933	0.968	0.971	0.933	-0.006
131	WBGene00014669	C06G8.3	IV	+	10800375	10800453	10800159	10800242	10801018	10801250	131	33	27	16	24	3	6	55	73	83	18	23	11	83	76	0.299217	1	0.557	0.892	0.709	0.737	0.744	0.874	-0.066
1320	WBGene00001328	epi-1	IV	+	10677673	10677769	10676702	10677602	10677932	10678066	1320	282	378	377	521	491	595	422	448	473	467	500	718	170	127	0.944412	1	0.288	0.365	0.321	0.403	0.401	0.33	-0.053
1321	WBGene00020378	T09B4.4	I	+	6168117	6168252	6167947	6168050	6168301	6168404	1321	306	334	287	0	0	3	525	428	411	0	0	0	178	57	1	1	1	1	0.968	1	1	1	-0.011
1322	WBGene00015173	trpp-11	III	+	799586	799774	798337	798631	800633	800939	1322	535	445	600	0	0	0	408	423	579	3	0	0	309	135	1	1	1	1	1	0.983	1	1	0.006
1323	WBGene00016500	tag-253	V	-	7846094	7846168	7845575	7845743	7846993	7847164	1323	66	63	42	60	76	75	48	19	58	43	74	74	134	135	0.92786	1	0.526	0.455	0.361	0.529	0.206	0.441	0.055
1324	WBGene00016500	tag-253	V	-	7846482	7846613	7846094	7846168	7846993	7847164	1324	3	5	5	15	24	22	3	13	7	22	6	27	180	67	0.715257	1	0.069	0.072	0.078	0.048	0.446	0.088	-0.121
1325	WBGene00002179	jph-1	I	-	7947432	7947561	7946221	7947057	7948021	7948195	1325	338	397	522	0	0	0	419	460	518	0	1	0	244	135	1	1	1	1	1	1	0.996	1	0.001
1328	WBGene00012230	cacn-1	II	-	14136276	14136734	14134991	14135373	14140152	14140352	1328	1686	1570	1620	0	0	2	1125	965	1222	0	0	0	579	135	1	1	1	1	0.995	1	1	1	-0.002
1329	WBGene00020131	gcy-28	I	+	4501783	4501822	4500649	4500922	4502569	4502899	1329	46	41	38	221	204	258	31	18	31	169	205	328	64	135	0.0899634	1	0.305	0.298	0.237	0.279	0.156	0.166	0.08
132	WBGene00006331	sup-26	III	-	4278855	4279047	4278285	4278792	4279132	4279262	132	814	631	872	1	6	0	468	686	943	0	3	5	301	123	1	1	0.997	0.977	1	1	0.989	0.987	-0.001
1330	WBGene00013170	Y53F4B.24	II	-	15133106	15133180	15131922	15132161	15133227	15133307	1330	25	33	26	3	2	1	15	13	1	0	7	0	72	73	1	1	0.894	0.944	0.963	1	0.653	1	0.049
1331	WBGene00013170	Y53F4B.24	II	-	15133227	15133307	15131922	15132161	15133581	15133661	1331	8	10	2	0	0	2	4	9	4	0	0	0	84	73	1	1	1	1	0.465	1	1	1	-0.178
1332	WBGene00003025	lin-40	V	+	3708030	3708187	3705377	3707395	3708900	3709013	1332	548	513	588	1	0	0	476	409	505	0	0	0	249	106	1	1	0.996	1	1	1	1	1	-0.001
1333	WBGene00003025	lin-40	V	+	3710697	3711008	3710037	3710118	3712352	3712785	1333	117	124	138	167	152	173	170	68	198	116	173	184	371	74	1	1	0.123	0.14	0.137	0.226	0.073	0.177	-0.025
1334	WBGene00018782	cct-3	II	+	2238113	2238509	2236977	2237146	2240359	2240665	1334	3194	3248	3155	0	2	4	3606	3417	3995	1	2	0	517	135	1	1	1	0.998	0.995	0.999	0.998	1	-0.001
1335	WBGene00010626	K07C5.3	V	+	10343633	10343715	10343171	10343585	10343889	10343996	1335	159	163	179	0	2	0	161	176	161	0	0	0	115	100	1	1	1	0.986	1	1	1	1	-0.005
1336	WBGene00006580	tlp-1	IV	-	13702617	13703156	13702216	13702448	13703904	13704027	1336	436	268	407	0	0	0	387	238	385	1	0	0	641	116	1	1	1	1	1	0.986	1	1	0.005
1339	WBGene00009174	F26H9.2	I	-	9292560	9292624	9291340	9291978	9293426	9293563	1339	149	131	144	0	0	0	95	113	102	0	1	0	109	130	1	1	1	1	1	1	0.993	1	0.002
133	WBGene00006331	sup-26	III	-	4278207	4278244	4277806	4278104	4278285	4278792	133	104	87	99	479	506	599	54	68	156	463	375	578	60	135	1	1	0.328	0.279	0.271	0.208	0.29	0.378	0.001
1340	WBGene00007534	C12D8.1	V	-	10238291	10238343	10237707	10238111	10238740	10238861	1340	188	175	200	27	29	39	138	163	166	56	24	28	69	114	1	1	0.92	0.909	0.894	0.803	0.918	0.907	0.032
1341	WBGene00010830	M02G9.1	II	+	10333570	10333702	10330715	10331545	10334299	10335098	1341	65	42	55	0	0	0	153	176	166	0	0	3	250	135	1	1	1	1	1	1	1	0.968	0.011
1343	WBGene00022367	Y92H12BM.1	I	-	1391112	1391296	1389268	1389445	1392580	1392759	1343	178	131	214	0	0	0	114	161	259	0	0	12	305	135	1	1	1	1	1	1	1	0.905	0.032
1344	WBGene00018837	F54G2.1	X	-	2621880	2621956	2621273	2621830	2622475	2622587	1344	95	68	95	0	0	1	34	47	73	0	0	0	108	105	1	1	1	1	0.989	1	1	1	-0.004
1345	WBGene00018837	F54G2.1	X	-	2622843	2622925	2622633	2622796	2623624	2623708	1345	50	66	70	1	0	4	34	57	54	0	0	0	92	77	1	1	0.977	1	0.936	1	1	1	-0.029
1347	WBGene00020781	T24H7.2	II	+	6250212	6250341	6249436	6250170	6250395	6250839	1347	1622	1412	1558	0	0	2	1862	1615	1678	0	0	0	244	135	1	1	1	1	0.998	1	1	1	-0.001
1348	WBGene00016496	C37C3.2	V	+	7855750	7855898	7854992	7855115	7855953	7856134	1348	2082	1776	2248	1	2	0	2310	1966	2524	0	0	0	251	116	1	1	0.999	0.998	1	1	1	1	-0.001
1349	WBGene00001793	gsy-1	II	-	12876524	12876706	12873932	12874347	12877357	12877480	1349	1517	1358	1872	0	4	0	1071	1346	1732	0	0	0	284	116	1	1	1	0.993	1	1	1	1	-0.002
134	WBGene00006331	sup-26	III	-	4279132	4279259	4278933	4279047	4280117	4280217	134	847	692	971	0	0	0	549	788	1081	0	0	2	170	65	1	1	1	1	1	1	1	0.995	0.002
1350	WBGene00001793	gsy-1	II	-	12868358	12868737	12866447	12866986	12870401	12870555	1350	2074	1834	2084	0	0	0	2075	1686	1991	0	0	1	500	135	1	1	1	1	1	1	1	0.998	0.001
1351	WBGene00015633	C09D4.2	I	+	5492617	5492707	5492458	5492563	5492940	5493023	1351	173	190	202	2	0	0	177	145	108	0	0	0	70	39	1	1	0.98	1	1	1	1	1	-0.007
1352	WBGene00007428	wdr-20	V	-	10133135	10133203	10132978	10133092	10133286	10133591	1352	163	182	175	0	8	10	121	214	261	1	2	2	94	107	1	1	1	0.963	0.952	0.993	0.992	0.993	-0.021
1353	WBGene00007413	pro-2	II	-	10341964	10342156	10341002	10341263	10342950	10343061	1353	654	556	621	3	3	1	532	482	588	0	3	0	282	104	1	1	0.988	0.986	0.996	1	0.983	1	-0.004
1354	WBGene00016865	ets-9	X	+	4281638	4281725	4281200	4281285	4281770	4282031	1354	25	24	16	0	0	1	24	33	21	0	0	0	103	78	1	1	1	1	0.924	1	1	1	-0.025
1355	WBGene00009397	clec-66	II	+	12906024	12906225	12905122	12905313	12906276	12906607	1355	645	683	608	0	1	0	1030	768	848	0	0	0	322	135	1	1	1	0.997	1	1	1	1	-0.001
1356	WBGene00002189	kin-1	I	+	14950895	14951157	14950027	14950411	14951441	14951451	1356	308	189	343	643	425	617	383	430	436	643	526	639	251	3	1	1	0.006	0.005	0.007	0.007	0.01	0.008	-0.002
1357	WBGene00014013	ZK632.4	III	-	9807029	9807138	9806606	9806819	9807322	9807454	1357	1719	1365	1430	0	1	1	1515	1426	1510	0	0	0	194	125	1	1	1	0.999	0.999	1	1	1	-0.001
1359	WBGene00010375	H09F14.1	V	-	10613893	10613974	10612935	10613118	10614147	10614226	1359	1	2	0	1	2	1	1	0	8	5	14	1	85	72	1	1	0.459	0.459	0	0.145	0	0.871	-0.033
135	WBGene00006331	sup-26	III	-	4278933	4279047	4278285	4278792	4279132	4279259	135	970	647	1013	1	6	0	638	810	1088	0	3	5	199	120	1	1	0.998	0.985	1	1	0.994	0.992	-0.001
1360	WBGene00004123	pqn-36	X	-	15410058	15410478	15409567	15409634	15410564	15411700	1360	81	56	92	0	0	0	116	138	103	5	0	0	466	60	1	1	1	1	1	0.749	1	1	0.084
1362	WBGene00013792	Y116A8C.13	IV	+	16955057	16955359	16953815	16954164	16956957	16957189	1362	197	215	177	1	0	0	159	115	148	0	0	0	423	135	1	1	0.984	1	1	1	1	1	-0.005
1363	WBGene00013792	Y116A8C.13	IV	+	16953815	16954164	16952499	16952729	16956957	16957189	1363	106	124	149	0	0	8	84	73	45	0	0	0	470	135	1	1	1	1	0.843	1	1	1	-0.052
1364	WBGene00021247	Y22D7AL.9	III	-	1610452	1610817	1609344	1609881	1611221	1611548	1364	512	324	398	0	1	0	230	239	350	0	0	0	486	135	1	1	1	0.989	1	1	1	1	-0.004
1365	WBGene00021367	Y37E11AM.3	IV	-	3722079	3722179	3719735	3719867	3722716	3722790	1365	451	320	360	2	0	0	428	364	437	7	0	2	108	57	1	1	0.992	1	1	0.97	1	0.991	0.01
1366	WBGene00021367	Y37E11AM.3	IV	-	3719735	3719867	3718929	3719205	3722716	3722790	1366	400	297	334	0	1	0	451	424	431	0	0	0	182	67	1	1	1	0.991	1	1	1	1	-0.003
1367	WBGene00004389	rnp-6	I	-	3543582	3543726	3542981	3543116	3544402	3544616	1367	965	876	928	0	1	4	541	461	425	3	0	0	263	128	1	1	1	0.998	0.991	0.989	1	1	0
1369	WBGene00007994	C37E2.2	X	+	14176391	14176469	14176236	14176344	14177777	14177929	1369	3	0	1	34	31	31	0	0	1	43	23	28	108	101	1	1	0.076	0	0.029	0	0	0.032	0.024
1370	WBGene00004980	spk-1	III	+	9460517	9460694	9459983	9460223	9461065	9461146	1370	157	112	178	515	476	594	198	148	250	409	502	545	237	74	1	1	0.087	0.068	0.086	0.131	0.084	0.125	-0.033
1371	WBGene00012875	Y45F10B.13	IV	-	13552155	13552215	13550725	13550943	13557405	13557505	1371	155	163	215	4	0	0	243	264	253	1	1	0	64	93	1	1	0.983	1	1	0.997	0.997	1	-0.004
1372	WBGene00004732	sax-7	IV	+	8074116	8074307	8070035	8070132	8074862	8075153	1372	578	420	619	2	2	1	342	495	704	0	0	0	267	90	1	1	0.99	0.986	0.995	1	1	1	-0.01
1374	WBGene00017641	csr-1	IV	+	7961431	7961520	7961199	7961388	7961566	7962121	1374	1148	1037	1006	0	1	0	1197	1083	1017	0	0	0	164	135	1	1	1	0.999	1	1	1	1	0
1376	WBGene00022301	cpsf-1	IV	-	2032163	2032315	2030151	2030384	2032621	2032804	1376	336	249	450	0	2	1	134	329	514	0	6	1	273	135	1	1	1	0.984	0.996	1	0.964	0.996	0.007
1377	WBGene00022301	cpsf-1	IV	-	2017576	2017746	2015248	2015564	2019243	2019428	1377	480	421	533	1	0	0	380	457	482	0	0	0	291	135	1	1	0.996	1	1	1	1	1	-0.001
1378	WBGene00189956	Y34F4.6	III	+	1008890	1009032	1008743	1008841	1009498	1009713	1378	92	72	84	2	0	5	89	76	41	0	0	0	226	91	0.659355	1	0.949	1	0.871	1	1	1	-0.06
137	WBGene00000283	cah-5	X	+	7021408	7021520	7020235	7020333	7022121	7022282	137	271	198	243	0	0	0	359	377	397	3	0	0	166	91	1	1	1	1	1	0.985	1	1	0.005
1380	WBGene00008997	lgc-31	V	-	15513464	15513641	15513190	15513339	15513737	15513783	1380	30	44	20	4	0	1	64	46	67	0	0	0	202	39	1	1	0.592	1	0.794	1	1	1	-0.205
1382	WBGene00022614	ZC449.4	X	-	5028846	5028956	5028183	5028502	5029334	5029568	1382	253	232	227	2	0	0	143	141	186	0	0	0	206	135	1	1	0.988	1	1	1	1	1	-0.004
1383	WBGene00015094	B0261.6	I	-	5256422	5256580	5255446	5255782	5256822	5256923	1383	816	642	462	0	0	0	732	256	208	0	2	0	238	94	1	1	1	1	1	1	0.981	1	0.006
1384	WBGene00001202	egl-36	X	+	10741659	10741738	10741451	10741551	10741787	10741927	1384	8	0	6	0	0	0	10	5	10	0	2	0	100	91	1	1	1	NA	1	1	0.695	1	0.102
1385	WBGene00014106	ZK856.5	V	-	10189269	10189315	10187343	10187476	10189760	10189869	1385	10	7	12	1	0	1	7	20	8	0	0	0	36	93	1	1	0.963	1	0.969	1	1	1	-0.023
1386	WBGene00001931	his-57	IV	+	11341165	11341198	11340411	11340791	11341464	11341495	1386	0	1	0	11	10	12	0	0	0	8	5	22	26	24	1	1	0	0.085	0	0	0	0	0.028
1388	WBGene00013265	parn-2	II	-	12254960	12255425	12253169	12253707	12256361	12256628	1388	568	402	493	2	1	2	482	396	521	0	3	0	586	135	1	1	0.985	0.989	0.983	1	0.968	1	-0.004
1389	WBGene00006940	wee-1.3	II	-	9715043	9715181	9714683	9714997	9715230	9715578	1389	687	529	568	1	1	3	579	563	541	2	0	0	262	135	1	1	0.997	0.996	0.99	0.993	1	1	-0.003
138	WBGene00022085	Y69A2AR.14	IV	+	2553469	2553500	2552691	2552883	2553560	2553629	138	27	27	12	0	0	1	17	12	23	0	0	0	24	62	1	1	1	1	0.969	1	1	1	-0.01
1391	WBGene00019097	F59B1.2	V	+	3633871	3633940	3633523	3633719	3634413	3634685	1391	1639	1439	1092	1	0	0	3278	2739	1999	0	0	0	124	135	1	1	0.999	1	1	1	1	1	0
1392	WBGene00020094	wip-1	III	+	5019844	5019934	5019383	5019535	5020193	5020336	1392	139	127	137	0	1	0	163	132	149	1	5	2	166	135	1	1	1	0.99	1	0.993	0.955	0.984	0.019
1393	WBGene00020094	wip-1	III	+	5019223	5019289	5018805	5019028	5019383	5019535	1393	182	229	245	0	0	0	217	242	163	0	0	8	118	135	1	1	1	1	1	1	1	0.959	0.014
1394	WBGene00020094	wip-1	III	+	5019838	5019934	5019383	5019535	5020193	5020336	1394	114	102	92	0	1	0	133	93	119	1	5	2	178	135	1	1	1	0.987	1	0.99	0.934	0.978	0.028
1395	WBGene00007407	C07B5.2	X	-	9516829	9516892	9516676	9516787	9517027	9517187	1395	72	48	6	0	0	0	9	23	21	0	0	1	81	104	1	1	1	1	1	1	1	0.964	0.012
1396	WBGene00020762	zer-1	III	-	882105	882212	881444	882058	883590	883722	1396	373	364	322	277	237	274	305	286	393	243	239	283	190	125	1	1	0.47	0.503	0.436	0.452	0.44	0.477	0.013
1397	WBGene00003021	lin-36	III	-	8020616	8020715	8019957	8020541	8020771	8020870	1397	221	258	282	0	0	0	167	248	289	0	1	0	141	92	1	1	1	1	1	1	0.994	1	0.002
1398	WBGene00003130	map-2	IV	-	16853358	16853463	16852147	16852472	16854830	16854943	1398	1956	1862	2175	0	0	0	1708	1308	1727	2	0	0	167	106	1	1	1	1	1	0.998	1	1	0.001
1399	WBGene00003130	map-2	IV	-	16853743	16853815	16853358	16853463	16854830	16854882	1399	37	33	64	702	681	840	23	50	40	603	404	580	28	8	1	1	0.015	0.014	0.021	0.011	0.034	0.019	-0.005
139	WBGene00009717	dep-1	II	-	9007702	9008059	9007042	9007493	9009073	9009191	139	459	405	491	0	1	5	345	375	554	0	0	0	454	111	1	1	1	0.99	0.96	1	1	1	-0.017
13	WBGene00021191	Y14H12B.1	II	+	3934614	3934713	3934452	3934561	3934759	3934846	13	43	72	38	145	146	149	85	67	86	185	142	116	96	47	0.334432	1	0.127	0.194	0.111	0.184	0.188	0.266	-0.069
1400	WBGene00003130	map-2	IV	-	16850156	16850729	16848201	16848605	16851532	16851689	1400	5397	5016	4762	2	0	13	4886	4036	4364	8	0	5	694	135	1	1	0.998	1	0.986	0.992	1	0.994	-0.001
1401	WBGene00004405	rop-1	V	-	10254015	10254930	10253268	10253917	10254976	10255055	1401	6230	5597	6621	0	0	0	3273	3343	4247	0	0	9	973	72	1	1	1	1	1	1	1	0.972	0.009
1402	WBGene00013123	Y52B11A.3	I	+	10978789	10978953	10977649	10978056	10979548	10979749	1402	325	333	351	0	0	0	396	316	287	2	0	0	285	135	1	1	1	1	1	0.989	1	1	0.004
1403	WBGene00013123	Y52B11A.3	I	+	10974607	10974819	10973149	10973321	10977649	10978056	1403	210	129	202	0	0	0	165	184	199	0	0	2	333	135	1	1	1	1	1	1	1	0.976	0.008
1404	WBGene00013123	Y52B11A.3	I	+	10972158	10972251	10970492	10970638	10973149	10973321	1404	319	232	311	7	4	2	216	237	286	5	3	5	172	135	1	1	0.973	0.979	0.992	0.971	0.984	0.978	0.004
1405	WBGene00013123	Y52B11A.3	I	+	10977649	10978056	10974607	10974819	10978789	10978953	1405	368	335	451	0	0	0	463	364	329	1	2	0	528	135	1	1	1	1	1	0.992	0.979	1	0.01
1406	WBGene00013123	Y52B11A.3	I	+	10976211	10976626	10974607	10974819	10977649	10978056	1406	321	353	350	6	0	1	443	337	245	0	0	6	536	135	1	1	0.931	1	0.989	1	1	0.911	0.003
1407	WBGene00013326	anoh-2	IV	+	14664208	14664400	14663673	14663762	14665938	14666308	1407	50	33	39	0	0	0	50	21	41	0	0	3	260	82	1	1	1	1	1	1	1	0.812	0.063
1408	WBGene00016384	cdgs-1	IV	-	7815470	7815500	7815127	7815311	7815578	7815733	1408	13	10	15	203	212	182	10	4	5	191	165	188	46	135	0.748267	1	0.158	0.122	0.195	0.133	0.066	0.072	0.068
1409	WBGene00006697	uaf-1	III	-	1074179	1074475	1072386	1072545	1076325	1076555	1409	2535	2381	2680	1	0	0	2279	2533	2853	0	0	4	417	135	1	1	0.999	1	1	1	1	0.996	0.001
140	WBGene00009356	F33A8.10	II	+	11038796	11038865	11037914	11038015	11038944	11039037	140	5	1	5	6	0	0	18	8	9	0	0	0	34	45	1	1	0.524	1	1	1	1	1	-0.159
1410	WBGene00009885	F49E2.1	X	-	9562327	9562399	9562091	9562274	9562925	9563041	1410	68	70	49	6	2	0	104	71	80	5	1	9	104	109	1	1	0.922	0.973	1	0.956	0.987	0.903	0.016
1411	WBGene00015035	otpl-1	IV	+	3573790	3573895	3573555	3573679	3574078	3574217	1411	83	53	73	1	0	0	33	40	11	0	0	0	175	114	1	1	0.982	1	1	1	1	1	-0.006
1412	WBGene00015035	otpl-1	IV	+	3571380	3571437	3571047	3571114	3571491	3571619	1412	24	16	8	1	5	0	3	3	10	0	0	0	36	46	1	1	0.968	0.803	1	1	1	1	-0.076
1413	WBGene00009583	aagr-3	V	-	9728920	9729172	9728371	9728873	9729220	9729508	1413	1678	1606	2066	6	0	0	1571	1958	2820	0	0	0	373	135	1	1	0.99	1	1	1	1	1	-0.003
1414	WBGene00004728	sax-2	III	+	5127776	5127985	5125178	5125361	5130199	5130317	1414	133	113	181	1	0	0	144	162	182	0	0	0	306	111	1	1	0.98	1	1	1	1	1	-0.007
1415	WBGene00019328	clec-149	III	+	825377	825443	823856	824280	825545	825753	1415	59	32	51	1	0	0	53	29	50	0	0	0	118	135	1	1	0.985	1	1	1	1	1	-0.005
1416	WBGene00012144	T28H10.3	V	+	12513414	12513579	12513020	12513369	12513622	12513831	1416	1497	1234	1220	11	3	4	1244	918	925	0	0	0	286	135	1	1	0.985	0.995	0.993	1	1	1	-0.009
1418	WBGene00004076	pod-2	II	+	1143907	1143989	1140341	1140489	1144548	1144644	1418	211	181	271	0	1	0	191	185	454	0	0	0	104	89	1	1	1	0.994	1	1	1	1	-0.002
1419	WBGene00003887	osm-7	III	+	13579516	13579624	13578990	13579157	13580166	13580663	1419	120	158	138	0	0	0	290	286	235	0	0	2	202	135	1	1	1	1	1	1	1	0.987	0.004
141	WBGene00000955	des-2	V	-	11416572	11416605	11415596	11415769	11416807	11416984	141	1	3	2	47	26	33	0	0	4	41	9	21	52	135	1	1	0.052	0.231	0.136	0	0	0.331	0.029
1420	WBGene00003887	osm-7	III	+	13579669	13579772	13579516	13579624	13580166	13580663	1420	94	207	200	0	0	0	415	410	339	0	0	1	158	101	1	1	1	1	1	1	1	0.995	0.002
1421	WBGene00007690	C18E9.10	II	-	8957198	8957257	8955236	8955523	8961762	8961880	1421	113	60	62	0	2	0	140	89	81	3	0	0	80	111	1	1	1	0.977	1	0.985	1	1	-0.003
1423	WBGene00010338	F59F4.3	X	-	15845291	15845435	15845064	15845134	15846332	15846442	1423	80	81	120	0	0	0	102	86	114	0	0	1	166	31	1	1	1	1	1	1	1	0.955	0.015
1424	WBGene00022855	tcer-1	II	-	7048437	7048988	7048142	7048283	7049483	7049826	1424	812	751	774	0	1	0	617	766	888	2	0	3	671	134	1	1	1	0.993	1	0.984	1	0.983	0.009
1425	WBGene00022855	tcer-1	II	-	7048801	7048988	7046943	7048283	7049483	7049826	1425	937	855	925	0	1	0	856	970	1033	2	0	3	308	135	1	1	1	0.997	1	0.995	1	0.993	0.003
1426	WBGene00022855	tcer-1	II	-	7049885	7049912	7049483	7049826	7049970	7050073	1426	102	68	118	91	96	145	94	70	96	83	76	132	20	96	1	1	0.843	0.773	0.796	0.845	0.816	0.777	-0.009
1427	WBGene00008900	F16H6.10	V	-	18223123	18223255	18222797	18223078	18223310	18223454	1427	184	164	111	0	2	0	174	148	126	0	0	0	250	135	1	1	1	0.978	1	1	1	1	-0.007
1429	WBGene00018720	F53A3.1	III	-	1940658	1940829	1939543	1939654	1943464	1943628	1429	62	47	54	4	1	1	13	14	43	0	0	0	261	104	1	1	0.861	0.949	0.956	1	1	1	-0.078
142	WBGene00008920	eef-1G	V	+	10966164	10966485	10965974	10966097	10966529	10966662	142	43263	37296	39564	0	0	2	44670	41096	40963	0	0	0	414	107	1	1	1	1	1	1	1	1	0
1430	WBGene00012641	epg-6	III	-	10599530	10599656	10598046	10598820	10600084	10600184	1430	372	297	366	4	2	0	233	238	342	1	9	0	196	93	1	1	0.978	0.986	1	0.991	0.926	1	0.016
1431	WBGene00003816	asns-1	V	+	8547546	8548180	8547051	8547498	8548391	8548879	1431	175	149	254	0	0	0	467	441	332	5	0	0	755	135	1	1	1	1	1	0.944	1	1	0.019
1432	WBGene00003214	mel-32	III	-	6441735	6441867	6441352	6441690	6442752	6442822	1432	8357	8300	9566	0	0	3	8705	8440	10230	0	0	0	178	63	1	1	1	1	0.999	1	1	1	0
1434	WBGene00002192	kin-4	IV	+	11443430	11443582	11443142	11443380	11443627	11443780	1434	405	248	342	0	3	0	232	335	476	0	0	0	273	135	1	1	1	0.976	1	1	1	1	-0.008
1435	WBGene00008005	C38D4.4	III	+	4794468	4794573	4794084	4794421	4794623	4794874	1435	187	220	175	12	0	0	205	209	152	0	0	0	196	135	1	1	0.915	1	1	1	1	1	-0.028
1437	WBGene00000459	ceh-38	II	+	6954162	6954249	6953788	6954029	6954378	6955408	1437	113	75	123	28	43	31	131	71	84	24	31	49	160	135	1	1	0.773	0.595	0.77	0.822	0.659	0.591	0.022
1438	WBGene00016931	C54G6.2	I	+	1010204	1010291	1009817	1009889	1010591	1010765	1438	5	7	21	1	0	1	0	3	4	0	0	0	90	65	1	1	0.783	1	0.938	NA	1	1	-0.093
1439	WBGene00021564	Y45G12B.3	V	-	2690365	2690958	2688978	2689110	2693079	2693398	1439	1268	1391	1502	0	0	2	1725	1410	1832	0	0	0	704	125	1	1	1	1	0.993	1	1	1	-0.002
143	WBGene00008920	eef-1G	V	+	10966164	10966386	10965974	10966097	10966529	10966662	143	24290	21372	22085	0	0	2	24379	22600	22326	0	0	0	315	107	1	1	1	1	1	1	1	1	0
1440	WBGene00004357	rho-1	IV	-	16485796	16486147	16482850	16484063	16488293	16488428	1440	6755	5149	6367	2	0	0	6363	6202	7562	0	0	0	465	128	1	1	0.999	1	1	1	1	1	0
1442	WBGene00001628	gly-3	III	-	7914991	7915141	7914306	7914879	7915915	7916788	1442	835	880	770	1	0	0	918	877	953	0	0	0	271	135	1	1	0.998	1	1	1	1	1	-0.001
1443	WBGene00022121	cogc-3	I	+	2936559	2936881	2935986	2936130	2937757	2937918	1443	550	384	635	0	1	0	380	376	412	0	0	0	443	135	1	1	1	0.992	1	1	1	1	-0.003
1444	WBGene00022121	cogc-3	I	+	2935624	2935716	2933902	2934136	2935986	2936130	1444	226	233	277	1	6	4	165	161	269	0	0	0	170	135	1	1	0.994	0.969	0.982	1	1	1	-0.018
1445	WBGene00017101	E02H9.3	III	+	2462473	2462608	2462194	2462329	2462752	2462943	1445	91	51	59	7	13	11	78	122	124	16	10	7	249	128	0.080613	1	0.87	0.669	0.734	0.715	0.862	0.901	-0.068
1446	WBGene00017101	E02H9.3	III	+	2462473	2462608	2461910	2462045	2462752	2462943	1446	67	39	38	4	4	6	46	87	66	2	5	6	249	128	0.861941	1	0.896	0.834	0.765	0.922	0.899	0.85	-0.059
1448	WBGene00017101	E02H9.3	III	+	2462473	2462617	2461935	2462045	2462752	2462943	1448	2	9	3	4	4	6	7	12	11	2	5	6	238	103	0.295771	1	0.178	0.493	0.178	0.602	0.509	0.442	-0.235
1449	WBGene00017101	E02H9.3	III	+	2462194	2462329	2461935	2462045	2462473	2462617	1449	115	151	125	2	9	3	139	114	200	7	11	11	224	103	0.39339	1	0.964	0.885	0.95	0.901	0.827	0.893	0.059
144	WBGene00044347	Y71G12B.30	I	-	1822143	1822256	1820490	1820784	1822751	1822931	144	72	77	64	0	0	3	76	36	39	4	0	0	212	135	1	1	1	1	0.931	0.924	1	1	0.002
1450	WBGene00017101	E02H9.3	III	+	2462194	2462329	2461935	2462045	2462752	2462943	1450	96	143	112	4	4	6	116	78	138	2	5	6	224	103	1	1	0.917	0.943	0.896	0.964	0.878	0.914	0
1453	WBGene00006567	tgt-2	V	+	18999641	18999830	18998342	18998879	19000427	19000918	1453	839	790	771	0	1	0	910	710	731	0	0	0	310	135	1	1	1	0.997	1	1	1	1	-0.001
1454	WBGene00016512	C38C3.3	V	+	1496684	1496836	1496295	1496415	1497111	1497436	1454	215	196	129	0	0	1	124	86	95	0	0	0	251	113	1	1	1	1	0.983	1	1	1	-0.006
1456	WBGene00007637	dhhc-7	I	+	11612002	11612116	11611671	11611818	11612992	11613192	1456	515	514	566	0	0	1	539	592	545	0	0	0	214	135	1	1	1	1	0.997	1	1	1	-0.001
1457	WBGene00006407	lim-9	I	-	9209391	9209449	9205586	9205732	9209852	9209957	1457	29	17	26	0	0	3	3	12	30	0	0	0	65	98	1	1	1	1	0.929	1	1	1	-0.024
1458	WBGene00006407	lim-9	I	-	9209389	9209449	9205586	9205732	9209852	9209957	1458	120	75	123	0	0	3	46	69	118	0	0	0	69	98	1	1	1	1	0.983	1	1	1	-0.006
145	WBGene00023414	R01H2.7	III	-	7036207	7036364	7035429	7035513	7036670	7036785	145	96	79	92	0	2	1	69	28	51	0	0	1	193	50	1	1	1	0.911	0.96	1	1	0.93	-0.02
1460	WBGene00019971	ergo-1	V	+	1012119	1013038	1010594	1010779	1014098	1014373	1460	1501	1392	1478	4	8	3	1365	1808	1963	1	4	9	1040	135	1	1	0.98	0.958	0.985	0.994	0.983	0.966	-0.007
1461	WBGene00019971	ergo-1	V	+	1016367	1017230	1015078	1015158	1017970	1018358	1461	1366	1161	1472	0	0	3	1732	1732	1941	0	0	0	922	73	1	1	1	1	0.975	1	1	1	-0.008
1462	WBGene00019154	glf-1	IV	+	5888348	5888540	5887961	5888123	5888644	5888773	1462	1311	1434	1138	0	0	3	2302	1776	2035	0	0	0	300	122	1	1	1	1	0.994	1	1	1	-0.002
1463	WBGene00006803	unc-70	V	+	6889598	6889682	6889186	6889310	6889804	6889955	1463	85	75	109	367	346	402	102	119	159	400	417	571	136	117	1	1	0.166	0.157	0.189	0.18	0.197	0.193	-0.019
1464	WBGene00006803	unc-70	V	+	6889413	6889464	6889186	6889310	6889598	6889682	1464	17	20	8	29	15	12	11	12	9	25	27	32	26	59	0.0656363	1	0.571	0.752	0.602	0.5	0.502	0.39	0.178
1465	WBGene00086554	D1081.12	I	-	8474510	8474614	8474081	8474441	8474660	8474732	1465	349	236	169	11	6	3	302	117	76	18	4	0	124	65	1	1	0.943	0.954	0.967	0.898	0.939	1	0.009
1466	WBGene00010450	K01A11.2	III	+	3427091	3427190	3426773	3426892	3427854	3428092	1466	251	248	225	0	0	0	280	182	226	0	5	0	161	112	1	1	1	1	1	1	0.962	1	0.013
1467	WBGene00017992	F32E10.5	IV	-	7577682	7577887	7575516	7575929	7577941	7578106	1467	234	250	281	0	0	0	171	153	249	0	2	0	326	135	1	1	1	1	1	1	0.969	1	0.01
1468	WBGene00018006	hpo-3	I	-	5858731	5858890	5857548	5858124	5859275	5859620	1468	282	352	307	29	26	18	443	403	402	40	17	37	280	135	1	1	0.824	0.867	0.892	0.842	0.92	0.84	-0.006
1469	WBGene00018006	hpo-3	I	-	5860626	5860737	5859917	5860033	5861181	5861794	1469	221	231	222	2	0	0	260	168	211	0	0	0	182	109	1	1	0.985	1	1	1	1	1	-0.005
146	WBGene00044988	W01A8.8	I	-	7054537	7054673	7054189	7054278	7054726	7054906	146	147	168	105	0	0	0	208	184	151	1	0	0	205	82	1	1	1	1	1	0.988	1	1	0.004
1470	WBGene00001494	frm-8	III	-	3203047	3203496	3201854	3202133	3203918	3204280	1470	312	199	307	3	0	0	262	161	246	0	0	0	570	135	1	1	0.961	1	1	1	1	1	-0.013
1472	WBGene00013307	Y57G11C.9	IV	+	14789849	14790065	14789405	14789514	14790147	14790233	1472	304	357	359	85	56	79	301	258	175	40	39	52	248	46	1	1	0.399	0.542	0.457	0.583	0.551	0.384	-0.04
1473	WBGene00013307	Y57G11C.9	IV	+	14787505	14787732	14787167	14787383	14787980	14788106	1473	41	46	43	339	358	320	13	10	35	203	269	263	332	119	1	1	0.042	0.044	0.046	0.022	0.013	0.046	0.017
1474	WBGene00019819	R02D3.1	IV	+	248767	248821	248583	248691	248925	249332	1474	21	11	18	189	210	202	23	3	7	222	232	296	60	101	0.583835	1	0.158	0.081	0.13	0.149	0.021	0.038	0.054
1475	WBGene00050885	Y94H6A.12	IV	-	2712590	2712654	2711938	2712175	2712894	2713035	1475	353	215	269	4	2	3	449	330	276	2	0	6	113	134	1	1	0.991	0.992	0.991	0.996	1	0.982	-0.001
1476	WBGene00004203	swsn-1	V	-	20241259	20242225	20239243	20240007	20244237	20244658	1476	3487	2878	3251	2	0	2	2981	2687	3112	0	0	1	1087	135	1	1	0.995	1	0.995	1	1	0.997	-0.002
1477	WBGene00003196	mel-11	II	+	9362043	9362373	9361648	9361866	9362967	9363151	1477	697	491	675	4	10	15	415	486	636	15	27	14	451	135	0.588841	1	0.981	0.936	0.931	0.892	0.843	0.931	0.061
1478	WBGene00003196	mel-11	II	+	9365635	9365779	9364892	9365076	9365972	9366173	1478	402	454	459	22	36	42	382	427	447	33	32	47	270	135	1	1	0.901	0.863	0.845	0.853	0.87	0.826	0.02
1479	WBGene00003196	mel-11	II	+	9365635	9365779	9364892	9365076	9367468	9367651	1479	241	292	260	0	0	7	234	222	245	18	0	10	270	135	0.677573	1	1	1	0.949	0.867	1	0.925	0.052
147	WBGene00021847	Y54F10AL.1	III	+	2492790	2492889	2491743	2491874	2493868	2494173	147	513	449	363	0	0	1	547	380	379	0	0	0	173	124	1	1	1	1	0.996	1	1	1	-0.001
1480	WBGene00003196	mel-11	II	+	9364892	9365076	9363739	9364003	9365635	9365779	1480	544	595	558	0	1	0	516	493	460	0	0	0	305	135	1	1	1	0.996	1	1	1	1	-0.001
1481	WBGene00003196	mel-11	II	+	9365972	9366173	9365635	9365779	9367468	9367651	1481	510	477	530	20	9	5	435	487	583	10	16	28	322	135	1	1	0.914	0.957	0.978	0.948	0.927	0.897	0.026
1482	WBGene00003196	mel-11	II	+	9365972	9366173	9364892	9365076	9367468	9367651	1482	351	342	368	0	0	7	310	298	400	18	0	10	322	135	1	1	1	1	0.957	0.878	1	0.944	0.045
1483	WBGene00003196	mel-11	II	+	9364262	9364586	9363739	9364003	9364892	9365076	1483	18	32	25	258	236	222	20	14	37	201	226	186	445	135	1	1	0.021	0.04	0.033	0.029	0.018	0.057	-0.003
1484	WBGene00020496	spat-3	X	-	4598613	4598667	4598009	4598479	4598749	4598922	1484	10	7	30	40	31	28	20	5	10	34	30	45	94	135	0.543568	1	0.264	0.245	0.606	0.458	0.193	0.242	0.074
1487	WBGene00008424	D2045.7	III	+	10481430	10481552	10480610	10480892	10481951	10482144	1487	73	91	56	0	0	1	127	77	71	0	0	0	230	135	1	1	1	1	0.97	1	1	1	-0.01
1488	WBGene00011629	T08G11.1	I	-	8909272	8909353	8909063	8909147	8909584	8909686	1488	129	115	140	39	40	56	94	131	178	29	29	53	50	37	1	1	0.71	0.68	0.649	0.706	0.77	0.713	-0.05
148	WBGene00001568	snpc-4	I	+	8963730	8964015	8963420	8963610	8964093	8964306	148	668	593	669	0	0	0	523	599	698	1	5	0	406	135	1	1	1	1	1	0.994	0.976	1	0.01
1490	WBGene00017438	F13H8.5	II	-	6254663	6254726	6254117	6254246	6254993	6255574	1490	149	136	147	3	7	9	752	707	501	8	21	7	99	122	1	1	0.984	0.96	0.953	0.991	0.976	0.989	-0.02
1491	WBGene00017438	F13H8.5	II	-	6254663	6254726	6254514	6254592	6254993	6255574	1491	110	95	109	0	0	0	492	491	334	1	7	2	56	71	1	1	1	1	1	0.998	0.989	0.995	0.006
1492	WBGene00000402	cdh-10	IV	-	2439898	2440386	2438911	2439074	2441140	2441245	1492	1844	1903	2340	0	0	1	1314	1021	1654	0	0	0	572	98	1	1	1	1	0.998	1	1	1	-0.001
1494	WBGene00015007	ain-2	I	+	4658684	4658762	4657938	4658255	4659008	4660119	1494	520	501	584	1	4	0	498	530	743	0	0	3	142	135	1	1	0.998	0.992	1	1	1	0.996	-0.002
1495	WBGene00015007	ain-2	I	+	4655348	4655496	4653597	4653686	4655720	4656458	1495	1018	943	1324	1	0	0	799	958	1544	0	0	3	217	82	1	1	0.997	1	1	1	1	0.995	0.001
1497	WBGene00008666	F10G8.8	I	-	10054863	10055031	10054554	10054817	10055373	10055934	1497	352	232	372	0	0	1	276	251	442	0	0	0	289	135	1	1	1	1	0.994	1	1	1	-0.002
1498	WBGene00008666	F10G8.8	I	-	10052204	10052320	10051529	10051604	10052407	10052533	1498	181	155	180	10	11	4	177	187	172	4	13	3	135	52	1	1	0.875	0.844	0.945	0.945	0.847	0.957	-0.028
149	WBGene00007734	C25G4.7	IV	+	12457306	12457479	12457019	12457143	12457516	12457781	149	0	0	1	6	0	10	3	0	0	9	3	0	276	117	1	1	0	NA	0.041	0.124	0	NA	-0.041
14	WBGene00021876	Y54G2A.11	IV	-	2769605	2769844	2768164	2768629	2770668	2771109	14	186	190	292	0	0	0	314	231	415	0	5	0	360	135	1	1	1	1	1	1	0.945	1	0.018
1500	WBGene00021315	Y32H12A.7	III	-	5382997	5383303	5382286	5382620	5383394	5383595	1500	639	622	635	0	0	0	904	652	655	6	0	0	427	135	1	1	1	1	1	0.979	1	1	0.007
1502	WBGene00006772	unc-36	III	-	8198091	8198223	8197486	8197828	8199141	8199309	1502	21	12	19	47	39	39	5	28	14	55	35	44	250	135	1	1	0.194	0.142	0.208	0.047	0.302	0.147	0.016
1503	WBGene00016894	C53B7.3	X	+	6845534	6845612	6845335	6845455	6845658	6845974	1503	0	10	1	380	325	340	0	0	0	127	81	93	120	113	1	1	0	0.028	0.003	0	0	0	0.01
1505	WBGene00000485	che-3	I	-	8063550	8063683	8062718	8063101	8063753	8063941	1505	42	44	31	0	0	0	38	42	37	0	0	2	252	135	1	1	1	1	1	1	1	0.908	0.031
1506	WBGene00012908	Y46G5A.18	II	-	12803881	12804053	12803268	12803354	12804433	12804549	1506	319	365	389	0	0	1	412	344	353	0	0	0	211	53	1	1	1	1	0.99	1	1	1	-0.003
1507	WBGene00009632	ttyh-1	X	+	11373273	11373375	11373041	11373155	11373956	11374356	1507	179	180	192	2	12	3	194	210	314	8	17	25	162	107	1	1	0.983	0.908	0.977	0.941	0.891	0.892	0.048
1508	WBGene00006794	unc-60	V	+	1477338	1477451	1476881	1476968	1479202	1479582	1508	496	608	500	0	0	0	670	499	453	0	0	2	157	80	1	1	1	1	1	1	1	0.991	0.003
1509	WBGene00006794	unc-60	V	+	1475311	1475407	1475085	1475141	1475560	1475787	1509	2359	2461	2227	0	2	4	3312	2501	2082	0	2	5	92	49	1	1	1	0.998	0.997	1	0.999	0.996	0
1510	WBGene00006794	unc-60	V	+	1477950	1478037	1477338	1477451	1479202	1479582	1510	2033	2117	2040	0	0	9	2490	1905	1816	0	0	0	131	106	1	1	1	1	0.995	1	1	1	-0.002
1511	WBGene00012362	W09D10.4	III	-	10713542	10713785	10711830	10712536	10714425	10714520	1511	710	681	665	0	0	0	674	697	800	0	0	1	317	88	1	1	1	1	1	1	1	0.996	0.001
1513	WBGene00022353	Y82E9BR.21	III	+	1405378	1405537	1404993	1405332	1405936	1406265	1513	20	27	26	0	2	0	97	110	89	0	0	0	280	135	1	1	1	0.867	1	1	1	1	-0.044
1514	WBGene00022100	Y69A2AR.31	IV	-	2657714	2657935	2655406	2655600	2659302	2659614	1514	196	154	193	2	0	0	120	134	270	2	0	0	342	135	1	1	0.975	1	1	0.959	1	1	0.005
1515	WBGene00004775	2019-09-01	I	-	3437122	3437522	3436164	3436390	3437579	3437739	1515	894	927	1051	0	0	2	826	888	886	0	0	0	521	135	1	1	1	1	0.993	1	1	1	-0.002
1516	WBGene00015581	C07H6.4	III	+	7499856	7499989	7499708	7499794	7500031	7500144	1516	316	368	471	1	0	0	197	247	377	0	0	0	167	50	1	1	0.99	1	1	1	1	1	-0.003
1517	WBGene00019612	K10B3.6	X	-	3109803	3109881	3109619	3109688	3109941	3110099	1517	5	5	0	13	6	9	12	3	5	23	15	17	71	62	1	1	0.251	0.421	0	0.313	0.149	0.204	0.002
1518	WBGene00019612	K10B3.6	X	-	3108690	3108813	3108424	3108640	3108930	3109024	1518	60	65	58	0	0	0	93	29	126	0	4	0	184	87	1	1	1	1	1	1	0.774	1	0.075
151	WBGene00010681	mak-1	II	+	8745248	8745750	8744478	8744614	8745801	8746006	151	1822	1475	1859	0	0	1	1843	1709	1846	0	0	0	617	129	1	1	1	1	0.997	1	1	1	-0.001
1520	WBGene00010420	mcrs-1	I	-	12648607	12648734	12647375	12647749	12648991	12649211	1520	223	209	259	0	0	1	254	261	234	2	0	2	240	135	1	1	1	1	0.993	0.986	1	0.985	0.007
1521	WBGene00010420	mcrs-1	I	-	12650064	12650223	12648991	12649211	12651180	12651590	1521	246	179	219	0	0	0	259	239	260	0	2	0	280	135	1	1	1	1	1	1	0.983	1	0.006
1522	WBGene00002175	jac-1	IV	-	15999763	16000867	15999149	15999308	16001754	16001934	1522	847	744	785	4	0	0	882	859	1299	0	0	0	1225	135	1	1	0.959	1	1	1	1	1	-0.014
1523	WBGene00019280	K01A2.5	II	+	302755	302909	302404	302696	303120	303232	1523	635	643	598	0	0	0	1175	887	939	0	3	0	245	105	1	1	1	1	1	1	0.992	1	0.003
1524	WBGene00017275	F08F8.10	III	-	7354907	7355134	7354382	7354442	7356041	7356659	1524	330	208	231	7	10	6	307	215	208	9	8	2	266	53	1	1	0.904	0.806	0.885	0.872	0.843	0.954	-0.025
1525	WBGene00017275	F08F8.10	III	-	7354382	7354442	7354191	7354335	7356041	7356659	1525	48	45	32	4	0	1	39	29	33	0	4	0	106	135	1	1	0.939	1	0.976	1	0.902	1	0.004
1526	WBGene00003392	mog-4	II	-	14553226	14553280	14552504	14552751	14555944	14556072	1526	151	161	191	7	1	3	82	79	123	0	0	0	80	121	1	1	0.97	0.996	0.99	1	1	1	-0.015
1527	WBGene00002040	hum-7	I	-	591265	591304	590157	590346	591534	591607	1527	2	1	9	78	65	77	0	6	1	26	21	49	32	66	1	1	0.05	0.031	0.194	0	0.371	0.04	-0.045
1528	WBGene00020820	T26A5.4	III	+	6460711	6460839	6460474	6460664	6461168	6461321	1528	203	190	206	0	2	0	144	173	227	0	0	0	242	135	1	1	1	0.981	1	1	1	1	-0.006
1529	WBGene00008541	F07A5.2	I	+	7353359	7353536	7353146	7353314	7353582	7353707	1529	536	615	300	1	0	0	528	321	237	0	0	0	281	118	1	1	0.996	1	1	1	1	1	-0.001
152	WBGene00010681	mak-1	II	+	8746354	8746479	8746056	8746134	8746587	8746802	152	623	495	688	21	21	20	748	574	679	28	24	46	172	71	1	1	0.925	0.907	0.934	0.917	0.908	0.859	0.027
1530	WBGene00017891	rgl-1	X	-	3215438	3215498	3215213	3215339	3220188	3220293	1530	7	7	8	62	55	79	10	0	17	67	91	117	53	82	1	1	0.149	0.165	0.135	0.188	0	0.184	0.026
1531	WBGene00013682	Y105E8A.25	I	-	14602592	14602805	14602261	14602332	14603989	14604138	1531	309	263	484	0	0	1	142	239	544	0	0	0	263	64	1	1	1	1	0.992	1	1	1	-0.003
1532	WBGene00021754	hpo-29	III	+	251755	251916	250697	250841	253262	253376	1532	1187	894	1090	0	0	0	1212	1152	1237	0	4	0	254	107	1	1	1	1	1	1	0.992	1	0.003
1533	WBGene00006396	taf-12	III	-	11865624	11865720	11864946	11865132	11866024	11866206	1533	293	271	240	3	0	3	288	207	166	0	0	0	178	135	1	1	0.987	1	0.984	1	1	1	-0.01
1534	WBGene00006396	taf-12	III	-	11866024	11866206	11865624	11865720	11868722	11868855	1534	429	390	366	0	0	0	404	356	344	0	0	3	248	80	1	1	1	1	1	1	1	0.974	0.009
1535	WBGene00006396	taf-12	III	-	11868722	11868855	11865624	11865720	11869178	11869283	1535	163	199	88	2	0	2	139	120	127	4	0	1	169	52	1	1	0.962	1	0.931	0.914	1	0.975	0.001
1536	WBGene00003414	mrp-8	III	-	12292595	12292742	12291392	12291695	12293107	12293413	1536	181	164	233	1	0	0	18	38	23	0	0	0	270	135	1	1	0.989	1	1	1	1	1	-0.004
1537	WBGene00003414	mrp-8	III	-	12297875	12297977	12297617	12297819	12298202	12298319	1537	67	44	74	4	0	2	2	4	26	0	0	0	165	110	1	1	0.918	1	0.961	1	1	1	-0.04
1538	WBGene00013670	hpo-13	I	+	14424606	14425331	14422412	14422592	14426378	14426832	1538	911	909	1014	0	0	0	1184	1031	1318	0	1	0	846	135	1	1	1	1	1	1	0.994	1	0.002
1539	WBGene00013670	hpo-13	I	+	14427068	14427173	14426378	14426832	14428541	14429010	1539	320	276	361	0	1	0	447	377	447	0	0	0	196	135	1	1	1	0.995	1	1	1	1	-0.002
1540	WBGene00013670	hpo-13	I	+	14424120	14424238	14422412	14422592	14424606	14425331	1540	580	412	534	3	1	0	456	505	740	0	0	0	222	135	1	1	0.992	0.996	1	1	1	1	-0.004
1541	WBGene00013670	hpo-13	I	+	14428541	14429010	14426378	14426832	14429978	14430434	1541	1002	845	963	0	0	0	1426	1215	1431	2	0	0	590	135	1	1	1	1	1	0.994	1	1	0.002
1542	WBGene00022022	Y61A9LA.11	V	-	4606029	4606142	4605418	4605553	4606765	4606926	1542	266	388	277	0	0	1	405	396	306	0	0	0	205	128	1	1	1	1	0.994	1	1	1	-0.002
1543	WBGene00022022	Y61A9LA.11	V	-	4606029	4606148	4605418	4605553	4606765	4606926	1543	133	156	134	0	0	1	188	190	169	0	0	0	217	128	1	1	1	1	0.988	1	1	1	-0.004
1544	WBGene00012347	W08G11.3	V	+	16369603	16369700	16368649	16368823	16369858	16369942	1544	153	138	144	0	1	3	110	121	132	0	0	0	122	77	1	1	1	0.989	0.968	1	1	1	-0.014
1545	WBGene00006593	tol-1	I	+	450196	450306	446913	447051	450481	450759	1545	137	142	138	0	0	1	55	75	103	0	0	0	202	131	1	1	1	1	0.989	1	1	1	-0.004
1546	WBGene00006593	tol-1	I	+	459568	460062	457235	458621	460949	461607	1546	702	673	684	0	1	0	515	503	616	0	0	0	615	135	1	1	1	0.993	1	1	1	1	-0.002
1547	WBGene00012369	W09G3.6	I	-	13817036	13817881	13815294	13815458	13819670	13820358	1547	813	880	917	0	0	0	730	829	772	0	4	0	966	135	1	1	1	1	1	1	0.967	1	0.011
1548	WBGene00012369	W09G3.6	I	-	13815294	13815458	13814750	13815227	13817036	13817881	1548	301	288	274	4	2	0	337	233	253	0	0	0	285	135	1	1	0.973	0.986	1	1	1	1	-0.014
1549	WBGene00017957	F31F4.1	V	+	685481	685546	685111	685334	685590	685877	1549	35	29	46	0	0	0	44	33	89	0	0	2	116	135	1	1	1	1	1	1	1	0.981	0.006
154	WBGene00018657	acl-4	X	-	2069525	2069588	2068514	2068752	2069689	2069972	154	110	88	144	3	9	4	113	112	143	3	2	12	112	135	1	1	0.978	0.922	0.977	0.978	0.985	0.935	-0.007
1550	WBGene00010330	F59D12.2	X	-	15674125	15674245	15672847	15672934	15675383	15675520	1550	169	137	167	0	2	0	264	201	189	0	0	0	166	75	1	1	1	0.969	1	1	1	1	-0.01
1552	WBGene00022115	Y71F9AL.10	I	+	2867243	2867306	2866428	2866611	2867425	2867597	1552	116	118	108	16	11	13	97	121	96	0	15	11	112	135	1	1	0.897	0.928	0.909	1	0.907	0.913	-0.029
1553	WBGene00018728	frpr-8	X	+	8702156	8702192	8701916	8702001	8702696	8702822	1553	1	0	0	4	11	0	0	2	0	0	1	5	13	62	1	1	0.544	0	NA	NA	0.905	0	-0.18
1554	WBGene00010002	F53F8.5	V	-	20703276	20703454	20701581	20701819	20703507	20703781	1554	553	525	496	0	0	2	367	389	432	0	0	0	299	135	1	1	1	1	0.991	1	1	1	-0.003
1555	WBGene00013189	Y54E2A.4	II	+	14775295	14775668	14770196	14771862	14776528	14776695	1555	1269	1327	1318	0	0	0	798	773	984	0	0	3	494	135	1	1	1	1	1	1	1	0.989	0.004
1556	WBGene00013189	Y54E2A.4	II	+	14773763	14774577	14770196	14771862	14775295	14775668	1556	2569	2235	2758	0	0	2	1441	1618	2090	0	0	0	935	135	1	1	1	1	0.995	1	1	1	-0.002
1557	WBGene00013189	Y54E2A.4	II	+	14776528	14776695	14775295	14775668	14777649	14778137	1557	1184	1210	1271	0	0	0	899	722	907	3	0	0	288	135	1	1	1	1	1	0.993	1	1	0.002
1558	WBGene00021246	Y22D7AL.7	III	+	1578128	1578191	1577614	1577877	1578354	1578553	1558	65	51	36	1	0	0	32	41	42	0	0	0	112	135	1	1	0.987	1	1	1	1	1	-0.004
155	WBGene00018657	acl-4	X	-	2068280	2068430	2067806	2068206	2068514	2068752	155	327	271	317	0	0	2	309	332	477	0	0	0	271	135	1	1	1	1	0.987	1	1	1	-0.004
1560	WBGene00013225	Y56A3A.2	III	-	11855389	11855839	11853549	11853972	11856844	11857033	1560	3752	3115	3748	0	0	1	2929	2965	3437	0	0	0	571	135	1	1	1	1	0.999	1	1	1	0
1561	WBGene00003825	ntl-2	II	-	4374547	4374698	4374367	4374494	4375228	4375348	1561	439	413	495	56	69	65	435	387	583	77	60	57	235	98	1	1	0.766	0.714	0.761	0.702	0.729	0.81	0
1562	WBGene00003825	ntl-2	II	-	4374567	4374698	4374367	4374494	4375228	4375348	1562	850	841	953	56	69	65	936	811	1112	77	60	57	211	98	1	1	0.876	0.85	0.872	0.85	0.863	0.901	-0.005
1563	WBGene00003825	ntl-2	II	-	4375591	4375711	4375228	4375348	4376390	4376458	1563	547	494	618	3	0	0	689	691	797	0	0	0	130	39	1	1	0.982	1	1	1	1	1	-0.006
1564	WBGene00003825	ntl-2	II	-	4375228	4375348	4374567	4374698	4375591	4375711	1564	726	716	827	0	0	0	810	735	1031	0	0	1	193	102	1	1	1	1	1	1	1	0.998	0.001
1565	WBGene00003961	pct-1	IV	+	8184694	8185385	8178580	8178681	8185624	8185721	1565	125	69	127	46	37	58	74	73	112	27	33	49	726	49	1	1	0.155	0.112	0.129	0.156	0.13	0.134	-0.008
1566	WBGene00014989	best-23	II	-	7906134	7906269	7905390	7905482	7906358	7906535	1566	0	0	1	14	0	3	1	0	4	14	2	1	206	85	1	1	0	NA	0.121	0.029	0	0.623	-0.157
1567	WBGene00020936	hrpf-1	I	-	6754416	6754664	6753723	6753802	6755164	6755763	1567	539	480	573	8	17	9	424	394	429	19	6	8	306	72	1	1	0.941	0.869	0.937	0.84	0.939	0.927	0.014
1568	WBGene00003476	mtm-3	III	-	3791279	3791614	3789983	3790838	3792058	3792816	1568	236	266	312	289	199	325	267	309	238	210	260	323	456	135	1	1	0.195	0.284	0.221	0.273	0.26	0.179	-0.004
1569	WBGene00004130	ketn-1	V	-	2795750	2796093	2795545	2795703	2797017	2798009	1569	136	129	292	0	0	0	68	97	400	0	0	1	464	135	1	1	1	1	1	1	1	0.991	0.003
156	WBGene00007387	jmjd-5	V	+	11128029	11128134	11127851	11127982	11128179	11128270	156	194	180	138	0	0	0	311	263	309	0	2	0	134	73	1	1	1	1	1	1	0.986	1	0.005
1570	WBGene00004130	ketn-1	V	-	2784446	2784554	2784159	2784342	2784835	2784958	1570	9	8	12	492	414	605	11	14	6	314	437	597	183	116	1	1	0.011	0.012	0.012	0.022	0.02	0.006	-0.004
1571	WBGene00004130	ketn-1	V	-	2784835	2784958	2784159	2784342	2785053	2792622	1571	1140	968	1384	9	6	11	766	996	1473	9	14	25	232	135	1	1	0.987	0.989	0.987	0.98	0.976	0.972	0.012
1572	WBGene00015926	C17H11.6	X	-	8190167	8190314	8189809	8189956	8190592	8190796	1572	233	200	239	5	5	0	323	193	313	0	4	5	270	135	1	1	0.959	0.952	1	1	0.96	0.969	-0.006
1573	WBGene00015926	C17H11.6	X	-	8186433	8186617	8185746	8185970	8188073	8188178	1573	152	165	148	0	2	0	200	190	209	0	0	0	268	98	1	1	1	0.968	1	1	1	1	-0.011
1574	WBGene00021419	eri-5	IV	+	2395096	2395434	2393064	2393358	2395853	2396276	1574	282	302	283	0	0	0	328	212	223	0	1	0	459	135	1	1	1	1	1	1	0.984	1	0.005
1575	WBGene00021419	eri-5	IV	+	2393549	2393661	2393064	2393358	2395096	2395434	1575	141	112	129	0	0	0	123	61	62	0	0	2	210	135	1	1	1	1	1	1	1	0.952	0.016
1579	WBGene00001177	egl-8	V	+	40453	40723	38137	38269	41728	41844	1579	344	279	397	0	0	0	436	369	395	1	0	0	355	99	1	1	1	1	1	0.992	1	1	0.003
1580	WBGene00001177	egl-8	V	+	23561	23645	23158	23294	23792	23896	1580	69	64	104	20	4	23	57	92	104	16	6	16	110	91	1	1	0.741	0.93	0.789	0.747	0.927	0.843	-0.019
1581	WBGene00001177	egl-8	V	+	28381	28699	26193	26380	29335	29515	1581	164	176	280	91	116	103	165	167	207	48	87	112	439	135	1	1	0.357	0.318	0.455	0.514	0.371	0.362	-0.039
1583	WBGene00003086	lst-4	IV	-	14069046	14069148	14066807	14067029	14069754	14069854	1583	375	343	426	0	0	4	348	392	473	0	2	0	148	93	1	1	1	1	0.985	1	0.992	1	-0.002
1584	WBGene00003086	lst-4	IV	-	14064201	14064401	14063070	14063427	14064622	14064659	1584	4	21	9	0	0	0	13	7	13	2	0	0	216	30	1	1	1	1	1	0.474	1	1	0.175
1586	WBGene00003707	nhr-117	V	-	1620567	1620693	1620053	1620485	1621008	1621106	1586	4	3	2	6	4	7	0	0	0	3	1	10	194	91	1	1	0.238	0.26	0.118	0	0	0	0.205
1588	WBGene00004510	rrf-3	II	+	8167919	8168025	8167416	8167874	8168076	8168268	1588	110	128	115	0	0	0	128	127	155	3	0	0	198	135	1	1	1	1	1	0.967	1	1	0.011
158	WBGene00022158	Y71G12B.23	I	-	1670968	1671255	1670091	1670284	1671779	1671872	158	148	199	215	0	4	3	277	261	300	1	1	5	359	86	1	1	1	0.923	0.945	0.985	0.984	0.935	-0.012
1590	WBGene00003685	nhr-95	V	-	19078706	19078974	19077071	19077213	19079930	19080124	1590	125	119	161	0	0	2	105	129	112	0	0	0	389	135	1	1	1	1	0.965	1	1	1	-0.012
1591	WBGene00019180	H10D18.5	V	-	3818744	3818854	3817365	3817600	3820093	3820215	1591	42	18	41	0	0	0	40	21	23	2	0	0	186	115	1	1	1	1	1	0.925	1	1	0.025
1592	WBGene00019180	H10D18.5	V	-	3818515	3818629	3817365	3817600	3818744	3818854	1592	92	63	68	0	0	8	49	41	47	0	0	0	182	103	0.775529	1	1	1	0.828	1	1	1	-0.057
1593	WBGene00013391	Y62H9A.3	X	-	11879487	11879542	11879109	11879442	11879587	11879837	1593	6	0	6	0	0	2	26	16	9	0	0	0	96	135	1	1	1	NA	0.808	1	1	1	-0.096
1594	WBGene00019673	K12C11.1	I	-	1342171	1342726	1341219	1341636	1344032	1344692	1594	3756	3869	4593	8	12	9	4825	4125	4538	7	0	9	676	135	1	1	0.989	0.985	0.99	0.993	1	0.99	-0.006
1596	WBGene00006721	ubh-1	V	-	6510380	6510458	6510215	6510335	6510903	6510976	1596	64	65	71	0	2	0	102	33	62	0	0	0	51	44	1	1	1	0.966	1	1	1	1	-0.011
1597	WBGene00013551	Y75B8A.16	III	+	12221783	12222216	12220390	12220930	12223630	12224072	1597	314	306	299	4	0	0	288	283	230	0	0	0	554	135	1	1	0.95	1	1	1	1	1	-0.017
1598	WBGene00011644	T09B9.3	X	-	9760656	9760749	9760453	9760611	9761060	9761156	1598	12	9	21	0	0	0	25	3	15	0	2	0	126	89	1	1	1	1	1	1	0.514	1	0.162
1599	WBGene00000397	cdh-5	IV	+	8669333	8669480	8669141	8669216	8669563	8669782	1599	39	36	71	1	1	0	43	64	84	0	0	1	203	68	1	1	0.929	0.923	1	1	1	0.966	-0.038
159	WBGene00003914	pam-1	IV	-	7547012	7547117	7546264	7546903	7550044	7550189	159	2879	2546	3762	0	0	1	2335	2820	3887	0	0	0	196	135	1	1	1	1	1	1	1	1	0
15	WBGene00021876	Y54G2A.11	IV	-	2768164	2768629	2766391	2766524	2769605	2769844	15	360	265	394	0	0	0	457	390	560	1	0	0	577	126	1	1	1	1	1	0.99	1	1	0.003
1600	WBGene00000397	cdh-5	IV	+	8671574	8672006	8671041	8671263	8672297	8672487	1600	30	33	60	0	7	4	27	22	47	0	8	4	553	135	0.469178	1	1	0.535	0.785	1	0.402	0.741	0.059
1601	WBGene00019779	M60.2	X	+	8246399	8246597	8242779	8243133	8246653	8246871	1601	1294	1223	1296	0	0	1	1186	1149	1425	0	0	0	319	135	1	1	1	1	0.998	1	1	1	-0.001
1603	WBGene00010771	K11D2.5	I	+	12517115	12517202	12516519	12516715	12517432	12517633	1603	91	80	89	1	0	0	154	161	129	5	0	0	160	135	1	1	0.987	1	1	0.963	1	1	0.008
1604	WBGene00010771	K11D2.5	I	+	12517870	12517945	12517432	12517633	12518345	12518697	1604	137	120	117	0	0	0	178	132	158	2	0	0	136	135	1	1	1	1	1	0.989	1	1	0.004
1606	WBGene00006830	unc-103	III	+	4143941	4144172	4142907	4143185	4144578	4144645	1606	42	47	78	4	5	21	50	62	66	8	13	15	277	60	1	1	0.695	0.671	0.446	0.575	0.508	0.488	0.08
1607	WBGene00000994	dic-1	IV	+	8692286	8692382	8692098	8692240	8692497	8692815	1607	99	115	134	1	0	0	44	91	102	0	0	0	178	135	1	1	0.987	1	1	1	1	1	-0.004
1608	WBGene00020774	T24E12.5	II	+	3754553	3754742	3753920	3754423	3755510	3755705	1608	14	13	13	0	0	1	0	3	0	0	0	1	310	135	1	1	1	1	0.85	NA	1	0	0.45
1609	WBGene00020774	T24E12.5	II	+	3754553	3754742	3753920	3754423	3754872	3755061	1609	50	31	47	2	1	4	4	13	2	0	0	0	310	135	1	1	0.916	0.931	0.837	1	1	1	-0.105
160	WBGene00018113	F36H9.5	V	-	1780833	1780976	1780495	1780596	1781018	1781155	160	49	52	57	1	0	0	103	105	111	0	0	0	224	89	1	1	0.951	1	1	1	1	1	-0.016
1610	WBGene00020774	T24E12.5	II	+	3754553	3754742	3753920	3754423	3755191	3755380	1610	15	14	13	0	0	5	0	3	0	0	0	0	310	135	1	1	1	1	0.531	NA	1	NA	-0.156
1611	WBGene00020774	T24E12.5	II	+	3754872	3755061	3754553	3754742	3755191	3755380	1611	46	22	45	1	1	1	4	13	6	0	0	0	310	135	1	1	0.952	0.905	0.951	1	1	1	-0.064
1612	WBGene00020774	T24E12.5	II	+	3754872	3755061	3754553	3754742	3755510	3755705	1612	41	23	43	0	0	1	6	10	4	0	0	0	310	135	1	1	1	1	0.949	1	1	1	-0.017
1613	WBGene00020774	T24E12.5	II	+	3754872	3755061	3753920	3754423	3755191	3755380	1613	12	5	14	0	0	5	0	3	4	0	0	0	310	135	1	1	1	1	0.549	NA	1	1	-0.15
1614	WBGene00020774	T24E12.5	II	+	3754872	3755061	3753920	3754423	3755510	3755705	1614	7	6	12	0	0	1	2	0	2	0	0	1	310	135	1	1	1	1	0.839	1	NA	0.466	0.213
1616	WBGene00020774	T24E12.5	II	+	3755191	3755380	3753920	3754423	3755510	3755705	1616	58	27	37	0	0	1	0	17	5	0	0	1	310	135	1	1	1	1	0.942	NA	1	0.685	0.138
1617	WBGene00020774	T24E12.5	II	+	3755191	3755380	3754553	3754742	3755510	3755705	1617	59	28	33	0	0	1	0	17	5	0	0	0	310	135	1	1	1	1	0.935	NA	1	1	-0.022
1618	WBGene00011580	ddx-19	II	+	8885467	8886694	8885277	8885388	8887036	8887094	1618	2548	2186	2807	18	15	14	1706	2071	2546	14	7	29	1233	20	1	1	0.697	0.703	0.765	0.664	0.828	0.587	0.029
1619	WBGene00011580	ddx-19	II	+	8885467	8885542	8885277	8885388	8887036	8887094	1619	388	344	451	18	15	14	247	304	373	14	7	29	37	20	1	1	0.921	0.925	0.946	0.905	0.959	0.874	0.018
161	WBGene00001980	hmr-1	I	-	11094102	11094332	11088411	11088545	11112642	11112837	161	201	156	222	0	2	0	116	213	273	0	0	0	343	127	1	1	1	0.967	1	1	1	1	-0.011
1620	WBGene00002891	let-767	III	-	6338979	6339108	6338507	6338930	6339152	6339502	1620	2719	2378	2885	2	0	0	3849	3298	3542	0	0	0	244	135	1	1	0.999	1	1	1	1	1	0
1621	WBGene00002891	let-767	III	-	6338979	6339096	6338507	6338930	6339152	6339502	1621	5008	4374	5282	2	0	0	6881	6053	6645	0	0	0	220	135	1	1	0.999	1	1	1	1	1	0
1622	WBGene00003898	oxi-1	III	+	10859111	10859244	10858283	10858458	10859747	10860089	1622	245	158	266	0	0	0	200	217	336	0	1	0	252	135	1	1	1	1	1	1	0.991	1	0.003
1623	WBGene00003898	oxi-1	III	+	10863217	10863338	10862771	10862890	10864102	10864506	1623	271	222	275	0	2	0	266	211	291	0	0	0	205	112	1	1	1	0.984	1	1	1	1	-0.005
1624	WBGene00001215	ego-2	I	-	11413608	11413749	11412992	11413148	11414916	11415058	1624	190	179	312	0	1	0	182	153	335	0	0	0	268	135	1	1	1	0.989	1	1	1	1	-0.004
1625	WBGene00001215	ego-2	I	-	11406168	11406477	11403475	11405202	11408163	11408313	1625	693	587	800	0	0	2	591	743	955	0	2	0	430	135	1	1	1	1	0.992	1	0.991	1	0
1626	WBGene00044463	W09G12.10	IV	-	1220345	1220478	1219332	1219592	1221108	1221206	1626	108	138	127	8	0	0	505	328	373	0	5	0	208	91	1	1	0.855	1	1	1	0.966	1	-0.037
1627	WBGene00011522	srap-1	II	+	11218626	11218914	11218264	11218367	11219457	11219541	1627	145	107	147	77	54	87	54	69	133	61	24	87	312	38	1	1	0.187	0.194	0.171	0.097	0.259	0.157	0.013
1628	WBGene00011522	srap-1	II	+	11208729	11208808	11208445	11208547	11208871	11209044	1628	7	7	25	0	0	0	7	13	8	0	0	1	104	95	1	1	1	1	1	1	1	0.88	0.04
1629	WBGene00011522	srap-1	II	+	11218449	11218494	11218264	11218367	11218626	11218914	1629	28	17	27	1	0	0	8	11	27	0	0	0	38	96	1	1	0.986	1	1	1	1	1	-0.005
162	WBGene00001980	hmr-1	I	-	11088411	11088545	11087692	11087852	11093798	11094524	162	442	330	503	0	1	0	186	345	482	0	0	0	254	135	1	1	1	0.994	1	1	1	1	-0.002
1631	WBGene00021733	otub-2	I	+	401954	402047	399952	400105	402292	402417	1631	157	111	123	0	3	3	135	116	133	0	1	2	155	118	1	1	1	0.966	0.969	1	0.989	0.981	-0.012
1633	WBGene00012127	T28D6.7	III	-	11345481	11345568	11344848	11345216	11346254	11346483	1633	610	512	644	0	1	0	746	709	904	0	0	0	160	135	1	1	1	0.998	1	1	1	1	-0.001
1634	WBGene00000162	apd-3	II	-	3537005	3537395	3535049	3535385	3538335	3538704	1634	461	505	646	0	2	0	509	515	596	0	0	0	511	135	1	1	1	0.985	1	1	1	1	-0.005
1635	WBGene00000162	apd-3	II	-	3538335	3538704	3537005	3537395	3540148	3540809	1635	459	413	534	0	0	1	515	504	656	1	0	6	490	135	1	1	1	1	0.993	0.993	1	0.968	0.011
1636	WBGene00006601	tpi-1	II	-	12038489	12038591	12036830	12037577	12038814	12039139	1636	4874	4664	5231	2	0	0	4511	4593	5192	0	0	0	190	135	1	1	0.999	1	1	1	1	1	0
1638	WBGene00020873	T28A11.6	V	+	3262918	3262994	3262682	3262829	3263189	3263299	1638	162	110	142	0	0	1	86	61	83	0	0	0	106	103	1	1	1	1	0.993	1	1	1	-0.002
1639	WBGene00020873	T28A11.6	V	+	3262682	3262829	3262406	3262632	3263189	3263299	1639	281	179	270	1	0	0	153	138	192	0	0	0	238	103	1	1	0.992	1	1	1	1	1	-0.003
163	WBGene00001113	dur-1	IV	-	9925943	9925997	9925722	9925788	9926284	9927064	163	4	16	17	398	463	431	4	6	11	432	340	373	47	59	1	1	0.012	0.042	0.047	0.011	0.022	0.036	0.011
1640	WBGene00009412	F35E2.5	I	-	11742844	11742965	11742441	11742792	11743234	11743535	1640	646	464	569	0	5	0	66	58	69	0	0	0	228	135	1	1	1	0.982	1	1	1	1	-0.006
1641	WBGene00018924	F56A11.4	IV	+	550766	550886	550467	550654	551934	552125	1641	3	0	0	4	1	0	0	0	2	2	0	0	226	135	1	1	0.309	0	NA	0	NA	1	-0.346
1642	WBGene00021652	Y47G6A.29	I	-	3597299	3597506	3595975	3596298	3598619	3598762	1642	43	31	70	0	0	0	7	12	50	0	0	1	328	135	1	1	1	1	1	1	1	0.954	0.015
1644	WBGene00021652	Y47G6A.29	I	-	3592418	3592680	3592121	3592241	3593644	3593832	1644	81	50	75	0	0	0	5	22	43	0	0	1	361	113	1	1	1	1	1	1	1	0.931	0.023
1645	WBGene00000415	ced-1	I	-	11854278	11854476	11851565	11852041	11855610	11855819	1645	304	318	304	4	2	3	190	168	224	2	0	0	319	135	1	1	0.97	0.985	0.977	0.976	1	1	-0.015
1646	WBGene00000415	ced-1	I	-	11854401	11854476	11851676	11852041	11855610	11855819	1646	234	261	224	4	2	3	160	146	149	2	0	0	136	135	1	1	0.983	0.992	0.987	0.988	1	1	-0.009
1647	WBGene00000415	ced-1	I	-	11855610	11855819	11854401	11854476	11857036	11857325	1647	573	575	622	0	0	0	400	377	369	2	0	0	263	68	1	1	1	1	1	0.981	1	1	0.006
1648	WBGene00004360	rib-1	IV	+	11579801	11579882	11579571	11579752	11581206	11581371	1648	82	95	81	0	3	0	102	105	83	3	5	0	148	135	1	1	1	0.967	1	0.969	0.95	1	0.016
1649	WBGene00001049	dog-1	I	-	15018516	15018972	15017283	15017701	15019229	15019318	1649	484	492	501	0	0	0	531	385	474	2	0	0	524	82	1	1	1	1	1	0.976	1	1	0.008
1650	WBGene00001049	dog-1	I	-	15019755	15019920	15019229	15019318	15019998	15020122	1650	234	210	268	0	0	1	289	272	238	0	0	0	215	64	1	1	1	1	0.988	1	1	1	-0.004
1651	WBGene00004064	pms-2	V	-	11567447	11567615	11567232	11567399	11567660	11567836	1651	280	247	275	0	0	5	328	218	280	0	0	0	289	135	1	1	1	1	0.963	1	1	1	-0.012
1653	WBGene00016905	ztf-3	I	-	286873	286997	286088	286420	287508	288003	1653	15	18	24	23	17	10	23	15	17	20	10	12	234	135	1	1	0.273	0.379	0.581	0.399	0.464	0.45	-0.027
1654	WBGene00012184	mnr-1	V	+	20656173	20656335	20655830	20655965	20656943	20657089	1654	486	385	512	0	0	0	574	516	630	2	3	0	276	128	1	1	1	1	1	0.993	0.988	1	0.006
1655	WBGene00012894	tbc-17	II	+	12719963	12720111	12718768	12718893	12721099	12721266	1655	361	325	359	0	0	0	337	386	372	1	0	0	253	118	1	1	1	1	1	0.994	1	1	0.002
1656	WBGene00000939	dcr-1	III	-	8078338	8078521	8078165	8078294	8078953	8079325	1656	325	347	491	2	0	1	189	312	523	0	0	0	291	122	1	1	0.986	1	0.995	1	1	1	-0.006
1657	WBGene00000939	dcr-1	III	-	8072701	8072797	8072219	8072599	8072845	8073092	1657	276	290	282	4	7	0	285	266	320	0	1	0	178	135	1	1	0.981	0.969	1	1	0.995	1	-0.015
1658	WBGene00006466	tag-115	IV	-	13238590	13238697	13237271	13237791	13238755	13238886	1658	198	195	202	0	0	1	210	156	173	0	3	0	189	124	1	1	1	1	0.993	1	0.972	1	0.007
1659	WBGene00016524	C39B5.6	III	+	2202701	2202981	2198005	2198105	2204629	2204967	1659	220	112	185	1	0	0	200	155	148	0	0	0	359	93	1	1	0.983	1	1	1	1	1	-0.006
1660	WBGene00016524	C39B5.6	III	+	2199977	2200307	2198005	2198105	2202701	2202981	1660	501	452	557	0	0	2	545	380	639	0	1	1	409	93	1	1	1	1	0.984	1	0.989	0.993	0.001
1661	WBGene00016524	C39B5.6	III	+	2205589	2205729	2204629	2204967	2206416	2206882	1661	221	225	232	0	0	0	219	219	208	2	0	0	266	135	1	1	1	1	1	0.982	1	1	0.006
1663	WBGene00019961	R08E5.1	V	-	3770983	3771285	3770424	3770931	3771439	3771491	1663	14	13	7	0	1	2	32	26	35	0	0	0	333	45	1	1	1	0.637	0.321	1	1	1	-0.347
1664	WBGene00013578	scav-2	III	-	13551447	13551646	13550698	13551353	13552184	13552264	1664	459	408	330	0	3	0	413	363	331	0	0	0	258	73	1	1	1	0.975	1	1	1	1	-0.008
1667	WBGene00008812	F14F7.5	III	+	13035465	13035544	13032927	13035316	13036157	13036343	1667	3	0	1	0	4	4	1	0	0	0	0	2	144	135	1	1	1	0	0.19	1	NA	0	-0.103
1668	WBGene00045483	oxy-5	I	-	5761543	5761804	5760895	5761050	5761954	5762126	1668	2868	2430	2528	4	0	0	3251	2803	2437	0	0	0	382	135	1	1	0.996	1	1	1	1	1	-0.001
1670	WBGene00009354	F33A8.6	II	+	11051337	11051444	11051185	11051297	11051498	11051595	1670	44	61	67	2	0	4	23	29	36	0	0	0	125	60	1	1	0.913	1	0.889	1	1	1	-0.066
1671	WBGene00007366	C06B3.7	V	+	13910931	13911243	13910532	13910873	13911291	13911524	1671	78	54	33	0	0	0	13	8	3	0	2	1	433	135	1	1	1	1	1	1	0.555	0.483	0.321
1672	WBGene00008549	din-1	II	-	11616938	11617128	11615952	11616122	11618012	11619648	1672	847	674	723	0	0	0	632	579	905	0	0	1	311	135	1	1	1	1	1	1	1	0.997	0.001
1673	WBGene00008549	din-1	II	-	11623935	11624523	11623688	11623796	11624628	11625273	1673	292	244	346	16	3	3	162	254	435	3	2	7	675	101	1	1	0.732	0.924	0.945	0.89	0.95	0.903	-0.047
1674	WBGene00020115	mboa-6	III	-	1956041	1956299	1954634	1954739	1957584	1957679	1674	3191	3238	3465	0	0	0	3506	3659	4089	0	1	0	295	51	1	1	1	1	1	1	0.998	1	0.001
1675	WBGene00020115	mboa-6	III	-	1954634	1954739	1953535	1953842	1956041	1956299	1675	2574	2620	2706	0	0	1	2734	2595	3037	0	1	0	196	135	1	1	1	1	0.999	1	0.999	1	0
1676	WBGene00013431	ceh-92	III	+	11584781	11585258	11583243	11583345	11586194	11586269	1676	415	400	417	0	1	0	300	281	285	0	0	0	491	28	1	1	1	0.958	1	1	1	1	-0.014
1677	WBGene00004306	ran-5	II	+	6048388	6048544	6048226	6048339	6048592	6048727	1677	999	851	957	0	0	1	852	727	675	0	0	0	241	99	1	1	1	1	0.997	1	1	1	-0.001
1678	WBGene00007882	C33A12.3	IV	-	9512702	9512774	9512591	9512645	9512864	9513002	1678	133	124	143	0	0	0	139	105	167	0	0	3	61	43	1	1	1	1	1	1	1	0.975	0.008
1679	WBGene00009552	piki-1	X	-	15235595	15235746	15235395	15235541	15237607	15237743	1679	129	75	132	0	0	1	159	99	121	0	0	0	266	129	1	1	1	1	0.985	1	1	1	-0.005
1680	WBGene00021766	hex-4	I	+	1929520	1929876	1928158	1928597	1931810	1932260	1680	858	667	709	0	0	1	770	880	707	0	1	0	477	135	1	1	1	1	0.995	1	0.996	1	0
1681	WBGene00009617	F41E7.1	X	+	10281882	10282038	10281478	10281840	10282152	10282323	1681	138	136	254	0	1	0	112	115	197	0	0	0	277	135	1	1	1	0.985	1	1	1	1	-0.005
1682	WBGene00012389	Y6B3B.4	I	+	13766568	13766941	13764998	13765161	13767752	13768167	1682	414	341	499	0	3	0	246	329	549	0	0	0	494	135	1	1	1	0.969	1	1	1	1	-0.01
1683	WBGene00012389	Y6B3B.4	I	+	13762133	13762461	13760348	13760747	13763993	13764187	1683	495	497	594	0	2	0	347	374	616	0	0	0	449	135	1	1	1	0.987	1	1	1	1	-0.004
1684	WBGene00012389	Y6B3B.4	I	+	13758743	13758890	13758118	13758481	13760348	13760747	1684	275	211	268	0	0	0	145	160	210	0	0	1	270	135	1	1	1	1	1	1	1	0.991	0.003
1685	WBGene00004751	sea-2	II	+	3965651	3966086	3965452	3965554	3966385	3969217	1685	296	253	362	9	16	12	140	179	231	0	5	6	516	95	0.473417	1	0.858	0.744	0.847	1	0.868	0.876	-0.098
1686	WBGene00000247	bec-1	IV	-	5663712	5663811	5663364	5663666	5664318	5664425	1686	188	161	182	0	0	3	208	199	230	0	0	0	149	100	1	1	1	1	0.976	1	1	1	-0.008
1687	WBGene00000247	bec-1	IV	-	5662540	5662697	5662136	5662346	5662743	5662818	1687	278	227	277	0	0	0	232	240	182	1	0	0	211	68	1	1	1	1	1	0.987	1	1	0.004
1688	WBGene00018700	lmd-3	V	-	8428548	8428618	8428281	8428357	8429199	8429363	1688	137	107	123	0	1	0	135	120	109	0	0	0	63	69	1	1	1	0.992	1	1	1	1	-0.003
1689	WBGene00018700	lmd-3	V	-	8430500	8430602	8429808	8429927	8432844	8433001	1689	310	213	289	1	0	1	213	230	261	0	1	3	167	112	1	1	0.995	1	0.995	1	0.994	0.983	0.004
1690	WBGene00018700	lmd-3	V	-	8422054	8422736	8417733	8417900	8427533	8427639	1690	1007	960	946	250	155	250	921	944	924	201	213	242	767	99	1	1	0.342	0.444	0.328	0.372	0.364	0.33	0.016
1691	WBGene00008399	D2005.4	I	+	7815247	7815317	7814988	7815083	7815364	7815806	1691	79	56	82	3	0	0	38	53	93	0	0	0	79	88	1	1	0.967	1	1	1	1	1	-0.011
1692	WBGene00022014	Y61A9LA.1	V	+	4598191	4598362	4592837	4593025	4598893	4599019	1692	104	88	119	0	1	0	80	67	125	0	0	0	276	119	1	1	1	0.974	1	1	1	1	-0.009
1693	WBGene00016432	C35B1.2	IV	+	4100934	4101108	4098077	4098309	4101363	4101425	1693	171	183	204	0	0	1	115	130	136	1	1	3	215	55	1	1	1	1	0.981	0.967	0.971	0.921	0.041
1695	WBGene00006763	unc-26	IV	-	13270191	13270382	13269114	13269408	13271118	13271348	1695	107	95	135	2	0	1	111	124	196	0	0	0	312	135	1	1	0.959	1	0.983	1	1	1	-0.019
1697	WBGene00007433	swsn-7	II	-	8024975	8025104	8023815	8024597	8025192	8025361	1697	405	335	406	31	36	28	322	370	487	33	15	30	244	135	1	1	0.878	0.837	0.889	0.844	0.932	0.9	-0.024
1698	WBGene00021763	Y51F10.2	I	+	1981365	1981816	1979458	1979598	1983180	1983413	1698	357	322	302	0	0	0	748	646	499	0	1	0	570	133	1	1	1	1	1	1	0.993	1	0.002
1699	WBGene00009623	F41E7.7	X	+	10311652	10311743	10311476	10311567	10312015	10312182	1699	26	37	21	245	311	244	19	22	14	173	180	170	117	84	1	1	0.071	0.079	0.058	0.073	0.081	0.056	-0.001
16	WBGene00012713	Y39E4A.3	III	-	12969607	12969938	12967928	12968675	12971239	12971627	16	3356	3069	3518	0	0	0	4587	4289	4731	2	0	0	452	135	1	1	1	1	1	0.999	1	1	0
1700	WBGene00007931	C34D1.4	V	-	13258216	13258399	13257898	13258162	13258972	13259020	1700	86	69	75	0	0	1	72	64	70	0	0	0	210	41	1	1	1	1	0.936	1	1	1	-0.021
1701	WBGene00007931	C34D1.4	V	-	13258216	13258399	13257898	13258162	13259151	13259292	1701	104	92	80	0	0	2	53	51	77	0	1	1	303	134	1	1	1	1	0.946	1	0.958	0.971	0.006
1704	WBGene00000674	col-99	IV	-	140804	140981	140542	140698	141067	141418	1704	220	236	232	3	9	0	243	255	334	2	0	0	298	135	1	1	0.971	0.922	1	0.982	1	1	-0.03
1705	WBGene00000674	col-99	IV	-	141714	141750	141067	141418	142259	142295	1705	24	24	18	0	1	0	29	21	29	0	0	0	29	29	1	1	1	0.96	1	1	1	1	-0.013
1707	WBGene00010159	F56G4.4	I	+	11376426	11376695	11374867	11375270	11377535	11377827	1707	605	526	637	0	0	3	456	367	344	0	0	0	390	135	1	1	1	1	0.987	1	1	1	-0.004
1708	WBGene00010936	ztf-14	X	+	14497694	14497838	14496919	14497054	14497890	14498049	1708	4	6	4	0	0	1	0	9	12	0	0	0	263	128	1	1	1	1	0.661	NA	1	1	-0.113
170	WBGene00008622	F09C8.2	X	-	16144206	16144326	16143344	16143552	16145725	16145979	170	161	154	213	0	0	0	116	147	175	0	0	6	226	135	1	1	1	1	1	1	1	0.946	0.018
1710	WBGene00003969	pef-1	III	-	925380	925575	925016	925144	926198	926314	1710	26	4	9	12	14	16	20	5	14	15	12	11	276	95	1	1	0.427	0.09	0.162	0.315	0.125	0.305	-0.022
1711	WBGene00018144	F37C4.4	IV	+	3868144	3868358	3867232	3867433	3869550	3869622	1711	0	0	0	21	29	11	0	2	6	48	20	60	265	65	1	1	0	0	0	0	0.024	0.024	-0.016
1712	WBGene00018833	ztf-1	III	-	8789668	8789859	8788994	8789159	8789916	8789997	1712	120	75	95	2	0	0	63	103	90	0	0	0	251	74	1	1	0.946	1	1	1	1	1	-0.018
1713	WBGene00015937	C17H12.12	IV	+	6797390	6798252	6797224	6797339	6798365	6798550	1713	1502	1349	1398	1	0	0	379	321	267	0	0	0	956	108	1	1	0.994	1	1	1	1	1	-0.002
1714	WBGene00008799	F14E5.1	II	+	8417826	8417980	8417662	8417782	8418023	8418178	1714	6	0	0	0	0	0	39	30	60	2	0	0	253	113	1	1	1	NA	NA	0.897	1	1	0.034
1715	WBGene00007545	C13B4.1	II	-	14474965	14475045	14473962	14474269	14475948	14476869	1715	90	100	101	0	2	3	118	109	96	0	4	3	146	135	1	1	1	0.979	0.969	1	0.962	0.967	0.006
1716	WBGene00007545	C13B4.1	II	-	14470733	14470877	14470371	14470631	14471658	14471816	1716	250	228	238	12	6	8	225	189	141	15	10	12	270	135	0.963154	1	0.912	0.95	0.937	0.882	0.904	0.855	0.053
1717	WBGene00021036	W05F2.4	I	-	3376722	3376767	3376598	3376633	3377647	3378160	1717	0	0	3	243	230	272	0	0	0	269	262	344	38	28	1	1	0	0	0.008	0	0	0	0.003
1718	WBGene00021036	W05F2.4	I	-	3396859	3396928	3396665	3396787	3397375	3397450	1718	5	3	18	3	0	0	5	12	22	2	0	2	42	48	1	1	0.656	1	1	0.741	1	0.926	-0.004
1719	WBGene00021036	W05F2.4	I	-	3400264	3400372	3399723	3399844	3401332	3401381	1719	40	78	106	0	0	0	41	77	158	4	2	0	88	21	1	1	1	1	1	0.71	0.902	1	0.129
171	WBGene00004489	rps-20	I	-	14468842	14468939	14468649	14468789	14469014	14469354	171	50840	45059	45925	2	0	0	58224	45019	40522	0	0	1	178	133	1	1	1	1	1	1	1	1	0
1721	WBGene00021036	W05F2.4	I	-	3397375	3397450	3396665	3396787	3397510	3397572	1721	3	0	0	0	3	0	2	0	2	6	0	0	48	35	1	1	1	0	NA	0.196	NA	1	-0.098
1722	WBGene00013362	Y60A3A.14	V	-	19930647	19930829	19928718	19929050	19930943	19931096	1722	271	249	271	0	0	3	410	278	507	0	0	0	303	135	1	1	1	1	0.976	1	1	1	-0.008
1724	WBGene00012125	T28D6.5	III	+	11340939	11341097	11340469	11340822	11341774	11342237	1724	311	289	259	34	24	38	301	215	222	38	36	51	279	135	0.225599	1	0.816	0.854	0.767	0.793	0.743	0.678	0.074
1725	WBGene00012125	T28D6.5	III	+	11338313	11338415	11337936	11338038	11338961	11339087	1725	3	10	6	16	16	19	9	0	10	28	5	19	134	79	1	1	0.1	0.269	0.157	0.159	0	0.237	0.043
1727	WBGene00003371	mlc-3	III	+	5565320	5565532	5565024	5565150	5566673	5566857	1727	62457	58328	64824	0	26	12	56147	52296	56914	0	0	0	317	119	1	1	1	0.999	1	1	1	1	0
1728	WBGene00006638	tsp-12	IV	-	10150343	10150440	10149555	10150247	10150493	10150604	1728	336	257	358	0	1	0	298	310	309	0	0	0	149	104	1	1	1	0.994	1	1	1	1	-0.002
1729	WBGene00006483	dgk-4	IV	+	8636179	8636332	8635486	8635646	8636499	8636851	1729	476	354	535	12	40	14	388	472	586	22	5	17	274	135	1	1	0.951	0.813	0.95	0.897	0.979	0.944	-0.035
172	WBGene00004489	rps-20	I	-	14468649	14468789	14468323	14468592	14469014	14469354	172	34853	34230	33198	0	2	0	40686	30894	25751	0	0	0	266	135	1	1	1	1	1	1	1	1	0
1730	WBGene00000867	cyb-2.2	I	+	4115802	4115905	4115371	4115758	4115947	4116369	1730	149	233	227	0	0	0	382	365	258	0	1	0	192	135	1	1	1	1	1	1	0.996	1	0.001
1731	WBGene00020784	tat-4	II	-	6242528	6242625	6241795	6241975	6242667	6242836	1731	22	22	32	0	0	0	35	31	28	0	0	1	180	135	1	1	1	1	1	1	1	0.955	0.015
1732	WBGene00020784	tat-4	II	-	6241795	6241975	6241297	6241740	6242528	6242625	1732	33	23	46	0	0	1	40	27	55	0	0	1	256	90	1	1	1	1	0.942	1	1	0.951	-0.003
1733	WBGene00010975	R01H10.7	III	-	10265826	10266128	10265472	10265608	10266345	10266450	1733	341	281	332	0	0	0	222	337	359	0	4	0	380	92	1	1	1	1	1	1	0.953	1	0.016
1735	WBGene00021857	iffb-1	III	+	2325096	2325271	2323127	2323743	2325738	2325900	1735	1793	1762	1949	8	3	5	2057	1810	1969	15	1	2	296	135	1	1	0.99	0.996	0.994	0.984	0.999	0.998	0
1736	WBGene00021857	iffb-1	III	+	2321138	2321504	2319167	2319456	2323127	2323743	1736	2063	1833	1974	1	0	6	1741	1914	2240	0	0	0	487	135	1	1	0.998	1	0.989	1	1	1	-0.004
1737	WBGene00021857	iffb-1	III	+	2316337	2317066	2314754	2315354	2319167	2319456	1737	3119	2624	3021	1	0	0	2314	2617	3646	0	0	0	850	135	1	1	0.998	1	1	1	1	1	-0.001
1739	WBGene00020365	T08G2.2	X	-	17208324	17208426	17208155	17208276	17209129	17209200	1739	111	96	89	0	0	0	94	90	120	0	0	3	98	43	1	1	1	1	1	1	1	0.946	0.018
173	WBGene00017126	E04F6.6	II	-	7198979	7199078	7198772	7198934	7199273	7199565	173	487	428	548	0	0	0	276	199	370	0	1	0	184	135	1	1	1	1	1	1	0.993	1	0.002
1740	WBGene00014261	shk-1	II	+	9767593	9767613	9767327	9767508	9767723	9767823	1740	1	6	3	0	1	0	5	5	5	0	0	0	13	93	1	1	1	0.977	1	1	1	1	-0.008
1742	WBGene00014261	shk-1	II	+	9761950	9762079	9758233	9758378	9765425	9765545	1742	24	49	44	3	3	0	17	27	45	0	0	0	222	113	1	1	0.803	0.893	1	1	1	1	-0.101
1743	WBGene00000100	ajm-1	X	+	9109673	9109796	9109087	9109260	9109917	9110036	1743	123	86	188	99	90	107	174	219	252	182	177	260	209	112	1	1	0.4	0.339	0.485	0.339	0.399	0.342	0.048
1744	WBGene00000100	ajm-1	X	+	9109917	9110036	9109087	9109260	9110261	9111079	1744	297	257	317	0	1	0	496	552	709	1	0	0	224	135	1	1	1	0.994	1	0.997	1	1	-0.001
1745	WBGene00004905	snf-6	III	-	1532191	1532285	1531771	1531831	1532669	1532768	1745	37	42	51	3	3	0	25	29	72	0	4	2	49	10	1	1	0.716	0.741	1	1	0.597	0.88	-0.007
1746	WBGene00004905	snf-6	III	-	1525173	1525412	1523151	1523695	1526412	1526544	1746	196	177	210	0	1	0	172	207	155	0	0	0	350	125	1	1	1	0.984	1	1	1	1	-0.005
1747	WBGene00004905	snf-6	III	-	1523151	1523695	1520223	1520373	1525173	1525412	1747	386	266	377	6	0	1	231	358	294	0	0	0	665	135	1	1	0.929	1	0.987	1	1	1	-0.028
1748	WBGene00004905	snf-6	III	-	1521582	1521936	1520223	1520373	1523151	1523695	1748	475	323	391	0	0	0	341	313	425	0	7	0	475	135	1	1	1	1	1	1	0.927	1	0.024
1749	WBGene00004905	snf-6	III	-	1531771	1531831	1529818	1529994	1532669	1532768	1749	20	35	30	4	0	0	14	32	29	0	0	0	63	92	1	1	0.88	1	1	1	1	1	-0.04
174	WBGene00013261	sinh-1	II	+	12234864	12235115	12233968	12234070	12236251	12236575	174	177	117	119	0	0	1	74	80	108	0	0	0	332	95	1	1	1	1	0.971	1	1	1	-0.01
1753	WBGene00009578	F40F8.5	II	-	11133702	11133837	11133524	11133656	11133980	11134112	1753	728	757	830	0	2	0	836	743	731	0	0	2	236	115	1	1	1	0.995	1	1	1	0.994	0
1756	WBGene00009578	F40F8.5	II	-	11133702	11133837	11133352	11133475	11133980	11134112	1756	366	422	467	0	0	0	437	372	368	4	0	0	227	106	1	1	1	1	1	0.981	1	1	0.006
175	WBGene00008134	C47B2.9	I	+	12983628	12983709	12983494	12983567	12983776	12983974	175	141	142	110	0	0	2	171	155	109	0	0	0	79	66	1	1	1	1	0.979	1	1	1	-0.007
1762	WBGene00009578	F40F8.5	II	-	11133524	11133656	11133352	11133475	11133702	11133837	1762	743	721	771	0	0	2	815	678	731	0	0	0	224	109	1	1	1	1	0.995	1	1	1	-0.002
1764	WBGene00009578	F40F8.5	II	-	11133524	11133656	11133352	11133475	11133980	11134112	1764	381	388	406	0	0	0	416	307	370	4	0	0	221	106	1	1	1	1	1	0.98	1	1	0.007
1766	WBGene00020284	mel-46	IV	-	16862391	16862516	16861595	16861725	16862581	16862720	1766	142	79	141	3	0	0	109	62	151	0	2	8	221	120	1	1	0.963	1	1	1	0.944	0.911	0.036
1767	WBGene00022546	ZC196.2	V	+	8741498	8741612	8741340	8741455	8741668	8741989	1767	18	8	4	0	1	0	5	1	5	0	0	0	187	108	1	1	1	0.822	1	1	1	1	-0.059
1768	WBGene00003516	nab-1	I	+	4231573	4231762	4231142	4231225	4232495	4232703	1768	25	32	42	63	35	31	29	27	39	72	40	50	251	76	1	1	0.107	0.217	0.291	0.109	0.17	0.191	0.048
1769	WBGene00003516	nab-1	I	+	4229887	4230007	4229576	4229668	4230763	4230859	1769	207	320	303	0	1	0	263	320	429	0	0	0	130	39	1	1	1	0.99	1	1	1	1	-0.003
1770	WBGene00012168	W01A8.6	I	-	7071520	7071659	7070986	7071161	7071741	7071935	1770	102	89	162	0	2	0	308	235	243	0	0	0	264	135	1	1	1	0.958	1	1	1	1	-0.014
1771	WBGene00016292	tbc-7	X	+	5142823	5142963	5142235	5142383	5143421	5143511	1771	71	86	107	0	0	0	205	172	279	0	0	4	214	83	1	1	1	1	1	1	1	0.964	0.012
1772	WBGene00016292	tbc-7	X	+	5140469	5140614	5139350	5139447	5140925	5141039	1772	7	0	0	28	12	21	0	7	2	36	25	49	197	62	1	1	0.073	0	0	0	0.081	0.013	-0.007
1773	WBGene00016292	tbc-7	X	+	5140778	5140804	5140469	5140614	5140925	5141039	1773	1	4	8	7	0	0	2	3	5	0	7	2	19	107	1	1	0.446	1	1	1	0.707	0.934	-0.065
1774	WBGene00015735	pdfr-1	III	-	6634063	6634165	6632840	6633466	6634303	6634402	1774	48	27	30	0	0	0	31	26	18	1	0	1	147	92	1	1	1	1	1	0.951	1	0.918	0.044
1775	WBGene00015735	pdfr-1	III	-	6634094	6634165	6632884	6633466	6634303	6634402	1775	56	32	38	0	0	0	25	29	34	1	0	1	85	92	1	1	1	1	1	0.964	1	0.974	0.021
1778	WBGene00016027	C23H5.8	IV	-	2112407	2112494	2111890	2112087	2112734	2112920	1778	462	405	368	45	41	20	875	845	725	55	25	15	160	135	1	1	0.897	0.893	0.939	0.931	0.966	0.976	-0.048
1779	WBGene00016027	C23H5.8	IV	-	2112398	2112494	2111889	2112087	2112734	2112920	1779	721	725	602	45	41	20	1428	1224	1116	55	25	15	178	135	1	1	0.924	0.931	0.958	0.952	0.974	0.983	-0.032
177	WBGene00015143	B0336.3	III	+	5712349	5712541	5711864	5712261	5712613	5713700	177	1122	1080	1212	19	7	8	814	1030	995	20	11	48	313	135	1	1	0.962	0.985	0.985	0.946	0.976	0.899	0.037
1781	WBGene00010742	K10D6.2	V	-	11194573	11194627	11194272	11194342	11194773	11194984	1781	57	29	38	119	80	95	37	19	35	51	53	62	47	63	0.14045	1	0.391	0.327	0.349	0.493	0.325	0.431	-0.061
1783	WBGene00020097	larp-1	III	-	5014968	5015019	5013080	5013273	5016296	5016351	1783	380	268	419	2	0	0	247	451	685	0	5	6	44	48	1	1	0.995	1	1	1	0.99	0.992	0.004
1784	WBGene00020097	larp-1	III	-	5011139	5011316	5010543	5010989	5011472	5011671	1784	2641	2317	2865	84	56	73	2214	3239	3897	81	103	119	298	135	1	1	0.934	0.949	0.947	0.925	0.934	0.937	0.011
1785	WBGene00000186	ark-1	IV	-	12630093	12630268	12629239	12629474	12630694	12630780	1785	121	113	173	0	0	0	123	182	202	0	0	3	240	79	1	1	1	1	1	1	1	0.957	0.014
1786	WBGene00000186	ark-1	IV	-	12624915	12625448	12623655	12624127	12626351	12626721	1786	456	450	449	0	0	0	353	442	452	0	0	3	654	135	1	1	1	1	1	1	1	0.969	0.01
1787	WBGene00015978	C18F10.7	III	-	6277256	6277340	6276969	6277209	6277400	6277754	1787	431	390	395	0	3	0	264	274	241	0	0	0	154	135	1	1	1	0.991	1	1	1	1	-0.003
1788	WBGene00000537	clk-2	III	-	7517187	7517291	7515978	7517143	7517340	7517493	1788	89	65	84	0	0	0	66	41	54	2	0	0	194	135	1	1	1	1	1	0.958	1	1	0.014
178	WBGene00015143	B0336.3	III	+	5711691	5711813	5711547	5711644	5711864	5712261	178	826	622	882	0	0	1	583	715	908	0	0	0	185	90	1	1	1	1	0.998	1	1	1	-0.001
1791	WBGene00012971	Y48A6B.10	III	+	11042951	11042990	11042092	11042259	11043049	11043175	1791	28	17	39	24	37	26	21	12	59	8	20	42	48	119	0.566991	1	0.743	0.533	0.788	0.867	0.598	0.777	-0.059
1792	WBGene00012971	Y48A6B.10	III	+	11043049	11043175	11042117	11042259	11043863	11044008	1792	181	158	143	0	0	2	84	127	218	0	0	0	238	135	1	1	1	1	0.976	1	1	1	-0.008
1793	WBGene00012971	Y48A6B.10	III	+	11038430	11038511	11036983	11037064	11042092	11042259	1793	242	182	197	2	0	0	121	164	281	0	0	5	87	74	1	1	0.99	1	1	1	1	0.98	0.003
1794	WBGene00012971	Y48A6B.10	III	+	11042092	11042259	11038430	11038511	11043049	11043175	1794	210	193	212	0	0	1	103	146	284	0	0	0	211	58	1	1	1	1	0.983	1	1	1	-0.006
1795	WBGene00021148	W10G11.19	II	+	3551972	3552188	3551769	3551910	3552769	3553136	1795	530	564	596	0	0	1	771	672	711	0	0	0	336	134	1	1	1	1	0.996	1	1	1	-0.001
1796	WBGene00011995	rsf-1	II	+	11309140	11309275	11308967	11309061	11309570	11309802	1796	178	198	186	0	0	1	153	140	234	0	0	0	208	87	1	1	1	1	0.987	1	1	1	-0.004
1797	WBGene00006578	tli-1	I	-	10536906	10537250	10536666	10536762	10537566	10537760	1797	362	294	321	0	0	0	327	398	363	0	1	0	419	89	1	1	1	1	1	1	0.988	1	0.004
1798	WBGene00007094	B0019.2	I	+	12781227	12781284	12780247	12780454	12781536	12781813	1798	60	111	75	1	5	0	94	81	85	0	0	0	100	135	1	1	0.988	0.968	1	1	1	1	-0.015
1799	WBGene00007094	B0019.2	I	+	12780050	12780119	12779284	12779449	12780247	12780454	1799	138	146	116	0	0	0	98	79	92	3	0	0	124	135	1	1	1	1	1	0.973	1	1	0.009
179	WBGene00021810	phf-15	III	+	3329406	3330217	3327937	3328107	3331251	3331726	179	975	871	966	0	0	4	534	672	719	0	0	0	932	135	1	1	1	1	0.972	1	1	1	-0.009
17	WBGene00006767	unc-31	IV	+	12779433	12779469	12777799	12777954	12780868	12780971	17	4	3	1	3	3	2	1	3	2	0	0	0	29	96	1	1	0.815	0.768	0.623	1	1	1	-0.265
1800	WBGene00000912	daf-16	I	+	10773524	10773744	10773283	10773465	10773993	10774106	1800	1236	845	1104	1	0	0	792	982	1309	0	0	0	312	106	1	1	0.998	1	1	1	1	1	-0.001
1801	WBGene00013520	best-21	IV	+	15308533	15308677	15308021	15308099	15308932	15309108	1801	210	173	256	0	3	0	243	328	323	0	0	0	206	71	1	1	1	0.952	1	1	1	1	-0.016
1802	WBGene00015249	otub-4	IV	-	3375338	3375500	3374434	3374785	3376171	3376484	1802	459	440	517	2	0	0	395	428	384	1	0	0	283	135	1	1	0.991	1	1	0.995	1	1	-0.001
1803	WBGene00015479	wht-1	III	-	6085725	6085857	6085452	6085681	6085900	6086006	1803	27	36	35	0	1	2	57	58	66	0	0	0	214	99	1	1	1	0.943	0.89	1	1	1	-0.056
1804	WBGene00018044	F35D11.3	II	+	4610725	4611083	4610563	4610670	4611135	4611238	1804	125	72	115	0	0	0	180	124	110	0	2	0	405	61	1	1	1	1	1	1	0.903	1	0.032
1805	WBGene00012524	Y32B12B.4	V	+	16561065	16561505	16556060	16556810	16562369	16562792	1805	1174	949	1223	3	2	1	271	265	290	0	0	1	561	135	1	1	0.989	0.991	0.997	1	1	0.986	-0.003
1806	WBGene00012524	Y32B12B.4	V	+	16558401	16559112	16556060	16556810	16560055	16560479	1806	376	287	423	1	4	0	283	262	339	0	6	2	832	135	1	1	0.984	0.921	1	1	0.876	0.965	0.021
1807	WBGene00012524	Y32B12B.4	V	+	16560055	16560479	16556060	16556810	16561065	16561505	1807	302	282	327	0	0	0	164	250	192	2	0	0	545	135	1	1	1	1	1	0.953	1	1	0.016
1808	WBGene00007017	mdt-17	V	-	20262495	20262880	20257334	20257628	20264522	20264804	1808	869	1005	1000	0	0	0	924	855	1020	0	2	0	506	135	1	1	1	1	1	1	0.991	1	0.003
180	WBGene00021810	phf-15	III	+	3323649	3323764	3323503	3323574	3324638	3324888	180	111	98	113	0	0	1	89	65	69	0	2	0	145	64	1	1	1	1	0.98	1	0.935	1	0.015
1810	WBGene00010391	oac-37	IV	+	14147443	14147564	14146456	14146933	14147608	14147916	1810	8	2	6	0	0	0	4	3	10	0	1	0	228	135	1	1	1	1	1	1	0.64	1	0.12
1811	WBGene00021444	Y39A3CR.3	III	+	1873717	1874029	1871918	1872277	1874525	1874761	1811	553	559	667	0	0	0	641	612	677	1	0	3	433	135	1	1	1	1	1	0.995	1	0.986	0.006
1812	WBGene00021444	Y39A3CR.3	III	+	1874525	1874761	1871918	1872277	1875982	1876170	1812	235	228	338	0	8	0	308	234	377	0	0	0	357	135	1	1	1	0.915	1	1	1	1	-0.028
1814	WBGene00007215	C01A2.3	I	+	13388926	13389480	13387818	13388120	13389834	13390000	1814	1436	1286	1230	0	0	0	1886	1753	1759	1	0	0	675	135	1	1	1	1	1	0.997	1	1	0.001
1815	WBGene00017865	F27D9.7	X	-	7669942	7670014	7669283	7669493	7670492	7670591	1815	20	23	23	0	0	1	10	14	4	0	0	0	87	92	1	1	1	1	0.961	1	1	1	-0.013
1816	WBGene00013000	ddl-2	II	-	13545971	13546596	13542834	13543499	13547425	13547629	1816	430	353	512	0	0	0	333	353	526	0	0	2	746	135	1	1	1	1	1	1	1	0.979	0.007
1817	WBGene00012500	hpo-2	I	+	13068698	13068764	13068163	13068656	13068862	13069041	1817	0	8	4	0	0	4	0	7	0	0	0	0	118	135	1	1	NA	1	0.534	NA	1	NA	-0.233
1818	WBGene00007816	C30F2.2	X	-	16079645	16079781	16078433	16078506	16084362	16084737	1818	4	0	0	0	0	0	0	0	0	0	0	4	189	66	1	1	1	NA	NA	NA	NA	0	1
181	WBGene00013560	zip-12	III	+	12331664	12331817	12330572	12330872	12332040	12332275	181	161	142	134	0	1	0	239	232	191	0	0	5	274	135	1	1	1	0.986	1	1	1	0.95	0.012
1820	WBGene00007816	C30F2.2	X	-	16077224	16077286	16076776	16076916	16077504	16077574	1820	68	62	76	6	2	9	1	2	6	0	0	0	53	61	1	1	0.929	0.973	0.907	1	1	1	-0.064
1821	WBGene00008093	lron-1	X	+	14574660	14574724	14574252	14574596	14574772	14574929	1821	17	7	27	0	1	0	19	9	4	0	0	0	114	135	1	1	1	0.892	1	1	1	1	-0.036
1823	WBGene00014826	R13H4.2	V	+	11837635	11837702	11837482	11837540	11837750	11837911	1823	325	335	285	16	11	17	192	113	212	11	6	10	60	51	1	1	0.945	0.963	0.934	0.937	0.941	0.947	0.006
1826	WBGene00012037	T26E3.4	I	+	12667860	12667964	12667107	12667227	12668677	12668892	1826	449	429	389	0	0	0	664	514	458	2	0	0	172	113	1	1	1	1	1	0.995	1	1	0.002
1827	WBGene00013080	Y51A2D.13	V	-	18573906	18574113	18573054	18573297	18574467	18574767	1827	656	623	609	2	0	1	736	613	776	0	0	2	328	135	1	1	0.993	1	0.996	1	1	0.994	-0.002
1828	WBGene00004138	pqn-53	V	-	12064862	12064919	12064090	12064480	12064966	12065185	1828	322	364	319	1	0	0	305	281	323	0	0	0	100	135	1	1	0.998	1	1	1	1	1	-0.001
1829	WBGene00006795	unc-61	V	-	14732583	14732724	14731774	14732264	14733075	14733157	1829	348	286	290	0	2	0	261	311	352	0	0	0	208	75	1	1	1	0.981	1	1	1	1	-0.006
182	WBGene00013560	zip-12	III	+	12329463	12329812	12327805	12327985	12330572	12330872	182	230	255	260	0	0	0	432	439	392	3	0	0	470	135	1	1	1	1	1	0.976	1	1	0.008
1831	WBGene00007820	clec-199	IV	+	17356905	17356947	17356548	17356590	17357210	17357372	1831	3	10	11	17	11	11	13	2	22	15	6	14	35	35	0.364972	1	0.15	0.476	0.5	0.464	0.25	0.611	-0.066
1838	WBGene00006999	zyx-1	II	+	13064885	13065078	13060625	13060902	13068739	13068909	1838	3311	3030	3084	0	7	0	2839	2813	3202	0	0	6	314	135	1	1	1	0.995	1	1	1	0.996	0
1839	WBGene00006999	zyx-1	II	+	13060625	13060902	13059686	13060027	13064885	13065078	1839	4040	3744	3857	32	31	15	3425	3523	3896	35	23	14	398	135	1	1	0.977	0.976	0.989	0.971	0.981	0.99	0
183	WBGene00020403	T10B11.7	I	-	6946322	6946360	6946063	6946157	6946523	6946696	183	72	61	43	5	1	0	78	55	64	1	0	0	31	87	1	1	0.976	0.994	1	0.995	1	1	-0.008
1840	WBGene00022059	Y67D8A.2	IV	+	3241556	3241616	3239969	3240449	3243454	3243545	1840	14	10	17	40	40	49	15	15	15	38	40	83	55	84	1	1	0.348	0.276	0.346	0.376	0.364	0.216	0.005
1841	WBGene00022803	ZK688.9	III	-	7881520	7881603	7881116	7881438	7882184	7882301	1841	269	316	225	1	1	6	202	188	155	0	0	9	127	110	1	1	0.996	0.996	0.97	1	1	0.937	0.008
1842	WBGene00001248	elp-1	V	-	20767897	20767978	20767739	20767837	20768349	20768695	1842	8	8	13	9	5	5	14	8	10	3	5	0	104	91	0.16686	1	0.438	0.583	0.695	0.803	0.583	1	-0.223
1844	WBGene00016269	C30G4.4	X	-	17065123	17065281	17059648	17059709	17066011	17066141	1844	59	32	39	0	0	0	70	35	66	0	0	2	186	42	1	1	1	1	1	1	1	0.882	0.039
1845	WBGene00001368	exc-7	II	+	9579192	9579296	9578288	9578466	9579799	9579953	1845	151	105	128	12	4	13	115	185	197	13	8	15	194	135	1	1	0.898	0.948	0.873	0.86	0.941	0.901	0.006
1846	WBGene00013803	snx-13	IV	-	17086336	17086435	17085234	17085692	17086486	17086728	1846	220	191	266	2	0	19	138	239	232	0	7	8	184	135	1	1	0.988	1	0.911	1	0.962	0.955	-0.006
1847	WBGene00011213	R10E8.8	V	-	18239440	18239578	18238869	18238955	18240225	18240729	1847	81	54	57	1	1	0	18	17	26	0	0	0	206	79	1	1	0.969	0.954	1	1	1	1	-0.026
1848	WBGene00000908	daf-12	X	+	10663249	10663324	10662794	10662890	10663659	10663757	1848	21	11	22	5	4	2	11	20	20	0	0	0	46	45	1	1	0.804	0.729	0.915	1	1	1	-0.184
1849	WBGene00044623	bus-8	X	+	5494145	5494330	5493968	5494092	5494386	5494478	1849	646	668	644	0	0	0	1269	1169	1411	0	0	2	238	67	1	1	1	1	1	1	1	0.995	0.002
184	WBGene00009443	F35G12.7	III	-	4586918	4587006	4586467	4586874	4587054	4587114	184	121	95	125	0	0	1	135	69	63	0	0	0	81	53	1	1	1	1	0.988	1	1	1	-0.004
1850	WBGene00044623	bus-8	X	+	5493759	5493916	5493331	5493431	5493968	5494092	1850	247	246	291	0	0	0	570	495	537	0	0	2	218	75	1	1	1	1	1	1	1	0.989	0.004
1851	WBGene00020475	sut-1	II	-	1121587	1121805	1121012	1121188	1122667	1122866	1851	540	591	501	0	0	0	481	342	487	0	5	0	339	135	1	1	1	1	1	1	0.965	1	0.012
1852	WBGene00020475	sut-1	II	-	1121587	1121802	1121045	1121188	1122667	1122866	1852	345	442	373	0	0	0	363	258	332	0	5	0	336	135	1	1	1	1	1	1	0.954	1	0.015
1853	WBGene00007756	C27A7.5	V	-	12160858	12160951	12160297	12160437	12162242	12162297	1853	100	105	70	0	0	0	45	37	80	0	0	1	84	46	1	1	1	1	1	1	1	0.978	0.007
1854	WBGene00018579	acs-16	I	+	1477828	1478146	1477134	1477230	1478754	1478996	1854	170	143	199	0	0	0	206	171	147	0	0	1	393	89	1	1	1	1	1	1	1	0.971	0.01
1855	WBGene00003986	mct-4	X	-	4923313	4923475	4923104	4923230	4923527	4923754	1855	343	297	477	0	0	0	757	914	1027	3	0	0	267	119	1	1	1	1	1	0.991	1	1	0.003
1858	WBGene00013902	ZC455.1	V	+	12779941	12780053	12779301	12779391	12780097	12780266	1858	36	21	43	0	0	1	34	30	32	0	0	0	158	83	1	1	1	1	0.958	1	1	1	-0.014
185	WBGene00009618	F41E7.2	X	+	10276028	10276196	10275880	10275974	10277063	10277161	185	55	29	74	0	0	1	50	33	42	0	1	0	197	43	1	1	1	1	0.942	1	0.878	1	0.021
1860	WBGene00009825	F47G4.4	I	-	14067559	14067675	14066288	14066546	14068752	14068803	1860	91	72	75	0	0	0	76	71	63	0	2	0	127	44	1	1	1	1	1	1	0.925	1	0.025
1861	WBGene00018230	mage-1	I	+	2643127	2643313	2642922	2643066	2643361	2643771	1861	847	711	776	0	0	0	741	680	544	1	0	0	307	135	1	1	1	1	1	0.997	1	1	0.001
1862	WBGene00015783	C15B12.1	X	+	6477510	6477718	6477299	6477448	6478151	6478331	1862	62	40	65	0	1	0	251	240	227	0	0	0	329	135	1	1	1	0.943	1	1	1	1	-0.019
1863	WBGene00004053	pme-5	V	-	1281506	1281620	1279092	1281387	1281697	1283409	1863	88	72	71	118	63	159	23	39	72	31	65	87	214	135	1	1	0.32	0.419	0.22	0.319	0.275	0.343	0.007
1864	WBGene00004384	rnp-1	V	+	12193136	12193313	12192692	12192839	12193610	12193701	1864	488	356	476	0	2	0	305	298	300	1	0	0	247	84	1	1	1	0.984	1	0.99	1	1	-0.002
1865	WBGene00013156	Y53F4B.9	II	-	15007092	15007830	15005942	15006377	15008030	15009125	1865	1813	1817	1932	0	0	1	1299	1559	1612	0	0	0	859	135	1	1	1	1	0.997	1	1	1	-0.001
1866	WBGene00013156	Y53F4B.9	II	-	15005942	15006377	15004864	15005599	15007092	15007830	1866	1463	1578	1638	0	0	0	1251	1299	1399	0	8	0	556	135	1	1	1	1	1	1	0.975	1	0.008
1867	WBGene00013021	Y48G10A.4	I	-	13468871	13469243	13466188	13466733	13470019	13470200	1867	412	349	418	3	0	0	160	218	333	0	0	0	493	135	1	1	0.974	1	1	1	1	1	-0.009
1868	WBGene00012584	ceh-100	II	-	12602098	12602290	12600790	12600964	12603428	12603680	1868	268	208	262	0	3	1	122	204	232	0	0	0	313	135	1	1	1	0.968	0.991	1	1	1	-0.014
1869	WBGene00012584	ceh-100	II	-	12584501	12585032	12583453	12583528	12586212	12586386	1869	858	823	789	0	4	0	671	575	684	0	0	0	585	68	1	1	1	0.96	1	1	1	1	-0.013
1870	WBGene00012584	ceh-100	II	-	12602098	12602284	12600790	12600964	12603428	12603680	1870	258	178	224	0	3	1	88	154	206	0	0	0	307	135	1	1	1	0.963	0.99	1	1	1	-0.016
1871	WBGene00009311	mltn-1	II	-	13142313	13142438	13141066	13141657	13142522	13142878	1871	499	417	355	0	2	0	310	301	363	0	0	0	236	135	1	1	1	0.992	1	1	1	1	-0.003
1872	WBGene00013354	snx-6	V	-	17977456	17977543	17977265	17977397	17979817	17980082	1872	621	523	517	0	1	0	508	495	671	0	0	0	150	125	1	1	1	0.998	1	1	1	1	-0.001
1873	WBGene00013354	snx-6	V	-	17974736	17974938	17973065	17973187	17976188	17976312	1873	476	475	539	0	0	0	594	534	581	0	0	2	285	97	1	1	1	1	1	1	1	0.99	0.003
1874	WBGene00004212	ptl-1	III	+	769287	769374	768906	769219	769889	770067	1874	82	104	132	0	1	0	93	106	90	0	0	0	160	135	1	1	1	0.989	1	1	1	1	-0.004
1875	WBGene00000383	cdc-14	II	-	5591443	5591485	5590792	5590984	5591574	5592837	1875	30	16	32	159	131	155	19	35	25	171	136	163	70	135	1	1	0.267	0.191	0.285	0.176	0.332	0.228	0.002
1877	WBGene00013038	ani-1	III	-	12450393	12450537	12448503	12449756	12452276	12452992	1877	264	257	314	13	4	9	188	246	353	0	0	7	270	135	1	1	0.91	0.97	0.946	1	1	0.962	-0.045
1878	WBGene00013038	ani-1	III	-	12450601	12450868	12450393	12450537	12452276	12452992	1878	777	780	1002	0	2	0	665	797	1064	0	0	0	388	135	1	1	1	0.993	1	1	1	1	-0.002
1879	WBGene00001060	dpf-7	IV	-	4800399	4800538	4800235	4800352	4800742	4801104	1879	142	140	111	0	0	2	120	121	129	1	2	2	239	110	1	1	1	1	0.962	0.982	0.965	0.967	0.016
187	WBGene00008502	skih-2	IV	-	11137474	11137555	11137214	11137426	11138086	11138611	187	245	258	287	3	0	4	258	208	241	0	3	3	148	135	1	1	0.987	1	0.985	1	0.984	0.987	0
1881	WBGene00013308	nuo-3	IV	-	14797133	14797185	14796688	14797073	14797384	14797399	1881	373	420	418	1549	1457	1535	528	452	363	1244	1179	1076	45	8	1	1	0.041	0.049	0.046	0.07	0.064	0.057	-0.018
1882	WBGene00006504	kcc-1	IV	+	7207363	7207471	7206268	7206399	7209914	7210004	1882	140	88	139	0	0	0	86	131	169	0	0	3	139	72	1	1	1	1	1	1	1	0.967	0.011
1883	WBGene00022505	ZC21.3	III	+	8526793	8527252	8525389	8525469	8527841	8528614	1883	897	720	961	10	3	16	454	445	686	0	6	0	518	73	1	1	0.927	0.971	0.894	1	0.913	1	-0.04
1884	WBGene00022505	ZC21.3	III	+	8526793	8527036	8525389	8525469	8527841	8528614	1884	532	444	558	10	3	16	262	306	440	0	6	0	302	73	1	1	0.928	0.973	0.894	1	0.925	1	-0.043
1885	WBGene00011195	sao-1	V	+	13964758	13964821	13964445	13964598	13964937	13965069	1885	85	88	83	173	122	133	51	46	72	107	111	92	102	125	1	1	0.376	0.469	0.433	0.369	0.337	0.49	0.027
1886	WBGene00022400	rpb-9	V	-	8011597	8011726	8011212	8011545	8012160	8012345	1886	1165	1009	1047	0	0	1	946	740	710	0	0	0	244	135	1	1	1	1	0.998	1	1	1	-0.001
1887	WBGene00022103	cdh-12	III	+	1154549	1154708	1153418	1153751	1154771	1155284	1887	160	119	227	0	0	3	96	111	290	0	0	0	280	135	1	1	1	1	0.973	1	1	1	-0.009
1888	WBGene00022103	cdh-12	III	+	1157009	1157315	1154771	1155284	1157958	1159065	1888	310	303	528	0	0	2	221	279	757	0	0	0	427	135	1	1	1	1	0.988	1	1	1	-0.004
1889	WBGene00013969	tep-1	I	+	14996747	14996834	14996355	14996697	14996948	14997353	1889	580	494	621	4	0	0	365	318	605	6	0	0	160	135	1	1	0.992	1	1	0.981	1	1	0.004
188	WBGene00014051	spv-1	II	-	7917012	7917093	7916203	7916346	7924190	7924268	188	63	68	104	5	0	0	65	72	79	0	0	0	84	71	1	1	0.914	1	1	1	1	1	-0.029
1890	WBGene00013969	tep-1	I	+	14999165	15000146	14998003	14998590	15000908	15001071	1890	6141	5591	6422	0	0	4	4174	3935	5169	0	9	3	1102	135	1	1	1	1	0.995	1	0.982	0.995	0.006
1891	WBGene00021843	Y54E10BR.4	I	+	3017897	3018599	3015741	3015819	3019562	3019789	1891	3380	3279	3682	0	0	0	2689	2552	2923	0	0	1	759	71	1	1	1	1	1	1	1	0.996	0.001
1892	WBGene00001851	hif-1	V	+	20784135	20784392	20783737	20784065	20784472	20784645	1892	1224	1039	1318	1	0	0	1506	1531	1793	0	0	0	378	135	1	1	0.998	1	1	1	1	1	-0.001
1894	WBGene00001851	hif-1	V	+	20784141	20784392	20783737	20784065	20784472	20784645	1894	1540	1340	1695	1	0	0	1907	1875	2206	0	0	0	372	135	1	1	0.998	1	1	1	1	1	-0.001
1895	WBGene00020399	ztf-4	I	+	6927995	6928131	6927661	6927758	6928482	6928592	1895	227	271	231	0	2	2	326	290	198	0	3	1	181	58	1	1	1	0.977	0.974	1	0.969	0.984	-0.001
1896	WBGene00019225	H22K11.2	X	+	6785620	6785725	6785243	6785575	6785766	6786146	1896	229	216	271	0	2	0	224	248	353	0	0	0	196	135	1	1	1	0.987	1	1	1	1	-0.004
1897	WBGene00019884	R05D3.12	III	+	8382041	8382122	8381744	8381988	8382385	8382934	1897	76	57	105	2	3	8	86	73	68	0	0	6	148	135	1	1	0.972	0.945	0.923	1	1	0.912	-0.024
1898	WBGene00019884	R05D3.12	III	+	8385649	8385736	8385299	8385596	8386344	8386570	1898	74	65	84	1	1	0	76	42	103	0	0	0	160	135	1	1	0.984	0.982	1	1	1	1	-0.011
1899	WBGene00010427	hpo-11	I	-	7140909	7141033	7140452	7140556	7141607	7142005	1899	526	350	512	0	0	1	314	395	511	0	0	0	196	97	1	1	1	1	0.996	1	1	1	-0.001
189	WBGene00014051	spv-1	II	-	7927457	7927545	7926515	7926588	7928036	7928133	189	33	18	47	0	0	2	11	34	44	0	0	0	48	21	1	1	1	1	0.911	1	1	1	-0.03
18	WBGene00006767	unc-31	IV	+	12775091	12775127	12774261	12774435	12776125	12776283	18	13	2	1	16	7	27	4	3	26	8	44	14	58	135	0.508712	1	0.654	0.399	0.079	0.538	0.137	0.812	-0.118
1900	WBGene00007577	nrde-1	III	+	3716799	3716948	3715952	3716186	3717116	3717244	1900	238	179	230	0	5	2	184	177	109	1	0	1	256	121	1	1	1	0.944	0.982	0.989	1	0.981	-0.015
1901	WBGene00013292	Y57G11A.4	IV	+	14482473	14482549	14482333	14482375	14482968	14483098	1901	136	113	145	1	0	0	113	147	105	0	0	0	57	23	1	1	0.982	1	1	1	1	1	-0.006
1902	WBGene00003918	par-3	III	+	5674016	5674189	5673118	5673380	5674720	5674896	1902	121	90	120	161	143	139	87	87	94	149	157	203	294	135	0.387963	1	0.257	0.224	0.284	0.211	0.203	0.175	0.059
1903	WBGene00003918	par-3	III	+	5672220	5672367	5670731	5671847	5672471	5672694	1903	397	336	444	23	18	12	254	359	412	18	47	18	270	135	0.59968	1	0.896	0.903	0.949	0.876	0.792	0.92	0.053
1905	WBGene00021771	Y51F10.10	I	-	1956864	1957053	1955269	1955446	1958058	1958165	1905	320	303	348	2	1	0	302	303	337	1	0	1	275	100	1	1	0.983	0.991	1	0.991	1	0.992	-0.003
1906	WBGene00009877	F49C12.7	IV	-	9310828	9310943	9310559	9310642	9310994	9311157	1906	49	57	78	4	0	0	186	141	143	0	0	0	157	76	1	1	0.856	1	1	1	1	1	-0.048
1907	WBGene00010774	K11E4.2	X	+	13718073	13718226	13717589	13717728	13718617	13718785	1907	9	17	4	0	5	0	83	44	29	21	22	0	271	132	0.475632	1	1	0.624	1	0.658	0.493	1	0.158
1909	WBGene00013687	exoc-8	I	-	14638602	14638940	14637336	14637497	14641148	14641488	1909	1039	1038	1066	0	0	0	1143	933	1007	1	0	0	459	135	1	1	1	1	1	0.997	1	1	0.001
190	WBGene00014051	spv-1	II	-	7913174	7913307	7912765	7912963	7913997	7914080	190	90	97	116	13	20	21	69	96	115	28	17	4	193	76	1	1	0.732	0.656	0.685	0.492	0.69	0.919	-0.009
1910	WBGene00018811	pmt-2	V	+	4634765	4635014	4631581	4632204	4635071	4635263	1910	23124	20793	24817	0	0	1	32766	25824	29057	0	0	0	370	135	1	1	1	1	1	1	1	1	0
1911	WBGene00006470	tag-120	V	-	9709104	9709162	9708957	9709052	9709738	9709814	1911	114	89	127	0	2	0	33	21	25	0	2	0	4	22	1	1	1	0.996	1	1	0.983	1	0.004
1912	WBGene00021814	Y53G8AR.7	III	+	3283047	3283277	3282307	3282416	3283941	3284198	1912	92	71	73	0	1	0	198	154	224	0	0	0	318	102	1	1	1	0.958	1	1	1	1	-0.014
1913	WBGene00021814	Y53G8AR.7	III	+	3288924	3289038	3288209	3288323	3289994	3290212	1913	49	45	42	0	0	0	150	100	106	1	0	0	186	107	1	1	1	1	1	0.989	1	1	0.004
1915	WBGene00012348	pptr-1	V	+	16365768	16365881	16364050	16364341	16366595	16367539	1915	627	548	595	0	0	0	550	547	614	3	0	0	212	135	1	1	1	1	1	0.992	1	1	0.003
1916	WBGene00017380	F11D5.1	X	+	3345284	3345347	3344883	3345131	3345392	3345479	1916	37	23	62	1	0	6	71	36	61	3	9	0	57	80	1	1	0.981	1	0.935	0.971	0.849	1	0.032
1917	WBGene00219305	W02G9.10	V	+	2654663	2654724	2653452	2653630	2654780	2654931	1917	28	11	29	2	0	5	13	23	20	0	0	0	108	135	1	1	0.946	1	0.879	1	1	1	-0.058
1918	WBGene00007455	ugt-22	IV	+	13640427	13640604	13639322	13639514	13640754	13640887	1918	337	260	305	0	0	1	1250	1089	1275	0	0	0	289	126	1	1	1	1	0.993	1	1	1	-0.002
1919	WBGene00007024	mdt-28	I	+	7057999	7058077	7057357	7057954	7058132	7058336	1919	835	768	880	1	2	3	882	968	995	0	3	0	142	135	1	1	0.999	0.997	0.996	1	0.997	1	-0.002
191	WBGene00185078	F40G9.17	III	+	197107	197257	195291	195447	197863	198036	191	580	601	634	3	5	0	849	595	631	5	0	0	271	135	1	1	0.99	0.984	1	0.988	1	1	-0.005
1920	WBGene00007024	mdt-28	I	+	7057990	7058077	7057357	7057954	7058132	7058336	1920	398	395	445	1	2	3	444	436	500	0	3	0	160	135	1	1	0.997	0.994	0.992	1	0.992	1	-0.003
1921	WBGene00015641	C09E7.7	III	-	6549148	6549361	6548792	6549101	6549408	6549612	1921	268	264	230	0	2	0	171	189	245	0	0	0	334	135	1	1	1	0.982	1	1	1	1	-0.006
1922	WBGene00019029	F58B6.1	III	-	1113839	1113965	1113102	1113390	1114019	1114080	1922	8	13	13	0	1	0	7	17	2	0	0	0	157	54	1	1	1	0.817	1	1	1	1	-0.061
1923	WBGene00007520	C11E4.6	X	+	9614520	9614691	9613577	9614098	9614761	9614984	1923	92	92	101	1	0	0	93	157	153	2	1	2	292	135	1	1	0.977	1	1	0.956	0.986	0.973	0.021
1924	WBGene00017909	F28H1.4	I	-	3974587	3974695	3974110	3974267	3974840	3974956	1924	20	38	16	0	1	0	176	189	26	0	0	0	176	109	1	1	1	0.959	1	1	1	1	-0.014
1925	WBGene00011299	ikke-1	III	-	9047675	9047743	9046497	9046585	9047842	9048646	1925	0	1	1	30	34	49	4	0	0	34	46	60	68	81	1	1	0	0.034	0.024	0.123	0	0	-0.022
1926	WBGene00011299	ikke-1	III	-	9046497	9046585	9046054	9046411	9047842	9048646	1926	107	117	150	0	2	0	133	134	157	3	0	0	162	135	1	1	1	0.98	1	0.974	1	1	0.002
192	WBGene00019237	H24G06.1	V	+	9457080	9457317	9456569	9456881	9457844	9458292	192	52	47	84	100	100	134	91	111	92	113	132	134	358	135	0.228735	1	0.164	0.151	0.191	0.233	0.241	0.206	-0.058
1930	WBGene00011299	ikke-1	III	-	9047675	9047731	9047321	9047533	9047842	9048646	1930	58	53	55	0	2	0	35	32	37	0	0	0	98	135	1	1	1	0.973	1	1	1	1	-0.009
1931	WBGene00002076	imb-2	II	+	14365822	14367214	14365704	14365774	14367387	14367721	1931	2626	2291	2834	6	7	7	2044	2515	3505	0	0	8	1441	63	1	1	0.95	0.935	0.947	1	1	0.95	-0.039
1932	WBGene00020230	nep-2	II	-	2721208	2721267	2720186	2720306	2721595	2721693	1932	85	67	74	0	0	0	71	82	126	0	0	3	38	69	1	1	1	1	1	1	1	0.987	0.004
1933	WBGene00021425	ppgn-1	IV	-	2338182	2338452	2334695	2335085	2339714	2339953	1933	712	693	695	0	0	0	784	849	876	0	0	7	391	135	1	1	1	1	1	1	1	0.977	0.008
1934	WBGene00021425	ppgn-1	IV	-	2347483	2347624	2345054	2345313	2348203	2348564	1934	273	285	249	1	0	0	309	335	542	11	0	3	268	135	1	1	0.993	1	1	0.934	1	0.989	0.023
1935	WBGene00021425	ppgn-1	IV	-	2345054	2345313	2342528	2342808	2347483	2347624	1935	587	582	581	0	0	0	723	680	810	0	4	0	379	134	1	1	1	1	1	1	0.984	1	0.005
1936	WBGene00003107	mab-10	II	+	10531669	10532095	10530912	10531308	10532501	10532637	1936	682	615	745	0	0	0	680	535	891	0	3	0	541	129	1	1	1	1	1	1	0.977	1	0.008
1937	WBGene00020868	eif-1	II	-	4991340	4991442	4990830	4991098	4993272	4993322	1937	1427	1274	1244	0	3	0	1842	1223	1163	0	0	0	98	43	1	1	1	0.995	1	1	1	1	-0.002
1938	WBGene00009920	abts-1	I	-	8302896	8303058	8301844	8302033	8303642	8303746	1938	1	4	5	84	82	111	0	1	6	109	157	166	245	97	1	1	0.005	0.019	0.018	0	0.003	0.014	0.008
1939	WBGene00000523	clc-2	X	+	7431881	7432022	7431728	7431829	7432845	7432940	1939	31	27	35	0	0	0	28	20	46	1	0	0	180	47	1	1	1	1	1	0.88	1	1	0.04
193	WBGene00019237	H24G06.1	V	+	9459593	9459670	9459238	9459475	9460051	9460161	193	147	161	172	25	12	30	176	210	199	35	27	20	108	103	1	1	0.849	0.928	0.845	0.827	0.881	0.905	0.003
1940	WBGene00001172	egl-3	V	-	10172059	10172113	10171916	10172009	10172623	10172765	1940	289	284	350	0	0	0	173	313	372	1	0	0	47	86	1	1	1	1	1	0.997	1	1	0.001
1941	WBGene00008260	C52G5.2	X	+	12843791	12843860	12843313	12843452	12844136	12844237	1941	516	604	572	0	0	0	1274	994	968	1	0	0	80	91	1	1	1	1	1	0.999	1	1	0
1943	WBGene00000762	coq-2	III	+	6937599	6937733	6937388	6937474	6938908	6939211	1943	65	73	89	1	0	0	107	72	67	0	0	0	198	79	1	1	0.963	1	1	1	1	1	-0.012
1944	WBGene00000762	coq-2	III	+	6938411	6938545	6937388	6937474	6938908	6939378	1944	137	142	127	1	0	0	130	96	118	0	0	0	198	79	1	1	0.982	1	1	1	1	1	-0.006
1945	WBGene00000762	coq-2	III	+	6937599	6937770	6937388	6937474	6938411	6938545	1945	32	38	46	74	67	50	50	35	41	54	53	59	228	71	1	1	0.119	0.15	0.223	0.224	0.171	0.178	-0.027
1947	WBGene00004830	slo-1	V	+	18493546	18493591	18493130	18493341	18495016	18495135	1947	0	0	1	23	19	27	0	0	0	26	20	60	53	112	1	1	0	0	0.073	0	0	0	0.024
1948	WBGene00004830	slo-1	V	+	18499581	18499694	18498534	18498843	18500999	18501235	1948	20	22	9	0	6	0	22	19	4	0	0	0	212	135	1	1	1	0.7	1	1	1	1	-0.1
1949	WBGene00004830	slo-1	V	+	18503100	18503166	18502792	18502895	18504146	18504231	1949	1	0	0	22	3	16	0	2	0	15	4	32	22	39	1	1	0.075	0	0	0	0.47	0	-0.132
194	WBGene00006634	tsp-8	X	-	14728224	14728337	14727906	14728080	14728401	14728492	194	873	646	1039	0	4	0	723	668	864	0	0	3	161	84	1	1	1	0.988	1	1	1	0.993	-0.002
1952	WBGene00000789	cpz-2	V	+	13381631	13381850	13381362	13381584	13381894	13382177	1952	5068	4342	4981	0	5	0	5634	5175	5869	0	0	4	340	135	1	1	1	0.997	1	1	1	0.998	0
1953	WBGene00017074	D2096.7	IV	-	8376530	8376666	8376292	8376475	8376724	8376835	1953	266	276	234	0	0	0	225	189	180	0	0	1	227	104	1	1	1	1	1	1	1	0.988	0.004
1955	WBGene00019535	K08D10.12	IV	+	4178735	4179009	4178462	4178556	4179262	4179534	1955	177	183	187	4	5	3	146	148	122	13	0	0	347	87	1	1	0.917	0.902	0.94	0.738	1	1	0.007
1956	WBGene00008603	F09B9.4	X	+	10161223	10161268	10161014	10161175	10161318	10161450	1956	654	495	613	6	19	6	585	535	509	33	16	31	66	125	1	1	0.995	0.98	0.995	0.971	0.984	0.969	0.015
1957	WBGene00012463	Y17G7B.10	II	+	12054692	12054832	12054312	12054501	12055512	12055706	1957	57	38	56	2	0	0	57	69	86	0	0	0	266	135	1	1	0.935	1	1	1	1	1	-0.022
1958	WBGene00012463	Y17G7B.10	II	+	12054692	12054834	12054312	12054501	12055512	12055706	1958	260	236	265	2	0	0	241	263	333	0	0	0	270	135	1	1	0.985	1	1	1	1	1	-0.005
195	WBGene00008191	C49A1.10	I	-	14242383	14242477	14241896	14242214	14243251	14243588	195	465	506	541	0	0	0	577	360	552	3	0	0	174	135	1	1	1	1	1	0.993	1	1	0.002
1960	WBGene00012463	Y17G7B.10	II	+	12054692	12054831	12054312	12054501	12055512	12055706	1960	57	38	56	2	0	0	57	69	86	0	0	0	264	135	1	1	0.936	1	1	1	1	1	-0.021
1961	WBGene00022874	nep-25	II	+	5842593	5842661	5842394	5842545	5842759	5842922	1961	0	0	3	4	0	0	2	0	0	0	0	0	122	135	1	1	0	NA	1	1	NA	NA	-0.5
1962	WBGene00016261	C30F12.2	I	-	6969610	6969764	6969446	6969562	6969849	6969975	1962	248	190	222	8	0	1	234	216	168	3	0	0	233	93	1	1	0.925	1	0.989	0.969	1	1	-0.018
1964	WBGene00001080	dpy-21	V	-	17940760	17941006	17939467	17939759	17943128	17946540	1964	389	293	426	0	1	0	329	385	503	0	0	0	367	135	1	1	1	0.991	1	1	1	1	-0.003
1965	WBGene00000900	daf-4	III	+	5625362	5625494	5625141	5625282	5625862	5625985	1965	531	460	602	0	0	8	481	402	502	0	0	0	230	115	1	1	1	1	0.974	1	1	1	-0.009
1966	WBGene00000900	daf-4	III	+	5628495	5628558	5626763	5626872	5628668	5628814	1966	29	11	35	0	6	9	8	14	39	1	1	0	79	102	0.236703	1	1	0.703	0.834	0.912	0.948	1	-0.108
1967	WBGene00016325	C32E8.9	I	-	3795518	3795608	3795113	3795467	3797795	3797966	1967	307	252	310	2	2	3	423	319	458	0	0	5	166	135	1	1	0.992	0.99	0.988	1	1	0.987	-0.006
1968	WBGene00006662	twk-7	III	-	8641800	8641890	8641206	8641290	8643262	8643378	1968	6	9	11	2	0	0	6	5	10	3	2	1	82	51	0.0833029	1	0.651	1	1	0.554	0.609	0.861	0.209
1969	WBGene00006662	twk-7	III	-	8637644	8637742	8636260	8636441	8637977	8638050	1969	8	18	11	0	1	0	24	0	11	0	0	0	113	66	1	1	1	0.913	1	1	NA	1	-0.029
196	WBGene00020864	oac-50	V	-	9073205	9073392	9072202	9072551	9073441	9073528	196	59	25	79	2	5	2	28	32	26	1	1	1	253	80	0.182216	1	0.903	0.613	0.926	0.899	0.91	0.892	-0.086
1971	WBGene00022280	Y74C10AL.2	I	-	2470850	2471062	2468786	2469167	2471868	2471935	1971	1551	1230	1529	2	0	0	1692	1262	1268	0	0	0	258	60	1	1	0.994	1	1	1	1	1	-0.002
1972	WBGene00044393	ZK1248.20	II	+	5816726	5816852	5816645	5816680	5816893	5817306	1972	17	12	13	0	0	0	40	14	4	0	0	5	131	28	1	1	1	1	1	1	1	0.146	0.285
1973	WBGene00015057	gad-3	V	-	9170208	9170299	9169993	9170163	9170345	9170650	1973	103	74	124	0	0	2	84	104	84	2	0	0	168	135	1	1	1	1	0.98	0.971	1	1	0.003
1974	WBGene00006808	unc-76	V	+	15077574	15077604	15076935	15077092	15078351	15078454	1974	7	3	6	103	86	140	2	5	0	100	119	125	23	96	0.517198	1	0.221	0.127	0.152	0.077	0.149	0	0.091
1975	WBGene00019841	R02F11.3	V	-	4805150	4805216	4804051	4804439	4805438	4805564	1975	26	69	62	9	20	12	47	47	91	6	26	13	102	119	1	1	0.771	0.801	0.858	0.901	0.678	0.891	-0.013
1977	WBGene00001491	frm-4	I	-	5407572	5407624	5407127	5407203	5407978	5408083	1977	2	5	9	1	2	0	7	7	4	0	0	0	8	32	1	1	0.889	0.909	1	1	1	1	-0.067
1979	WBGene00007685	C18E9.5	II	+	8971418	8971490	8971067	8971180	8971540	8971701	1979	230	259	322	0	0	3	255	264	236	0	0	0	101	106	1	1	1	1	0.991	1	1	1	-0.003
197	WBGene00004348	rgs-5	III	+	5699536	5699635	5699209	5699416	5699786	5700259	197	92	73	82	2	3	3	79	85	57	11	0	0	184	135	1	1	0.971	0.947	0.953	0.84	1	1	0.01
1980	WBGene00021248	Y22D7AL.10	III	-	1618270	1618390	1617153	1617440	1618729	1618843	1980	3866	3280	3968	1	0	0	8984	6955	9207	0	0	0	198	107	1	1	1	1	1	1	1	1	0
1981	WBGene00020491	T13G4.4	X	-	1189841	1190009	1189466	1189666	1190214	1190470	1981	34	28	46	0	0	2	186	109	130	0	0	0	289	135	1	1	1	1	0.915	1	1	1	-0.028
1982	WBGene00010657	K08D8.3	IV	-	12904578	12904798	12904292	12904420	12904846	12904956	1982	222	205	212	0	0	3	254	156	198	0	0	0	295	89	1	1	1	1	0.955	1	1	1	-0.015
1985	WBGene00008386	D1081.8	I	+	8495019	8495102	8492143	8493490	8495149	8495268	1985	648	642	641	0	0	2	630	478	512	0	0	0	129	112	1	1	1	1	0.996	1	1	1	-0.001
1988	WBGene00019940	npp-21	II	+	7605571	7605808	7604141	7604190	7605856	7606229	1988	1134	999	1259	0	3	1	573	715	1032	1	0	1	265	42	1	1	1	0.981	0.995	0.989	1	0.994	-0.002
1989	WBGene00019940	npp-21	II	+	7606770	7606929	7606589	7606725	7606975	7607365	1989	1239	1364	1468	11	7	5	929	987	999	0	2	11	274	129	1	1	0.981	0.989	0.993	1	0.996	0.977	-0.003
198	WBGene00021667	snpc-3.2	I	+	253707	253803	253301	253469	253945	254129	198	37	36	52	0	0	0	35	42	18	6	0	0	178	135	1	1	1	1	1	0.816	1	1	0.061
1990	WBGene00018386	F43C11.9	II	-	2339793	2340014	2338668	2338877	2340592	2340746	1990	120	122	194	0	0	2	108	111	109	0	0	0	342	135	1	1	1	1	0.975	1	1	1	-0.008
1991	WBGene00012712	ttm-1	III	-	12954540	12955333	12952969	12953353	12965173	12965343	1991	633	642	661	0	0	0	689	644	704	0	4	0	914	135	1	1	1	1	1	1	0.96	1	0.013
1993	WBGene00008345	C56A3.6	V	-	13554887	13554986	13554423	13554521	13555099	13555180	1993	84	56	78	0	3	0	63	53	48	3	0	0	79	30	1	1	1	0.876	1	0.889	1	1	-0.004
1995	WBGene00008345	C56A3.6	V	-	13555099	13555180	13554887	13554986	13555702	13555785	1995	18	22	23	0	0	0	12	41	20	3	1	0	46	33	1	1	1	1	1	0.742	0.967	1	0.097
1997	WBGene00008345	C56A3.6	V	-	13554578	13554635	13554423	13554521	13554887	13554986	1997	1	1	1	74	49	57	0	0	0	54	28	43	13	48	1	1	0.048	0.07	0.061	0	0	0	0.06
1999	WBGene00021103	eri-3	II	+	1126322	1126403	1125706	1125873	1126452	1126628	1999	100	124	110	0	3	0	90	94	96	0	0	0	148	135	1	1	1	0.974	1	1	1	1	-0.009
199	WBGene00001045	dnj-27	I	+	11885016	11885561	11884097	11884456	11886720	11887281	199	2407	2453	2525	0	0	0	2004	1860	2073	0	0	1	666	135	1	1	1	1	1	1	1	0.998	0.001
19	WBGene00006767	unc-31	IV	+	12778104	12778125	12777799	12777954	12779433	12779469	19	0	2	0	4	3	1	0	0	0	1	3	2	14	29	1	1	0	0.58	0	0	0	0	0.193
1	WBGene00000366	cbp-1	III	+	9773417	9773633	9772965	9773158	9773861	9774132	1	703	591	816	2	0	2	613	701	973	0	6	6	337	135	1	1	0.993	1	0.994	1	0.979	0.985	0.008
2000	WBGene00021103	eri-3	II	+	1127383	1127472	1126750	1126984	1127625	1127787	2000	169	166	154	0	0	0	216	102	120	0	3	0	164	135	1	1	1	1	1	1	0.966	1	0.011
2001	WBGene00018974	fcho-1	II	+	1313165	1313264	1312616	1312792	1315960	1316360	2001	168	136	187	0	0	1	82	107	168	0	0	0	184	135	1	1	1	1	0.993	1	1	1	-0.002
2002	WBGene00021389	Y38A10A.2	V	-	6057672	6057794	6057363	6057618	6057853	6058067	2002	127	83	80	0	0	0	202	161	196	0	7	0	230	135	1	1	1	1	1	1	0.931	1	0.023
2003	WBGene00004116	pqn-27	II	-	13451306	13451834	13448834	13449573	13453621	13453978	2003	1858	1748	1575	0	0	2	2194	1636	1859	3	0	0	649	135	1	1	1	1	0.994	0.993	1	1	0
2006	WBGene00012352	dkf-1	I	-	13643122	13643307	13641799	13642151	13643618	13643789	2006	368	306	325	0	0	1	378	284	307	0	0	0	306	135	1	1	1	1	0.993	1	1	1	-0.002
2009	WBGene00006812	unc-80	V	+	20889839	20889971	20889614	20889716	20890251	20890413	2009	14	1	5	0	1	9	6	25	6	0	1	0	210	95	1	1	1	0.311	0.201	1	0.919	1	-0.469
2010	WBGene00006812	unc-80	V	+	20890504	20890618	20890251	20890413	20890879	20891216	2010	2	0	0	5	18	16	0	0	0	9	16	19	214	135	1	1	0.201	0	0	0	0	0	0.067
2011	WBGene00006812	unc-80	V	+	20891418	20891445	20891262	20891338	20891717	20892633	2011	0	2	0	13	4	18	0	0	2	0	0	5	20	69	1	1	0	0.633	0	NA	NA	0.58	-0.369
2014	WBGene00011548	T06G6.6	I	+	12718766	12718847	12718361	12718439	12718954	12719067	2014	36	82	37	243	199	191	96	27	78	493	283	273	55	42	1	1	0.102	0.239	0.129	0.129	0.068	0.179	0.031
2015	WBGene00004190	pars-2	I	+	12490207	12490393	12489427	12489826	12490609	12490887	2015	407	481	504	0	0	0	582	518	414	0	1	0	307	135	1	1	1	1	1	1	0.996	1	0.001
2016	WBGene00017983	F32D1.3	V	-	4356068	4356154	4355345	4355584	4361405	4361552	2016	0	3	4	0	0	0	4	2	10	0	4	0	158	135	1	1	NA	1	1	1	0.299	1	0.234
2017	WBGene00017983	F32D1.3	V	-	4358130	4358307	4356068	4356154	4361405	4361552	2017	23	14	36	0	0	0	6	18	29	3	0	0	242	79	1	1	1	1	1	0.395	1	1	0.202
2019	WBGene00013434	Y66D12A.8	III	+	11576549	11576951	11574218	11574371	11578467	11578723	2019	2308	2224	2244	0	0	0	1577	1449	1528	0	0	5	523	135	1	1	1	1	1	1	1	0.987	0.004
201	WBGene00000527	cle-1	I	-	8710271	8710313	8709924	8710057	8710540	8710609	201	4	13	11	4	0	2	11	4	12	5	8	2	26	53	0.280973	1	0.671	1	0.918	0.818	0.505	0.924	0.114
2020	WBGene00021697	gcn-1	III	+	2196568	2196782	2195322	2195560	2197565	2197909	2020	1044	1054	1088	0	0	4	1107	972	1235	0	0	0	335	135	1	1	1	1	0.991	1	1	1	-0.003
2022	WBGene00008856	F15D3.6	I	-	11575615	11575702	11574157	11574331	11576689	11576855	2022	416	428	456	6	1	2	671	653	551	2	8	3	160	135	1	1	0.983	0.997	0.995	0.996	0.986	0.994	0
2023	WBGene00008856	F15D3.6	I	-	11574157	11574331	11573263	11573329	11576689	11576855	2023	168	137	173	1	0	0	300	270	274	0	0	0	219	59	1	1	0.978	1	1	1	1	1	-0.007
2024	WBGene00003220	mes-2	II	+	14386036	14386185	14385025	14385594	14386229	14386447	2024	368	316	318	0	0	0	257	281	373	4	0	0	270	135	1	1	1	1	1	0.97	1	1	0.01
2025	WBGene00003905	pad-1	I	+	12884459	12884519	12883965	12884176	12885016	12886006	2025	76	35	90	0	0	6	23	73	148	0	2	4	106	135	1	1	1	1	0.95	1	0.979	0.979	-0.003
2026	WBGene00003905	pad-1	I	+	12893320	12893845	12892100	12892398	12894492	12894734	2026	934	729	1263	3	0	0	722	928	1302	4	0	0	646	135	1	1	0.985	1	1	0.974	1	1	0.004
2027	WBGene00003905	pad-1	I	+	12887897	12888312	12885016	12886006	12889226	12889866	2027	524	315	645	1	0	0	256	426	672	0	0	0	536	135	1	1	0.992	1	1	1	1	1	-0.003
2028	WBGene00194650	C36A4.14	III	-	3831008	3831172	3830278	3830928	3831341	3831422	2028	33	15	10	0	0	0	20	6	0	0	0	3	224	74	1	1	1	1	1	1	1	0	0.333
2029	WBGene00006594	tom-1	I	+	5557959	5557971	5557668	5557782	5559328	5559474	2029	0	1	5	62	33	61	0	1	0	45	56	47	5	107	1	1	0	0.393	0.637	0	0.276	0	0.251
2030	WBGene00006594	tom-1	I	+	5558452	5558479	5557668	5557782	5559328	5559474	2030	0	0	2	62	33	61	0	0	0	45	56	47	20	107	1	1	0	0	0.149	0	0	0	0.05
2031	WBGene00021945	lem-4	IV	-	851993	852438	849875	850664	853988	854234	2031	1301	1109	1382	1	1	4	238	282	286	0	0	0	566	135	1	1	0.997	0.996	0.988	1	1	1	-0.006
2033	WBGene00022166	Y71H2AM.1	III	+	2828854	2829076	2827069	2827328	2829942	2830092	2033	527	396	513	1	0	0	498	388	620	0	0	0	343	135	1	1	0.995	1	1	1	1	1	-0.002
2034	WBGene00022166	Y71H2AM.1	III	+	2832369	2832481	2830658	2831057	2832792	2833166	2034	307	307	303	1	0	0	278	224	315	0	0	0	210	135	1	1	0.995	1	1	1	1	1	-0.002
2038	WBGene00003936	pat-12	III	-	730591	730684	729985	730144	731531	731618	2038	267	222	208	10	5	9	211	218	212	12	9	8	117	80	1	1	0.948	0.968	0.94	0.923	0.943	0.948	0.014
203	WBGene00004947	sos-1	V	-	4518430	4518544	4517681	4517811	4518598	4518773	203	194	219	228	0	1	0	188	130	269	0	0	0	202	123	1	1	1	0.993	1	1	1	1	-0.002
2041	WBGene00022240	shl-1	IV	-	6383089	6383317	6381802	6382251	6383880	6384070	2041	111	75	93	0	0	1	52	77	143	0	2	0	349	135	1	1	1	1	0.973	1	0.937	1	0.012
2042	WBGene00013353	Y59A8B.21	V	+	17986887	17987071	17986257	17986410	17988242	17988369	2042	343	314	392	3	6	6	208	274	400	7	9	10	290	120	1	1	0.979	0.956	0.964	0.925	0.926	0.943	0.035
2043	WBGene00001441	fkh-9	X	-	3819491	3819630	3818200	3818488	3820348	3820570	2043	666	483	644	5	0	0	408	556	563	0	0	0	264	135	1	1	0.986	1	1	1	1	1	-0.005
2044	WBGene00022493	mrpl-45	III	-	1201474	1201649	1200199	1200471	1201819	1202008	2044	808	816	1072	0	0	3	1002	817	1491	0	5	1	296	135	1	1	1	1	0.994	1	0.987	0.999	0.003
2045	WBGene00007099	trx-2	V	+	10314870	10314960	10314640	10314823	10315015	10315776	2045	1518	1561	1541	0	0	0	1658	1720	1849	9	0	0	166	135	1	1	1	1	1	0.993	1	1	0.002
2046	WBGene00019199	H14E04.2	III	+	2377092	2377113	2376877	2377009	2379597	2379868	2046	0	0	1	161	136	178	0	0	0	146	149	127	18	125	1	1	0	0	0.038	0	0	0	0.013
2047	WBGene00003003	lin-14	X	+	11482543	11482623	11481435	11481639	11483105	11483282	2047	135	101	160	2	3	0	106	102	172	2	0	0	146	135	1	1	0.984	0.969	1	0.98	1	1	-0.009
2048	WBGene00018778	F53H1.4	IV	+	1323185	1323464	1322091	1322372	1324947	1325501	2048	495	442	666	0	1	0	358	419	520	0	0	0	400	135	1	1	1	0.993	1	1	1	1	-0.002
204	WBGene00004947	sos-1	V	-	4548823	4548910	4547569	4547872	4549020	4549107	204	40	26	60	0	4	0	18	51	45	0	0	0	105	80	1	1	1	0.832	1	1	1	1	-0.056
2050	WBGene00017732	F23C8.3	I	+	2442229	2442360	2439582	2439820	2442666	2442946	2050	79	47	74	1	0	0	102	52	45	0	0	0	248	135	1	1	0.977	1	1	1	1	1	-0.008
2051	WBGene00021359	Y37E11AL.3	IV	+	3695738	3695899	3695213	3695399	3696779	3697071	2051	1206	909	996	1	0	0	1012	709	797	0	0	0	282	135	1	1	0.998	1	1	1	1	1	-0.001
2052	WBGene00006387	taf-6.1	II	+	1130762	1130903	1130061	1130281	1131098	1131223	2052	204	191	163	0	0	3	139	156	164	0	0	0	251	118	1	1	1	1	0.962	1	1	1	-0.013
2053	WBGene00021753	Y50D7A.3	III	+	261124	261389	259274	259519	263055	263160	2053	428	450	607	0	1	0	441	428	519	0	0	0	349	98	1	1	1	0.992	1	1	1	1	-0.003
2054	WBGene00021753	Y50D7A.3	III	+	263055	263160	261124	261389	263779	263950	2054	344	391	426	0	2	0	308	297	396	0	0	0	196	135	1	1	1	0.993	1	1	1	1	-0.002
2055	WBGene00013733	Y111B2A.9	III	-	12561804	12561879	12561314	12561457	12562603	12563078	2055	130	115	137	0	0	0	66	64	112	0	2	0	136	135	1	1	1	1	1	1	0.969	1	0.01
2056	WBGene00009403	F35C11.4	II	+	8250987	8251129	8250802	8250937	8251581	8251981	2056	51	81	43	0	0	0	127	104	101	4	0	0	263	128	1	1	1	1	1	0.939	1	1	0.02
[truncated: 1,834 more rows]
