# Supplementary material for: RNA processing errors triggered by cadmium and integrator complex disruption are signals for environmental stress
Source: BMC Biol. 2019 Jul 16;17:56. doi: 10.1186/s12915-019-0675-z (PMC6631800; doi:10.1186/s12915-019-0675-z)
Supplement: Supplementary file 15 — Table S9. hsf-1 longevity and cadmium survival. (XLSX 8 kb) [file 12915_2019_675_MOESM15_ESM.xlsx]

## Sheet: Sheet1
		Mean Survival	95% C.I	# of subjects scored	# of				Mean Survival	95% C.I	# of subjects scored	# of
		0 µM Cd (Days)			censors				300 µM Cd (Days)			censors
hsf-1 (RNAi)	Trial 1	8.34 ± 0.13	8.08 ~ 8.60	159	0		hsf-1 (RNAi)	Trial 1	8.89 ± 0.2	8.50 ~ 9.28	54	0
	Trial 2	6.08 ± 0.26	5.56 ~ 6.60	25	0			Trial 2	6.35 ± 0.2	5.96 ~ 6.74	40	0
	Trial 3	6.12 ± 0.18	5.78 ~ 6.47	41	0			Trial 3	6.19 ± 0.13	5.93 ~ 6.44	43	0
